# Supplementary material for: Regulatory sites for splicing in human basal ganglia are enriched for disease-relevant information
Source: Nat Commun. 2020 Feb 25;11:1041. doi: 10.1038/s41467-020-14483-x (PMC7042265; doi:10.1038/s41467-020-14483-x)
Supplement: Supplementary file 4 — Supplementary Data 1 [file 41467_2020_14483_MOESM4_ESM.xlsx]

## Sheet: Metrics
U.SD_No	U.Age	U.PMI (h)	U.CODE	U.Gender	U.Region_simplified	A.CEL_file	A.Reads	A.Lane	A.Plates	A.DNA_library_Batch	A.Ovation-Prep Batch of succesfull prep	F.First_read_adapter_rate	F.Second_read_adapter_rate	Intragenic Rate	Exonic Rate	Intronic Rate	Genes Detected	Mean per Base Cov	Mean CV	Total NOrRNA reads	Exonic Reads	WES Data
024/08	39	42	IHD	M	PUTM	A653_001_CEL	129912274	6	Plate1	Batch 5	Batch 5	0.00841328	0	0.881604	0.522401	0.359204	24503	19.528	0.781122	63739456	3.32975e+07	N
039/06	58	47	Cardiac	F	PUTM	A653_009_CEL	96164954	5	Plate 2	Batch 4.1(test1)	Batch 4	0.186173	0.0804486	0.900955	0.59334	0.307615	16598	2.6863	0.994781	7034454	4.17382e+06	N
018/08	61	43	IHD	M	PUTM	A653_012_CEL	117864658	4	Plate1	Batch 5	Batch 5	0.0025868	0	0.915933	0.698949	0.216984	22800	23.6629	0.797955	67860732	4.74312e+07	Y
024/09	48	67	IHD	M	PUTM	A653_031_CEL	159220756	6	Plate 2	Batch 4.1(test1)	Batch 4	0.0582692	0.0288146	0.924748	0.725839	0.198909	15868	4.39113	0.8488	23361960	1.6957e+07	Y
016/07	38	40	Other	M	PUTM	A653_048_CEL	174482620	2	plate 1	Batch 4.2	Batch 4	0.0105665	0.00186424	0.895808	0.515563	0.380245	25876	29.0634	0.722816	91840613	4.73496e+07	Y
015/07	60	67	IHD	M	PUTM	A653_056_CEL	117531196	5	Plate1	Batch 5	Batch 5	0.00549264	0.00116342	0.875553	0.471288	0.404265	26543	25.5571	0.733524	74585387	3.51512e+07	Y
006/09	25	81	RTA	M	PUTM	A653_057_CEL	149765844	3	Plate 2	Batch 2.2 + 4.2	Batch 4	0.0241364	0.00548786	0.910931	0.65935	0.251581	22881	18.9448	0.832421	78965608	5.2066e+07	N
004/06	52	64	IHD	F	PUTM	A653_063_CEL	125075516	8	Plate 2	Batch 4.1(test1)	Batch 4	0.0902257	0.0333013	0.895221	0.539036	0.356185	21940	13.0656	0.823115	40895670	2.20443e+07	Y
037/08	53	38	Other	M	PUTM	A653_066_CEL	152420884	4	Plate 2	Batch 4.2	Batch 4	0.00470981	0	0.892702	0.576118	0.316585	25440	26.6846	0.748473	83245732	4.79593e+07	N
016/08	47	40	IHD	F	PUTM	A653_071_CEL	170475260	6	Plate 2	Batch 4.2	Batch 4	0.0108466	0.00293164	0.835237	0.441833	0.393404	27651	26.6808	0.755651	93590841	4.13516e+07	N
032/08	62	51	RAA	M	PUTM	A653_098_CEL	119833568	3	Plate1	Batch 5	Batch 5	0.00779905	0	0.87713	0.559404	0.317726	24169	20.4433	0.845891	63614113	3.5586e+07	Y
95_40	74	2.5	MSF	M	PUTM	A653_1028_CEL	122495528	1	Plate1	Batch 2.2+9+10	A1706_Batch10	0.0307912	0.00421225	0.903998	0.443326	0.460671	25234	26.8382	0.761319	73809926	3.27219e+07	N
97_17	78	2.66	MSF	M	PUTM	A653_1038_CEL	161508518	5	Plate 2	Batch 2.2+9+10	A1706_Batch10	0.0188025	0.00185684	0.897675	0.519725	0.37795	25798	35.8355	0.767953	91376240	4.74905e+07	N
022/09	60	36	Cardiac	F	PUTM	A653_106_CEL	77640712	5	Plate 2	Batch 4.1(test1)	Batch 4	0.170437	0.0704691	0.901132	0.606078	0.295054	16300	2.47513	0.977439	8715619	5.28235e+06	N
021/10	27	67	Other	M	PUTM	A653_1067_CEL	130489734	1	Plate1	Batch 2.2+8	Batch 2.2	0.0132625	0.00209636	0.895367	0.61706	0.278307	22647	15.4278	0.814303	54157810	3.34186e+07	N
007/09	25	81	RTA	M	PUTM	A653_107_CEL	129784384	6	Plate1	Batch 5	Batch 5	0.00907265	0.00245452	0.85599	0.533353	0.322638	27348	23.7291	0.771543	73153455	3.90166e+07	N
015/10	52	47	IHD	M	PUTM	A653_1075_CEL	155228750	2	Plate1	Batch 2.2+9+10	A1706_Batch10	0.00537479	0.00119808	0.88517	0.624296	0.260874	21770	13.7792	0.795814	45675633	2.85151e+07	N
023/08	24	47	SbL	F	PUTM	A653_108_CEL	127672106	4	Plate1	Batch 5	Batch 5	0.00254543	0	0.896721	0.533742	0.362979	25263	28.0582	0.754009	77112108	4.1158e+07	Y
019/10	47	93	IHD	M	PUTM	A653_1130_CEL	151736632	4	Plate 2	Batch 3.2 + 4.2	Batch 4	0.020648	0.00319633	0.89894	0.512617	0.386323	21309	8.59605	0.800068	29733066	1.52417e+07	N
94_35	78	1.25	Cancer	F	PUTM	A653_1136_CEL	128681662	1	plate 1	Batch 1+7+8	Batch 1	0.01025	0	0.89771	0.407276	0.490433	26686	28.5216	0.73496	89090851	3.62846e+07	N
016/10	63	35	IHD	F	PUTM	A653_1141_CEL	154219446	5	plate 1	Batch 1+8	Batch 1	0.00531657	0.00131653	0.886471	0.52596	0.360511	24973	21.3602	0.785847	69939091	3.67852e+07	N
024/10	68	62	PE	F	PUTM	A653_1143_CEL	163449518	2	plate 1	Batch 1 + 4.2	Batch 4	0.0386286	0.0130011	0.891168	0.51932	0.371848	22523	11.6063	0.771	37046049	1.92388e+07	N
020/10	36	41	Cardiac	M	PUTM	A653_1147_CEL	116206964	2	Plate 2	Batch 3.2+9+10	Batch 3.2	0.0176959	0.00791352	0.886562	0.578426	0.308137	22391	13.6903	0.821056	49535636	2.86527e+07	N
08_88	65	3.5	Cancer	M	PUTM	A653_1149_CEL	147263434	3	Plate 2	Batch 4.2	Batch 4	0.0453166	0.0147572	0.868877	0.486243	0.382634	22735	11.5576	0.909004	74503074	1.70931e+07	N
09_56	75	3.33	Cancer	M	PUTM	A653_1154_CEL	132481034	8	plate 1	Batch 1+7+8	Batch 1	0.013298	0.0022997	0.886478	0.546541	0.339938	22856	14.634	0.834286	51207130	2.79868e+07	N
97_37	83	3.16	MSF	M	PUTM	A653_1166_CEL	187493574	7	Plate 2	Batch 3.2+9+10	A1706_Batch_9_A	0.0318408	0.00885234	0.879772	0.410715	0.469057	27067	34.27	0.786008	111205921	4.5674e+07	N
03_28	80	2.16	Cancer	M	PUTM	A653_1185_CEL	63295582	3	Plate 2	Batch 3.2+9+10	A1706_Batch10	0.0298913	0.0085442	0.865073	0.39134	0.473732	20892	6.86736	0.824568	26214548	1.02588e+07	N
97_02	81	2.75	MSF	M	PUTM	A653_1198_CEL	127871206	2	Plate1	Batch 2.2+8	Batch 2.2	0.0150775	0.0042906	0.910648	0.670352	0.240296	23001	23.1579	0.886179	83216370	5.57843e+07	N
96_32	85	1	Cancer	F	PUTM	A653_1208_CEL	119412430	2	plate 1	Batch 1+8	Batch 1	0.00722273	0	0.899723	0.454849	0.444874	25273	24.3881	0.799212	74069228	3.36903e+07	N
005/09	76	50	RAA	M	PUTM	A653_122_CEL	162662156	5	Plate 2	Batch 2.2+9+10	A1706_Batch10	0.0114902	0.00178227	0.893239	0.520341	0.372898	25811	34.5391	0.75351	89403220	4.65202e+07	N
96_44	82	1.5	MSF	F	PUTM	A653_1225_CEL	150405196	1	Plate1	Batch 2.2+8	Batch 6	0.00559154	0.00161682	0.87391	0.429789	0.444121	26959	36.5396	0.754579	101404086	4.35824e+07	N
04_19	84	3	Cardiac	M	PUTM	A653_1238_CEL	123454232	1	Plate1	Batch 2.2+8+9+10	A1706_Batch_9_A	0.0198522	0.00267574	0.867547	0.395799	0.471748	24159	17.8557	0.764965	57654230	2.28195e+07	N
09_50	53	3.66	Cancer	M	PUTM	A653_1239_CEL	121105574	6	Plate 2	Batch 3.2	Batch 3.2	0.0819028	0.0284984	0.862279	0.544343	0.317937	22388	12.3036	0.927628	55365978	3.01381e+07	N
010/09	66	48	Cardiac	M	PUTM	A653_124_CEL	135817546	7	plate 1	Batch 1+7+8	Batch 1	0.00115243	0	0.892053	0.561696	0.330357	25970	26.4104	0.794667	77116318	4.33159e+07	Y
95_26	63	4.16	Cancer	M	PUTM	A653_1241_CEL	131641032	6	Plate1	Batch 2.2+9+10	A1706_Batch10	0.0323952	0.00483825	0.87597	0.389982	0.485988	26065	25.2648	0.766957	75957960	2.96222e+07	N
023/10	74	44	IHD	M	PUTM	A653_1244_CEL	162162190	7	Plate 2	Batch 3.2+9+10	A1706_Batch10	0.0108393	0.00141973	0.87417	0.395456	0.478715	26022	27.4089	0.73058	85125127	3.36632e+07	N
08_55	71	3	RF	M	PUTM	A653_1281_CEL	240158854	4	Plate 2	Batch 3.2+9+10	A1706_Batch10	0.0180252	0.0018819	0.886277	0.470819	0.415457	26928	39.703	0.767417	115845925	5.45425e+07	N
018/10	69	35	IHD	M	PUTM	A653_1288_CEL	117408346	2	Plate 2	Batch 2.2+1+9+10	A1706_Batch_9_A	0.0266036	0.0088237	0.88635	0.434989	0.451361	23961	19.5469	0.734333	62341759	2.7118e+07	N
97_45	79	3	MSF	M	PUTM	A653_1302_CEL	133996848	6	plate 1	Batch 1+8	Batch 1	0.0069106	0.00191427	0.920498	0.724863	0.195635	18518	16.4859	1.07958	108440087	7.86042e+07	N
95_27	78	2	MSF	M	PUTM	A653_1304_CEL	129192666	1	plate 1	Batch 1+7+8	Batch 1	0.00850347	0.00257047	0.909569	0.560831	0.348738	25553	28.1603	0.836614	79546239	4.4612e+07	N
04_05	82	2.25	Cancer	F	PUTM	A653_1332_CEL	146537936	5	Plate 2	Batch 2.2+9+10	A1706_Batch10	0.0153644	0.00287277	0.892874	0.463402	0.429472	26077	31.8504	0.763798	85920700	3.98158e+07	N
92_10	85	2.5	MSF	M	PUTM	A653_1339_CEL	143845278	1	Plate 2	Batch 3.2	Batch 3.2	0.0096061	0.00245148	0.843334	0.576836	0.266499	22162	11.9914	0.946706	48917817	2.82175e+07	N
97_14	76	2.5	Cancer	M	PUTM	A653_1360_CEL	130027014	3	Plate1	Batch 2.2+9+10	Batch 6	0.0114652	0.00120596	0.861344	0.4252	0.436144	24343	18.6106	0.772075	63168854	2.68594e+07	N
032/10	34	57	Other	M	PUTM	A653_1424_CEL	127066644	7	Plate 2	Batch 3.2+9+10	A1706_Batch10	0.00990216	0.0045671	0.885114	0.448715	0.436399	24914	22.4174	0.747699	67709051	3.03821e+07	N
028/10	43	44	IHD	M	PUTM	A653_1425_CEL	115913606	2	Plate1	Batch 2.2+8	Batch 2.2	0.00715826	0	0.892983	0.457966	0.435017	25110	23.2616	0.792945	70379641	3.22315e+07	N
98_27	63	1.5	CVA	M	PUTM	A653_1432_CEL	132910006	4	Plate 2	Batch 3.2+9+10	A1706_Batch10	0.00420509	0	0.87442	0.42466	0.44976	24306	18.0795	0.756719	62256850	2.6438e+07	N
025/08	37	63	IHD	M	PUTM	A653_151_CEL	112369782	5	Plate1	Batch 2.2+8	Batch 2.2	0.015024	0.00599659	0.893188	0.601796	0.291392	23856	18.2352	0.771896	56309571	3.38869e+07	Y
036/08	20	40	SbL	F	PUTM	A653_160_CEL	129974160	2	plate 1	Batch 1+7+8	Batch 1	0.00297302	0	0.895864	0.565892	0.329972	24986	25.5193	0.769494	69410352	3.92788e+07	Y
011/09	49	79	IHD	M	PUTM	A653_173_CEL	143649640	5	Plate 2	Batch 4.2	Batch 4	0.017366	0.0018395	0.888155	0.573357	0.314798	24555	23.7338	0.844361	74768755	4.28692e+07	N
013/09	79	45	IHD	F	PUTM	A653_184_CEL	127371696	2	Plate1	Batch 5	Batch 5	0.00577232	0.00132835	0.888989	0.564417	0.324572	25779	26.4606	0.775516	74524771	4.2063e+07	Y
033/08	22	95	PE	M	PUTM	A653_190_CEL	140681324	3	Plate 2	Batch 4.2	Batch 4	0.00233043	0.00107474	0.895794	0.560205	0.335589	25654	25.7247	0.749905	75458561	4.22723e+07	N
040/08	48	59	IHD	M	PUTM	A653_205_CEL	186718926	1	plate 1	Batch 4.2	Batch 4	0.0734746	0.0104148	0.894676	0.519347	0.375329	25208	25.6105	0.793732	86238760	4.47879e+07	Y
025/09	59	51	Cardiac	M	PUTM	A653_209_CEL	157404168	2	Plate 2	Batch 4.2	Batch 4	0.0325567	0.0101034	0.889128	0.525781	0.363347	25790	28.0941	0.761317	41319401	2.1725e+07	N
014/09	26	44	Other	M	PUTM	A653_211_CEL	151058082	3	Plate 2	Batch 2.2 + 4.2	Batch 4	0.0284845	0.00451755	0.890375	0.567393	0.322982	24113	21.3695	0.780308	66858037	3.79348e+07	N
012/09	17	89	RTA	M	PUTM	A653_212_CEL	141563424	4	Plate 2	Batch 4.2	Batch 4	0.0110442	0.00132418	0.901343	0.558011	0.343333	24223	21.1959	0.776387	76493990	4.26845e+07	N
025/05	28	39	SbL	M	PUTM	A653_224_CEL	149851182	1	Plate 2	Batch 2.2	Batch 2.2	0.0099075	0	0.887646	0.47884	0.408806	26709	25.7234	0.748322	82543143	3.9525e+07	N
004/08	45	44	IHD	M	PUTM	A653_225_CEL	123015958	5	Plate1	Batch 5	Batch 5	0.00440731	0.00118227	0.880664	0.566369	0.314296	25302	23.0648	0.767939	69402958	3.93077e+07	Y
021/08	44	83	SbL	M	PUTM	A653_229_CEL	154340110	6	plate 1	Batch 4.2	Batch 4	0.0136237	0.00176155	0.895325	0.520822	0.374503	25447	24.794	0.770131	82789903	4.31188e+07	N
017/07	55	64	IHD	M	PUTM	A653_235_CEL	138396714	7	Plate1	Batch 2.2+8	Batch 2.2	0.0130573	0.00556987	0.873561	0.609973	0.263588	23326	14.8989	0.795303	54416527	3.31926e+07	Y
001/06	16	48	SbL	M	PUTM	A653_242_CEL	126824416	3	Plate1	Batch 2.2+9+10	A1706_Batch10	0.0130647	0.00334223	0.896162	0.614861	0.281302	22428	19.3646	0.764056	46124521	2.83602e+07	N
018/09	57	49	RAA	M	PUTM	A653_264_CEL	138724426	4	Plate 2	Batch 3.2	Batch 3.2	0.00664863	0.00333797	0.8926	0.663929	0.228671	21815	14.1507	0.835798	45845513	3.04382e+07	Y
038/08	46	91	IHD	M	PUTM	A653_288_CEL	165275992	3	Plate 2	Batch 3.2	Batch 3.2	0.0085	0.00133923	0.870063	0.655758	0.214305	19162	6.62015	0.868129	27936808	1.83198e+07	Y
026/09	73	51	IHD	M	PUTM	A653_301_CEL	137339054	4	Plate 2	Batch 3.2 + 4.2	Batch 4	0.0148785	0	0.857604	0.547717	0.309887	25308	17.828	0.766385	57815892	3.16667e+07	N
015/09	67	47	IHD	M	PUTM	A653_308_CEL	141102002	2	plate 1	Batch 1 + 4.2	Batch 4	0.0189233	0.00206055	0.897394	0.519524	0.37787	24706	21.9288	0.770973	65449807	3.40027e+07	Y
023/09	64	48	IHD	F	PUTM	A653_316_CEL	140690150	3	Plate 2	Batch 3.2	Batch 3.2	0.00539111	0.00133004	0.882987	0.570542	0.312445	24720	20.1859	0.808972	64945985	3.70544e+07	Y
021/09	65	40	IHD	M	PUTM	A653_319_CEL	152950838	7	Plate 2	Batch 4.1(test1)	Batch 4	0.0663913	0.0301876	0.89642	0.514609	0.381811	20578	7.83492	0.840681	25106532	1.292e+07	N
016/09	57	52	IHD	M	PUTM	A653_320_CEL	138798904	5	Plate 2	Batch 3.2	Batch 3.2	0.0123959	0.0039593	0.887111	0.482517	0.404594	25989	26.5306	0.754684	80289882	3.87412e+07	Y
020/08	51	48	IHD	M	PUTM	A653_321_CEL	140901248	1	plate 1	Batch 1+7+8	Batch 1	0.00431782	0.00195817	0.879465	0.576966	0.302499	25751	27.4493	0.774882	74631249	4.30597e+07	N
017/09	55	48	IHD	M	PUTM	A653_326_CEL	145298208	5	Plate 2	Batch 3.2	Batch 3.2	0.171088	0.0919229	0.87345	0.540555	0.332894	24519	18.0936	0.796587	56226531	3.03936e+07	Y
018/06	58	67	RAA	M	PUTM	A653_331_CEL	124886324	3	plate 1	Batch 4.2	Batch 4	0.0126405	0.00464168	0.882626	0.641371	0.241255	23631	19.0487	0.832924	58891398	3.77712e+07	Y
022/06	53	51	IHD	M	PUTM	A653_334_CEL	119978678	2	Plate1	Batch 5	Batch 5	0.00354075	0	0.886124	0.558335	0.327789	25001	25.7272	0.781408	68958117	3.85017e+07	N
026/08	45	39	IHD	M	PUTM	A653_354_CEL	153563322	5	plate 1	Batch 1+8	Batch 1	0.00670379	0	0.909153	0.596835	0.312319	24795	22.1899	0.815582	67791520	4.04603e+07	N
035/06	54	70	IHD	M	PUTM	A653_379_CEL	157337978	5	Plate 2	Batch 3.2	Batch 3.2	0.0231908	0.0106142	0.887168	0.697992	0.189176	22136	19.3793	0.848309	30001614	2.09409e+07	N
009/09	83	50	IHD	F	PUTM	A653_395_CEL	120890838	5	plate 1	Batch 1+8	Batch 1	0	0	0.887466	0.561958	0.325508	24971	20.8933	0.776096	57947367	3.2564e+07	N
006/08	41	50	IHD	M	PUTM	A653_434_CEL	134903604	5	Plate 2	Batch 2.2+9+10	A1706_Batch10	0.00868813	0.00459934	0.899667	0.721851	0.177816	21644	18.0687	0.771095	45155442	3.25955e+07	Y
028/09	50	46	IHD	M	PUTM	A653_435_CEL	150941862	3	Plate1	Batch 2.2 + 4.2	Batch 4	0.0198518	0.00362766	0.890004	0.625743	0.264261	20824	9.75365	0.802479	33636458	2.10478e+07	Y
032/09	60	38	IHD	F	PUTM	A653_441_CEL	126790954	8	plate 1	Batch 1+7+8	Batch 1	0.00564909	0.00125591	0.902891	0.627961	0.274929	24909	26.6707	0.76853	67927384	4.26558e+07	Y
002/08	45	28	IHD	F	PUTM	A653_453_CEL	98651570	4	Plate1	Batch 2.2+8	Batch 2.2	0.00855753	0.00334024	0.846535	0.470599	0.375937	26553	18.1891	0.712803	61459884	2.8923e+07	Y
043/06	53	43	IHD	F	PUTM	A653_473_CEL	110806266	3	plate 1	Batch 1+8	Batch 1	0.00429005	0	0.90052	0.59123	0.309289	24651	21.3612	0.832757	58717955	3.47158e+07	Y
034/06	53	37	SbL	M	PUTM	A653_483_CEL	126914848	6	Plate 2	Batch 3.2	Batch 3.2	0.075424	0.0178712	0.870274	0.536671	0.333604	26031	20.4132	0.784162	62421157	3.34996e+07	Y
007/06	41	48	Cardiac	M	PUTM	A653_496_CEL	151610882	1	Plate1	Batch 2.2+9+10	A1706_Batch10	0.0266212	0.00166925	0.897492	0.518936	0.378556	24847	26.2608	0.741936	71345627	3.70238e+07	N
012/08	62	68	IHD	M	PUTM	A653_506_CEL	146512156	2	Plate1	Batch 2.2+8	Batch 2.2	0.00551273	0.00279453	0.867385	0.624124	0.243261	25079	19.6749	0.79895	65960814	4.11677e+07	Y
028/08	44	44	RAA	F	PUTM	A653_516_CEL	122080716	1	plate 1	Batch 1 + 4.2	Batch 4	0.047816	0.0181685	0.895149	0.44985	0.4453	25088	21.6504	0.751175	67409119	3.0324e+07	Y
020/07	22	45	Other	F	PUTM	A653_519_CEL	153437944	2	Plate 2	Batch 3.2	Batch 3.2	0.00166759	0	0.888485	0.48582	0.402665	26338	28.0829	0.783761	81614685	3.965e+07	Y
034/07	59	54	Other	F	PUTM	A653_610_CEL	140618556	3	plate 1	Batch 1+8	Batch 1	0.00591088	0.00235373	0.845097	0.5699	0.275196	26087	20.8087	0.798698	61710854	3.5169e+07	N
030/09	71	70	IHD	F	PUTM	A653_616_CEL	151120120	4	Plate 2	Batch 3.2 + 4.2	Batch 4	0.0219954	0.0024022	0.898255	0.61525	0.283005	21972	15.8745	0.801748	56480670	3.47497e+07	Y
027/09	62	62	IHD	M	PUTM	A653_620_CEL	118512962	5	Plate1	Batch 2.2+8	Batch 2.2	0.0175314	0.00511402	0.879175	0.520211	0.358964	25789	19.1638	0.758311	61415733	3.19492e+07	Y
019/08	58	69	IHD	M	PUTM	A653_623_CEL	148868622	2	Plate1	Batch 2.2+9+10	Batch 2.2	0.0105458	0.00175094	0.902377	0.754583	0.147794	17233	12.0114	0.853369	62990447	4.75315e+07	Y
033/09	56	61	IHD	M	PUTM	A653_627_CEL	124197678	8	plate 1	Batch 1+7+8	Batch 1	0.00477046	0	0.887682	0.627221	0.260461	24396	26.6002	0.770855	65909296	4.13397e+07	Y
017/08	51	42	Other	F	PUTM	A653_643_CEL	136483814	3	Plate1	Batch 2.2+8	Batch 2.2	0.00781763	0.00102345	0.883812	0.507003	0.37681	25670	26.1235	0.73394	76038842	3.85519e+07	Y
018/07	43	42	IHD	M	PUTM	A653_669_CEL	112532350	5	Plate1	Batch 2.2+8	Batch 2.2	0.00853154	0.00304503	0.901948	0.515128	0.386821	25254	23.5635	0.739834	68948978	3.55175e+07	N
030/06	53	44	IHD	M	PUTM	A653_679_CEL	98858138	4	Plate 2	Batch 3.2+9+10	Batch 3.2	0.0188539	0.00566715	0.891794	0.472245	0.41955	23577	16.4149	0.785167	51635491	2.43846e+07	Y
009/07	45	68	IHD	M	PUTM	A653_696_CEL	157931988	4	Plate 2	Batch 3.2	Batch 3.2	0.0118762	0.00356885	0.889436	0.543694	0.345742	22415	11.4205	0.794431	75859620	1.99564e+07	N
003/08	50	45	IHD	M	PUTM	A653_702_CEL	109955220	3	Plate1	Batch 2.2+8	Batch 2.2	0.00894935	0.00102376	0.892331	0.495866	0.396465	24359	19.6432	0.753637	62049217	3.07681e+07	Y
026/07	57	53	IHD	M	PUTM	A653_710_CEL	128407612	7	plate 1	Batch 1+7+8	Batch 1	0.00410504	0.00258862	0.866948	0.58033	0.286617	22124	8.2403	0.799868	55836020	1.60263e+07	Y
036/09	44	49	Other	F	PUTM	A653_738_CEL	150520148	1	Plate 2	Batch 3.2	Batch 3.2	0.0036469	0.00186536	0.896486	0.633523	0.262963	24879	26.6207	0.808483	80908891	5.12576e+07	Y
018/05	43	76	IHD	M	PUTM	A653_752_CEL	148351406	7	Plate 2	Batch 3.2+9+10	A1706_Batch10	0.0100616	0.00394535	0.881361	0.67311	0.208251	22168	18.2565	0.792711	46252220	3.11328e+07	N
029/09	46	68	RTA	M	PUTM	A653_753_CEL	155171404	5	Plate 2	Batch 3.2	Batch 3.2	0.011239	0.00180693	0.884663	0.584968	0.299695	22584	10.3536	0.796479	33361207	1.95152e+07	Y
034/08	70	50	PE	M	PUTM	A653_763_CEL	155717496	4	plate 1	Batch 1+8	Batch 1	0.00415899	0.00102496	0.890985	0.5481	0.342885	24986	21.75	0.768719	68109463	3.73308e+07	Y
014/08	67	50	RAA	M	PUTM	A653_864_CEL	153287556	3	Plate 2	Batch 3.2	Batch 3.2	0.0112273	0.003618	0.889444	0.547464	0.34198	25148	29.4297	0.788338	80020783	4.38085e+07	Y
010/10	39	81	Other	M	PUTM	A653_884_CEL	139399410	6	plate 1	Batch 1+7+8	Batch 1	0.0023519	0.00132081	0.887794	0.574511	0.313283	25317	18.5524	0.818311	69539064	3.99509e+07	N
007/10	70	96	IHD	F	PUTM	A653_898_CEL	121176734	1	Plate 2	Batch 3.2 + 4.2	Batch 4	0.0241016	0.0023144	0.888249	0.56804	0.320209	21073	8.52032	0.810069	57940894	1.54467e+07	Y
004/10	50	63	IHD	M	PUTM	A653_899_CEL	149410790	2	Plate1	Batch 2.2+1+9+10	A1706_Batch_9_A	0.0495661	0.0120335	0.888831	0.457446	0.431385	24212	20.7459	0.736153	62995212	2.88169e+07	Y
006/10	32	63	Other	F	PUTM	A653_932_CEL	142316832	4	Plate1	Batch 2.2+9+10	A1706_Batch10	0.0320021	0.00510042	0.895337	0.453453	0.441884	23389	17.8173	0.767015	56092405	2.54353e+07	Y
012/10	40	48	PE	M	PUTM	A653_940_CEL	153962086	1	Plate 2	Batch 2.2	Batch 2.2	0.0104077	0.00342182	0.850479	0.491481	0.358997	28971	28.2306	0.75769	92570725	4.54968e+07	Y
003/10	65	34	IHD	M	PUTM	A653_944_CEL	115869000	7	Plate 2	Batch 2.2+9+10	A1706_Batch10	0.0131272	0.00454082	0.921864	0.761503	0.160361	18285	8.23869	0.870352	29049769	2.21215e+07	Y
002/10	38	49	Other	M	PUTM	A653_945_CEL	107295316	4	Plate1	Batch 2.2+8	Batch 2.2	0.0165083	0.0069823	0.889767	0.513006	0.37676	25481	23.5255	0.736947	68828126	3.53093e+07	N
011/10	60	40	IHD	M	PUTM	A653_954_CEL	132604586	7	Plate1	Batch 2.2+8	Batch 2.2	0.00463411	0.00192348	0.898461	0.48574	0.412721	26009	26.2017	0.75072	78807743	3.82801e+07	Y
001/10	62	35	IHD	M	PUTM	A653_965_CEL	127693708	1	Plate 2	Batch 3.2	Batch 3.2	0.00590125	0.00265803	0.867606	0.550968	0.316638	22714	9.31329	0.827152	34892504	1.92247e+07	Y
98_34	73	1.5	Cancer	F	PUTM	A653_985_CEL	128679570	2	Plate 2	Batch 3.2	Batch 3.2	0.0239694	0.0133348	0.880781	0.476773	0.404008	22662	11.5906	0.845052	76130910	1.72923e+07	N
07_73	76	4	Resp	F	PUTM	A653_996_CEL	147761290	6	Plate 2	Batch 3.2+9+10	A1706_Batch10	0.0112966	0.00322901	0.89376	0.491063	0.402697	25128	27.3898	0.776857	73583770	3.61343e+07	N
006/09	25	81	RTA	M	SNIG	A653_002_CEL	136692820	7	Plate1	Batch 5	Batch 5	0.00752559	0.00127053	0.863423	0.52503	0.338393	25742	24.0168	0.800709	61679184	3.23834e+07	N
023/08	24	47	SbL	F	SNIG	A653_003_CEL	128411092	7	plate 1	Batch 4.2	Batch 4	0.00808304	0.00144122	0.916247	0.588768	0.327479	24210	25.8236	0.774694	64076246	3.77261e+07	Y
018/09	57	49	RAA	M	SNIG	A653_034_CEL	153127670	8	Plate1	Batch 5	Batch 5	0.0119102	0	0.816902	0.616261	0.200642	21652	13.5518	0.854374	58072860	3.5788e+07	Y
013/09	79	45	IHD	F	SNIG	A653_040_CEL	132839108	6	Plate 2	Batch 4.1(test1)	Batch 4	0.0690892	0.0286509	0.898447	0.547415	0.351032	18362	4.56151	0.895304	14122254	7.73074e+06	N
004/06	52	64	IHD	F	SNIG	A653_043_CEL	136566402	6	plate 1	Batch 1+8	Batch 1	0.00482092	0.00106609	0.880235	0.606251	0.273984	24421	18.8192	0.799907	58682246	3.55762e+07	Y
018/08	61	43	IHD	M	SNIG	A653_055_CEL	137219272	6	Plate1	Batch 5	Batch 5	0.00923038	0.00154118	0.896233	0.597512	0.298721	25320	23.2599	0.780274	67505895	4.03356e+07	Y
015/09	67	47	IHD	M	SNIG	A653_058_CEL	158884198	7	plate 1	Batch 4.2	Batch 4	0.013563	0.00176264	0.894624	0.484754	0.40987	26198	27.4692	0.7375	82391714	3.99397e+07	Y
025/08	37	63	IHD	M	SNIG	A653_072_CEL	174958032	8	Plate 2	Batch 4.1(test1)	Batch 4	0.0457831	0.0272433	0.867202	0.542258	0.324945	23047	16.6771	0.835142	52647510	2.85485e+07	Y
036/08	20	40	SbL	F	SNIG	A653_092_CEL	200800848	3	Plate 2	Batch 9+10	Batch 6	0.0173292	0.00695535	0.883203	0.509328	0.373875	26554	37.2391	0.767064	97047630	4.94291e+07	Y
004/08	45	44	IHD	M	SNIG	A653_093_CEL	124934484	2	Plate 2	Batch 4.2	Batch 4	0.0168079	0.00657314	0.901346	0.570441	0.330905	24040	21.1689	0.825086	56467363	3.22113e+07	Y
019/10	47	93	IHD	M	SNIG	A653_1005_CEL	134975790	7	Plate 2	Batch 3.2+9+10	A1706_Batch10	0.0235058	0.0126588	0.886202	0.578105	0.308097	22195	13.4565	0.796365	41127251	2.37759e+07	N
016/08	47	40	IHD	F	SNIG	A653_102_CEL	146515394	7	plate 1	Batch 4.2	Batch 4	0.0112682	0.00340142	0.901218	0.605945	0.295273	24130	21.8876	0.813108	66165358	4.00926e+07	N
024/10	68	62	PE	F	SNIG	A653_1031_CEL	125118106	6	Plate 2	Batch 2.2+1+9+10	Batch 6	0.0505042	0.0208845	0.863133	0.557952	0.305181	21996	13.1665	0.791741	41500791	2.31555e+07	N
025/10	75	47	IHD	M	SNIG	A653_1090_CEL	154968704	3	Plate1	Batch 2.2+8	Batch 2.2	0.0240936	0.0161272	0.787988	0.599121	0.188867	19735	6.94705	0.876212	34549554	2.06994e+07	N
022/06	53	51	IHD	M	SNIG	A653_111_CEL	127770170	5	Plate1	Batch 5	Batch 5	0.00732196	0.00102681	0.902797	0.697016	0.205782	22640	15.7719	0.819287	48470969	3.3785e+07	N
005/09	76	50	RAA	M	SNIG	A653_112_CEL	146639028	2	Plate1	Batch 5	Batch 5	0.00398017	0	0.910437	0.661261	0.249176	24740	25.2379	0.868803	74076016	4.89836e+07	N
015/10	52	47	IHD	M	SNIG	A653_1142_CEL	126901902	6	plate 1	Batch 1+7+8	Batch 1	0.00480057	0.00361471	0.912253	0.623909	0.288344	18801	4.44357	0.906789	18238041	1.13789e+07	N
017/07	55	64	IHD	M	SNIG	A653_115_CEL	159736572	1	Plate 2	Batch 4.2	Batch 4	0.0289709	0.00289902	0.909523	0.638799	0.270724	21871	15.3497	0.807577	60352295	3.8553e+07	Y
023/10	74	44	IHD	M	SNIG	A653_1193_CEL	145254468	1	Plate1	Batch 2.2+8	Batch 2.2	0.0161317	0.011261	0.881924	0.546311	0.335613	23811	17.9692	0.877425	55324965	3.02246e+07	N
023/09	64	48	IHD	F	SNIG	A653_121_CEL	146819904	3	plate 1	Batch 4.2	Batch 4	0.0126738	0.00387369	0.9221	0.666676	0.255424	22907	18.7267	0.854295	62386784	4.15917e+07	Y
016/10	63	35	IHD	F	SNIG	A653_1291_CEL	137129466	6	Plate 2	Batch 3.2+1+9+10	A1706_Batch10	0.00841037	0.00728264	0.856794	0.59952	0.257273	21761	12.1427	0.794095	39878525	2.3908e+07	N
032/10	34	57	Other	M	SNIG	A653_1346_CEL	124687062	8	Plate 2	Batch 3.2	Batch 3.2	0.00987094	0.00251348	0.883474	0.531709	0.351765	24010	20.9999	0.833582	59185021	3.14692e+07	N
014/10	61	47	IHD	M	SNIG	A653_1395_CEL	154918060	7	plate 1	Batch 1+7+8	Batch 1	0.00236433	0.00119856	0.906953	0.584758	0.322196	23636	17.5461	0.822681	54282509	3.17421e+07	N
021/08	44	83	SbL	M	SNIG	A653_140_CEL	150953448	2	plate 1	Batch 1+7+8	Batch 1	0.0046397	0.00126344	0.88408	0.65909	0.22499	22757	15.1935	0.852116	49647892	3.27224e+07	N
020/08	51	48	IHD	M	SNIG	A653_141_CEL	128870372	7	Plate 2	Batch 4.1(test1)	Batch 4	0.0576241	0.0316069	0.911364	0.585852	0.325512	21972	12.8016	0.854484	46816329	2.74274e+07	N
010/09	66	48	Cardiac	M	SNIG	A653_142_CEL	122847524	2	Plate 2	Batch 4.2	Batch 4	0.0115284	0.00205998	0.852185	0.508129	0.344056	25410	20.2831	0.809969	61094840	3.1044e+07	Y
013/10	60	68	IHD	M	SNIG	A653_1441_CEL	144742328	4	Plate 2	Batch 3.2	Batch 3.2	0.032169	0.00952838	0.911249	0.57758	0.33367	23695	18.9993	0.841086	53484113	3.08913e+07	N
031/08	55	31	IHD	M	SNIG	A653_145_CEL	76937762	3	plate 1	Batch 4.2	Batch 4	0.00656203	0.00269402	0.865928	0.647668	0.21826	22209	12.589	0.874521	38810511	2.51363e+07	Y
024/08	39	42	IHD	M	SNIG	A653_146_CEL	141599562	6	plate 1	Batch 1+7+8	Batch 1	0.00988654	0.00876343	0.838839	0.633219	0.20562	19920	8.08763	0.838413	34799448	2.20357e+07	N
009/09	83	50	IHD	F	SNIG	A653_147_CEL	101227920	2	plate 1	Batch 4.2	Batch 4	0.0130225	0.0024898	0.905847	0.583081	0.322766	23376	18.6795	0.808979	51279638	2.99002e+07	N
035/06	54	70	IHD	M	SNIG	A653_149_CEL	92417032	5	Plate 2	Batch 4.1(test1)	Batch 4	0.159447	0.0890278	0.89369	0.566569	0.327121	16047	2.03096	1.05694	6332347	3.58771e+06	N
016/09	57	52	IHD	M	SNIG	A653_157_CEL	130523778	3	plate 1	Batch 4.2	Batch 4	0.0217293	0.0074037	0.894633	0.546113	0.34852	24994	22.6821	0.773299	70869591	3.87028e+07	Y
039/06	58	47	Cardiac	F	SNIG	A653_165_CEL	136757574	3	Plate1	Batch 5	Batch 5	0.0141636	0.00463667	0.850344	0.580474	0.26987	24138	22.3044	0.946671	79731872	4.62823e+07	N
040/08	48	59	IHD	M	SNIG	A653_171_CEL	149416694	6	plate 1	Batch 4.2	Batch 4	0.0232746	0.00867871	0.897681	0.599617	0.298064	24102	21.1262	0.85985	73268972	4.39334e+07	Y
015/07	60	67	IHD	M	SNIG	A653_177_CEL	140252066	7	Plate1	Batch 5	Batch 5	0.00552433	0	0.893385	0.48205	0.411335	26107	28.7702	0.738558	88282876	4.25568e+07	Y
014/09	26	44	Other	M	SNIG	A653_219_CEL	106227492	3	Plate1	Batch 5	Batch 5	0.0032889	0	0.876369	0.580234	0.296135	24137	21.1605	0.852947	59636739	3.46033e+07	N
038/08	46	91	IHD	M	SNIG	A653_223_CEL	139162582	4	Plate1	Batch 5	Batch 5	0.003527	0.00209183	0.879476	0.70086	0.178616	20068	11.204	0.866828	50411709	3.53315e+07	Y
032/08	62	51	RAA	M	SNIG	A653_234_CEL	163021670	2	plate 1	Batch 4.2	Batch 4	0.0119885	0.00157555	0.908083	0.688626	0.219457	23878	23.6946	0.844146	72790792	5.01256e+07	Y
033/08	22	95	PE	M	SNIG	A653_238_CEL	123230242	4	Plate1	Batch 2.2+8	Batch 2.2	0.00840467	0.00267959	0.888368	0.55837	0.329998	23889	23.1198	0.743158	65443138	3.65415e+07	N
037/08	53	38	Other	M	SNIG	A653_239_CEL	137770452	5	Plate 2	Batch 4.2	Batch 4	0.00975335	0.00339411	0.895284	0.516027	0.379257	25465	28.3205	0.760897	78517242	4.0517e+07	N
021/09	65	40	IHD	M	SNIG	A653_243_CEL	153520910	4	Plate 2	Batch 4.2	Batch 4	0.0103664	0.00338882	0.884197	0.556395	0.327801	26284	24.8	0.802386	39515563	2.19863e+07	Y
016/07	38	40	Other	M	SNIG	A653_248_CEL	151327098	8	Plate 2	Batch 4.1(test1)	Batch 4	0.0881643	0.0327566	0.890269	0.568257	0.322012	21670	12.4942	0.835256	44418095	2.52409e+07	Y
017/09	55	48	IHD	M	SNIG	A653_283_CEL	146924258	2	Plate 2	Batch 4.2	Batch 4	0.0146484	0.0037881	0.905625	0.612019	0.293606	24324	22.615	0.815329	74547305	4.56244e+07	Y
018/06	58	67	RAA	M	SNIG	A653_286_CEL	147969854	3	Plate 2	Batch 4.2	Batch 4	0.0360078	0.00734967	0.942555	0.713322	0.229233	19278	15.2807	1.10046	57786874	4.12207e+07	Y
025/09	59	51	Cardiac	M	SNIG	A653_297_CEL	151974886	7	plate 1	Batch 4.1(test1)	Batch 4	0.0615449	0.0453054	0.896332	0.593582	0.30275	22374	15.4686	0.875691	50697246	3.0093e+07	N
011/09	49	79	IHD	M	SNIG	A653_309_CEL	142844146	6	Plate 2	Batch 4.1(test1)	Batch 4	0.0918109	0.0463331	0.916512	0.627706	0.288806	21471	12.4419	0.870075	54150280	3.39904e+07	N
012/09	17	89	RTA	M	SNIG	A653_335_CEL	115112844	7	Plate1	Batch 5	Batch 5	0.00420066	0	0.876606	0.595819	0.280787	24466	19.6247	0.801874	57441081	3.42245e+07	N
022/09	60	36	Cardiac	F	SNIG	A653_380_CEL	151203938	1	Plate 2	Batch 4.2	Batch 4	0.0180828	0.00530305	0.88125	0.547697	0.333553	23924	17.681	0.850759	52401583	2.87002e+07	N
025/05	28	39	SbL	M	SNIG	A653_381_CEL	150746766	4	plate 1	Batch 1+8	Batch 1	0.00626395	0.00158283	0.900465	0.616349	0.284116	24272	22.7263	0.787063	65317272	4.02582e+07	N
026/09	73	51	IHD	M	SNIG	A653_383_CEL	153635518	5	Plate 2	Batch 4.2	Batch 4	0.0460811	0.0185587	0.930489	0.647165	0.283324	20772	14.6629	1.09363	43197295	2.79558e+07	N
001/06	16	48	SbL	M	SNIG	A653_388_CEL	129861260	2	Plate 2	Batch 3.2+9+10	A1706_Batch10	0.0185674	0.00668398	0.889441	0.608849	0.280592	22563	14.6144	0.7884	40546404	2.46866e+07	N
030/09	71	70	IHD	F	SNIG	A653_522_CEL	136046084	5	Plate 2	Batch 2.2+1+9+10	Batch 6	0.0135312	0.00134638	0.911241	0.503651	0.40759	23777	24.1176	0.766242	65417997	3.29478e+07	Y
028/09	50	46	IHD	M	SNIG	A653_534_CEL	162348144	2	Plate 2	Batch 3.2	Batch 3.2	0.00691886	0.00417769	0.894495	0.685184	0.209311	22128	15.0394	0.846051	48777653	3.34217e+07	Y
029/09	46	68	RTA	M	SNIG	A653_617_CEL	166471750	6	Plate 2	Batch 3.2	Batch 3.2	0.0328349	0.00950165	0.89778	0.590971	0.306809	23508	17.5206	0.828808	54190437	3.2025e+07	Y
032/09	60	38	IHD	F	SNIG	A653_651_CEL	151264660	1	plate 1	Batch 1 + 4.2	Batch 4	0.0260305	0.00660236	0.875816	0.578626	0.297191	20371	6.46854	0.840156	23307786	1.34865e+07	N
033/09	56	61	IHD	M	SNIG	A653_673_CEL	151388212	3	plate 1	Batch 1+8	Batch 1	0.00425579	0.00121395	0.886913	0.608902	0.278011	23313	17.7672	0.794603	53531105	3.25952e+07	Y
035/09	32	99	SbL	M	SNIG	A653_719_CEL	146969264	4	Plate 2	Batch 3.2	Batch 3.2	0.0214969	0.0057915	0.891094	0.663863	0.22723	20284	8.04487	0.802978	25562706	1.69701e+07	Y
027/09	62	62	IHD	M	SNIG	A653_762_CEL	138766810	6	plate 1	Batch 1+8	Batch 1	0.005519	0.00127245	0.883295	0.589658	0.293637	23910	18.1454	0.796938	54613463	3.22033e+07	Y
022/08	57	95	PE	F	SNIG	A653_772_CEL	91273744	4	Plate 2	Batch 3.2+9+10	A1706_Batch10	0.015508	0.00860935	0.89299	0.706153	0.186836	17879	5.86599	0.868597	21121265	1.49148e+07	Y
036/09	44	49	Other	F	SNIG	A653_794_CEL	158388710	8	Plate 2	Batch 3.2	Batch 3.2	0.00568754	0.00140093	0.885868	0.642583	0.243285	23880	24.5556	0.794218	71133772	4.57094e+07	Y
011/10	60	40	IHD	M	SNIG	A653_874_CEL	135785418	1	Plate1	Batch 2.2 + 4.2	Batch 4	0.0238622	0.00708379	0.787069	0.42957	0.357499	25631	8.26972	0.847433	82580424	1.67244e+07	Y
003/10	65	34	IHD	M	SNIG	A653_875_CEL	232723944	6	Plate 2	Batch 3.2+9+10	A1706_Batch10	0.00755685	0.00236089	0.877823	0.785187	0.0926369	18651	11.2534	0.911928	49567197	3.89195e+07	Y
007/10	70	96	IHD	F	SNIG	A653_890_CEL	142741772	1	Plate 2	Batch 4.2	Batch 4	0.0358695	0.00548061	0.913107	0.614348	0.298759	20676	8.40565	0.89384	28232201	1.73444e+07	Y
002/10	38	49	Other	M	SNIG	A653_891_CEL	122329486	1	Plate 2	Batch 2.2+9+10	A1706_Batch10	0.0103115	0.00197176	0.909865	0.559627	0.350238	23541	18.933	0.77697	50796696	2.84272e+07	N
012/10	40	48	PE	M	SNIG	A653_917_CEL	139593010	7	Plate1	Batch 2.2+8	Batch 2.2	0.00205033	0	0.904786	0.552241	0.352545	24471	20.4059	0.811984	61647681	3.40444e+07	Y
006/10	32	63	Other	F	SNIG	A653_950_CEL	134499430	1	Plate 2	Batch 4.2	Batch 4	0.0225373	0.00552553	0.893329	0.553177	0.340152	21661	11.1184	0.801293	66810635	1.74243e+07	Y
010/10	39	81	Other	M	SNIG	A653_964_CEL	110579108	4	plate 1	Batch 1+8	Batch 1	0.00964307	0.00428763	0.881391	0.59005	0.291342	23552	14.7237	0.796028	46731098	2.75737e+07	N
001/10	62	35	IHD	M	SNIG	A653_974_CEL	154387160	6	Plate 2	Batch 3.2+9+10	Batch 3.2	0.0209944	0.00617537	0.887199	0.549428	0.33777	26310	26.9307	0.809838	78877680	4.33376e+07	Y
028/10	43	44	IHD	M	SNIG	A653_993_CEL	168088262	3	Plate 2	Batch 3.2	Batch 3.2	0.00985126	0.00387488	0.895702	0.601109	0.294593	24593	30.6263	0.82462	76663382	4.6083e+07	N

## Sheet: Columns definition
U.SD_No	Anonimise donor ID
U.Age	Age at death
U.PMI (h)	Post-mortem interval in hours
U.CODE	Cause of death
U.Gender	Donor's Gender
U.Region_simplified	One of the two dissected brain regions (PUTM, SNIG)
A.CEL_file	Sample ID which corresponds to the file ID
A.Reads	Total number of reads generated
A.Lane	Lane ID used for sequencing
A.Plates	Plate ID used for library preparation
A.DNA_library_Batch	Library preparation ID
A.Ovation-Prep Batch of succesfull prep	Ovation kit preparation ID
F.First_read_adapter_rate	The rate of adapter in the first reads of the paired read
F.Second_read_adapter_rate	The rate of adapter in the second reads of the paired read
R.Intragenic_rate	The fraction of reads that map within genes (within introns or exons)
R.Exonic Rate	The fraction of reads that map within exons
R.Intronic_rate	The fraction of reads that map within introns
R.Genes_detected	Number of genes with at least 5 reads
R.Mean_per_base_coverage	Mean coverage per base
R.Mean_CV	Mean coefficient of variation: standard deviation divided by mean coverage
Total NOrRNA reads	Total number of reads mapping to non rRNA regions
Exonic Reads	Total number of exonic reads after filtering steps
WES Data	Whole exome sequencing data present
A.*	Columns refer to AROS sample descriptors:
F.*	columns refer to FASTQC sample descriptors:
R.*	columns refer to RNASeQC sample descriptors:
T.*	columns refer to TopHat sample descriptors:
Q.*	columns refer to QualiMap sample descriptors:
U.*	columns refer to UKBEC sample descriptors:
