# Supplementary material for: Regulatory sites for splicing in human basal ganglia are enriched for disease-relevant information
Source: Nat Commun. 2020 Feb 25;11:1041. doi: 10.1038/s41467-020-14483-x (PMC7042265; doi:10.1038/s41467-020-14483-x)
Supplement: Supplementary file 5 — Supplementary Data 2 [file 41467_2020_14483_MOESM5_ESM.xlsx]

## Sheet: gi_eQTL_sup2
snp_location	rs_ID	Al1	Al2	Freq1	MAF	snp_gene_relationship	gene_ID	gene_symbol	gene_biotype	tstat	pvalue	beta	FDR	rank	tissue
chr16:1804357	rs8063431	T	C	0.76687	0.23313	downstream_gene_variant	ENSG00000005513	SOX8	protein_coding	4.76697	6.36099e-06	0.219053	0.0376634	1	PUTM
chr6:25715657	rs116009877	G	A	0.94681	0.05319	upstream_gene_variant	ENSG00000010704	HFE	protein_coding	5.35937	5.37073e-07	0.497047	0.00295659	1	PUTM
chr17:42417496	rs850714;rs71370599	A	G	0.62283	0.37717	upstream_gene_variant	ENSG00000013306	SLC25A39	protein_coding	-4.68447	8.86286e-06	-0.110356	0.03406	1	PUTM
chr5:6609139	rs12374467	A	G	0.66819	0.33181	intron_variant	ENSG00000037474	NSUN2	protein_coding	-8.06118	1.67853e-12	-0.207905	1.06016e-08	1	PUTM
chrX:14032294	rs7055517	C	T	0.69556	0.30444	intron_variant	ENSG00000046647	GEMIN8	protein_coding	4.98002	2.66163e-06	0.11397	0.00664875	1	PUTM
chr18:39491658	rs8089834	C	T	0.64926	0.35074	upstream_gene_variant	ENSG00000078142	PIK3C3	protein_coding	5.44625	3.6918e-07	0.0550123	0.00147118	1	PUTM
chr15:65259947	rs28819462	G	C	0.55608	0.44392	intron_variant	ENSG00000090487	SPG21	protein_coding	4.99775	2.47314e-06	0.0842133	0.0083147	1	PUTM
chr10:95441742	rs829106	T	G	0.80618	0.19382	downstream_gene_variant	ENSG00000095464	PDE6C	protein_coding	4.83378	4.85118e-06	0.137076	0.0219273	1	PUTM
chr22:25870037	rs59226697	C	G	0.92457	0.07543	intron_variant	ENSG00000100058	CRYBB2P1	pseudogene	11.1353	3.26583e-19	0.57505	1.5173e-15	1	PUTM
chr22:38457329	rs738442	C	T	0.61491	0.38509	downstream_gene_variant	ENSG00000100156	SLC16A8	protein_coding	-5.26125	8.17183e-07	-0.213127	0.00330632	1	PUTM
chr20:60654285	rs112414848	G	A	0.90271	0.09729	upstream_gene_variant	ENSG00000101181	GTPBP5	protein_coding	-5.10273	1.59656e-06	-0.262187	0.00987634	1	PUTM
chr16:763371	rs9745431	A	G	0.75654	0.24346	upstream_gene_variant	ENSG00000103260	METRN	protein_coding	4.94412	3.08689e-06	0.22451	0.014317	1	PUTM
chr15:73953586	rs12439376;rs72330024;rs12439428	A	G	0.64525	0.35475	upstream_gene_variant	ENSG00000103855	CD276	protein_coding	5.06924	1.83677e-06	0.193291	0.00602275	1	PUTM
chr19:49096292	rs3859437	A	G	0.73499	0.26501	upstream_gene_variant	ENSG00000104870	FCGRT	protein_coding	-5.19656	1.07541e-06	-0.181202	0.00492432	1	PUTM
chr8:27104727	rs10481349;rs10481349	G	A	0.64484	0.35516	downstream_gene_variant	ENSG00000104228	TRIM35	protein_coding	4.9222	3.37851e-06	0.113488	0.0209198	1	PUTM
chr9:77708152	rs3780178	T	C	0.63288	0.36712	upstream_gene_variant	ENSG00000106733	NMRK1	protein_coding	9.92789	1.42502e-16	0.345509	7.3303e-13	1	PUTM
chr10:132549338	rs12218098	G	A	0.93271	0.06729	downstream_gene_variant	ENSG00000108010	GLRX3	protein_coding	-5.2379	9.02498e-07	-0.175023	0.00616948	1	PUTM
chr12:30902110	rs73079996	C	T	0.92528	0.07472	intron_variant	ENSG00000110888	CAPRIN2	protein_coding	5.43527	3.87149e-07	0.164458	0.00255751	1	PUTM
chr6:99328730	rs195831	A	G	0.60821	0.39179	intron_variant	ENSG00000112234	FBXL4	protein_coding	6.71149	1.17703e-09	0.108227	5.52967e-06	1	PUTM
chr6:99343500	rs195844	T	A	0.60821	0.39179	intron_variant	ENSG00000112234	FBXL4	protein_coding	6.71149	1.17703e-09	0.108227	5.52967e-06	1	PUTM
chr6:99346821	rs195843	C	T	0.60821	0.39179	intron_variant	ENSG00000112234	FBXL4	protein_coding	6.71149	1.17703e-09	0.108227	5.52967e-06	1	PUTM
chr6:99374180	rs1011675	C	A	0.60821	0.39179	intron_variant	ENSG00000112234	FBXL4	protein_coding	6.71149	1.17703e-09	0.108227	5.52967e-06	1	PUTM
chr6:99375638	rs195812	T	G	0.60821	0.39179	coding_variant	ENSG00000112234	FBXL4	protein_coding	6.71149	1.17703e-09	0.108227	5.52967e-06	1	PUTM
chr6:99382407	rs195830	C	T	0.60821	0.39179	intron_variant	ENSG00000112234	FBXL4	protein_coding	6.71149	1.17703e-09	0.108227	5.52967e-06	1	PUTM
chr6:99383124	rs171894	T	C	0.60821	0.39179	intron_variant	ENSG00000112234	FBXL4	protein_coding	6.71149	1.17703e-09	0.108227	5.52967e-06	1	PUTM
chr6:99387917	rs174446	C	G	0.60821	0.39179	intron_variant	ENSG00000112234	FBXL4	protein_coding	6.71149	1.17703e-09	0.108227	5.52967e-06	1	PUTM
chr6:99426620	rs196957	G	A	0.60821	0.39179	upstream_gene_variant	ENSG00000112234	FBXL4	protein_coding	6.71149	1.17703e-09	0.108227	5.52967e-06	1	PUTM
chr5:134279940	rs9327697	G	A	0.86869	0.13131	downstream_gene_variant	ENSG00000113621	TXNDC15	protein_coding	-11.6605	2.37087e-20	-0.400808	8.24352e-17	1	PUTM
chr3:125739695	rs7647098	A	G	0.67387	0.32613	downstream_gene_variant	ENSG00000114547	ROPN1B	protein_coding	6.23873	1.0673e-08	0.278629	5.48381e-05	1	PUTM
chr2:10060712:G_GGG	rs201416220	R	I	0.9272	0.0728	intron_variant	ENSG00000115750	TAF1B	protein_coding	5.48824	3.07684e-07	0.234888	0.00192672	1	PUTM
chr1:44296881	rs72886892	G	T	0.94085	0.05915	upstream_gene_variant	ENSG00000117410	ATP6V0B	protein_coding	4.71389	7.87716e-06	0.314963	0.0278851	1	PUTM
chr1:212956412	rs7538755;rs7538755	G	A	0.86797	0.13203	intron_variant	ENSG00000117697	NSL1	protein_coding	-4.87983	4.01976e-06	-0.112604	0.0168951	1	PUTM
chr10:88431782	rs11202118	C	T	0.81611	0.18389	downstream_gene_variant	ENSG00000122375	OPN4	protein_coding	8.15042	1.07794e-12	0.682238	4.19859e-09	1	PUTM
chrX:13506773	rs7887462	C	T	0.56977	0.43023	upstream_gene_variant	ENSG00000123595	RAB9A	protein_coding	4.56297	1.43582e-05	0.082701	0.0413518	1	PUTM
chr6:112131648	rs9481193	T	C	0.92414	0.07586	downstream_gene_variant	ENSG00000123505	AMD1	protein_coding	-4.77355	6.19413e-06	-0.170917	0.0262259	1	PUTM
chr20:57607668	rs6123845	C	T	0.53699	0.46301	downstream_gene_variant	ENSG00000124164	VAPB	protein_coding	-4.70882	8.03906e-06	-0.0888038	0.0391824	1	PUTM
chr4:3002818	rs78169053	G	A	0.87745	0.12255	intron_variant	ENSG00000125388	GRK4	protein_coding	-4.75209	6.75464e-06	-0.182384	0.0306458	1	PUTM
chr19:36463998	rs4386253	T	C	0.75027	0.24973	downstream_gene_variant	ENSG00000126262	FFAR2	protein_coding	5.11124	1.54062e-06	0.338042	0.00737186	1	PUTM
chr7:77216702:A_AT	rs76404265	R	I	0.70087	0.29913	intron_variant	ENSG00000127947	PTPN12	protein_coding	4.69213	8.59507e-06	0.113365	0.0459665	1	PUTM
chr6:159385187	rs77784328	A	G	0.94056	0.05944	downstream_gene_variant	ENSG00000130363	RSPH3	protein_coding	5.25408	8.42522e-07	0.179066	0.00533485	1	PUTM
chrX:153553781	rs4898475	G	A	0.7568	0.2432	upstream_gene_variant	ENSG00000130827	PLXNA3	protein_coding	4.59435	1.26853e-05	0.130711	0.0209054	1	PUTM
chr1:1042378	rs12754457	A	C	0.82489	0.17511	intron_variant	ENSG00000131591	C1orf159	protein_coding	7.19827	1.14993e-10	0.238892	3.04846e-07	1	PUTM
chr11:6073685	rs113375247	T	A	0.94293	0.05707	upstream_gene_variant	ENSG00000132259	CNGA4	protein_coding	-5.78474	8.34181e-08	-0.781663	0.000612455	1	PUTM
chr7:50531681	rs4947535	A	T	0.71433	0.28567	upstream_gene_variant	ENSG00000132436	FIGNL1	protein_coding	5.71148	1.15501e-07	0.202951	0.000566534	1	PUTM
chr18:10564309	rs575325	G	A	0.46844	0.46844	downstream_gene_variant	ENSG00000134265	NAPG	protein_coding	-4.76082	6.52093e-06	-0.0807247	0.040482	1	PUTM
chr11:130887552	rs2875322	C	T	0.79839	0.20161	upstream_gene_variant	ENSG00000134917	ADAMTS8	protein_coding	-4.8391	4.74709e-06	-0.264372	0.0227813	1	PUTM
chr16:82180338	rs7192444	C	G	0.76962	0.23038	downstream_gene_variant	ENSG00000135698	MPHOSPH6	protein_coding	-5.16124	1.24842e-06	-0.130724	0.0101859	1	PUTM
chr13:53051627	rs9526927	T	C	0.5621	0.4379	downstream_gene_variant	ENSG00000136108	CKAP2	protein_coding	-4.80367	5.48276e-06	-0.117824	0.0158287	1	PUTM
chr7:47336894:T_TC	rs2177794;rs34159238;rs72021664	R	I	0.56089	0.43911	intron_variant	ENSG00000136205	TNS3	protein_coding	-4.97323	2.73743e-06	-0.17768	0.018412	1	PUTM
chr9:132549362	rs7036585	A	G	0.58425	0.41575	downstream_gene_variant	ENSG00000136827	TOR1A	protein_coding	5.12067	1.48081e-06	0.0879749	0.00642673	1	PUTM
chr9:106856692	rs10820600	C	T	0.52343	0.47657	5_prime_UTR_variant	ENSG00000136824	SMC2	protein_coding	-9.0037	1.50778e-14	-0.206369	9.85333e-11	1	PUTM
chr2:66285871	rs4671709	C	T	0.44018	0.44018	downstream_gene_variant	ENSG00000138071	ACTR2	protein_coding	-4.89432	3.78823e-06	-0.0636832	0.0177517	1	PUTM
chr15:74216605	rs12914565	C	T	0.64115	0.35885	downstream_gene_variant	ENSG00000140474	ULK3	protein_coding	-4.61718	1.15882e-05	-0.185585	0.0333393	1	PUTM
chr19:14592476	rs4474799	T	A	0.62204	0.37796	downstream_gene_variant	ENSG00000141854	CTB-55O6.8	protein_coding	4.8095	5.35453e-06	0.277799	0.0269815	1	PUTM
chr2:97039666	rs772160	A	C	0.6455	0.3545	upstream_gene_variant	ENSG00000144028	SNRNP200	protein_coding	4.59364	1.27207e-05	0.0738636	0.0185467	1	PUTM
chr3:125432714	rs4679452	T	A	0.7547	0.2453	upstream_gene_variant	ENSG00000144909	OSBPL11	protein_coding	-5.30064	6.908e-07	-0.229297	0.00422424	1	PUTM
chr5:6665681	rs4702382	T	G	0.63006	0.36994	intron_variant	ENSG00000145545	SRD5A1	protein_coding	5.1581	1.26506e-06	0.11061	0.00785346	1	PUTM
chr9:34915911:C_CT	rs72536859;rs11433531;rs113845169;rs33934281	I	R	0.90194	0.09806	upstream_gene_variant	ENSG00000147955	SIGMAR1	protein_coding	4.64009	1.05796e-05	0.208713	0.0409959	1	PUTM
chr15:91814056	rs80120177	A	G	0.86179	0.13821	upstream_gene_variant	ENSG00000271396	RP11-697E2.9	pseudogene	5.19667	1.07492e-06	0.853417	0.00548208	1	PUTM
chr11:94778759	rs680945	A	G	0.50221	0.49779	upstream_gene_variant	ENSG00000149218	ENDOD1	protein_coding	-5.04669	2.01796e-06	-0.0984583	0.00821309	1	PUTM
chr11:96112605	rs4304730	T	C	0.57836	0.42164	intron_variant	ENSG00000149231	CCDC82	protein_coding	6.60248	1.967e-09	0.139609	8.66267e-06	1	PUTM
chr13:114170062	rs2770037	C	T	0.89813	0.10187	intron_variant	ENSG00000150403	TMCO3	protein_coding	6.08404	2.16632e-08	0.193011	0.000100799	1	PUTM
chr10:117928218	rs2270181	T	C	0.59806	0.40194	intron_variant	ENSG00000151892	GFRA1	protein_coding	5.37259	5.07392e-07	0.192764	0.00202957	1	PUTM
chr2:132272326	rs12477742	A	G	0.84211	0.15789	intron_variant	ENSG00000152117	AC093838.4	pseudogene	7.95431	2.84936e-12	0.283959	7.43112e-09	1	PUTM
chr15:22888555	rs62009539	G	C	0.9268	0.0732	downstream_gene_variant	ENSG00000153575	TUBGCP5	protein_coding	4.47603	2.0188e-05	0.273498	0.0307666	1	PUTM
chr4:6379636	rs6446496	A	G	0.94971	0.05029	upstream_gene_variant	ENSG00000152969	JAKMIP1	protein_coding	-4.87966	4.02254e-06	-0.32878	0.0261063	1	PUTM
chr17:74757144	rs62086795	G	A	0.94499	0.05501	upstream_gene_variant	ENSG00000267065	CTD-2246P4.1	lincRNA	-6.85164	6.05683e-10	-0.807574	3.08535e-06	1	PUTM
chr17:44284734	rs2668669;rs2668669	G	C	0.73739	0.26261	upstream_gene_variant	ENSG00000266497	RP11-995C19.2	pseudogene	-7.38103	4.74368e-11	-0.471592	2.51605e-07	1	PUTM
chr1:203337500	rs12090788	T	C	0.929	0.071	upstream_gene_variant	ENSG00000159348	CYB5R1	protein_coding	-4.78696	5.86687e-06	-0.253189	0.0243534	1	PUTM
chr17:45931325	rs55642547;rs73985416	G	A	0.53691	0.46309	upstream_gene_variant	ENSG00000159111	MRPL10	protein_coding	5.41552	4.21661e-07	0.129791	0.001752	1	PUTM
chr21:44478393	rs6586281	G	A	0.82452	0.17548	intron_variant	ENSG00000160200	CBS	protein_coding	4.88173	3.98869e-06	0.165605	0.0244547	1	PUTM
chr21:44478497	rs6586282	C	T	0.82454	0.17546	intron_variant	ENSG00000160200	CBS	protein_coding	4.88173	3.98869e-06	0.165605	0.0244547	1	PUTM
chr21:44478680	rs6586283	T	C	0.8246	0.1754	intron_variant	ENSG00000160200	CBS	protein_coding	4.88173	3.98869e-06	0.165605	0.0244547	1	PUTM
chr19:44462680	rs2284242	A	G	0.89221	0.10779	intron_variant	ENSG00000159905	ZNF221	protein_coding	4.92623	3.32295e-06	0.213416	0.0176116	1	PUTM
chr19:37254955	rs7249110;rs80307684	T	C	0.84722	0.15278	upstream_gene_variant	ENSG00000161281	COX7A1	protein_coding	4.67525	9.19581e-06	0.400779	0.0424479	1	PUTM
chr19:55998262	rs77664073;TMP_ESP_19_55998263	C	T	0.81814	0.18186	upstream_gene_variant	ENSG00000261221	ZNF865	protein_coding	5.06336	1.88236e-06	0.17065	0.0118401	1	PUTM
chr15:24592623	rs8042000	T	C	0.75838	0.24162	downstream_gene_variant	ENSG00000260780	RP11-580I1.1	lincRNA	-4.97323	2.73742e-06	-0.323631	0.0189977	1	PUTM
chr15:24806523	rs12592029	G	A	0.91618	0.08382	downstream_gene_variant	ENSG00000260760	RP11-580I1.3	lincRNA	5.55091	2.34133e-07	0.926102	0.00168763	1	PUTM
chr1:59140552	rs11207288;rs71497600;rs76844500;rs11207289	C	T	0.52618	0.47382	intron_variant	ENSG00000162601	MYSM1	protein_coding	-4.65294	1.0052e-05	-0.0812383	0.0475361	1	PUTM
chr1:59140553	rs11207289	A	G	0.52618	0.47382	intron_variant	ENSG00000162601	MYSM1	protein_coding	-4.65294	1.0052e-05	-0.0812383	0.0475361	1	PUTM
chr1:146766122	rs45563244;TMP_ESP_1_146766124	C	G	0.94742	0.05258	downstream_gene_variant	ENSG00000162836	ACP6	protein_coding	4.9346	3.2104e-06	0.407501	0.00769533	1	PUTM
chr15:24183428	rs4778356	A	G	0.88338	0.11662	upstream_gene_variant	ENSG00000260232	RP11-484P15.2	lincRNA	5.70112	1.20922e-07	0.666759	0.000805943	1	PUTM
chr15:24462711	rs4597275	A	G	0.73138	0.26862	upstream_gene_variant	ENSG00000260551	PWRN2	lincRNA	-4.98718	2.5839e-06	-0.330917	0.0176635	1	PUTM
chr17:44852612	rs62074125	A	C	0.72125	0.27875	downstream_gene_variant	ENSG00000260075	NSFP1	pseudogene	7.99587	2.31977e-12	0.521077	1.29235e-08	1	PUTM
chr17:44819595	rs17698176;rs17698176	T	G	0.78705	0.21295	downstream_gene_variant	ENSG00000260075	NSFP1	pseudogene	-5.7448	1.01637e-07	-0.306565	0.00056622	2	PUTM
chr4:87712218	rs28483600	T	G	0.85549	0.14451	intron_variant	ENSG00000163629	PTPN13	protein_coding	6.14404	1.64762e-08	0.305129	8.61209e-05	1	PUTM
chr3:161450274:AT_A	rs201578802	D	R	0.51034	0.48966	downstream_gene_variant	ENSG00000163590	PPM1L	protein_coding	-5.32014	6.35511e-07	-0.101266	0.00290874	1	PUTM
chr4:174334864	rs7436467	A	G	0.54485	0.45515	regulatory_region_variant	ENSG00000164106	SCRG1	protein_coding	-5.78822	8.21316e-08	-0.190231	0.00033058	1	PUTM
chr4:122580930:GTCTG	rs200874766	R	D	0.77457	0.22543	downstream_gene_variant	ENSG00000164111	ANXA5	protein_coding	5.05311	1.96467e-06	0.16211	0.0104147	1	PUTM
chr4:122580938:ACT_A	rs202186241	R	D	0.77457	0.22543	downstream_gene_variant	ENSG00000164111	ANXA5	protein_coding	5.05311	1.96467e-06	0.16211	0.0104147	1	PUTM
chr4:157168501	rs6536160	C	A	0.92544	0.07456	downstream_gene_variant	ENSG00000164116	GUCY1A3	protein_coding	4.98737	2.58185e-06	0.305798	0.0146003	1	PUTM
chr7:141517831	rs11770781	T	C	0.53495	0.46505	downstream_gene_variant	ENSG00000165076	PRSS37	protein_coding	6.54967	2.51999e-09	0.447197	9.0745e-06	1	PUTM
chr12:58335130	rs4590915	G	A	0.63805	0.36195	upstream_gene_variant	ENSG00000257698	RP11-620J15.3	processed_transcript	-5.46113	3.46127e-07	-0.186169	0.00115087	1	PUTM
chr7:64748600	rs13222390;rs13222391	G	A	0.73755	0.26245	downstream_gene_variant	ENSG00000164669	INTS4L1	pseudogene	4.93089	3.25978e-06	0.219332	0.0134987	1	PUTM
chr14:103676593	rs2771374	T	G	0.90668	0.09332	upstream_gene_variant	ENSG00000166166	TRMT61A	protein_coding	4.63641	1.07358e-05	0.202445	0.047302	1	PUTM
chr18:71559454:AG_A	rs11296292	R	D	0.72999	0.27001	downstream_gene_variant	ENSG00000166347	CYB5A	protein_coding	-4.68849	8.72152e-06	-0.194101	0.0467648	1	PUTM
chr11:8765117	rs10840116	A	T	0.5914	0.4086	upstream_gene_variant	ENSG00000166436	TRIM66	protein_coding	4.7109	7.97217e-06	0.0949509	0.044397	1	PUTM
chr17:33571546	rs11080327	A	G	0.49746	0.49746	intron_variant	ENSG00000166750	SLFN5	protein_coding	5.50877	2.81395e-07	0.236054	0.00120606	1	PUTM
chr11:18128825	rs7129345	T	C	0.57492	0.42508	upstream_gene_variant	ENSG00000166788	SAAL1	protein_coding	5.89448	5.10564e-08	0.129729	0.000257324	1	PUTM
chr12:57070341	rs78969192	C	T	0.94865	0.05135	downstream_gene_variant	ENSG00000166881	TMEM194A	protein_coding	-4.55331	1.49151e-05	-0.320187	0.0413298	1	PUTM
chr15:43843533	rs2584724	T	C	0.84052	0.15948	intron_variant	ENSG00000168781	PPIP5K1	protein_coding	-4.70408	8.1933e-06	-0.158075	0.013011	1	PUTM
chr8:11434232	rs35558344	T	C	0.5154	0.4846	upstream_gene_variant	ENSG00000255495	AC145124.2	antisense	-4.76145	6.50425e-06	-0.217446	0.0320855	1	PUTM
chr11:31393617	rs658477	G	A	0.67568	0.32432	intron_variant	ENSG00000170946	DNAJC24	protein_coding	5.90897	4.78375e-08	0.114151	0.000169201	1	PUTM
chr4:141053846	rs77670569;rs6858531	C	T	0.92584	0.07416	downstream_gene_variant	ENSG00000172007	RAB33B	protein_coding	4.75128	6.77685e-06	0.23371	0.0298927	1	PUTM
chr6:8369679	rs2153535	C	G	0.53399	0.46601	upstream_gene_variant	ENSG00000251164	HULC	lincRNA	-5.15982	1.2559e-06	-0.373075	0.00700542	1	PUTM
chr8:144346382	rs7387008	T	G	0.5301	0.4699	downstream_gene_variant	ENSG00000253716	RP13-582O9.5	antisense	5.96294	3.75108e-08	0.290935	0.000184253	1	PUTM
chr17:36491083	rs4550493;rs114716738	C	T	0.92262	0.07738	downstream_gene_variant	ENSG00000174100	MRPL45	protein_coding	-4.75138	6.7742e-06	-0.217201	0.0234861	1	PUTM
chr13:108910836	rs145062782	C	T	0.91279	0.08721	upstream_gene_variant	ENSG00000174405	LIG4	protein_coding	7.31023	6.68968e-11	0.233665	3.95427e-07	1	PUTM
chr3:119128634	rs1463138;rs140274779	C	T	0.51119	0.48881	downstream_gene_variant	ENSG00000176142	TMEM39A	protein_coding	-5.21203	1.00722e-06	-0.111521	0.00500385	1	PUTM
chr15:85418041:C_CA	rs137919799;rs11433701	R	I	0.81766	0.18234	upstream_gene_variant	ENSG00000177082	WDR73	protein_coding	-5.84979	6.23855e-08	-0.150338	0.000281795	1	PUTM
chr16:21264395	rs72782835;rs72782835	C	T	0.91355	0.08645	downstream_gene_variant	ENSG00000248124	RRN3P1	pseudogene	-4.51817	1.71229e-05	-0.656602	0.0298965	1	PUTM
chr19:13324213	rs2082420	C	G	0.74163	0.25837	upstream_gene_variant	ENSG00000179271	GADD45GIP1	protein_coding	5.02658	2.19409e-06	0.196705	0.00818613	1	PUTM
chr19:32947018:CT_C	rs72542963;rs201085964	R	D	0.71195	0.28805	intron_variant	ENSG00000178904	DPY19L3	protein_coding	5.06675	1.85595e-06	0.209804	0.00912012	1	PUTM
chr19:55373710	rs117675776	T	A	0.93988	0.06012	downstream_gene_variant	ENSG00000179922	ZNF784	protein_coding	5.28179	7.48703e-07	0.479123	0.00465469	1	PUTM
chr10:49370090	rs2438988;rs61840021	G	A	0.64078	0.35922	upstream_gene_variant	ENSG00000179296	CTGLF12P	pseudogene	4.96016	2.88928e-06	0.273726	0.00764504	1	PUTM
chr2:114425685	rs11682527	G	T	0.68058	0.31942	upstream_gene_variant	ENSG00000240356	RPL23AP7	pseudogene	-6.03385	2.72128e-08	-0.228741	0.000112579	1	PUTM
chr17:54961912	rs58456651	A	G	0.91129	0.08871	downstream_gene_variant	ENSG00000181610	MRPS23	protein_coding	4.7042	8.18948e-06	0.202109	0.0311937	1	PUTM
chr6:29833128	rs2251892;rs2251892;rs2251892;rs2251892;rs2251892	C	T	0.69402	0.30598	upstream_gene_variant	ENSG00000238024	DDX39BP2	pseudogene	7.55858	1.99586e-11	1.08552	2.25093e-07	1	PUTM
chr2:164471196	rs11674003	G	A	0.81266	0.18734	intron_variant	ENSG00000182263	FIGN	protein_coding	-5.41871	4.15887e-07	-0.278496	0.0014398	1	PUTM
chr15:34629167	rs73374493	G	A	0.85091	0.14909	downstream_gene_variant	ENSG00000182117	NOP10	protein_coding	6.9085	4.62e-10	0.441776	2.34927e-06	1	PUTM
chr2:128105109:C_CA	rs71307277	R	I	0.7432	0.2568	upstream_gene_variant	ENSG00000236682	AC068282.3	processed_transcript	-10.196	3.68164e-17	-0.316496	1.92697e-13	1	PUTM
chr10:49371043	rs77958433;rs77958433	C	T	0.63263	0.36737	upstream_gene_variant	ENSG00000183675	PTPN20B	protein_coding	5.2264	9.47675e-07	0.404031	0.00151533	1	PUTM
chr7:48887827	rs6583469	C	A	0.94965	0.05035	downstream_gene_variant	ENSG00000183696	UPP1	protein_coding	-4.74729	6.88667e-06	-0.592717	0.040225	1	PUTM
chr6:29919779	rs7747253;rs7747253;rs7747253;rs7747253;rs7747253;rs7747253;rs7747253	A	C	0.59348	0.40652	upstream_gene_variant	ENSG00000235963	MCCD1P1	pseudogene	9.16543	6.6788e-15	0.931774	7.45287e-11	1	PUTM
chrX:84282728	rs5922139	C	T	0.70926	0.29074	downstream_gene_variant	ENSG00000184788	SATL1	protein_coding	4.93838	3.1608e-06	0.121659	0.01087	1	PUTM
chr12:132604145	rs60653548	C	T	0.80983	0.19017	downstream_gene_variant	ENSG00000185163	DDX51	protein_coding	-5.03785	2.09357e-06	-0.166043	0.0112613	1	PUTM
chr1:94168577	rs115219904	C	T	0.94828	0.05172	downstream_gene_variant	ENSG00000235565	RP11-86H7.7	lincRNA	-4.71643	7.79707e-06	-1.38377	0.0368256	1	PUTM
chr11:403545	rs35828848	C	T	0.77985	0.22015	downstream_gene_variant	ENSG00000185187	SIGIRR	protein_coding	5.24633	8.70758e-07	0.274418	0.0033768	1	PUTM
chr6:29833128	rs2251892;rs2251892;rs2251892;rs2251892;rs2251892	C	T	0.69402	0.30598	upstream_gene_variant	ENSG00000235290	HLA-W	pseudogene	6.15906	1.53819e-08	0.690078	0.000172077	1	PUTM
chr9:100099710	rs151112530;rs151112530;rs151112530	G	T	0.52036	0.47964	downstream_gene_variant	ENSG00000235494	RP11-498P14.4	lincRNA	9.16092	6.83219e-15	0.861599	2.20816e-11	1	PUTM
chr12:53513165	rs12825176	T	C	0.93573	0.06427	upstream_gene_variant	ENSG00000185591	SP1	protein_coding	-5.01596	2.29318e-06	-0.186153	0.0103102	1	PUTM
chr2:92144853	rs13018944	C	A	0.92537	0.07463	downstream_gene_variant	ENSG00000235388	AC018696.7	pseudogene	-3.71096	0.0003396	-0.834807	0.005094	1	PUTM
chr2:92128657	rs57659518;rs77357809	C	G	0.89299	0.10701	downstream_gene_variant	ENSG00000235388	AC018696.7	pseudogene	3.176	0.00199132	28.3204	0.0298698	2	PUTM
chr6:80473575	rs6936703	A	T	0.9467	0.0533	downstream_gene_variant	ENSG00000235357	RP1-159G19.1	lincRNA	6.65061	1.56856e-09	0.968489	8.08121e-06	1	PUTM
chr6:81335969	rs2219132;rs187222716	C	T	0.94953	0.05047	upstream_gene_variant	ENSG00000235357	RP1-159G19.1	lincRNA	4.84948	4.60288e-06	1.00393	0.0237141	2	PUTM
chr15:45042946	rs62025037;rs186369426	G	A	0.92709	0.07291	intron_variant	ENSG00000185880	TRIM69	protein_coding	5.45794	3.50944e-07	0.294367	0.000889994	1	PUTM
chr7:63807184	rs616497	C	T	0.65227	0.34773	intron_variant	ENSG00000234444	ZNF736	protein_coding	-4.94462	3.08062e-06	-0.130338	0.0114507	1	PUTM
chr1:247267668	rs2270616	G	T	0.58952	0.41048	5_prime_UTR_variant	ENSG00000188295	ZNF669	protein_coding	-4.77986	6.03786e-06	-0.187824	0.041311	1	PUTM
chr2:231752307	rs59659158	C	G	0.90595	0.09405	coding_variant	ENSG00000232520	AC012507.3	antisense	5.86973	5.70544e-08	0.382982	0.000304328	1	PUTM
chr16:688557	rs34409359;rs34409359	A	C	0.66414	0.33586	downstream_gene_variant	ENSG00000188536	HBA2	protein_coding	-4.76553	6.39811e-06	-0.703178	0.0199941	1	PUTM
chr21:41761502	rs74519274	C	T	0.89633	0.10367	downstream_gene_variant	ENSG00000231713	AF064860.7	lincRNA	4.77203	6.23225e-06	0.716729	0.041432	1	PUTM
chr2:160144140:CTA_C	rs67637819;rs57077391	D	R	0.83205	0.16795	upstream_gene_variant	ENSG00000196151	WDSUB1	protein_coding	-6.09393	2.07092e-08	-0.154376	0.000113714	1	PUTM
chr20:25043396	rs6115019	G	A	0.93876	0.06124	downstream_gene_variant	ENSG00000231081	RP4-760C5.3	lincRNA	-4.93203	3.24455e-06	-0.5264	0.00661564	1	PUTM
chr6:29833128	rs2251892;rs2251892;rs2251892;rs2251892;rs2251892	C	T	0.69402	0.30598	downstream_gene_variant	ENSG00000229390	MICD	pseudogene	7.58379	1.76433e-11	0.943536	1.97728e-07	1	PUTM
chr9:69173950	rs9414014;rs62555859;rs9414014;rs62555859	C	T	0.83239	0.16761	upstream_gene_variant	ENSG00000197550	RP11-460N11.2	pseudogene	2.71472	0.00781439	0.275455	0.0234432	1	PUTM
chr8:6404947	rs17553089;rs17553089;rs17553089	C	T	0.8243	0.1757	upstream_gene_variant	ENSG00000230045	FAM90A15P	pseudogene	4.9959	2.49214e-06	0.357376	0.00994862	1	PUTM
chr11:68732026	rs7940105	G	A	0.76596	0.23404	upstream_gene_variant	ENSG00000197345	MRPL21	protein_coding	6.87355	5.45722e-10	0.278849	2.32969e-06	1	PUTM
chr12:56394954	rs773125	A	G	0.57368	0.42632	upstream_gene_variant	ENSG00000197728	RPS26	protein_coding	-10.0956	6.1113e-17	-0.3129	1.99045e-13	1	PUTM
chr9:35715911	rs10814272	T	C	0.57438	0.42562	upstream_gene_variant	ENSG00000198467	TPM2	protein_coding	-5.11123	1.54065e-06	-0.219769	0.00554017	1	PUTM
chr1:42575879	rs71860884;rs142644932	A	G	0.65283	0.34717	upstream_gene_variant	ENSG00000227533	SLC2A1-AS1	processed_transcript	-4.59555	1.26252e-05	-0.186347	0.0490866	1	PUTM
chr1:212971541	rs113587944	A	G	0.94992	0.05008	intron_variant	ENSG00000203705	TATDN3	protein_coding	5.43396	3.89356e-07	0.244937	0.00159013	1	PUTM
chr9:89733117:T_TTG	rs200588471;rs7867656;rs71268510	R	I	0.70471	0.29529	downstream_gene_variant	ENSG00000226237	RP11-276H19.1	processed_transcript	-5.0378	2.09403e-06	-0.187785	0.0099571	1	PUTM
chr2:113617663	rs115821385	G	A	0.91538	0.08462	upstream_gene_variant	ENSG00000226516	FAM138B	lincRNA	4.87626	4.07895e-06	1.22715	0.0168909	1	PUTM
chr19:37855488	rs256744	G	A	0.65537	0.34463	downstream_gene_variant	ENSG00000226686	AC012309.5	lincRNA	-7.13395	1.56809e-10	-0.255444	6.15163e-07	1	PUTM
chr6:28048443:C_CT	rs34390897;rs57621344	R	I	0.77841	0.22159	upstream_gene_variant	ENSG00000226314	ZNF192P1	pseudogene	-11.0397	5.27446e-19	-0.602054	2.26591e-15	1	PUTM
chr5:70307464	rs4976210	C	T	0.75368	0.24632	downstream_gene_variant	ENSG00000226259	GTF2H2B	pseudogene	-4.25558	4.70678e-05	-0.230357	0.00837807	1	PUTM
chr5:70308251	rs28409706	T	C	0.75372	0.24628	downstream_gene_variant	ENSG00000226259	GTF2H2B	pseudogene	-4.25558	4.70678e-05	-0.230357	0.00837807	1	PUTM
chrX:72200592	rs4892481;rs4892481	T	C	0.69368	0.30632	downstream_gene_variant	ENSG00000226725	RP11-493K23.1	antisense	5.29441	7.09434e-07	0.196452	0.00108331	1	PUTM
chr2:6990020	rs10495545	C	T	0.89912	0.10088	upstream_gene_variant	ENSG00000225964	AC017076.5	antisense	-5.77566	8.68579e-08	-0.351864	0.000445842	1	PUTM
chr6:31239304:TC_T	rs17879195;rs201070954;rs7383157	R	D	0.7866	0.2134	coding_variant	ENSG00000204525	HLA-C	protein_coding	7.28851	7.43228e-11	0.640937	9.87601e-07	1	PUTM
chr19:46533108	rs12973015	T	A	0.60605	0.39395	downstream_gene_variant	ENSG00000204869	IGFL4	protein_coding	-5.65479	1.48387e-07	-0.212001	0.000726651	1	PUTM
chr1:201439473	rs654072;rs654072	G	A	0.64927	0.35073	upstream_gene_variant	ENSG00000224818	RP11-134G8.8	lincRNA	-4.94543	3.07033e-06	-0.444344	0.0147345	1	PUTM
chr7:128141382	rs3802008	G	C	0.74706	0.25294	upstream_gene_variant	ENSG00000205085	FAM71F2	protein_coding	-4.82026	5.12546e-06	-0.177215	0.0210913	1	PUTM
chr6:29833128	rs2251892;rs2251892;rs2251892;rs2251892;rs2251892	C	T	0.69402	0.30598	downstream_gene_variant	ENSG00000224312	MCCD1P2	pseudogene	6.8522	6.04079e-10	0.803114	6.81643e-06	1	PUTM
chr5:81593019	rs226206	A	C	0.67842	0.32158	intron_variant	ENSG00000205464	ATP6AP1L	protein_coding	-8.23661	7.02238e-13	-0.239569	2.83283e-09	1	PUTM
chr5:81575049	rs3756682	C	G	0.79453	0.20547	upstream_gene_variant	ENSG00000205464	ATP6AP1L	protein_coding	-5.38321	4.92609e-07	-0.191717	0.00198718	2	PUTM
chr22:27712569:T_TCC	rs200560056;rs515535;rs67213129;rs74725026	R	I	0.56652	0.43348	downstream_gene_variant	ENSG00000223704	RP1-90L6.2	lincRNA	5.39099	4.68744e-07	0.202184	0.00275622	1	PUTM
chr2:95597163	rs10179234	A	G	0.4644	0.4644	upstream_gene_variant	ENSG00000223564	CYP4F32P	pseudogene	-5.88282	5.38007e-08	-0.617405	3.09892e-05	1	PUTM
chr16:688557	rs34409359;rs34409359	A	C	0.66414	0.33586	downstream_gene_variant	ENSG00000206172	HBA1	protein_coding	-4.74528	6.94286e-06	-0.703392	0.0217103	1	PUTM
chr16:28919583:A_ATT	rs72535027;rs10653411;rs66945640;rs72535027;rs10653411;rs66945640;rs72535027;rs10653411;rs66945640	I	R	0.63623	0.36377	upstream_gene_variant	ENSG00000205609	EIF3CL	protein_coding	-4.79199	5.74857e-06	-0.176181	0.0173089	1	PUTM
chr1:1310924	rs2765033	C	T	0.93454	0.06546	downstream_gene_variant	ENSG00000221978	CCNL2	protein_coding	4.97074	2.76569e-06	0.182185	0.00919593	1	PUTM
chr6:31333032	rs9266366	C	T	0.83893	0.16107	downstream_gene_variant	ENSG00000206344	HCG27	protein_coding	5.54381	2.41505e-07	0.512535	0.00316686	1	PUTM
chr1:17289911	rs6691985;rs75504089	C	T	0.735	0.265	upstream_gene_variant	ENSG00000215908	CROCCP2	processed_transcript	5.09797	1.62875e-06	0.21617	0.00721373	1	PUTM
chr1:144474542	rs10907360;rs10907360;rs10907360;rs10907360;rs10907360	T	C	0.51476	0.48524	downstream_gene_variant	ENSG00000215861	WI2-1896O14.1	pseudogene	-4.03757	0.000105951	-0.176539	0.0317853	1	PUTM
chr8:6404947	rs17553089;rs17553089;rs17553089	C	T	0.8243	0.1757	upstream_gene_variant	ENSG00000215373	FAM90A5P	pseudogene	5.53479	2.51207e-07	0.345038	0.000987747	1	PUTM
chr17:61532366	rs10459942	C	G	0.49868	0.49868	upstream_gene_variant	ENSG00000008283	CYB561	protein_coding	4.94807	3.03711e-06	0.139191	0.00780536	1	PUTM
chr8:27104727	rs10481349;rs10481349	G	A	0.64484	0.35516	intron_variant	ENSG00000015592	STMN4	protein_coding	6.91563	4.4656e-10	0.363144	2.76421e-06	1	PUTM
chr1:94065973	rs236336;rs113924838	A	G	0.76292	0.23708	downstream_gene_variant	ENSG00000023909	GCLM	protein_coding	4.84914	4.55688e-06	0.129453	0.0193667	1	PUTM
chr6:14331131:AG_A	rs7762073;rs201367976	R	D	0.55458	0.44542	upstream_gene_variant	ENSG00000050393	MCUR1	protein_coding	4.91414	3.49221e-06	0.124658	0.015687	1	PUTM
chr12:52391833	rs2359997	C	T	0.73263	0.26737	downstream_gene_variant	ENSG00000050426	LETMD1	protein_coding	4.65489	9.97411e-06	0.10853	0.0317177	1	PUTM
chr3:53926096:CTA_C	rs199846449;rs199846449	R	D	0.6667	0.3333	downstream_gene_variant	ENSG00000056736	IL17RB	protein_coding	5.61875	1.73901e-07	0.145871	0.000759772	1	PUTM
chr2:202143928	rs10931936	C	T	0.7057	0.2943	intron_variant	ENSG00000064012	CASP8	protein_coding	-7.23937	9.42796e-11	-0.340816	3.50437e-07	1	PUTM
chr16:2111779	rs17135764	C	T	0.58208	0.41792	downstream_gene_variant	ENSG00000065054	SLC9A3R2	protein_coding	4.79143	5.76169e-06	0.236197	0.0280882	1	PUTM
chr2:86523610	rs9677974	G	A	0.8955	0.1045	upstream_gene_variant	ENSG00000068654	POLR1A	protein_coding	5.87412	5.59413e-08	0.135723	0.000223541	1	PUTM
chr11:85978734	rs10898462	G	C	0.59943	0.40057	intron_variant	ENSG00000074266	EED	protein_coding	-5.30955	6.64964e-07	-0.110674	0.00366129	1	PUTM
chr22:50912964	rs147338216	G	A	0.9399	0.0601	downstream_gene_variant	ENSG00000073150	PANX2	protein_coding	5.04166	2.06067e-06	0.493422	0.0105115	1	PUTM
chr11:89896457	rs489009	T	C	0.49524	0.49524	coding_variant	ENSG00000077616	NAALAD2	protein_coding	-4.85807	4.3938e-06	-0.132359	0.0189285	1	PUTM
chr8:17883660	rs62498214	A	G	0.58012	0.41988	intron_variant	ENSG00000078674	PCM1	protein_coding	-5.63338	1.63064e-07	-0.0991889	0.00127321	1	PUTM
chr7:101029549	rs55638697;rs200557754;rs11441047;rs28751881;rs201441850;rs28520745	T	G	0.88769	0.11231	downstream_gene_variant	ENSG00000087087	SRRT	protein_coding	-5.25282	8.4704e-07	-0.190298	0.00359738	1	PUTM
chrX:106517502:GTA_G	rs112923082	R	D	0.88726	0.11274	upstream_gene_variant	ENSG00000089682	RBM41	protein_coding	4.31679	3.73033e-05	0.0828826	0.0368557	1	PUTM
chr22:19162686	rs807668	G	A	0.62401	0.37599	downstream_gene_variant	ENSG00000100075	SLC25A1	protein_coding	-5.17236	1.1912e-06	-0.180091	0.00557959	1	PUTM
chr22:29840340	rs5763243	C	T	0.88379	0.11621	upstream_gene_variant	ENSG00000100276	RASL10A	protein_coding	5.24099	8.90755e-07	0.443893	0.00297067	1	PUTM
chr22:45748862	rs5765276	C	T	0.82902	0.17098	downstream_gene_variant	ENSG00000100376	FAM118A	protein_coding	-9.0531	1.17588e-14	-0.417987	7.33396e-11	1	PUTM
chr14:60787269	rs8003649	A	G	0.88995	0.11005	downstream_gene_variant	ENSG00000100625	SIX4	protein_coding	-4.60516	1.21534e-05	-0.254386	0.0335313	1	PUTM
chr14:69130070	rs6573849	G	A	0.8984	0.1016	upstream_gene_variant	ENSG00000100647	KIAA0247	protein_coding	-5.09031	1.6818e-06	-0.274467	0.00896566	1	PUTM
chr20:57575594	rs163790	T	C	0.69403	0.30597	downstream_gene_variant	ENSG00000101158	NELFCD	protein_coding	4.95414	2.96201e-06	0.0914876	0.0116644	1	PUTM
chr20:52480156	rs2107608	G	A	0.88628	0.11372	upstream_gene_variant	ENSG00000101132	PFDN4	protein_coding	5.23334	9.20165e-07	0.276274	0.00482535	1	PUTM
chr18:51880587	rs5825069;rs67239783;rs141426557;rs150876849	A	T	0.56175	0.43825	downstream_gene_variant	ENSG00000101751	POLI	protein_coding	-5.20239	1.0492e-06	-0.128349	0.00545166	1	PUTM
chr16:72245597	rs8051717	A	G	0.70972	0.29028	downstream_gene_variant	ENSG00000102967	DHODH	protein_coding	-4.85709	4.41129e-06	-0.121302	0.0153381	1	PUTM
chr19:19806648	rs34533749	C	T	0.55521	0.44479	downstream_gene_variant	ENSG00000105708	ZNF14	protein_coding	5.48924	3.06349e-07	0.131644	0.00124868	1	PUTM
chr9:102900565	rs846751	G	A	0.55338	0.44662	downstream_gene_variant	ENSG00000106803	SEC61B	protein_coding	-4.87028	4.17993e-06	-0.104268	0.0167197	1	PUTM
chr17:41837719	rs851058;rs61105240	G	A	0.56425	0.43575	downstream_gene_variant	ENSG00000108861	DUSP3	protein_coding	-4.72862	7.42434e-06	-0.0916223	0.023847	1	PUTM
chr11:10616755:AACCA	rs142665286	R	D	0.93502	0.06498	upstream_gene_variant	ENSG00000110315	RNF141	protein_coding	-4.86639	4.24698e-06	-0.396977	0.0257622	1	PUTM
chr11:102094001	rs12787825	A	G	0.68659	0.31341	upstream_gene_variant	ENSG00000110330	BIRC2	protein_coding	4.803	5.49754e-06	0.0967029	0.031182	1	PUTM
chr12:31049763	rs61916712	C	T	0.85074	0.14926	upstream_gene_variant	ENSG00000110900	TSPAN11	protein_coding	-5.30384	6.81399e-07	-0.273868	0.00484815	1	PUTM
chr12:31050201	rs11051145	C	T	0.85075	0.14925	upstream_gene_variant	ENSG00000110900	TSPAN11	protein_coding	-5.30384	6.81399e-07	-0.273868	0.00484815	1	PUTM
chr12:31050981:CAAAT	rs72322608;rs75352248	R	D	0.85075	0.14925	upstream_gene_variant	ENSG00000110900	TSPAN11	protein_coding	-5.30384	6.81399e-07	-0.273868	0.00484815	1	PUTM
chr12:31053557	rs11051146	C	T	0.85075	0.14925	upstream_gene_variant	ENSG00000110900	TSPAN11	protein_coding	-5.30384	6.81399e-07	-0.273868	0.00484815	1	PUTM
chr12:118850648	rs7307953	T	C	0.55598	0.44402	intron_variant	ENSG00000111707	SUDS3	protein_coding	-4.66991	9.39413e-06	-0.0671061	0.0496386	1	PUTM
chr12:121022481	rs16950305	G	A	0.85447	0.14553	upstream_gene_variant	ENSG00000111786	SRSF9	protein_coding	-5.32206	6.30315e-07	-0.143546	0.0027488	1	PUTM
chr5:141358794:G_GTT	rs71592134;rs200221577	I	R	0.77137	0.22863	downstream_gene_variant	ENSG00000113552	GNPDA1	protein_coding	-5.50725	2.83258e-07	-0.151259	0.00116278	1	PUTM
chr5:168930665	rs29809	C	T	0.62687	0.37313	downstream_gene_variant	ENSG00000113643	RARS	protein_coding	5.07242	1.81252e-06	0.0949277	0.00820707	1	PUTM
chr5:172738739	rs77379207;rs183200215	C	T	0.94235	0.05765	upstream_gene_variant	ENSG00000113742	CPEB4	protein_coding	-4.97305	2.73941e-06	-0.256346	0.016042	1	PUTM
chr2:99059781	rs56333112	G	A	0.70608	0.29392	upstream_gene_variant	ENSG00000115446	UNC50	protein_coding	-4.99315	2.52071e-06	-0.106855	0.00825282	1	PUTM
chr1:114819957	rs58611142	C	G	0.86918	0.13082	downstream_gene_variant	ENSG00000116752	BCAS2	protein_coding	-5.11291	1.52983e-06	-0.352171	0.00629831	1	PUTM
chr1:48673816	rs12116504	C	T	0.67925	0.32075	upstream_gene_variant	ENSG00000117834	SLC5A9	protein_coding	-6.73962	1.03045e-09	-0.301775	3.48293e-06	1	PUTM
chr10:120897954	rs10787922	C	T	0.6053	0.3947	downstream_gene_variant	ENSG00000119979	FAM45A	protein_coding	-5.29566	7.05635e-07	-0.114247	0.00319017	1	PUTM
chr13:42605991	rs185449154	C	T	0.94035	0.05965	upstream_gene_variant	ENSG00000120662	MTRF1	protein_coding	-4.87645	4.07582e-06	-0.252736	0.0176239	1	PUTM
chr13:43598575	rs113317084	T	G	0.77397	0.22603	intron_variant	ENSG00000120675	DNAJC15	protein_coding	9.76812	3.19265e-16	0.260992	1.57877e-12	1	PUTM
chr11:130779668	rs7107568	T	C	0.55302	0.44698	intron_variant	ENSG00000120451	SNX19	protein_coding	6.97711	3.32896e-10	0.151553	1.6202e-06	1	PUTM
chr17:48008683	rs9303554	T	C	0.45485	0.45485	upstream_gene_variant	ENSG00000121067	SPOP	protein_coding	4.78123	6.00466e-06	0.100236	0.0248773	1	PUTM
chr7:26435478:TA_T	rs34580869	R	D	0.62274	0.37726	downstream_gene_variant	ENSG00000122548	KIAA0087	protein_coding	8.3219	4.59203e-13	0.641493	2.0756e-09	1	PUTM
chr20:43341905	rs6103839	T	C	0.58534	0.41466	upstream_gene_variant	ENSG00000124155	PIGT	protein_coding	4.99576	2.49363e-06	0.127395	0.010164	1	PUTM
chr17:73196329	rs11077779	T	C	0.72189	0.27811	upstream_gene_variant	ENSG00000125450	NUP85	protein_coding	-4.93461	3.21027e-06	-0.155691	0.0131717	1	PUTM
chr9:135365218	rs532429;rs10122608	A	C	0.81717	0.18283	upstream_gene_variant	ENSG00000125482	TTF1	protein_coding	-4.89848	3.72404e-06	-0.109818	0.0183223	1	PUTM
chr9:134699760	rs3012770	G	A	0.59755	0.40245	downstream_gene_variant	ENSG00000125482	TTF1	protein_coding	-5.16865	1.22724e-06	-0.0888419	0.00603803	2	PUTM
chr20:25957535	rs2252934	C	G	0.54442	0.45558	upstream_gene_variant	ENSG00000125804	FAM182A	processed_transcript	-7.89668	3.78826e-12	-0.3419	7.39468e-09	1	PUTM
chr20:24326653	rs36030746	C	T	0.93901	0.06099	downstream_gene_variant	ENSG00000125812	GZF1	protein_coding	-4.92138	3.38984e-06	-0.226532	0.0167255	1	PUTM
chr10:49371043	rs77958433;rs77958433	C	T	0.63263	0.36737	upstream_gene_variant	ENSG00000126542	PTPN20CP	pseudogene	4.99819	2.46862e-06	0.436697	0.00720589	1	PUTM
chr7:158719253	rs3815214	G	A	0.86331	0.13669	intron_variant	ENSG00000126870	WDR60	protein_coding	-5.63823	1.5962e-07	-0.157568	0.000693869	1	PUTM
chr19:18388037	rs8109944	T	C	0.63413	0.36587	upstream_gene_variant	ENSG00000130518	KIAA1683	protein_coding	-5.58187	2.0446e-07	-0.244849	0.0010225	1	PUTM
chr19:47720092	rs2862235	C	T	0.72316	0.27684	upstream_gene_variant	ENSG00000130748	TMEM160	protein_coding	-4.80431	5.46841e-06	-0.325226	0.0248649	1	PUTM
chr22:18108810	rs5747292	T	C	0.65826	0.34174	intron_variant	ENSG00000131100	ATP6V1E1	protein_coding	5.09664	1.63782e-06	0.105315	0.00809413	1	PUTM
chrX:101837043	rs1983625	T	C	0.87441	0.12559	upstream_gene_variant	ENSG00000133142	TCEAL4	protein_coding	-4.7176	7.76057e-06	-0.150486	0.0116331	1	PUTM
chr13:30688966	rs12873325	T	C	0.88554	0.11446	upstream_gene_variant	ENSG00000132952	USPL1	protein_coding	-4.79478	5.68396e-06	-0.259293	0.0311993	1	PUTM
chr22:24299072	rs5760130;rs56312116;rs5760130;rs56312116	C	T	0.51236	0.48764	downstream_gene_variant	ENSG00000133433	GSTT2B	protein_coding	-7.20893	1.09224e-10	-0.865023	4.88996e-07	1	PUTM
chr2:220861234:A_AT	rs202076373	R	I	0.68386	0.31614	downstream_gene_variant	ENSG00000135924	DNAJB2	protein_coding	-4.92909	3.28401e-06	-0.201857	0.0120129	1	PUTM
chr1:151037707	rs77152346	T	C	0.87028	0.12972	downstream_gene_variant	ENSG00000136631	VPS45	protein_coding	5.29108	7.19597e-07	0.091219	0.00166155	1	PUTM
chr9:130170154:AAAAC	rs5900747;rs202008750	R	D	0.59752	0.40248	downstream_gene_variant	ENSG00000136856	SLC2A8	protein_coding	-5.9717	3.60557e-08	-0.224066	0.000123311	1	PUTM
chr9:117013375	rs2808801	C	T	0.56027	0.43973	upstream_gene_variant	ENSG00000136888	ATP6V1G1	protein_coding	-4.70413	8.19173e-06	-0.110485	0.0443336	1	PUTM
chr1:228402283	rs1771486	G	C	0.92568	0.07432	downstream_gene_variant	ENSG00000143774	GUK1	protein_coding	4.89171	3.82898e-06	0.277105	0.019524	1	PUTM
chr2:73674903:TA_T	rs201301795;rs201259895	D	R	0.55513	0.44487	downstream_gene_variant	ENSG00000144034	TPRKB	protein_coding	-6.48327	3.43724e-09	-0.203476	9.98862e-06	1	PUTM
chr8:11432438	rs4841566	G	C	0.67911	0.32089	downstream_gene_variant	ENSG00000145002	FAM86B2	protein_coding	-5.12818	1.43484e-06	-0.212767	0.00758313	1	PUTM
chr9:27566141	rs2120721	G	C	0.47857	0.47857	intron_variant	ENSG00000147894	C9orf72	protein_coding	5.11428	1.5211e-06	0.163009	0.00840409	1	PUTM
chr8:41327101	rs10095575	C	T	0.94967	0.05033	upstream_gene_variant	ENSG00000147533	GOLGA7	protein_coding	5.08287	1.73499e-06	0.30988	0.00785084	1	PUTM
chr10:95457992	rs11187596	A	G	0.88806	0.11194	intron_variant	ENSG00000148690	FRA10AC1	protein_coding	-5.9952	3.24219e-08	-0.167243	0.000145704	1	PUTM
chr18:43543864	rs7231179	G	A	0.83208	0.16792	intron_variant	ENSG00000152223	EPG5	protein_coding	-5.49611	2.97339e-07	-0.0694582	0.00148253	1	PUTM
chr5:54529630	rs163104	C	A	0.90321	0.09679	upstream_gene_variant	ENSG00000152669	CCNO	protein_coding	5.62116	1.72065e-07	0.7351	0.0008839	1	PUTM
chr3:195745089	rs6765249	C	T	0.90297	0.09703	upstream_gene_variant	ENSG00000271662	RP11-141C7.3	pseudogene	-5.67929	1.33175e-07	-0.773234	0.000688912	1	PUTM
chr4:185458709	rs1991229	T	C	0.80968	0.19032	upstream_gene_variant	ENSG00000271538	RP11-326I11.4	lincRNA	-6.89551	4.91526e-10	-0.342494	3.07057e-06	1	PUTM
chr12:27416298	rs1963512	T	C	0.75375	0.24625	downstream_gene_variant	ENSG00000152944	MED21	protein_coding	-5.41326	4.25807e-07	-0.11788	0.00238239	1	PUTM
chr19:21135979	rs186080641	T	C	0.92326	0.07674	upstream_gene_variant	ENSG00000269373	CTD-2542C24.3	pseudogene	7.92131	3.35433e-12	0.686285	2.25445e-08	1	PUTM
chr19:44298988	rs11083724	A	G	0.56759	0.43241	intron_variant	ENSG00000268601	AC115522.3	lincRNA	7.09309	1.90872e-10	0.542928	1.00265e-06	1	PUTM
chr21:30249373	rs141249453	G	A	0.8765	0.1235	intron_variant	ENSG00000156239	N6AMT1	protein_coding	5.48491	3.12169e-07	0.302764	0.00155179	1	PUTM
chr21:30341497	rs2776246	T	C	0.71822	0.28178	downstream_gene_variant	ENSG00000156253	RWDD2B	protein_coding	-5.71602	1.13202e-07	-0.174554	0.000551068	1	PUTM
chr3:186569192	rs36219760;rs137924622	G	A	0.91403	0.08597	downstream_gene_variant	ENSG00000157005	SST	protein_coding	5.00065	2.44354e-06	1.03742	0.012638	1	PUTM
chr3:10320865	rs2075355	G	A	0.63433	0.36567	downstream_gene_variant	ENSG00000157020	SEC13	protein_coding	-5.92765	4.39803e-08	-0.114139	0.000199231	1	PUTM
chr1:25890189	rs28969504	G	A	0.53915	0.46085	coding_variant	ENSG00000157978	LDLRAP1	protein_coding	-4.74823	6.86066e-06	-0.202595	0.0250757	1	PUTM
chr1:3570883	rs6697769	C	T	0.51495	0.48505	downstream_gene_variant	ENSG00000158109	TPRG1L	protein_coding	6.4446	4.11633e-09	0.158967	2.18042e-05	1	PUTM
chr19:36875996:TG_T	rs144344457	R	D	0.80013	0.19987	downstream_gene_variant	ENSG00000267053	CTD-3162L10.1	lincRNA	-4.68808	8.73569e-06	-0.272162	0.0363405	1	PUTM
chr1:156011444	rs2297792	C	T	0.64925	0.35075	coding_variant	ENSG00000160803	UBQLN4	protein_coding	4.93472	3.20879e-06	0.10997	0.00770751	1	PUTM
chr8:145638811	rs116260554	C	A	0.91185	0.08815	downstream_gene_variant	ENSG00000160948	VPS28	protein_coding	-4.79058	5.7815e-06	-0.192943	0.0121469	1	PUTM
chr18:15071270	rs3878724;rs72639408	C	T	0.89372	0.10628	downstream_gene_variant	ENSG00000265015	RP11-454P7.3	pseudogene	-4.33554	3.47267e-05	-0.937042	0.0478534	1	PUTM
chr1:34050204	rs146596189	T	C	0.94338	0.05662	downstream_gene_variant	ENSG00000162522	KIAA1522	protein_coding	-4.70127	8.2863e-06	-0.327901	0.0210886	1	PUTM
chr1:247484614	rs10924983	C	A	0.68067	0.31933	intron_variant	ENSG00000162714	ZNF496	protein_coding	-7.35392	5.41156e-11	-0.1587	3.56892e-07	1	PUTM
chr3:119217109	rs115511641	G	C	0.90672	0.09328	downstream_gene_variant	ENSG00000163389	POGLUT1	protein_coding	-5.90739	4.81775e-08	-0.236175	0.000236407	1	PUTM
chr3:119232937	rs115431061	A	G	0.90672	0.09328	downstream_gene_variant	ENSG00000163389	POGLUT1	protein_coding	-5.90739	4.81775e-08	-0.236175	0.000236407	1	PUTM
chr3:119233802	rs114311763	C	T	0.90672	0.09328	downstream_gene_variant	ENSG00000163389	POGLUT1	protein_coding	-5.90739	4.81775e-08	-0.236175	0.000236407	1	PUTM
chr3:119239211:G_GA	rs201564400	R	I	0.90672	0.09328	downstream_gene_variant	ENSG00000163389	POGLUT1	protein_coding	-5.90739	4.81775e-08	-0.236175	0.000236407	1	PUTM
chr3:119240285	rs7610763	G	A	0.90672	0.09328	downstream_gene_variant	ENSG00000163389	POGLUT1	protein_coding	-5.90739	4.81775e-08	-0.236175	0.000236407	1	PUTM
chr3:119246477	rs77922702	T	C	0.90672	0.09328	downstream_gene_variant	ENSG00000163389	POGLUT1	protein_coding	-5.90739	4.81775e-08	-0.236175	0.000236407	1	PUTM
chr3:119250269	rs116242422	C	T	0.90672	0.09328	downstream_gene_variant	ENSG00000163389	POGLUT1	protein_coding	-5.90739	4.81775e-08	-0.236175	0.000236407	1	PUTM
chr6:29919779	rs7747253;rs7747253;rs7747253;rs7747253;rs7747253;rs7747253;rs7747253	A	C	0.59348	0.40652	downstream_gene_variant	ENSG00000261548	HLA-P	pseudogene	8.06599	1.63903e-12	1.23294	1.79097e-08	1	PUTM
chr4:39446549	rs1458255	A	G	0.69447	0.30553	downstream_gene_variant	ENSG00000163682	RPL9	protein_coding	-5.55874	2.26247e-07	-0.137261	0.0012025	1	PUTM
chr15:24189746:C_CA	rs34209620;rs200797116;rs68116610	R	I	0.84967	0.15033	downstream_gene_variant	ENSG00000261622	RP11-484P15.1	lincRNA	5.85435	6.11245e-08	0.627581	0.000405195	1	PUTM
chr5:134002282:GAA_G	rs139900933;rs201138432	R	D	0.8827	0.1173	upstream_gene_variant	ENSG00000164615	CAMLG	protein_coding	-6.69051	1.29959e-09	-0.211031	4.30295e-06	1	PUTM
chr9:139107230	rs10858247	T	C	0.61563	0.38437	intron_variant	ENSG00000165661	QSOX2	protein_coding	5.56175	2.2329e-07	0.146771	0.00112449	1	PUTM
chr10:30678440	rs2244677	A	G	0.55224	0.44776	upstream_gene_variant	ENSG00000165757	KIAA1462	protein_coding	4.79273	5.73144e-06	0.159478	0.0390769	1	PUTM
chr16:58464075	rs2042401	C	T	0.71642	0.28358	intron_variant	ENSG00000260186	RP11-481J2.2	lincRNA	-6.91795	4.41629e-10	-0.528815	2.22139e-06	1	PUTM
chr12:11328653	rs1863848	T	C	0.56521	0.43479	upstream_gene_variant	ENSG00000256373	RP11-711K1.8	lincRNA	-8.82413	3.71837e-14	-0.490674	2.00755e-10	1	PUTM
chr4:26275336	rs6831303	G	A	0.83053	0.16947	intron_variant	ENSG00000168214	RBPJ	protein_coding	-5.29629	7.03766e-07	-0.0966603	0.00326477	1	PUTM
chr16:2709457	rs7190427;rs71376602;rs147954081;rs34790560;rs140582581	T	C	0.70519	0.29481	upstream_gene_variant	ENSG00000167977	KCTD5	protein_coding	-7.30324	6.92004e-11	-0.384792	3.25934e-07	1	PUTM
chr15:43735763	rs2256764	C	T	0.88942	0.11058	downstream_gene_variant	ENSG00000168803	ADAL	protein_coding	6.55742	2.43005e-09	0.300612	4.6657e-06	1	PUTM
chrX:15814250	rs5936056	C	G	0.72435	0.27565	intron_variant	ENSG00000169249	ZRSR2	protein_coding	-5.74558	9.92911e-08	-0.133687	0.000269277	1	PUTM
chr19:49758861	rs352821	G	C	0.55725	0.44275	upstream_gene_variant	ENSG00000169169	CPT1C	protein_coding	-4.80397	5.47591e-06	-0.0970283	0.025107	1	PUTM
chr11:71532994	rs10751157	A	C	0.65739	0.34261	downstream_gene_variant	ENSG00000255319	CTD-2313N18.2	pseudogene	-5.35996	5.35722e-07	-0.158037	0.00233843	1	PUTM
chr11:65547889	rs67995174	C	G	0.74329	0.25671	downstream_gene_variant	ENSG00000255557	RP11-770G2.2	lincRNA	4.7582	6.59031e-06	0.167782	0.0196391	1	PUTM
chr11:86359128	rs7938344	A	C	0.8511	0.1489	upstream_gene_variant	ENSG00000254731	CTD-2005H7.1	lincRNA	-5.0797	1.75819e-06	-0.281865	0.0109149	1	PUTM
chr15:45974628	rs2289578	G	A	0.88805	0.11195	upstream_gene_variant	ENSG00000171766	GATM	protein_coding	4.6247	1.12471e-05	0.148578	0.0384989	1	PUTM
chr10:105333242	rs1077016	T	C	0.61674	0.38326	downstream_gene_variant	ENSG00000171206	TRIM8	protein_coding	4.89801	3.73137e-06	0.0974464	0.0112463	1	PUTM
chr3:121531915	rs7649273	C	G	0.62139	0.37861	intron_variant	ENSG00000173226	IQCB1	protein_coding	5.78308	8.40364e-08	0.0853338	0.000411947	1	PUTM
chr8:112735565	rs13439393	C	T	0.77045	0.22955	upstream_gene_variant	ENSG00000253877	RP11-946L20.2	lincRNA	5.04553	2.0277e-06	0.252224	0.00709087	1	PUTM
chr16:1277472	rs2745145	G	A	0.69279	0.30721	upstream_gene_variant	ENSG00000172236	TPSAB1	protein_coding	-4.85759	4.40234e-06	-0.905368	0.0261147	1	PUTM
chr1:201439473	rs654072;rs654072	G	A	0.64927	0.35073	upstream_gene_variant	ENSG00000174307	PHLDA3	protein_coding	-5.09357	1.659e-06	-0.182712	0.00796321	1	PUTM
chr19:9461966	rs62104842	T	C	0.5953	0.4047	downstream_gene_variant	ENSG00000174652	ZNF266	protein_coding	7.55876	1.99417e-11	0.191835	1.00665e-07	1	PUTM
chr4:167367:T_TA	rs35682929;rs200687032	R	I	0.52676	0.47324	downstream_gene_variant	ENSG00000250892	RP11-1365D11.1	pseudogene	-7.4406	3.54995e-11	-0.445005	9.7233e-08	1	PUTM
chr9:14670037	rs10810210	C	G	0.8526	0.1474	intron_variant	ENSG00000175893	ZDHHC21	protein_coding	6.68329	1.34462e-09	0.147515	8.15781e-06	1	PUTM
chr13:103541074:AAC_A	rs201148241;rs9518860;rs60379379	D	R	0.69969	0.30031	intron_variant	ENSG00000250878	METTL21EP	pseudogene	5.83941	6.53518e-08	0.200802	0.000318198	1	PUTM
chr15:40322552	rs2250402	T	G	0.91043	0.08957	upstream_gene_variant	ENSG00000248508	RP11-521C20.4	processed_transcript	4.76331	6.45569e-06	0.261798	0.0260552	1	PUTM
chr19:36409010	rs62109670	G	A	0.92643	0.07357	downstream_gene_variant	ENSG00000249115	HAUS5	protein_coding	-5.29481	7.08222e-07	-0.325391	0.00333643	1	PUTM
chr8:459489	rs2335775	G	C	0.90089	0.09911	intron_variant	ENSG00000180190	C8orf42	protein_coding	7.84793	4.81851e-12	0.341328	2.63476e-08	1	PUTM
chr19:36807556	rs34908980;rs34908980	G	A	0.65022	0.34978	downstream_gene_variant	ENSG00000181007	ZFP82	protein_coding	4.96479	2.83457e-06	0.115473	0.0115169	1	PUTM
chr10:49665109	rs11101329;rs11101329	C	T	0.77214	0.22786	upstream_gene_variant	ENSG00000243899	BMS1P7	pseudogene	-4.99189	2.53395e-06	-0.258878	0.00689489	1	PUTM
chr11:972603	rs7482118	G	A	0.63618	0.36382	downstream_gene_variant	ENSG00000182272	B4GALNT4	protein_coding	-4.68126	8.97721e-06	-0.115681	0.0333952	1	PUTM
chr21:47604708	rs116442826	T	C	0.87447	0.12553	upstream_gene_variant	ENSG00000182362	YBEY	protein_coding	6.96344	3.55391e-10	0.392997	1.50615e-06	1	PUTM
chr21:47635627	rs9980968	C	G	0.61086	0.38914	upstream_gene_variant	ENSG00000182362	YBEY	protein_coding	-4.77511	6.22232e-06	-0.179672	0.0263702	2	PUTM
chr2:220178435	rs2090163	T	C	0.70145	0.29855	downstream_gene_variant	ENSG00000182698	RESP18	protein_coding	7.98759	2.41685e-12	0.977198	9.05352e-09	1	PUTM
chr19:53400760	rs3810115;rs144234047	A	C	0.43765	0.43765	intron_variant	ENSG00000182986	ZNF320	protein_coding	-6.53078	2.75297e-09	-0.121791	2.10575e-05	1	PUTM
chr21:41200704	rs2898387	T	C	0.5848	0.4152	downstream_gene_variant	ENSG00000183067	IGSF5	protein_coding	6.2229	1.14791e-08	0.167364	7.86775e-05	1	PUTM
chr22:24294979	rs2018350;rs80115121	C	T	0.67582	0.32418	downstream_gene_variant	ENSG00000184674	GSTT1	protein_coding	8.19672	8.56378e-13	1.86892	3.82801e-09	1	PUTM
chr17:74293388	rs186985	A	G	0.74265	0.25735	downstream_gene_variant	ENSG00000185262	UBALD2	protein_coding	5.01478	2.30441e-06	0.225382	0.0112294	1	PUTM
chr22:23650085	rs368367;rs77676927;rs142906204;rs9612104	T	A	0.78453	0.21547	upstream_gene_variant	ENSG00000236611	AP000343.2	lincRNA	-5.89248	5.15171e-08	-0.765541	0.000181752	1	PUTM
chr12:30975469	rs7134911	C	A	0.56306	0.43694	downstream_gene_variant	ENSG00000235884	RP11-77I22.3	processed_transcript	4.81681	5.19779e-06	0.198654	0.0339728	1	PUTM
chr1:150249101	rs11205354	C	A	0.52612	0.47388	upstream_gene_variant	ENSG00000187145	MRPS21	protein_coding	6.02777	2.79746e-08	0.137929	6.90973e-05	1	PUTM
chr6:28408258	rs916403	A	G	0.55597	0.44403	intron_variant	ENSG00000187987	ZSCAN23	protein_coding	-5.5307	2.55732e-07	-0.188491	0.00109863	1	PUTM
chr6:28411220	rs2531803	T	G	0.55597	0.44403	coding_variant	ENSG00000187987	ZSCAN23	protein_coding	-5.5307	2.55732e-07	-0.188491	0.00109863	1	PUTM
chr6:29919779	rs7747253;rs7747253;rs7747253;rs7747253;rs7747253;rs7747253;rs7747253	A	C	0.59348	0.40652	downstream_gene_variant	ENSG00000233677	DDX39BP1	pseudogene	9.16578	6.66684e-15	1.04593	7.43153e-11	1	PUTM
chr13:76120727:TG_T	rs74769119;rs34087052;rs76404064	D	R	0.54512	0.45488	intron_variant	ENSG00000188243	COMMD6	protein_coding	8.36885	3.63354e-13	0.314745	1.84984e-09	1	PUTM
chr2:86122498:T_TAC	rs142849606;rs80204644;rs3046646;rs79597421	R	I	0.59617	0.40383	downstream_gene_variant	ENSG00000232504	AC105053.4	processed_transcript	5.62248	1.7107e-07	0.323729	0.000703441	1	PUTM
chr10:102065959	rs12776093	T	C	0.91822	0.08178	upstream_gene_variant	ENSG00000196072	BLOC1S2	protein_coding	-4.63079	1.09781e-05	-0.230757	0.0449335	1	PUTM
chr1:21646763	rs213019	A	G	0.71549	0.28451	upstream_gene_variant	ENSG00000189410	SH2D5	protein_coding	-5.08882	1.69234e-06	-0.230753	0.00819768	1	PUTM
chrX:72200592	rs4892481;rs4892481	T	C	0.69368	0.30632	upstream_gene_variant	ENSG00000231963	RP11-493K23.4	antisense	5.33247	6.02816e-07	0.198842	0.000962095	1	PUTM
chr6:46052093	rs4331969	A	G	0.59559	0.40441	downstream_gene_variant	ENSG00000231769	RP1-8B1.4	antisense	-9.01217	1.44486e-14	-0.240869	6.29958e-11	1	PUTM
chr6:29919779	rs7747253;rs7747253;rs7747253;rs7747253;rs7747253;rs7747253;rs7747253	A	C	0.59348	0.40652	downstream_gene_variant	ENSG00000231130	HLA-T	pseudogene	9.20783	5.39395e-15	1.01576	6.00562e-11	1	PUTM
chr19:57040739:G_GGA	rs146885132;rs3841262;rs76232650	R	I	0.51634	0.48366	coding_variant	ENSG00000196263	ZNF471	protein_coding	5.88297	5.37639e-08	0.130806	0.000334788	1	PUTM
chr7:100702374	rs58200181;rs67389366;rs57412347	A	G	0.65133	0.34867	upstream_gene_variant	ENSG00000197093	GAL3ST4	protein_coding	4.70344	8.21454e-06	0.387902	0.0214646	1	PUTM
chr6:32359400:G_GA	rs142144295;rs67882560	R	I	0.86063	0.13937	coding_variant	ENSG00000228962	HCG23	antisense	6.66723	1.4504e-09	0.860945	2.15167e-05	1	PUTM
chr6:32253107:T_TG	rs72548038;rs9281713;rs66593511	I	R	0.65196	0.34804	upstream_gene_variant	ENSG00000228962	HCG23	antisense	5.35323	5.60248e-07	0.557859	0.00831128	2	PUTM
chr20:62362563	rs6062509	T	G	0.61567	0.38433	upstream_gene_variant	ENSG00000197457	STMN3	protein_coding	-5.38967	4.71416e-07	-0.181556	0.00239621	1	PUTM
chr6:31155186	rs9263844;rs9461652	C	T	0.85448	0.14552	downstream_gene_variant	ENSG00000229836	XXbac-BPG248L24.10	pseudogene	-5.38943	4.71903e-07	-1.73668	0.00630746	1	PUTM
chr6:31155659	rs9263845	G	A	0.85448	0.14552	downstream_gene_variant	ENSG00000229836	XXbac-BPG248L24.10	pseudogene	-5.38943	4.71903e-07	-1.73668	0.00630746	1	PUTM
chr6:31155670	rs9263846	G	A	0.85448	0.14552	downstream_gene_variant	ENSG00000229836	XXbac-BPG248L24.10	pseudogene	-5.38943	4.71903e-07	-1.73668	0.00630746	1	PUTM
chr6:31156131	rs9263849	T	G	0.85448	0.14552	downstream_gene_variant	ENSG00000229836	XXbac-BPG248L24.10	pseudogene	-5.38943	4.71903e-07	-1.73668	0.00630746	1	PUTM
chr17:45419061	rs7221224	T	G	0.59204	0.40796	downstream_gene_variant	ENSG00000228782	MRPL45P2	pseudogene	-5.79288	8.04432e-08	-0.168352	0.000285734	1	PUTM
chr20:31229633	rs73107869	T	C	0.73803	0.26197	intron_variant	ENSG00000198547	C20orf203	processed_transcript	-5.31299	6.55241e-07	-0.30711	0.00209874	1	PUTM
chr1:116565026:TC_T	rs199815195	D	R	0.56818	0.43182	downstream_gene_variant	ENSG00000228127	RP11-12L8.1	lincRNA	5.02751	2.18564e-06	0.208224	0.00822018	1	PUTM
chr1:176884266	rs10913276	T	C	0.91387	0.08613	upstream_gene_variant	ENSG00000227740	RP11-318C24.2	lincRNA	5.75408	9.56081e-08	0.432676	0.000419241	1	PUTM
chr17:76234153:CT_C	rs143736214	R	D	0.9415	0.0585	intron_variant,feature_truncation	ENSG00000204278	TMEM235	protein_coding	6.72521	1.10312e-09	0.764773	6.28339e-06	1	PUTM
chr20:25941131	rs6051053;rs6051053	T	C	0.68419	0.31581	upstream_gene_variant	ENSG00000204556	CTD-2514C3.1	pseudogene	8.84168	3.40467e-14	0.461011	6.88765e-11	1	PUTM
chr6:31650592:AG_A	rs35183372	R	D	0.74993	0.25007	upstream_gene_variant	ENSG00000204428	LY6G5C	protein_coding	9.10694	8.96658e-15	0.447046	1.534e-10	1	PUTM
chr19:51012816	rs1274698	A	G	0.70884	0.29116	downstream_gene_variant	ENSG00000204653	ASPDH	protein_coding	-5.22182	9.66273e-07	-0.222923	0.00471831	1	PUTM
chr20:30222139	rs6060411	T	C	0.72768	0.27232	upstream_gene_variant	ENSG00000225490	RP4-610C12.3	lincRNA	-4.68596	8.81004e-06	-0.615953	0.012616	1	PUTM
chr22:42418110	rs9607869	T	A	0.71569	0.28431	downstream_gene_variant	ENSG00000205704	LINC00634	pseudogene	4.93149	3.25182e-06	0.2394	0.0136154	1	PUTM
chr20:29824509	rs6088167	T	C	0.50823	0.49177	upstream_gene_variant	ENSG00000205611	RP4-610C12.4	lincRNA	-4.4325	2.39086e-05	-0.57076	0.0342132	1	PUTM
chr21:46714641	rs2838868	C	T	0.75716	0.24284	intron_variant	ENSG00000223768	LINC00205	lincRNA	8.62005	1.03496e-13	0.408912	6.35154e-10	1	PUTM
chr8:6404947	rs17553089;rs17553089;rs17553089	C	T	0.8243	0.1757	upstream_gene_variant	ENSG00000223885	FAM90A13P	pseudogene	5.17045	1.20086e-06	0.344007	0.004741	1	PUTM
chr7:64252851	rs6976052	G	C	0.54636	0.45364	upstream_gene_variant	ENSG00000213640	RP11-797H7.3	pseudogene	-7.31853	6.42561e-11	-0.390311	2.61972e-07	1	PUTM
chr6:52535274	rs1000809	G	A	0.7396	0.2604	downstream_gene_variant	ENSG00000216775	RP1-152L7.5	pseudogene	-4.90288	3.65749e-06	-0.460529	0.0189824	1	PUTM
chr8:27104727	rs10481349	G	A	0.64484	0.35516	intron_variant	ENSG00000015592	STMN4	protein_coding	6.29769	3.88955e-08	0.501671	0.000240763	1	SNIG
chr5:6615728:GC_G	rs5865671	D	R	0.70647	0.29353	intron_variant	ENSG00000037474	NSUN2	protein_coding	-7.57151	2.64261e-10	-0.246944	1.66907e-06	1	SNIG
chr10:106032213	rs11191980	T	C	0.71642	0.28358	intron_variant	ENSG00000065621	GSTO2	protein_coding	5.47645	9.01751e-07	0.207341	0.00361151	1	SNIG
chr10:106033504	rs17826034	A	G	0.71642	0.28358	intron_variant	ENSG00000065621	GSTO2	protein_coding	5.47645	9.01751e-07	0.207341	0.00361151	1	SNIG
chr10:106034491	rs2297235	A	G	0.71642	0.28358	coding_variant	ENSG00000065621	GSTO2	protein_coding	5.47645	9.01751e-07	0.207341	0.00361151	1	SNIG
chr3:53936574:G_GAT	rs113040444	R	I	0.6831	0.3169	downstream_gene_variant	ENSG00000056736	IL17RB	protein_coding	5.60445	5.56236e-07	0.129615	0.0024302	1	SNIG
chr15:71900472	rs28516469	G	T	0.77097	0.22903	downstream_gene_variant	ENSG00000067225	PKM	protein_coding	-4.74551	1.32983e-05	-0.170696	0.0408657	1	SNIG
chr2:86353365:AAG_A	rs67263742;rs7592941;rs74981615	D	R	0.84792	0.15208	upstream_gene_variant	ENSG00000068654	POLR1A	protein_coding	4.96366	6.03879e-06	0.161166	0.024131	1	SNIG
chr8:17715001:ACG_A	rs201690838;rs59369457	D	R	0.64299	0.35701	upstream_gene_variant	ENSG00000078674	PCM1	protein_coding	-5.09437	3.74042e-06	-0.127692	0.0292052	1	SNIG
chr6:81722912	rs12665554	C	T	0.89674	0.10326	downstream_gene_variant	ENSG00000083123	BCKDHB	protein_coding	5.27985	1.88233e-06	0.204294	0.0127622	1	SNIG
chr19:8101740:CCTTT	rs149411581;rs60943441	R	D	0.87941	0.12059	upstream_gene_variant	ENSG00000090661	CERS4	protein_coding	5.36189	1.38595e-06	0.270623	0.0079706	1	SNIG
chr3:132391213:C_CAT	rs5852703;rs35002086	R	I	0.80413	0.19587	upstream_gene_variant	ENSG00000091527	CDV3	protein_coding	-5.27313	1.93001e-06	-0.116211	0.0092853	1	SNIG
chr22:25855714	rs6004657	C	T	0.92292	0.07708	intron_variant	ENSG00000100058	CRYBB2P1	pseudogene	9.00414	9.71336e-13	0.540279	4.51283e-09	1	SNIG
chr22:29759526	rs112776192	A	G	0.87412	0.12588	upstream_gene_variant	ENSG00000100276	RASL10A	protein_coding	4.78684	1.14627e-05	0.572217	0.0382282	1	SNIG
chr22:45772596:G_GT	rs139967502;rs77842489	R	I	0.8272	0.1728	regulatory_region_variant	ENSG00000100376	FAM118A	protein_coding	-5.58583	5.96856e-07	-0.444394	0.00372259	1	SNIG
chr22:36784449	rs8138710	G	A	0.93271	0.06729	downstream_gene_variant	ENSG00000100350	FOXRED2	protein_coding	-6.34413	3.24788e-08	-0.329466	0.000165122	1	SNIG
chrX:118887414	rs2782216	C	A	0.75044	0.24956	downstream_gene_variant	ENSG00000101856	PGRMC1	protein_coding	4.80092	1.08958e-05	0.181472	0.0297783	1	SNIG
chr20:45293174	rs13038390	G	T	0.5523	0.4477	downstream_gene_variant	ENSG00000100982	PCIF1	protein_coding	5.21129	2.42838e-06	0.125178	0.0104444	1	SNIG
chr16:764753	rs3809666	C	G	0.76599	0.23401	upstream_gene_variant	ENSG00000103260	METRN	protein_coding	5.22175	2.33602e-06	0.324299	0.0108344	1	SNIG
chr9:77698266	rs2273768	A	C	0.56095	0.43905	intron_variant	ENSG00000106733	NMRK1	protein_coding	9.13574	5.83751e-13	0.348922	3.00282e-09	1	SNIG
chr11:20409008	rs11025544	G	C	0.63665	0.36335	downstream_gene_variant	ENSG00000109854	HTATIP2	protein_coding	5.1899	2.62869e-06	0.18684	0.0145472	1	SNIG
chr12:121006627	rs7973555	T	G	0.90028	0.09972	upstream_gene_variant	ENSG00000111786	SRSF9	protein_coding	-6.00116	1.22319e-07	-0.200277	0.000533435	1	SNIG
chr6:99341669:A_AT	rs111956820;rs55928779;rs67532197	R	I	0.61566	0.38434	intron_variant	ENSG00000112234	FBXL4	protein_coding	-7.48213	3.75669e-10	-0.15418	1.76489e-06	1	SNIG
chr5:141373372	rs408152	A	C	0.82892	0.17108	intron_variant	ENSG00000113552	GNPDA1	protein_coding	-6.13822	7.21183e-08	-0.197897	0.000296045	1	SNIG
chr5:134309116	rs12656013	G	A	0.86765	0.13235	downstream_gene_variant	ENSG00000113621	TXNDC15	protein_coding	-6.30523	3.77728e-08	-0.30242	0.000131336	1	SNIG
chr3:101696851	rs771826	A	G	0.90297	0.09703	upstream_gene_variant	ENSG00000114391	RPL24	protein_coding	-4.93178	6.78258e-06	-0.254408	0.0308879	1	SNIG
chr3:125739695	rs7647098	A	G	0.67387	0.32613	downstream_gene_variant	ENSG00000114547	ROPN1B	protein_coding	6.24686	4.73688e-08	0.460996	0.000243381	1	SNIG
chr3:156281184	rs16826539	C	T	0.8694	0.1306	upstream_gene_variant	ENSG00000114850	SSR3	protein_coding	5.34076	1.49984e-06	0.181272	0.00653329	1	SNIG
chr3:156284553	rs11925379;rs76968512	C	A	0.8694	0.1306	upstream_gene_variant	ENSG00000114850	SSR3	protein_coding	5.34076	1.49984e-06	0.181272	0.00653329	1	SNIG
chr1:48736273	rs11587270	T	C	0.61609	0.38391	downstream_gene_variant	ENSG00000117834	SLC5A9	protein_coding	-6.45849	2.08166e-08	-0.321204	7.03602e-05	1	SNIG
chr11:130805871	rs73031129	A	C	0.78286	0.21714	upstream_gene_variant	ENSG00000120451	SNX19	protein_coding	-5.56296	6.50748e-07	-0.224221	0.00316719	1	SNIG
chr13:43597980	rs2281779	G	A	0.7425	0.2575	intron_variant	ENSG00000120675	DNAJC15	protein_coding	7.25206	9.28846e-10	0.268748	4.59315e-06	1	SNIG
chr13:42814100	rs9590679	T	C	0.78994	0.21006	upstream_gene_variant	ENSG00000120675	DNAJC15	protein_coding	4.87632	8.52918e-06	0.185842	0.0421768	2	SNIG
chr19:57958623	rs10412731	T	G	0.56281	0.43719	upstream_gene_variant	ENSG00000121417	ZNF211	protein_coding	5.01637	4.98062e-06	0.160692	0.0257349	1	SNIG
chr20:56990162:CTG_C	rs72428201;rs59828952	R	D	0.69605	0.30395	regulatory_region_variant	ENSG00000124164	VAPB	protein_coding	-6.35037	3.16998e-08	-0.195956	0.000154505	1	SNIG
chr20:44411710:CTA_C	rs10562211;rs74913225;rs10523104;rs78254036	D	R	0.70076	0.29924	downstream_gene_variant	ENSG00000124155	PIGT	protein_coding	-4.82636	9.93999e-06	-0.170521	0.0405154	1	SNIG
chr6:27391427:A_AC	rs67712119;rs61067318;rs199542445;rs67159076	I	R	0.49696	0.49696	downstream_gene_variant	ENSG00000124613	ZNF391	protein_coding	5.51678	7.74666e-07	0.172303	0.00321641	1	SNIG
chr20:25244120	rs2983489	C	A	0.54759	0.45241	upstream_gene_variant	ENSG00000125804	FAM182A	processed_transcript	4.59047	2.31138e-05	0.262002	0.0451182	1	SNIG
chr19:36116832	rs4386252	C	T	0.85041	0.14959	upstream_gene_variant	ENSG00000126243	LRFN3	protein_coding	4.80833	1.06084e-05	0.277229	0.0486925	1	SNIG
chr15:40708644	rs112366697;rs190095039	C	T	0.90379	0.09621	downstream_gene_variant	ENSG00000128944	KNSTRN	protein_coding	-4.94167	6.54273e-06	-0.427842	0.0242277	1	SNIG
chrX:150867743	rs6627445	G	C	0.59484	0.40516	intron_variant	ENSG00000130032	PRRG3	protein_coding	-4.71877	1.46359e-05	-0.162593	0.0447273	1	SNIG
chr19:18204207	rs6512245	A	T	0.9197	0.0803	downstream_gene_variant	ENSG00000130518	KIAA1683	protein_coding	5.09916	3.67497e-06	0.498044	0.0183785	1	SNIG
chr19:45021210	rs10414398	G	A	0.91777	0.08223	upstream_gene_variant	ENSG00000130208	APOC1	protein_coding	5.8495	2.18862e-07	0.753083	0.001042	1	SNIG
chr19:10981352	rs12460421	A	G	0.56719	0.43281	downstream_gene_variant	ENSG00000129351	ILF3	protein_coding	-4.89603	7.72394e-06	-0.0826051	0.0346419	1	SNIG
chr7:50560381:AAT_A	rs75759139;rs200111468;rs35666388	R	D	0.58751	0.41249	upstream_gene_variant	ENSG00000132436	FIGNL1	protein_coding	-5.03597	4.63534e-06	-0.230634	0.0227364	1	SNIG
chr7:152393048	rs148327058	T	G	0.93389	0.06611	upstream_gene_variant	ENSG00000133627	ACTR3B	protein_coding	4.87892	8.21845e-06	0.183127	0.043114	1	SNIG
chr22:24399364	rs9608229;rs9608229	G	C	0.51013	0.48987	upstream_gene_variant	ENSG00000133433	GSTT2B	protein_coding	-8.6548	3.7758e-12	-0.813745	1.69042e-08	1	SNIG
chr18:55815824	rs576416	G	A	0.63441	0.36559	upstream_gene_variant	ENSG00000134440	NARS	protein_coding	5.35224	1.43687e-06	0.130652	0.00749471	1	SNIG
chr6:16513846	rs2237187	T	C	0.83465	0.16535	downstream_gene_variant	ENSG00000137198	GMPR	protein_coding	5.39293	1.23388e-06	0.242079	0.00570178	1	SNIG
chr15:40182800:TTG_T	rs139357479	R	D	0.9209	0.0791	downstream_gene_variant	ENSG00000137824	RMDN3	protein_coding	-4.89776	7.67549e-06	-0.206772	0.0268182	1	SNIG
chr15:24209705	rs12439945	G	A	0.71959	0.28041	upstream_gene_variant	ENSG00000140181	HERC2P2	pseudogene	5.03369	4.67434e-06	0.316288	0.0158834	1	SNIG
chr1:151351060	rs4971036	G	A	0.84836	0.15164	upstream_gene_variant	ENSG00000143416	SELENBP1	protein_coding	5.0098	5.10176e-06	0.474116	0.0174786	1	SNIG
chr19:52846149	rs321961	G	T	0.72018	0.27982	upstream_gene_variant	ENSG00000142556	ZNF614	protein_coding	-4.93167	6.78533e-06	-0.123712	0.0453463	1	SNIG
chr2:88469863	rs6547758	C	G	0.69421	0.30579	5_prime_UTR_variant	ENSG00000144115	THNSL2	protein_coding	9.92879	2.79987e-14	0.96502	4.72058e-11	1	SNIG
chr10:95467509	rs7909452	C	T	0.57699	0.42301	upstream_gene_variant	ENSG00000148690	FRA10AC1	protein_coding	-5.51894	7.68389e-07	-0.138303	0.00345314	1	SNIG
chrX:70257921	rs3123576	G	A	0.5597	0.4403	downstream_gene_variant	ENSG00000147164	SNX12	protein_coding	-6.12891	7.47593e-08	-0.157898	0.000152285	1	SNIG
chr11:96097932	rs11021552	C	T	0.8694	0.1306	intron_variant	ENSG00000149231	CCDC82	protein_coding	-4.87906	8.21432e-06	-0.18312	0.0361759	1	SNIG
chr11:134857899	rs1814588	C	T	0.53072	0.46928	downstream_gene_variant	ENSG00000151498	ACAD8	protein_coding	-5.04371	4.5057e-06	-0.162103	0.0242046	1	SNIG
chr13:25544651	rs9511548	C	T	0.54013	0.45987	upstream_gene_variant	ENSG00000151849	CENPJ	protein_coding	-4.95831	6.15762e-06	-0.231894	0.0397413	1	SNIG
chr10:120338716	rs4752175	G	A	0.56359	0.43641	downstream_gene_variant	ENSG00000151893	CACUL1	protein_coding	4.88568	8.01942e-06	0.0805006	0.0356944	1	SNIG
chr12:26493814	rs11048473	C	T	0.7137	0.2863	upstream_gene_variant	ENSG00000152944	MED21	protein_coding	5.43227	1.06464e-06	0.138692	0.00595664	1	SNIG
chr5:64192568:AT_A	rs201500453	R	D	0.93041	0.06959	intron_variant	ENSG00000153015	CWC27	protein_coding	-4.7993	1.09595e-05	-0.26131	0.047323	1	SNIG
chr21:30376145	rs2150403	C	T	0.74627	0.25373	downstream_gene_variant	ENSG00000156253	RWDD2B	protein_coding	-4.86806	8.54832e-06	-0.246727	0.0416132	1	SNIG
chr21:30386936	rs9980192	G	A	0.74627	0.25373	intron_variant	ENSG00000156253	RWDD2B	protein_coding	-4.86806	8.54832e-06	-0.246727	0.0416132	1	SNIG
chr21:30388553	rs7280043	A	G	0.74627	0.25373	intron_variant	ENSG00000156253	RWDD2B	protein_coding	-4.86806	8.54832e-06	-0.246727	0.0416132	1	SNIG
chr21:30389622	rs7275747;rs75078264	G	A	0.74627	0.25373	intron_variant	ENSG00000156253	RWDD2B	protein_coding	-4.86806	8.54832e-06	-0.246727	0.0416132	1	SNIG
chr21:30390157	rs10854321	G	A	0.74627	0.25373	intron_variant	ENSG00000156253	RWDD2B	protein_coding	-4.86806	8.54832e-06	-0.246727	0.0416132	1	SNIG
chr21:30392826	rs9982332	G	C	0.74627	0.25373	upstream_gene_variant	ENSG00000156253	RWDD2B	protein_coding	-4.86806	8.54832e-06	-0.246727	0.0416132	1	SNIG
chr21:30393664	rs6516886	T	A	0.74627	0.25373	upstream_gene_variant	ENSG00000156253	RWDD2B	protein_coding	-4.86806	8.54832e-06	-0.246727	0.0416132	1	SNIG
chr21:30400110	rs8133768	A	G	0.74627	0.25373	upstream_gene_variant	ENSG00000156253	RWDD2B	protein_coding	-4.86806	8.54832e-06	-0.246727	0.0416132	1	SNIG
chr21:30410350	rs2832155	C	A	0.74627	0.25373	upstream_gene_variant	ENSG00000156253	RWDD2B	protein_coding	-4.86806	8.54832e-06	-0.246727	0.0416132	1	SNIG
chr17:44956712	rs1530365	G	C	0.70148	0.29852	downstream_gene_variant	ENSG00000159111	MRPL10	protein_coding	-4.84063	9.44046e-06	-0.181978	0.0392251	1	SNIG
chr2:127886675	rs13031703	C	T	0.8619	0.1381	downstream_gene_variant	ENSG00000163161	ERCC3	protein_coding	-4.87691	8.2786e-06	-0.112861	0.0436531	1	SNIG
chr4:129682775	rs4435757	T	C	0.86858	0.13142	upstream_gene_variant	ENSG00000164040	PGRMC2	protein_coding	4.97357	5.82418e-06	0.163812	0.017059	1	SNIG
chr3:52075944	rs7642787	A	G	0.92217	0.07783	downstream_gene_variant	ENSG00000164086	DUSP7	protein_coding	-4.62935	2.01355e-05	-0.342394	0.0441371	1	SNIG
chr4:174066230	rs9884450	T	C	0.80803	0.19197	downstream_gene_variant	ENSG00000164106	SCRG1	protein_coding	4.90981	7.34666e-06	0.300921	0.0295703	1	SNIG
chr5:134112475	rs254710	C	T	0.85923	0.14077	downstream_gene_variant	ENSG00000164615	CAMLG	protein_coding	-5.84361	2.23848e-07	-0.256674	0.000741161	1	SNIG
chr6:36922880	rs41272194	G	A	0.85999	0.14001	intron_variant	ENSG00000164530	PI16	protein_coding	-5.90205	1.78971e-07	-0.816224	0.000866937	1	SNIG
chr15:78654148	rs28385476	T	A	0.80519	0.19481	downstream_gene_variant	ENSG00000166426	CRABP1	protein_coding	6.87955	4.01315e-09	1.00987	1.98972e-05	1	SNIG
chr5:180070924	rs1965978	C	T	0.75156	0.24844	upstream_gene_variant	ENSG00000165810	BTNL9	protein_coding	5.33265	1.54594e-06	0.817174	0.00567204	1	SNIG
chr11:35942617:AT_A	rs201778848	D	R	0.78532	0.21468	downstream_gene_variant	ENSG00000166326	TRIM44	protein_coding	-5.29775	1.76092e-06	-0.100617	0.0101781	1	SNIG
chr17:33527451	rs11656060	A	G	0.66673	0.33327	upstream_gene_variant	ENSG00000166750	SLFN5	protein_coding	-5.05882	4.26258e-06	-0.343341	0.0182694	1	SNIG
chr7:100424938	rs189006064	G	T	0.93023	0.06977	downstream_gene_variant	ENSG00000166924	NYAP1	protein_coding	4.70081	1.56075e-05	0.606454	0.0495694	1	SNIG
chr1:228045748	rs1891410	T	C	0.46976	0.46976	upstream_gene_variant	ENSG00000168159	RNF187	protein_coding	5.11472	3.47027e-06	0.12775	0.0143912	1	SNIG
chr3:39510573	rs28764178	G	A	0.62766	0.37234	intron_variant	ENSG00000168314	MOBP	protein_coding	4.86524	8.63622e-06	0.25759	0.0394244	1	SNIG
chr5:146638927	rs13171515	G	A	0.86263	0.13737	intron_variant	ENSG00000169302	STK32A	protein_coding	5.21673	2.37994e-06	0.226843	0.0110548	1	SNIG
chrX:15826801	rs5934281	A	G	0.70683	0.29317	intron_variant	ENSG00000169249	ZRSR2	protein_coding	-5.92951	1.61083e-07	-0.162608	0.000436857	1	SNIG
chr10:43698240	rs1270015	G	T	0.78694	0.21306	downstream_gene_variant	ENSG00000169826	CSGALNACT2	protein_coding	-5.19601	2.56989e-06	-0.143133	0.0133685	1	SNIG
chr14:20792707	rs6575166	C	A	0.91411	0.08589	upstream_gene_variant	ENSG00000169413	RNASE6	protein_coding	5.03083	4.72356e-06	0.811795	0.0285397	1	SNIG
chrX:70400637	rs11094198	C	G	0.73065	0.26935	upstream_gene_variant	ENSG00000169562	GJB1	protein_coding	4.94701	6.41668e-06	0.272699	0.0123008	1	SNIG
chr11:31271975:ATG_A	rs7943524;rs200367287;rs7928796	R	D	0.46303	0.46303	upstream_gene_variant	ENSG00000170946	DNAJC24	protein_coding	-6.49952	1.77411e-08	-0.15239	6.27503e-05	1	SNIG
chr19:2823693	rs10411766	T	C	0.54342	0.45658	intron_variant	ENSG00000172006	ZNF554	protein_coding	-5.2172	2.37575e-06	-0.185075	0.0138126	1	SNIG
chr3:121522371:AT_A	rs71133573;rs201016659	D	R	0.64804	0.35196	intron_variant	ENSG00000173226	IQCB1	protein_coding	5.15832	2.95449e-06	0.108239	0.0144829	1	SNIG
chr5:16636522	rs151337005	A	C	0.815	0.185	upstream_gene_variant	ENSG00000173545	ZNF622	protein_coding	-4.82417	1.00192e-05	-0.303095	0.0442847	1	SNIG
chr19:9479025:T_TCA	rs59869436	R	I	0.46109	0.46109	downstream_gene_variant	ENSG00000174652	ZNF266	protein_coding	-4.96473	6.01524e-06	-0.153284	0.0303649	1	SNIG
chr3:119128634	rs1463138;rs140274779	C	T	0.51119	0.48881	downstream_gene_variant	ENSG00000176142	TMEM39A	protein_coding	-5.18117	2.71511e-06	-0.149225	0.0134887	1	SNIG
chrX:118996475	rs2078896	A	T	0.50965	0.49035	upstream_gene_variant	ENSG00000177485	ZBTB33	protein_coding	-5.03256	4.69373e-06	-0.126048	0.0126214	1	SNIG
chr18:73762832	rs2292224	G	A	0.9496	0.0504	upstream_gene_variant	ENSG00000180011	ZADH2	protein_coding	5.09413	3.74363e-06	0.427891	0.0174491	1	SNIG
chr15:34633685:GT_G	rs144769664	R	D	0.85454	0.14546	downstream_gene_variant	ENSG00000182117	NOP10	protein_coding	5.04994	4.40394e-06	0.353347	0.022394	1	SNIG
chr19:291732	rs149179498	A	G	0.9182	0.0818	downstream_gene_variant	ENSG00000183186	C2CD4C	protein_coding	4.84303	9.35919e-06	0.740201	0.0336557	1	SNIG
chr1:203168764	rs2486064	C	T	0.53727	0.46273	upstream_gene_variant	ENSG00000183155	RABIF	protein_coding	-5.25496	2.06495e-06	-0.135565	0.00848076	1	SNIG
chr15:84916376	rs3957929;rs57928261	G	A	0.57494	0.42506	downstream_gene_variant	ENSG00000184206	GOLGA6L4	protein_coding	4.93453	6.71495e-06	0.217187	0.0268262	1	SNIG
chr22:24299072	rs5760130;rs56312116	C	T	0.51236	0.48764	downstream_gene_variant	ENSG00000184674	GSTT1	protein_coding	6.38445	2.77678e-08	1.74523	0.000124122	1	SNIG
chr12:53554283	rs2272306	G	A	0.84719	0.15281	upstream_gene_variant	ENSG00000185591	SP1	protein_coding	4.9117	7.2966e-06	0.12301	0.0328055	1	SNIG
chr3:184906201	rs6783938	C	T	0.85821	0.14179	upstream_gene_variant	ENSG00000187068	C3orf70	protein_coding	5.08403	3.88538e-06	0.15951	0.0166294	1	SNIG
chr13:76198782	rs4885332	A	G	0.53579	0.46421	upstream_gene_variant	ENSG00000188243	COMMD6	protein_coding	5.23149	2.25304e-06	0.242928	0.0114702	1	SNIG
chr17:40600966	rs191327332	C	T	0.88749	0.11251	upstream_gene_variant	ENSG00000188554	NBR1	protein_coding	-4.82979	9.8177e-06	-0.125461	0.0304447	1	SNIG
chr17:38072727	rs2872516	T	C	0.47303	0.47303	upstream_gene_variant	ENSG00000188895	MSL1	protein_coding	-5.0115	5.07012e-06	-0.133856	0.0188659	1	SNIG
chr1:9414492	rs1294024	C	T	0.75445	0.24555	upstream_gene_variant	ENSG00000188807	TMEM201	protein_coding	-4.79527	1.11196e-05	-0.157115	0.0400752	1	SNIG
chr12:51024448:T_TTC	rs200657877;rs7962886;rs35145952;rs66499840;rs199542580	R	I	0.67788	0.32212	downstream_gene_variant	ENSG00000196082	AC140061.1	pseudogene	-5.1966	2.56428e-06	-0.975249	0.0078236	1	SNIG
chr2:160144140:CTA_C	rs67637819;rs57077391	D	R	0.83205	0.16795	upstream_gene_variant	ENSG00000196151	WDSUB1	protein_coding	-5.54551	6.95082e-07	-0.194075	0.00381669	1	SNIG
chr6:32568242	rs9270743	A	G	0.45711	0.45711	upstream_gene_variant	ENSG00000196126	HLA-DRB1	protein_coding	6.15879	6.66083e-08	1.18042	0.000908738	1	SNIG
chr11:68732026	rs7940105	G	A	0.76596	0.23404	upstream_gene_variant	ENSG00000197345	MRPL21	protein_coding	5.88943	1.87837e-07	0.343779	0.000801874	1	SNIG
chr12:56379060	rs773114	A	T	0.55813	0.44187	upstream_gene_variant	ENSG00000197728	RPS26	protein_coding	-7.75922	1.26265e-10	-0.37456	4.11244e-07	1	SNIG
chr10:50921323:CTA_C	rs200271176;rs111536979;rs72519887;rs201047869	R	D	0.60429	0.39571	downstream_gene_variant	ENSG00000197444	OGDHL	protein_coding	-4.81558	1.03347e-05	-0.163693	0.0326679	1	SNIG
chr14:74466199:C_CA	rs7157723;rs200756207	R	I	0.87699	0.12301	downstream_gene_variant	ENSG00000198208	RPS6KL1	protein_coding	5.39476	1.22547e-06	0.262665	0.00477567	1	SNIG
chr9:40770410	rs77751076;rs192697039	G	A	0.79641	0.20359	downstream_gene_variant	ENSG00000198566	ZNF658B	pseudogene	3.52595	0.000815244	0.18931	0.00652195	1	SNIG
chr1:201871833	rs4025034	A	C	0.75046	0.24954	downstream_gene_variant	ENSG00000198892	SHISA4	protein_coding	5.18558	2.67108e-06	0.214736	0.0119157	1	SNIG
chr20:25849847	rs61117562	G	A	0.81119	0.18881	upstream_gene_variant	ENSG00000204556	CTD-2514C3.1	pseudogene	5.43714	1.04537e-06	0.66017	0.00211478	1	SNIG
chr6:31202575	rs7768019;rs2894184	C	G	0.74998	0.25002	downstream_gene_variant	ENSG00000204525	HLA-C	protein_coding	5.94773	1.50198e-07	0.563356	0.00199584	1	SNIG
chr5:81425592	rs4293895	T	C	0.71464	0.28536	upstream_gene_variant	ENSG00000205464	ATP6AP1L	protein_coding	-4.84135	9.41618e-06	-0.206892	0.0379849	1	SNIG
chr5:70689452	rs7379839	C	T	0.91015	0.08985	downstream_gene_variant	ENSG00000205565	RP11-497H16.6	pseudogene	-5.44563	1.01253e-06	-0.867602	0.000189342	1	SNIG
chr7:64305046:T_TG	rs199585347;rs10236419;rs60100998	R	I	0.64552	0.35448	upstream_gene_variant	ENSG00000213640	RP11-797H7.3	pseudogene	-5.43443	1.05605e-06	-0.615123	0.00430552	1	SNIG
chr21:46712804	rs11088985	C	T	0.72969	0.27031	downstream_gene_variant	ENSG00000215447	BX322557.10	processed_transcript	6.33084	3.41991e-08	0.285577	0.000209333	1	SNIG
chr21:46713092	rs2838867	C	T	0.75372	0.24628	upstream_gene_variant	ENSG00000223768	LINC00205	lincRNA	10.5186	3.04419e-15	0.651168	1.86822e-11	1	SNIG
chr6:29889622	rs2905778	G	A	0.60618	0.39382	downstream_gene_variant	ENSG00000224312	MCCD1P2	pseudogene	5.24465	2.14563e-06	0.717226	0.0242113	1	SNIG
chr5:70307464	rs4976210;rs4976210	C	T	0.75368	0.24632	downstream_gene_variant	ENSG00000226259	GTF2H2B	pseudogene	-4.77447	1.19841e-05	-0.33193	0.00213317	1	SNIG
chr5:70308251	rs28409706;rs28409706	T	C	0.75372	0.24628	downstream_gene_variant	ENSG00000226259	GTF2H2B	pseudogene	-4.77447	1.19841e-05	-0.33193	0.00213317	1	SNIG
chr6:27878738	rs149878;rs113016715	T	G	0.73134	0.26866	upstream_gene_variant	ENSG00000226314	ZNF192P1	pseudogene	-6.8286	4.90056e-09	-0.464756	2.10528e-05	1	SNIG
chr21:42517678	rs914174	G	A	0.63518	0.36482	intron_variant	ENSG00000226496	LINC00323	antisense	6.27339	4.27399e-08	0.962037	0.000257038	1	SNIG
chr19:37855488	rs256744	G	A	0.65537	0.34463	downstream_gene_variant	ENSG00000226686	AC012309.5	lincRNA	-6.89053	3.84411e-09	-0.374258	1.50805e-05	1	SNIG
chrX:72251712	rs5937839;rs5937839	C	A	0.74737	0.25263	upstream_gene_variant	ENSG00000226725	RP11-493K23.1	antisense	5.41012	1.15691e-06	0.332349	0.0017666	1	SNIG
chr1:43414200	rs710221	G	A	0.60075	0.39925	upstream_gene_variant	ENSG00000227533	SLC2A1-AS1	processed_transcript	-5.16587	2.87315e-06	-0.223176	0.0111708	1	SNIG
chr9:131203013	rs60488507	T	C	0.79017	0.20983	upstream_gene_variant	ENSG00000228510	RP11-339B21.8	pseudogene	4.83269	9.71554e-06	0.713985	0.0283014	1	SNIG
chr17:45669021	rs62074016;rs75538861;rs2661157;rs200008525	A	G	0.57469	0.42531	upstream_gene_variant	ENSG00000228782	MRPL45P2	pseudogene	-7.36474	5.96239e-10	-0.241528	2.11784e-06	1	SNIG
chr6:3726038	rs226961	G	A	0.66042	0.33958	upstream_gene_variant	ENSG00000228793	RP1-223B1.1	lincRNA	5.54102	7.06963e-07	0.897121	0.00435136	1	SNIG
chr3:195765801	rs75049390	G	T	0.80498	0.19502	upstream_gene_variant	ENSG00000229178	AC069513.4	processed_transcript	5.4228	1.10317e-06	0.821465	0.0057078	1	SNIG
chr6:32364984	rs67603244	A	G	0.82835	0.17165	downstream_gene_variant	ENSG00000228962	HCG23	antisense	5.98059	1.32388e-07	0.616323	0.00196398	1	SNIG
chr6:32365284	rs62402758	A	T	0.82835	0.17165	downstream_gene_variant	ENSG00000228962	HCG23	antisense	5.98059	1.32388e-07	0.616323	0.00196398	1	SNIG
chr6:32365514:G_GTC	rs142444641;rs61692165	R	I	0.82835	0.17165	regulatory_region_variant	ENSG00000228962	HCG23	antisense	5.98059	1.32388e-07	0.616323	0.00196398	1	SNIG
chr6:32365707	rs62402759	T	C	0.82834	0.17166	downstream_gene_variant	ENSG00000228962	HCG23	antisense	5.98059	1.32388e-07	0.616323	0.00196398	1	SNIG
chr6:32365971	rs4713523	G	A	0.82463	0.17537	downstream_gene_variant	ENSG00000228962	HCG23	antisense	5.98059	1.32388e-07	0.616323	0.00196398	1	SNIG
chr6:32366331	rs4713524	G	C	0.82463	0.17537	downstream_gene_variant	ENSG00000228962	HCG23	antisense	5.98059	1.32388e-07	0.616323	0.00196398	1	SNIG
chr6:32366625	rs4959097	T	C	0.82463	0.17537	downstream_gene_variant	ENSG00000228962	HCG23	antisense	5.98059	1.32388e-07	0.616323	0.00196398	1	SNIG
chr6:32367259	rs2294884	T	G	0.82836	0.17164	downstream_gene_variant	ENSG00000228962	HCG23	antisense	5.98059	1.32388e-07	0.616323	0.00196398	1	SNIG
chr6:32367451	rs2294883	T	A	0.82463	0.17537	downstream_gene_variant	ENSG00000228962	HCG23	antisense	5.98059	1.32388e-07	0.616323	0.00196398	1	SNIG
chr6:32367515	rs2294882	T	C	0.82463	0.17537	downstream_gene_variant	ENSG00000228962	HCG23	antisense	5.98059	1.32388e-07	0.616323	0.00196398	1	SNIG
chr6:32367604	rs2294881	T	C	0.82463	0.17537	downstream_gene_variant	ENSG00000228962	HCG23	antisense	5.98059	1.32388e-07	0.616323	0.00196398	1	SNIG
chr6:32367927	rs3817965	A	G	0.82463	0.17537	downstream_gene_variant	ENSG00000228962	HCG23	antisense	5.98059	1.32388e-07	0.616323	0.00196398	1	SNIG
chr6:32369355	rs3763304	C	T	0.82836	0.17164	downstream_gene_variant	ENSG00000228962	HCG23	antisense	5.98059	1.32388e-07	0.616323	0.00196398	1	SNIG
chr6:32369643	rs3763306	A	G	0.82836	0.17164	downstream_gene_variant	ENSG00000228962	HCG23	antisense	5.98059	1.32388e-07	0.616323	0.00196398	1	SNIG
chr6:32369702:AT_A	rs3834855;rs200457779	R	D	0.82835	0.17165	downstream_gene_variant	ENSG00000228962	HCG23	antisense	5.98059	1.32388e-07	0.616323	0.00196398	1	SNIG
chr6:32369886	rs4935352	A	G	0.82833	0.17167	downstream_gene_variant	ENSG00000228962	HCG23	antisense	5.98059	1.32388e-07	0.616323	0.00196398	1	SNIG
chr6:29903404	rs3094678;rs3094678	C	T	0.53894	0.46106	downstream_gene_variant	ENSG00000229390	MICD	pseudogene	-5.53344	7.2748e-07	-0.829	0.00815287	1	SNIG
chr6:29910482	rs9256980;rs9256980;rs9256980;rs9256980;rs9256980	G	A	0.5417	0.4583	downstream_gene_variant	ENSG00000231130	HLA-T	pseudogene	-8.49483	7.04897e-12	-1.2909	7.84832e-08	1	SNIG
chrX:72251712	rs5937839;rs5937839	C	A	0.74737	0.25263	upstream_gene_variant	ENSG00000231963	RP11-493K23.4	antisense	5.3705	1.34201e-06	0.330541	0.00214185	1	SNIG
chr13:52212164	rs4943014	C	T	0.61176	0.38824	upstream_gene_variant	ENSG00000231856	RP11-327P2.5	antisense	5.02664	4.79674e-06	0.241565	0.0135028	1	SNIG
chr6:29910482	rs9256980;rs9256980;rs9256980;rs9256980;rs9256980	G	A	0.5417	0.4583	downstream_gene_variant	ENSG00000233677	DDX39BP1	pseudogene	-8.12754	2.9701e-11	-1.39184	3.31077e-07	1	SNIG
chr7:63798104:TTTTT	rs138573515	R	D	0.59857	0.40143	intron_variant	ENSG00000234444	ZNF736	protein_coding	-4.88601	8.00981e-06	-0.129821	0.0297724	1	SNIG
chr9:99951133:T_TA	rs35471401;rs144901759	R	I	0.60877	0.39123	upstream_gene_variant	ENSG00000235494	RP11-498P14.4	lincRNA	-5.26341	2.00105e-06	-0.598717	0.0064674	1	SNIG
chr7:5730305:AG_A	rs3837094;rs79180634	R	D	0.84851	0.15149	upstream_gene_variant	ENSG00000235944	ZNF815P	pseudogene	5.52812	7.42248e-07	0.290133	0.00412022	1	SNIG
chr6:29910482	rs9256980;rs9256980;rs9256980;rs9256980;rs9256980	G	A	0.5417	0.4583	upstream_gene_variant	ENSG00000235963	MCCD1P1	pseudogene	-8.10988	3.18321e-11	-1.31161	3.55215e-07	1	SNIG
chr2:128081040	rs59027829	T	C	0.71763	0.28237	upstream_gene_variant	ENSG00000236682	AC068282.3	processed_transcript	-5.70055	3.86278e-07	-0.324035	0.00202178	1	SNIG
chr6:29903404	rs3094678;rs3094678	C	T	0.53894	0.46106	upstream_gene_variant	ENSG00000238024	DDX39BP2	pseudogene	-5.47557	9.04741e-07	-0.886755	0.0102037	1	SNIG
chr2:114454071:A_AT	rs146544123;rs59041075	R	I	0.6692	0.3308	upstream_gene_variant	ENSG00000240356	RPL23AP7	pseudogene	-7.50483	3.4356e-10	-0.263267	1.42131e-06	1	SNIG
chr3:76112342	rs73113016	A	G	0.85204	0.14796	downstream_gene_variant	ENSG00000242516	RP11-413E6.8	lincRNA	5.0475	4.44342e-06	0.644066	0.0140012	1	SNIG
chr15:40380207	rs8116;rs199507219	T	A	0.56446	0.43554	downstream_gene_variant	ENSG00000248508	RP11-521C20.4	processed_transcript	-5.14031	3.15776e-06	-0.249163	0.0127447	1	SNIG
chr5:70307464	rs4976210;rs4976210	C	T	0.75368	0.24632	downstream_gene_variant	ENSG00000250687	RP11-497H16.7	pseudogene	-4.29679	6.44919e-05	-0.279828	0.0109636	1	SNIG
chr5:70308251	rs28409706;rs28409706	T	C	0.75372	0.24628	downstream_gene_variant	ENSG00000250687	RP11-497H16.7	pseudogene	-4.29679	6.44919e-05	-0.279828	0.0109636	1	SNIG
chr13:103477323	rs4529986	C	T	0.83056	0.16944	upstream_gene_variant	ENSG00000250878	METTL21EP	pseudogene	4.94892	6.3722e-06	0.25734	0.0310263	1	SNIG
chr8:11636017	rs4840584;rs4840584	G	A	0.92539	0.07461	downstream_gene_variant	ENSG00000251402	FAM90A25P	pseudogene	5.52799	7.42612e-07	1.07047	0.00393139	1	SNIG
chr11:65533256	rs604949	G	C	0.74886	0.25114	intron_variant	ENSG00000255557	RP11-770G2.2	lincRNA	4.79008	1.13297e-05	0.272598	0.0337626	1	SNIG
chr17:44819595	rs17698176;rs17698176	T	G	0.78705	0.21295	downstream_gene_variant	ENSG00000260075	NSFP1	pseudogene	-6.42198	2.39956e-08	-0.413041	0.000133679	1	SNIG
chr17:43837917	rs78011262;rs66693011	T	C	0.67041	0.32959	upstream_gene_variant	ENSG00000260075	NSFP1	pseudogene	-5.61826	5.5072e-07	-0.272006	0.00306806	2	SNIG
chr6:29910482	rs9256980;rs9256980;rs9256980;rs9256980;rs9256980	G	A	0.5417	0.4583	downstream_gene_variant	ENSG00000261548	HLA-P	pseudogene	-7.57412	2.61561e-10	-1.77328	2.85807e-06	1	SNIG
chr17:46684210	rs9909884	T	C	0.7947	0.2053	upstream_gene_variant	ENSG00000264920	RP11-6N17.4	processed_transcript	-4.87171	8.43609e-06	-0.254222	0.0348411	1	SNIG
chr17:44289832	rs2696466;rs2696466;rs2696466	A	G	0.56333	0.43667	upstream_gene_variant	ENSG00000266497	RP11-995C19.2	pseudogene	-6.23828	4.8969e-08	-0.461421	0.000259732	1	SNIG
chr19:51320445:TGTGA	rs149381227;rs3212851	R	D	0.8897	0.1103	upstream_gene_variant	ENSG00000268518	CTD-2545M3.8	lincRNA	4.9778	5.7349e-06	0.830286	0.0275103	1	SNIG

## Sheet: Legend
snp_location	The location of variant associated with the gene expression
rs_ID	The rs ID
Al1	The coded (or effect) allele for SNP. With indels, either a "R" for reference or "D" for deletion or "I" for insertion.
Al2	The reference (or baseline) allele for SNP. With indels, either a "R" for reference or "D" for deletion or "I" for insertion.
Freq1	Frequency of the coded allele
MAF	Minor Allele Frequency
snp_gene_relationship	Variant annotation using Variant effect predictor - VEP https://www.ensembl.org/info/docs/tools/vep/index.html
gene_ID	Ensembl gene ID
gene_symbol	Gene name
gene_biotype	Gene biotype
tstat	t-statistic (effect size estimate / standard error)
pvalue	p-value of eQTL
beta	Regression coefficient from linear model
FDR	False Discovery Rate
rank	Indicates the iteration at which the secondary signal was identified through conditional analysis. 0 indicated a primary signal
tissue	One of the two brain regions analysed
