# Supplementary material for: Regulatory sites for splicing in human basal ganglia are enriched for disease-relevant information
Source: Nat Commun. 2020 Feb 25;11:1041. doi: 10.1038/s41467-020-14483-x (PMC7042265; doi:10.1038/s41467-020-14483-x)
Supplement: Supplementary file 6 — Supplementary Data 3 [file 41467_2020_14483_MOESM6_ESM.xlsx]

## Sheet: exon_eQTL_sup_4
snp_location	rs_ID	Al1	Al2	Freq1	MAF	snp_gene_relationship	exon_ID	exon_chr	start_exon	stop_exon	gene_ID	gene_symbol	gene_biotype	tstat	pvalue	beta	FDR	rank	tissue
chr6:13574491	rs112443954	G	C	0.65602	0.34398	upstream_gene_variant	ENSG00000124523:E008	6	13595709	13595796	ENSG00000124523	SIRT5	protein_coding	5.67135	1.37929e-07	0.263346	0.000635439	1	PUTM
chr4:42649091	rs9991950	A	G	0.92164	0.07836	intron_variant	ENSG00000124406:E049	4	42627631	42627730	ENSG00000124406	ATP8A1	protein_coding	4.8278	4.97062e-06	0.251573	0.0279498	1	PUTM
chr15:31232581	rs1043742	A	C	0.64555	0.35445	3_prime_UTR_variant	ENSG00000166912:E005	15	31233412	31233456	ENSG00000166912	MTMR10	protein_coding	6.3649	5.96081e-09	0.408486	1.98078e-05	1	PUTM
chr15:26912162:G_GCA	NA	R	I	0.7139	0.2861	intron_variant,feature_elongation	ENSG00000166206:E021	15	26866554	26866681	ENSG00000166206	GABRB3	protein_coding	-4.86072	4.34638e-06	-0.312155	0.0284514	1	PUTM
chr15:90197310	rs76694846	C	G	0.93399	0.06601	downstream_gene_variant	ENSG00000166819:E010	15	90213211	90213475	ENSG00000166819	PLIN1	protein_coding	4.75573	6.65618e-06	0.82084	0.0335871	1	PUTM
chr9:36950301	rs4880042	G	A	0.53394	0.46606	downstream_gene_variant	ENSG00000122705:E017	9	36212054	36212054	ENSG00000122705	CLTA	protein_coding	5.22479	9.54184e-07	0.370916	0.00381674	1	PUTM
chr14:21497982	rs1243458	A	C	0.83348	0.16652	intron_variant	ENSG00000165795:E101	14	21491312	21491399	ENSG00000165795	NDRG2	protein_coding	4.89035	3.85034e-06	0.385027	0.0254623	1	PUTM
chr7:1522175	rs10224038	G	A	0.67963	0.32037	splice_region_variant	ENSG00000164880:E017	7	1514341	1514474	ENSG00000164880	INTS1	protein_coding	-4.67593	9.17073e-06	-0.246588	0.0492743	1	PUTM
chr11:17218139	rs71484763	C	T	0.87749	0.12251	upstream_gene_variant	ENSG00000070081:E053	11	17352959	17352997	ENSG00000070081	NUCB2	protein_coding	5.56188	2.23164e-07	0.968556	0.0010694	1	PUTM
chr5:134148186:A_AG	NA	R	I	0.88505	0.11495	downstream_gene_variant	ENSG00000164615:E005	5	134086449	134087067	ENSG00000164615	CAMLG	protein_coding	-6.55781	2.42569e-09	-0.300219	8.03146e-06	1	PUTM
chr10:88431782	rs11202118	C	T	0.81611	0.18389	downstream_gene_variant	ENSG00000122375:E008	10	88419652	88419816	ENSG00000122375	OPN4	protein_coding	5.42315	4.07999e-07	0.734979	0.00158916	1	PUTM
chr5:96233248:C_CT	NA	I	R	0.47505	0.47505	intron_variant	ENSG00000164308:E020	5	96232436	96232566	ENSG00000164308	ERAP2	protein_coding	-7.35148	5.47612e-11	-0.784799	2.82841e-07	1	PUTM
chr5:74056513	rs7705519	T	C	0.83209	0.16791	upstream_gene_variant	ENSG00000164346:E011	5	74072429	74072629	ENSG00000164346	NSA2	protein_coding	-4.71743	7.76604e-06	-0.29086	0.0368732	1	PUTM
chr14:68066559	rs2295644	A	T	0.56843	0.43157	intron_variant	ENSG00000100564:E020	14	68060553	68060626	ENSG00000100564	PIGH	protein_coding	4.97884	2.67457e-06	0.263148	0.00969799	1	PUTM
chr3:48173653	rs34513961	T	C	0.69561	0.30439	upstream_gene_variant	ENSG00000164048:E005	3	48282645	48282704	ENSG00000164048	ZNF589	protein_coding	5.08325	1.73227e-06	0.508281	0.00308691	1	PUTM
chr12:22067217	rs4148651	T	C	0.54104	0.45896	intron_variant	ENSG00000069431:E018	12	22005031	22005156	ENSG00000069431	ABCC9	protein_coding	-5.56306	2.22018e-07	-0.358233	0.00115538	1	PUTM
chr22:45746826	rs5765271	G	T	0.82901	0.17099	downstream_gene_variant	ENSG00000100376:E039	22	45731231	45731263	ENSG00000100376	FAM118A	protein_coding	-6.34964	6.39757e-09	-0.858586	3.99017e-05	1	PUTM
chr1:35116254	rs1170688	C	G	0.72515	0.27485	upstream_gene_variant	ENSG00000121904:E029	1	34049242	34049430	ENSG00000121904	CSMD2	protein_coding	4.69438	8.51813e-06	0.356435	0.0421051	1	PUTM
chr2:220520773	rs1663800	T	C	0.63071	0.36929	regulatory_region_variant	ENSG00000163481:E014	2	219532802	219532869	ENSG00000163481	RNF25	protein_coding	-4.77063	6.26764e-06	-0.313033	0.0181448	1	PUTM
chr7:102113982:C_CA	NA	R	I	0.88826	0.11174	3_prime_UTR_variant,feature_elongation	ENSG00000005075:E001	7	102113565	102113909	ENSG00000005075	POLR2J	protein_coding	5.64258	1.56587e-07	0.870945	0.000567158	1	PUTM
chr22:36867889	rs10222216	C	T	0.87352	0.12648	upstream_gene_variant	ENSG00000100320:E041	22	36357611	36357714	ENSG00000100320	RBFOX2	protein_coding	-4.85909	4.37549e-06	-0.476854	0.0254435	1	PUTM
chr6:82586643	rs9341903	G	A	0.53275	0.46725	downstream_gene_variant	ENSG00000005700:E023	6	82906119	82906163	ENSG00000005700	IBTK	protein_coding	5.09632	1.64002e-06	0.240614	0.00699959	1	PUTM
chr9:99915963	rs3862335	A	G	0.47116	0.47116	downstream_gene_variant	ENSG00000159712:E003	9	99924037	99924248	ENSG00000159712	ANKRD18CP	pseudogene	4.6334	1.0865e-05	0.431119	0.0366587	1	PUTM
chr7:95901393	rs34514702	T	A	0.9326	0.0674	downstream_gene_variant	ENSG00000158528:E026	7	94915518	94915637	ENSG00000158528	PPP1R9A	protein_coding	4.83213	4.88378e-06	0.276315	0.0195693	1	PUTM
chr17:79993202	rs9894004	T	C	0.88058	0.11942	intron_variant	ENSG00000169738:E048	17	79995507	79995553	ENSG00000169738	DCXR	protein_coding	-5.58686	2.00035e-07	-0.544079	0.0011212	1	PUTM
chr14:95874589:GA_G	NA	D	R	0.57101	0.42899	downstream_gene_variant	ENSG00000066739:E015	14	96761819	96761897	ENSG00000066739	ATG2B	protein_coding	-4.79768	5.61758e-06	-0.218524	0.0325426	1	PUTM
chr11:118690740:TA_T	NA	D	R	0.76003	0.23997	downstream_gene_variant	ENSG00000118058:E028	11	118360844	118360964	ENSG00000118058	KMT2A	protein_coding	-5.25402	8.42721e-07	-0.231911	0.00392034	1	PUTM
chr2:30982795	rs536137	T	C	0.61197	0.38803	downstream_gene_variant	ENSG00000158089:E014	2	31154934	31154982	ENSG00000158089	GALNT14	protein_coding	4.67171	9.32674e-06	0.440029	0.0459062	1	PUTM
chr1:201005806	rs1995681	C	T	0.54503	0.45497	downstream_gene_variant	ENSG00000118200:E023	1	200825222	200825253	ENSG00000118200	CAMSAP2	protein_coding	-5.61899	1.73719e-07	-0.135909	0.000895348	1	PUTM
chr22:23529518	rs2330364	T	A	0.65627	0.34373	upstream_gene_variant	ENSG00000100218:E010	22	23478507	23478509	ENSG00000100218	RTDR1	protein_coding	5.22677	9.46183e-07	0.478974	0.00404777	1	PUTM
chr1:151053536	rs61819199	A	T	0.70367	0.29633	downstream_gene_variant	ENSG00000117360:E006	1	150300016	150300111	ENSG00000117360	PRPF3	protein_coding	-4.69281	8.57178e-06	-0.385032	0.0214637	1	PUTM
chr21:42798065	rs2071430	G	T	0.87811	0.12189	5_prime_UTR_variant	ENSG00000157601:E048	21	42824548	42824747	ENSG00000157601	MX1	protein_coding	-4.72534	7.52308e-06	-0.34588	0.0491784	1	PUTM
chr22:37284219	rs5750328	G	A	0.60707	0.39293	upstream_gene_variant	ENSG00000100083:E042	22	38016340	38016368	ENSG00000100083	GGA1	protein_coding	-5.34996	5.59238e-07	-0.401314	0.00239745	1	PUTM
chr14:24792966	rs12896809	G	A	0.55461	0.44539	upstream_gene_variant	ENSG00000157379:E010	14	24761390	24761417	ENSG00000157379	DHRS1	protein_coding	-5.99693	3.21694e-08	-0.376648	0.000164	1	PUTM
chr22:31370079	rs8139971	G	A	0.83189	0.16811	upstream_gene_variant	ENSG00000100029:E008	22	30974983	30974985	ENSG00000100029	PES1	protein_coding	4.62643	1.11701e-05	0.469587	0.046088	1	PUTM
chr7:37192237	rs6979467	G	A	0.91579	0.08421	intron_variant	ENSG00000155849:E047	7	37355524	37355564	ENSG00000155849	ELMO1	protein_coding	4.91115	3.53544e-06	0.489033	0.0247127	1	PUTM
chrX:134079902	rs2354495	G	A	0.81463	0.18537	upstream_gene_variant	ENSG00000156504:E023	X	133931151	133931164	ENSG00000156504	FAM122B	protein_coding	4.49703	1.85991e-05	0.438011	0.0247553	1	PUTM
chr7:12951969:ATTCC	NA	R	D	0.84297	0.15703	downstream_gene_variant	ENSG00000006747:E027	7	12666209	12666424	ENSG00000006747	SCIN	protein_coding	-4.82242	5.08063e-06	-0.630227	0.0411226	1	PUTM
chr7:12641955	rs7806833	G	T	0.79646	0.20354	intron_variant	ENSG00000006747:E027	7	12666209	12666424	ENSG00000006747	SCIN	protein_coding	5.18867	1.12794e-06	0.525613	0.00912955	2	PUTM
chr2:112780825	rs10203902	G	A	0.94503	0.05497	intron_variant	ENSG00000153208:E007	2	112702537	112702637	ENSG00000153208	MERTK	protein_coding	-4.61052	1.1898e-05	-0.481547	0.0414765	1	PUTM
chr2:112781917	rs13419523	T	C	0.94515	0.05485	intron_variant	ENSG00000153208:E007	2	112702537	112702637	ENSG00000153208	MERTK	protein_coding	-4.61052	1.1898e-05	-0.481547	0.0414765	1	PUTM
chr2:112787215	rs6755828	G	C	0.94583	0.05417	downstream_gene_variant	ENSG00000153208:E007	2	112702537	112702637	ENSG00000153208	MERTK	protein_coding	-4.61052	1.1898e-05	-0.481547	0.0414765	1	PUTM
chr2:241624735	rs149204664	G	A	0.71939	0.28061	downstream_gene_variant	ENSG00000115677:E108	2	242207914	242207956	ENSG00000115677	HDLBP	protein_coding	5.1772	1.16709e-06	0.477193	0.00644586	1	PUTM
chr17:26120972	rs35051118	G	A	0.88806	0.11194	downstream_gene_variant	ENSG00000007202:E049	17	26966593	26966660	ENSG00000007202	KIAA0100	protein_coding	4.70002	8.32771e-06	0.228262	0.022768	1	PUTM
chr6:127760380	rs117373310	C	G	0.9164	0.0836	downstream_gene_variant	ENSG00000152894:E018	6	128312439	128312536	ENSG00000152894	PTPRK	protein_coding	4.81222	5.29556e-06	0.438176	0.0231204	1	PUTM
chr2:99216531	rs11537554	A	G	0.71409	0.28591	upstream_gene_variant	ENSG00000115446:E005	2	99226106	99226218	ENSG00000115446	UNC50	protein_coding	-4.66944	9.41154e-06	-0.41668	0.0308134	1	PUTM
chr1:198439326	rs10801670	A	C	0.88629	0.11371	downstream_gene_variant	ENSG00000151414:E018	1	198233255	198233365	ENSG00000151414	NEK7	protein_coding	5.05841	1.92169e-06	0.375687	0.00745808	1	PUTM
chr2:191113253	rs7590991	T	C	0.5559	0.4441	downstream_gene_variant	ENSG00000115368:E023	2	190331151	190331308	ENSG00000115368	WDR75	protein_coding	-5.01365	2.31522e-06	-0.303087	0.00837416	1	PUTM
chr19:1743309:G_GCA	NA	R	I	0.70439	0.29561	upstream_gene_variant	ENSG00000099625:E019	19	1235995	1236120	ENSG00000099625	C19orf26	protein_coding	-5.18544	1.1272e-06	-0.302426	0.00616465	1	PUTM
chr17:29089911	rs80262471	G	A	0.8675	0.1325	intron_variant	ENSG00000264538:E016	17	29096019	29096082	ENSG00000264538	SUZ12P	pseudogene	7.41558	4.00987e-11	0.436217	1.35253e-07	1	PUTM
chr16:3755986	rs4786434	T	G	0.93981	0.06019	upstream_gene_variant	ENSG00000262516:E001	16	3890529	3891011	ENSG00000262516	RP11-95J11.1	pseudogene	-4.78499	5.91391e-06	-0.756677	0.0265889	1	PUTM
chr10:22835923	rs10828315	C	G	0.70899	0.29101	intron_variant	ENSG00000150867:E015	10	22880605	22880642	ENSG00000150867	PIP4K2A	protein_coding	5.03751	2.09654e-06	0.208657	0.00571726	1	PUTM
chr15:24183428	rs4778356	A	G	0.88338	0.11662	intron_variant	ENSG00000261622:E004	15	24159798	24159973	ENSG00000261622	RP11-484P15.1	lincRNA	5.02927	2.16973e-06	0.798528	0.0143832	1	PUTM
chr12:125404493	rs7313732	C	T	0.78414	0.21586	upstream_gene_variant	ENSG00000150991:E008	12	125397836	125397851	ENSG00000150991	UBC	protein_coding	8.69168	7.22795e-14	0.523097	3.88069e-10	1	PUTM
chr12:125389907	rs113696604	C	G	0.93627	0.06373	downstream_gene_variant	ENSG00000150991:E008	12	125397836	125397851	ENSG00000150991	UBC	protein_coding	5.16261	1.25884e-06	0.486238	0.00675872	2	PUTM
chr2:183416697	rs6711313	G	A	0.77612	0.22388	upstream_gene_variant	ENSG00000115252:E014	2	183070667	183070792	ENSG00000115252	PDE1A	protein_coding	-5.99229	3.28506e-08	-0.691962	0.000167045	1	PUTM
chr16:83781604	rs16961631	T	C	0.6311	0.3689	intron_variant	ENSG00000260788:E004	16	83759080	83759193	ENSG00000260788	RP11-298D21.1	antisense	-4.94989	3.01434e-06	-0.487184	0.0294651	1	PUTM
chr3:183193157	rs2662764	G	T	0.92916	0.07084	upstream_gene_variant	ENSG00000114867:E106	3	184049734	184049874	ENSG00000114867	EIF4G1	protein_coding	4.75179	6.76285e-06	0.298056	0.0329892	1	PUTM
chr10:95466613:AG_A	NA	D	R	0.50292	0.49708	upstream_gene_variant	ENSG00000148690:E032	10	95462132	95462325	ENSG00000148690	FRA10AC1	protein_coding	-5.55351	2.31486e-07	-0.300176	0.0010403	1	PUTM
chr7:121226318	rs149075483	C	T	0.94888	0.05112	downstream_gene_variant	ENSG00000008311:E027	7	121753172	121753283	ENSG00000008311	AASS	protein_coding	4.64453	1.03943e-05	0.744305	0.0461609	1	PUTM
chr10:95470241	rs10882319	G	A	0.85697	0.14303	upstream_gene_variant	ENSG00000148690:E018	10	95441237	95441355	ENSG00000148690	FRA10AC1	protein_coding	-4.75493	6.67768e-06	-0.243155	0.0300095	1	PUTM
chr15:52493518	rs67447954	A	T	0.79669	0.20331	intron_variant	ENSG00000259577:E006	15	52497532	52498071	ENSG00000259577	RP11-430B1.2	lincRNA	5.01033	2.34742e-06	0.486924	0.00947184	1	PUTM
chr10:95511934	rs873920	C	A	0.62015	0.37985	upstream_gene_variant	ENSG00000148690:E030	10	95458058	95458153	ENSG00000148690	FRA10AC1	protein_coding	-5.61795	1.74513e-07	-0.237988	0.000784263	1	PUTM
chr14:97059591	rs75564413	G	A	0.86222	0.13778	splice_region_variant	ENSG00000258702:E006	14	97061001	97061097	ENSG00000258702	RP11-433J8.1	lincRNA	5.3124	6.56901e-07	0.77076	0.00324181	1	PUTM
chr3:183644163	rs56215340	C	A	0.49345	0.49345	intron_variant	ENSG00000114770:E034	3	183700562	183700795	ENSG00000114770	ABCC5	protein_coding	5.22391	9.57731e-07	0.39183	0.00459711	1	PUTM
chr10:43706401	rs77924253	T	C	0.82078	0.17922	downstream_gene_variant	ENSG00000169826:E009	10	43678698	43680756	ENSG00000169826	CSGALNACT2	protein_coding	-7.33089	6.05163e-11	-0.235796	3.14806e-07	1	PUTM
chr9:136197278	rs551154	G	T	0.51734	0.48266	downstream_gene_variant	ENSG00000148290:E002	9	136218730	136218767	ENSG00000148290	SURF1	protein_coding	4.81581	5.21899e-06	0.20112	0.0296543	1	PUTM
chr9:124709286	rs10985462	C	G	0.46321	0.46321	upstream_gene_variant	ENSG00000148187:E019	9	125048318	125048389	ENSG00000148187	MRRF	protein_coding	4.64428	1.04047e-05	0.29156	0.0354073	1	PUTM
chr3:125649876	rs6438947	T	C	0.76539	0.23461	downstream_gene_variant	ENSG00000114544:E005	3	125725216	125725407	ENSG00000114544	SLC41A3	protein_coding	4.69566	8.47454e-06	0.240837	0.0451524	1	PUTM
chr8:144690648	rs34892354	G	C	0.87419	0.12581	upstream_gene_variant	ENSG00000147813:E015	8	144657602	144657695	ENSG00000147813	NAPRT1	protein_coding	9.5118	1.16441e-15	0.771244	5.15719e-12	1	PUTM
chr11:8937370	rs10743096	T	C	0.60759	0.39241	upstream_gene_variant	ENSG00000254860:E004	11	8988088	8988126	ENSG00000254860	TMEM9B-AS1	antisense	4.755	6.67577e-06	0.459392	0.0335324	1	PUTM
chr5:87653025	rs13154590	A	G	0.79747	0.20253	intron_variant	ENSG00000247828:E027	5	87588385	87588460	ENSG00000247828	TMEM161B-AS1	antisense	-8.26642	6.05409e-13	-0.56067	1.6122e-09	1	PUTM
chr8:27630152	rs7842666	A	G	0.5969	0.4031	5_prime_UTR_variant	ENSG00000147419:E002	8	27592569	27593329	ENSG00000147419	CCDC25	protein_coding	-6.07037	2.30528e-08	-0.182289	0.000129534	1	PUTM
chr4:120310638	rs7677836	T	A	0.72553	0.27447	upstream_gene_variant	ENSG00000245958:E014	4	120381976	120381982	ENSG00000245958	RP11-33B1.1	pseudogene	11.8341	1.0004e-20	0.829986	5.43515e-17	1	PUTM
chr7:157649261	rs4716793	T	C	0.86561	0.13439	downstream_gene_variant	ENSG00000146909:E006	7	156752545	156752689	ENSG00000146909	NOM1	protein_coding	-4.77759	6.09369e-06	-0.401951	0.0357517	1	PUTM
chr5:109097273	rs6868564	A	G	0.51865	0.48135	intron_variant	ENSG00000112893:E008	5	109110489	109110666	ENSG00000112893	MAN2A1	protein_coding	4.70174	8.27046e-06	0.255142	0.0447432	1	PUTM
chr7:76061776	rs4509249	T	A	0.7309	0.2691	downstream_gene_variant	ENSG00000146707:E006	7	76241039	76241130	ENSG00000146707	POMZP3	protein_coding	5.329	6.11825e-07	0.549545	0.002525	1	PUTM
chr5:156961341	rs10075734	T	C	0.8306	0.1694	upstream_gene_variant	ENSG00000113272:E008	5	157164918	157165002	ENSG00000113272	THG1L	protein_coding	5.02489	2.20964e-06	0.575191	0.0114172	1	PUTM
chr3:155023156:GT_G	NA	R	D	0.56378	0.43622	upstream_gene_variant	ENSG00000240045:E002	3	155008729	155008827	ENSG00000240045	RP11-451G4.2	lincRNA	5.49898	2.93641e-07	0.817783	0.00108031	1	PUTM
chr3:181145170	rs1842150	G	A	0.69411	0.30589	intron_variant	ENSG00000241231:E001	3	181138846	181139248	ENSG00000241231	RP11-275H4.1	lincRNA	7.0745	2.08713e-10	0.716269	5.63526e-07	1	PUTM
chr19:41033384	rs12985180	T	C	0.92004	0.07996	upstream_gene_variant	ENSG00000090013:E011	19	40971643	40971652	ENSG00000090013	BLVRB	protein_coding	5.06024	1.90709e-06	0.745835	0.00897478	1	PUTM
chr11:132261973	rs11223049	A	G	0.93165	0.06835	upstream_gene_variant	ENSG00000237654:E006	11	131406965	131407065	ENSG00000237654	AP003025.2	antisense	4.83796	4.76934e-06	0.877681	0.0251678	1	PUTM
chr3:98436753	rs9858592	T	C	0.55246	0.44754	intron_variant	ENSG00000239445:E005	3	98434494	98434621	ENSG00000239445	ST3GAL6-AS1	antisense	5.16403	1.23384e-06	0.610485	0.00716366	1	PUTM
chr3:15476011	rs1563415	C	G	0.68647	0.31353	synonymous_variant	ENSG00000144597:E003	3	15471420	15471514	ENSG00000144597	EAF1	protein_coding	5.01686	2.28458e-06	0.245154	0.0112104	1	PUTM
chr1:155847427	rs71628695	C	T	0.94778	0.05222	downstream_gene_variant	ENSG00000236675:E005	1	155203111	155203187	ENSG00000236675	MTX1P1	pseudogene	4.84146	4.7018e-06	1.1034	0.0128782	1	PUTM
chr6:31322144	rs3819305	C	G	0.77589	0.22411	intron_variant	ENSG00000234745:E008	6	31322899	31323000	ENSG00000234745	HLA-B	protein_coding	5.14572	1.33276e-06	0.416712	0.0181855	1	PUTM
chr12:121592689	rs17525809	T	C	0.93284	0.06716	missense_variant	ENSG00000089041:E014	12	121600227	121600233	ENSG00000089041	P2RX7	protein_coding	5.03557	2.11357e-06	0.580367	0.00899748	1	PUTM
chr9:103541900	rs10760760	C	T	0.59882	0.40118	downstream_gene_variant	ENSG00000231697:E001	9	102937460	102938338	ENSG00000231697	NANOGP5	pseudogene	5.12141	1.47624e-06	0.289555	0.00520373	1	PUTM
chr7:36499427	rs17170598	G	A	0.76751	0.23249	downstream_gene_variant	ENSG00000011426:E017	7	36447343	36447451	ENSG00000011426	ANLN	protein_coding	6.22722	1.12533e-08	0.494723	5.71106e-05	1	PUTM
chr2:88480604	rs61587957	T	C	0.65235	0.34765	intron_variant	ENSG00000144115:E019	2	88482467	88482592	ENSG00000144115	THNSL2	protein_coding	6.90345	4.7325e-10	0.842406	7.979e-07	1	PUTM
chr6:33776877	rs1886355	T	C	0.5977	0.4023	upstream_gene_variant	ENSG00000227057:E001	6	33246885	33247151	ENSG00000227057	WDR46	protein_coding	-5.04322	2.04729e-06	-0.23073	0.0288812	1	PUTM
chr19:37797578	rs12462708	C	T	0.65374	0.34626	downstream_gene_variant	ENSG00000226686:E004	19	37746801	37746817	ENSG00000226686	AC012309.5	lincRNA	-7.58212	1.77873e-11	-0.954254	6.97796e-08	1	PUTM
chr1:228467333	rs11581037	C	G	0.93325	0.06675	downstream_gene_variant	ENSG00000143774:E072	1	228336141	228336157	ENSG00000143774	GUK1	protein_coding	4.94614	3.0613e-06	0.318873	0.0156096	1	PUTM
chr1:1308628	rs2477775	G	A	0.93414	0.06586	downstream_gene_variant	ENSG00000221978:E025	1	1326281	1326384	ENSG00000221978	CCNL2	protein_coding	4.59672	1.25667e-05	0.356368	0.0417843	1	PUTM
chr1:223270487	rs28433853	G	A	0.94059	0.05941	upstream_gene_variant	ENSG00000143498:E018	1	222753168	222753214	ENSG00000143498	TAF1A	protein_coding	4.83019	4.92245e-06	1.25493	0.0206004	1	PUTM
chr4:27127678	rs6813524	A	G	0.57282	0.42718	downstream_gene_variant	ENSG00000109680:E021	4	26664486	26664695	ENSG00000109680	TBC1D19	protein_coding	5.08336	1.73143e-06	0.48979	0.00764253	1	PUTM
chr1:34904206	rs10914950	G	A	0.87662	0.12338	downstream_gene_variant	ENSG00000142687:E014	1	35909766	35909831	ENSG00000142687	KIAA0319L	protein_coding	5.03412	2.12634e-06	0.252539	0.00505855	1	PUTM
chr21:18209757:G_GT	NA	I	R	0.56147	0.43853	downstream_gene_variant	ENSG00000215386:E017	21	17791838	17792061	ENSG00000215386	LINC00478	lincRNA	4.94332	3.09716e-06	0.334812	0.0167959	1	PUTM
chr21:46714641	rs2838868	C	T	0.75716	0.24284	downstream_gene_variant	ENSG00000215447:E004	21	46709266	46709353	ENSG00000215447	BX322557.10	processed_transcript	6.04391	2.59985e-08	0.518139	0.000159137	1	PUTM
chr8:144630169	rs7018316	G	A	0.70147	0.29853	upstream_gene_variant	ENSG00000014164:E013	8	144620173	144621490	ENSG00000014164	ZC3H3	protein_coding	5.18512	1.1287e-06	0.369473	0.00519881	1	PUTM
chrX:53718653	rs12853099	C	A	0.86615	0.13385	upstream_gene_variant	ENSG00000086758:E001	X	53559057	53559104	ENSG00000086758	HUWE1	protein_coding	-4.59286	1.27603e-05	-0.486325	0.015223	1	PUTM
chr4:47506961	rs11728248	G	A	0.78322	0.21678	upstream_gene_variant	ENSG00000109158:E007	4	46979427	46979647	ENSG00000109158	GABRA4	protein_coding	-4.7098	8.00746e-06	-0.251885	0.0325663	1	PUTM
chr14:60734191	rs28757572	C	T	0.59173	0.40827	upstream_gene_variant	ENSG00000139970:E006	14	60069783	60069841	ENSG00000139970	RTN1	protein_coding	5.39898	4.52878e-07	0.165451	0.00229654	1	PUTM
chr7:77497720	rs7803160	A	G	0.48304	0.48304	upstream_gene_variant	ENSG00000214293:E008	7	77314519	77314645	ENSG00000214293	RSBN1L-AS1	lincRNA	5.39835	4.54111e-07	0.271958	0.00251577	1	PUTM
chr13:46905723	rs73188865	A	G	0.91489	0.08511	downstream_gene_variant	ENSG00000139684:E019	13	47371269	47371367	ENSG00000139684	ESD	protein_coding	-4.91501	3.47981e-06	-0.663399	0.0167553	1	PUTM
chr12:48333598	rs11168319	A	G	0.74929	0.25071	downstream_gene_variant	ENSG00000211584:E012	12	48167220	48167223	ENSG00000211584	SLC48A1	protein_coding	4.9951	2.50049e-06	0.287521	0.0141402	1	PUTM
chr3:52698560	rs12488527	T	C	0.64811	0.35189	downstream_gene_variant	ENSG00000016864:E003	3	52728519	52728687	ENSG00000016864	GLT8D1	protein_coding	4.80573	5.43707e-06	0.160751	0.0160883	1	PUTM
chr12:49256158	rs2446972	G	C	0.59198	0.40802	upstream_gene_variant	ENSG00000139537:E012	12	49312468	49312686	ENSG00000139537	CCDC65	protein_coding	-4.86124	4.3372e-06	-0.267299	0.01793	1	PUTM
chr4:167596	rs10027536	A	G	0.53417	0.46583	regulatory_region_variant	ENSG00000211553:E001	4	130242	130349	ENSG00000211553	AC118278.1	miRNA	4.94931	3.02158e-06	0.372453	0.00789842	1	PUTM
chr6:29911064	rs111547432	G	A	0.61628	0.38372	missense_variant	ENSG00000206503:E014	6	29911062	29911320	ENSG00000206503	HLA-A	protein_coding	-8.18492	9.08123e-13	-1.29623	1.01773e-08	1	PUTM
chr4:101461378	rs72692183	G	A	0.81695	0.18305	downstream_gene_variant	ENSG00000138814:E017	4	102019524	102019574	ENSG00000138814	PPP3CA	protein_coding	5.4902	3.05069e-07	0.266309	0.00179716	1	PUTM
chr2:175028501:TATAA	NA	R	D	0.48931	0.48931	intron_variant,feature_truncation	ENSG00000138430:E002	2	174939736	174939737	ENSG00000138430	OLA1	protein_coding	-5.46661	3.37998e-07	-0.369841	0.00143074	1	PUTM
chr3:121120202	rs4525804	A	T	0.75014	0.24986	downstream_gene_variant	ENSG00000051341:E006	3	121168162	121168273	ENSG00000051341	POLQ	protein_coding	5.14227	1.35231e-06	0.557409	0.00626658	1	PUTM
chr10:3193412	rs76088740	C	T	0.9277	0.0723	missense_variant	ENSG00000107959:E031	10	3199122	3199256	ENSG00000107959	PITRM1	protein_coding	5.61358	1.77902e-07	0.397238	0.00119977	1	PUTM
chrX:118535509	rs217978	A	G	0.50044	0.49956	downstream_gene_variant	ENSG00000018610:E007	X	118673533	118673752	ENSG00000018610	CXorf56	protein_coding	5.01826	2.27129e-06	0.361243	0.00577362	1	PUTM
chr6:32443665	rs114788382	T	C	0.60808	0.39192	downstream_gene_variant	ENSG00000204469:E051	6	31604287	31604312	ENSG00000204469	PRRC2A	protein_coding	-5.12673	1.44362e-06	-0.197866	0.0237432	1	PUTM
chr2:25523621	rs187433792	T	C	0.92616	0.07384	upstream_gene_variant	ENSG00000138031:E023	2	25054603	25054618	ENSG00000138031	ADCY3	protein_coding	4.57672	1.36007e-05	0.809485	0.0494386	1	PUTM
chr1:160095288:C_CT	NA	R	I	0.77072	0.22928	regulatory_region_variant	ENSG00000018625:E034	1	160109716	160109748	ENSG00000018625	ATP1A2	protein_coding	4.71534	7.83148e-06	0.227085	0.0316392	1	PUTM
chr2:26835812:GC_G	NA	R	D	0.59237	0.40763	upstream_gene_variant	ENSG00000084731:E003	2	26152174	26152287	ENSG00000084731	KIF3C	protein_coding	-5.15189	1.29861e-06	-0.162504	0.00455942	1	PUTM
chr8:54189191	rs62505417	C	A	0.9342	0.0658	upstream_gene_variant	ENSG00000137547:E011	8	55060419	55060461	ENSG00000137547	MRPL15	protein_coding	5.13904	1.37081e-06	0.525767	0.00604116	1	PUTM
chr14:50266093:AG_A	NA	D	R	0.80847	0.19153	upstream_gene_variant	ENSG00000198513:E023	14	51081091	51081096	ENSG00000198513	ATL1	protein_coding	-4.88392	3.95303e-06	-0.248491	0.0186069	1	PUTM
chr6:3138499	rs7765391	G	A	0.82062	0.17938	non_coding_transcript_exon_variant	ENSG00000137274:E014	6	3137657	3137727	ENSG00000137274	BPHL	protein_coding	4.98771	2.57823e-06	0.438337	0.0144458	1	PUTM
chr9:80052660	rs11145424	C	T	0.94325	0.05675	downstream_gene_variant	ENSG00000197969:E053	9	79936407	79936662	ENSG00000197969	VPS13A	protein_coding	4.68821	8.73115e-06	0.747192	0.0483706	1	PUTM
chr21:27588195	rs13049968	A	T	0.72782	0.27218	upstream_gene_variant	ENSG00000197934:E006	21	27922638	27924446	ENSG00000197934	AP001597.1	antisense	5.28997	7.23012e-07	0.458685	0.00444941	1	PUTM
chr13:34314705	rs7322969	G	T	0.71556	0.28444	regulatory_region_variant	ENSG00000083642:E039	13	33332307	33332357	ENSG00000083642	PDS5B	protein_coding	4.63159	1.09437e-05	0.149235	0.0478238	1	PUTM
chr11:68683572:G_GT	NA	R	I	0.72832	0.27168	upstream_gene_variant	ENSG00000197345:E010	11	68660871	68660923	ENSG00000197345	MRPL21	protein_coding	8.19097	8.81228e-13	0.327413	3.76196e-09	1	PUTM
chr17:3115148	rs9902647	T	C	0.94272	0.05728	downstream_gene_variant	ENSG00000083457:E004	17	3617960	3617985	ENSG00000083457	ITGAE	protein_coding	4.73764	7.15982e-06	0.413241	0.0434601	1	PUTM
chr9:77744416	rs6560421	A	G	0.62316	0.37684	upstream_gene_variant	ENSG00000106733:E004	9	77681673	77681756	ENSG00000106733	NMRK1	protein_coding	6.31926	7.36278e-09	0.375376	3.78741e-05	1	PUTM
chr9:100314740	rs7868397	C	T	0.77966	0.22034	downstream_gene_variant	ENSG00000136925:E020	9	100389588	100389679	ENSG00000136925	TSTD2	protein_coding	4.70122	8.28783e-06	0.481521	0.0318004	1	PUTM
chr9:123311473	rs77565290	C	T	0.92752	0.07248	intron_variant	ENSG00000136861:E067	9	123313070	123313180	ENSG00000136861	CDK5RAP2	protein_coding	5.12504	1.45391e-06	0.546029	0.0052908	1	PUTM
chr9:130742762	rs79356092	C	A	0.85213	0.14787	upstream_gene_variant	ENSG00000136908:E001	9	130697378	130697619	ENSG00000136908	DPM2	protein_coding	-4.99529	2.49853e-06	-0.27347	0.00687596	1	PUTM
chr8:38384670:A_AAG	NA	I	R	0.80864	0.19136	upstream_gene_variant	ENSG00000197140:E012	8	39004649	39004724	ENSG00000197140	ADAM32	protein_coding	5.20273	1.04771e-06	0.600139	0.00445589	1	PUTM
chr9:114161623	rs76919510	C	T	0.94883	0.05117	intron_variant	ENSG00000136813:E002	9	114122973	114124165	ENSG00000136813	KIAA0368	protein_coding	-4.74464	6.96076e-06	-0.325129	0.0430662	1	PUTM
chr9:106856806:TGGCG	NA	D	R	0.54082	0.45918	intron_variant	ENSG00000136824:E019	9	106876972	106877110	ENSG00000136824	SMC2	protein_coding	-5.59592	1.92245e-07	-0.422173	0.00125632	1	PUTM
chr2:98164948	rs7592057	T	C	0.69749	0.30251	intron_variant	ENSG00000196912:E024	2	98154798	98154826	ENSG00000196912	ANKRD36B	pseudogene	-7.72654	8.75958e-12	-1.17955	2.16186e-08	1	PUTM
chr7:6416360	rs71531381	G	C	0.69346	0.30654	downstream_gene_variant	ENSG00000106346:E033	7	6200263	6201195	ENSG00000106346	USP42	protein_coding	-5.26096	8.18214e-07	-0.302277	0.00438317	1	PUTM
chr7:43616962	rs73102711	C	A	0.89429	0.10571	downstream_gene_variant	ENSG00000136271:E022	7	44610357	44610364	ENSG00000136271	DDX56	protein_coding	4.69015	8.66375e-06	0.79627	0.0383718	1	PUTM
chr19:42474200	rs12975677	T	A	0.60782	0.39218	intron_variant	ENSG00000105409:E004	19	42470934	42471117	ENSG00000105409	ATP1A3	protein_coding	6.13527	1.71497e-08	0.281002	5.56335e-05	1	PUTM
chr1:1592638	rs115866895	A	G	0.7508	0.2492	downstream_gene_variant	ENSG00000189339:E003	1	1595221	1597458	ENSG00000189339	SLC35E2B	protein_coding	7.7217	8.97057e-12	0.429825	3.50211e-08	1	PUTM
chr1:153600124	rs999418	C	T	0.57156	0.42844	intron_variant	ENSG00000189171:E003	1	153591280	153591283	ENSG00000189171	S100A13	protein_coding	4.72488	7.53695e-06	0.288732	0.0307432	1	PUTM
chr5:1594056	rs7734433	A	G	0.59682	0.40318	downstream_gene_variant	ENSG00000188002:E009	5	1629116	1629745	ENSG00000188002	RP11-43F13.1	pseudogene	8.71143	6.5465e-14	0.712763	4.46079e-10	1	PUTM
chr6:28412326	rs2531805	T	C	0.4977	0.4977	upstream_gene_variant	ENSG00000187987:E004	6	28402668	28402855	ENSG00000187987	ZSCAN23	protein_coding	4.66764	9.47953e-06	0.370946	0.040724	1	PUTM
chr2:220190194	rs16859777	A	G	0.89482	0.10518	downstream_gene_variant	ENSG00000135912:E064	2	219618307	219618392	ENSG00000135912	TTLL4	protein_coding	5.18484	1.13005e-06	0.336252	0.00350091	1	PUTM
chr17:43422169	rs144432583	C	T	0.89914	0.10086	regulatory_region_variant	ENSG00000186566:E003	17	42478705	42478775	ENSG00000186566	GPATCH8	protein_coding	-4.63262	1.08986e-05	-0.218545	0.0438124	1	PUTM
chr7:75123603	rs10230587	A	C	0.67732	0.32268	downstream_gene_variant	ENSG00000077809:E044	7	74159097	74159280	ENSG00000077809	GTF2I	protein_coding	-6.62182	1.79611e-09	-0.461372	3.0534e-06	1	PUTM
chr15:78334782:CCTCT	NA	R	D	0.86966	0.13034	upstream_gene_variant	ENSG00000185787:E043	15	79183916	79184047	ENSG00000185787	MORF4L1	protein_coding	-4.92275	3.37084e-06	-0.66879	0.018725	1	PUTM
chr6:135623833	rs2207000	C	T	0.78992	0.21008	non_coding_transcript_exon_variant	ENSG00000135541:E018	6	135623850	135623955	ENSG00000135541	AHI1	protein_coding	5.41546	4.21772e-07	0.585889	0.0014142	1	PUTM
chr22:19100380	rs35644246	T	A	0.94749	0.05251	downstream_gene_variant	ENSG00000184470:E038	22	19902423	19902736	ENSG00000184470	TXNRD2	protein_coding	5.52319	2.64253e-07	0.997338	0.00109665	1	PUTM
chrX:100874058	rs62601885	G	C	0.81704	0.18296	downstream_gene_variant	ENSG00000184867:E012	X	100913059	100913066	ENSG00000184867	ARMCX2	protein_coding	6.84376	6.28824e-10	0.788876	1.5708e-06	1	PUTM
chr3:196061696:G_GA	NA	R	I	0.9365	0.0635	upstream_gene_variant	ENSG00000185485:E034	3	195712498	195712660	ENSG00000185485	SDHAP1	pseudogene	5.12882	1.43099e-06	1.12408	0.00697894	1	PUTM
chr18:13158053	rs557182	G	A	0.67186	0.32814	downstream_gene_variant	ENSG00000101639:E043	18	13069737	13069855	ENSG00000101639	CEP192	protein_coding	5.83297	6.72623e-08	0.231707	0.000368732	1	PUTM
chr18:13118291:AGTCT	NA	R	D	0.56788	0.43212	intron_variant,feature_truncation	ENSG00000101639:E046	18	13073008	13073114	ENSG00000101639	CEP192	protein_coding	6.75228	9.70541e-10	0.295517	5.32051e-06	1	PUTM
chr1:121314554	rs28704102	G	T	0.73471	0.26529	upstream_gene_variant	ENSG00000134250:E036	1	120535404	120539369	ENSG00000134250	NOTCH2	protein_coding	5.51812	2.70163e-07	0.45933	0.000636503	1	PUTM
chr22:42343773	rs6002556	C	A	0.55757	0.44243	upstream_gene_variant	ENSG00000183066:E013	22	42418253	42418360	ENSG00000183066	WBP2NL	protein_coding	4.92913	3.28346e-06	0.474102	0.0145391	1	PUTM
chr1:110282972	rs1332018	T	G	0.58582	0.41418	5_prime_UTR_variant	ENSG00000134202:E011	1	110280907	110280988	ENSG00000134202	GSTM3	protein_coding	7.15701	1.40316e-10	0.366421	5.96341e-07	1	PUTM
chr1:110283785	rs4970777	T	C	0.58582	0.41418	intron_variant	ENSG00000134202:E011	1	110280907	110280988	ENSG00000134202	GSTM3	protein_coding	7.15701	1.40316e-10	0.366421	5.96341e-07	1	PUTM
chr1:110259016	rs3768490	G	T	0.63105	0.36895	downstream_gene_variant	ENSG00000134202:E011	1	110280907	110280988	ENSG00000134202	GSTM3	protein_coding	4.80435	5.52848e-06	0.310927	0.023496	2	PUTM
chr11:93509184:AAC_A	NA	D	R	0.65564	0.34436	downstream_gene_variant	ENSG00000182919:E031	11	93492983	93493024	ENSG00000182919	C11orf54	protein_coding	-5.42216	4.09749e-07	-0.287298	0.00184018	1	PUTM
chr22:18257735	rs386333	G	A	0.861	0.139	downstream_gene_variant	ENSG00000182902:E022	22	18072861	18073647	ENSG00000182902	SLC25A18	protein_coding	4.65821	9.84287e-06	0.259866	0.0480628	1	PUTM
chr2:220186656	rs6436136	C	T	0.72581	0.27419	downstream_gene_variant	ENSG00000182698:E001	2	220192131	220192285	ENSG00000182698	RESP18	protein_coding	8.37535	3.51753e-13	1.01299	1.31767e-09	1	PUTM
chr11:10518102	rs73409992	C	T	0.93125	0.06875	intron_variant	ENSG00000133805:E044	11	10524268	10524329	ENSG00000133805	AMPD3	protein_coding	4.75264	6.73974e-06	0.901996	0.0430467	1	PUTM
chr21:38462614	rs3787780	G	A	0.5224	0.4776	intron_variant	ENSG00000182670:E013	21	38459547	38459701	ENSG00000182670	TTC3	protein_coding	5.70031	1.21357e-07	0.227669	0.000654117	1	PUTM
chr19:290898	rs114825402	G	A	0.9294	0.0706	downstream_gene_variant	ENSG00000182087:E025	19	1011891	1011949	ENSG00000182087	TMEM259	protein_coding	-4.85461	4.45628e-06	-0.325196	0.0223839	1	PUTM
chr3:177347291	rs9841093	A	G	0.87143	0.12857	upstream_gene_variant	ENSG00000177565:E010	3	176763917	176763977	ENSG00000177565	TBL1XR1	protein_coding	-6.32464	7.18214e-09	-0.343706	3.79863e-05	1	PUTM
chr17:26484224:A_AT	NA	R	I	0.9465	0.0535	downstream_gene_variant	ENSG00000132581:E012	17	26982354	26982501	ENSG00000132581	SDF2	protein_coding	4.70673	8.10663e-06	0.615007	0.0216528	1	PUTM
chrX:102324790	rs112015361	G	A	0.68851	0.31149	upstream_gene_variant	ENSG00000133169:E002	X	102318570	102318659	ENSG00000133169	BEX1	protein_coding	-6.12796	1.77314e-08	-0.195505	2.68276e-05	1	PUTM
chr5:136713000	rs7737378	T	C	0.78092	0.21908	downstream_gene_variant	ENSG00000031003:E032	5	137354168	137354203	ENSG00000031003	FAM13B	protein_coding	4.62576	1.12001e-05	0.198947	0.0382483	1	PUTM
chr15:65463765	rs117569451	A	G	0.84429	0.15571	downstream_gene_variant	ENSG00000103671:E012	15	64686145	64686205	ENSG00000103671	TRIP4	protein_coding	4.89059	3.84656e-06	0.544751	0.0138092	1	PUTM
chr17:37212924	rs9646422	A	G	0.69402	0.30598	upstream_gene_variant	ENSG00000131771:E009	17	37784779	37784875	ENSG00000131771	PPP1R1B	protein_coding	4.68407	8.87695e-06	0.446976	0.0279446	1	PUTM
chr16:88671670	rs72809458	C	G	0.852	0.148	upstream_gene_variant	ENSG00000176715:E027	16	89199544	89199670	ENSG00000176715	ACSF3	protein_coding	4.99063	2.54718e-06	0.596251	0.0151889	1	PUTM
chr22:18111431	rs7751	T	C	0.6717	0.3283	5_prime_UTR_variant	ENSG00000131100:E022	22	18111514	18111514	ENSG00000131100	ATP6V1E1	protein_coding	4.87342	4.12668e-06	0.327358	0.020394	1	PUTM
chr9:130498120	rs1999224	T	G	0.90673	0.09327	upstream_gene_variant	ENSG00000175854:E006	9	131038866	131038985	ENSG00000175854	SWI5	protein_coding	5.1481	1.3195e-06	0.765138	0.00385162	1	PUTM
chr19:50280564	rs1273643	G	A	0.60232	0.39768	downstream_gene_variant	ENSG00000039650:E012	19	50364865	50364952	ENSG00000039650	PNKP	protein_coding	-4.78074	6.01657e-06	-0.341368	0.027941	1	PUTM
chr10:37926571	rs9418275	A	G	0.65338	0.34662	downstream_gene_variant	ENSG00000175395:E006	10	38245948	38246043	ENSG00000175395	ZNF25	protein_coding	-5.15683	1.27184e-06	-0.17632	0.00510516	1	PUTM
chr16:58467885:TG_T	NA	D	R	0.69408	0.30592	upstream_gene_variant	ENSG00000103034:E001	16	58496750	58496814	ENSG00000103034	NDRG4	protein_coding	5.52973	2.56822e-07	0.61579	0.00130902	1	PUTM
chr1:54870485:G_GA	NA	R	I	0.94732	0.05268	regulatory_region_variant	ENSG00000174332:E009	1	54065774	54065951	ENSG00000174332	GLIS1	protein_coding	5.16026	1.25362e-06	0.997344	0.0056764	1	PUTM
chr20:25851532	rs7272868	T	C	0.69888	0.30112	upstream_gene_variant	ENSG00000175170:E007	20	25755094	25755658	ENSG00000175170	FAM182B	protein_coding	-6.88723	5.1129e-10	-0.679072	1.51035e-06	1	PUTM
chr14:52555988	rs77627553	A	G	0.92261	0.07739	downstream_gene_variant	ENSG00000073712:E034	14	53386058	53386074	ENSG00000073712	FERMT2	protein_coding	4.82636	4.99978e-06	0.372341	0.0260988	1	PUTM
chr19:58569748	rs4801248	C	A	0.54563	0.45437	downstream_gene_variant	ENSG00000130725:E005	19	59067683	59067746	ENSG00000130725	UBE2M	protein_coding	4.67914	9.05384e-06	0.20475	0.0219918	1	PUTM
chr2:264621	rs114976176	A	C	0.66319	0.33681	intron_variant	ENSG00000035115:E012	2	218797	218866	ENSG00000035115	SH3YL1	protein_coding	-4.81165	5.30788e-06	-0.203302	0.0219852	1	PUTM
chr2:61461412	rs7588041	T	C	0.70896	0.29104	downstream_gene_variant	ENSG00000173209:E020	2	61411847	61411935	ENSG00000173209	AHSA2	protein_coding	8.65613	8.63786e-14	0.495684	3.16923e-10	1	PUTM
chr2:242147924	rs967559	G	C	0.74667	0.25333	upstream_gene_variant	ENSG00000130294:E043	2	241697777	241697914	ENSG00000130294	KIF1A	protein_coding	-4.78721	5.86094e-06	-0.172522	0.0385356	1	PUTM
chr2:61380088	rs1665274	T	C	0.62808	0.37192	upstream_gene_variant	ENSG00000173209:E012	2	61408455	61408460	ENSG00000173209	AHSA2	protein_coding	7.42887	3.7586e-11	0.429654	1.37903e-07	1	PUTM
chr17:40805799:AG_A	NA	D	R	0.54829	0.45171	upstream_gene_variant	ENSG00000037042:E002	17	40811325	40811570	ENSG00000037042	TUBG2	protein_coding	-5.47775	3.22037e-07	-0.310042	0.000966111	1	PUTM
chr12:55686521	rs6581029	A	G	0.60311	0.39689	downstream_gene_variant	ENSG00000170473:E015	12	56321541	56321659	ENSG00000170473	WIBG	protein_coding	4.84022	4.7256e-06	0.376224	0.0167995	1	PUTM
chr5:43442464	rs142999836	C	A	0.52443	0.47557	downstream_gene_variant	ENSG00000172239:E005	5	43527247	43527571	ENSG00000172239	PAIP1	protein_coding	5.56698	2.18236e-07	0.185057	0.000801581	1	PUTM
chr3:3271713:A_AAT	NA	I	R	0.62154	0.37846	downstream_gene_variant	ENSG00000072756:E027	3	3188248	3188307	ENSG00000072756	TRNT1	protein_coding	-5.46569	3.3934e-07	-0.485048	0.00239065	1	PUTM
chr17:15879303	rs1860643	C	T	0.58009	0.41991	downstream_gene_variant	ENSG00000170425:E004	17	15879052	15879060	ENSG00000170425	ADORA2B	protein_coding	-4.94379	3.09118e-06	-0.564038	0.0129057	1	PUTM
chr2:219215208	rs12468509	T	C	0.75371	0.24629	downstream_gene_variant	ENSG00000127838:E018	2	219205451	219205509	ENSG00000127838	PNKD	protein_coding	-4.73219	7.31858e-06	-0.408209	0.0250222	1	PUTM
chr2:242352633:A_AT	NA	R	I	0.88795	0.11205	downstream_gene_variant	ENSG00000168385:E046	2	242274541	242274561	ENSG00000168385	2002-09-01	protein_coding	-5.15298	1.29266e-06	-0.318058	0.00673606	1	PUTM
chr1:39482931	rs1555744	A	G	0.85141	0.14859	upstream_gene_variant	ENSG00000168653:E002	1	39492071	39492074	ENSG00000168653	NDUFS5	protein_coding	10.2101	3.42883e-17	1.18443	1.36125e-13	1	PUTM
chr15:43062820	rs7181238	C	A	0.82454	0.17546	upstream_gene_variant	ENSG00000168803:E011	15	43628824	43628884	ENSG00000168803	ADAL	protein_coding	4.55951	1.45555e-05	0.383223	0.0279465	1	PUTM
chr18:13106337	rs490853	C	T	0.58533	0.41467	intron_variant	ENSG00000101639:E042	18	13069088	13069180	ENSG00000101639	CEP192	protein_coding	-6.44448	4.11852e-09	-0.283505	2.25777e-05	1	PUTM
chr19:33875394:G_GT	NA	R	I	0.76284	0.23716	downstream_gene_variant	ENSG00000124299:E003	19	33877865	33877885	ENSG00000124299	PEPD	protein_coding	7.07757	2.05662e-10	1.01898	1.13834e-06	1	PUTM
chr7:74351391	rs2523295	A	C	0.73165	0.26835	intron_variant	ENSG00000123965:E014	7	74317004	74317036	ENSG00000123965	PMS2P5	pseudogene	5.96286	3.75238e-08	0.771428	6.9344e-05	1	PUTM
chr20:61738974	rs6090244	C	T	0.86883	0.13117	downstream_gene_variant	ENSG00000101193:E003	20	61569952	61570176	ENSG00000101193	GID8	protein_coding	4.77347	6.19593e-06	0.586919	0.0382661	1	PUTM
chr7:73104905	rs13234498	T	G	0.50002	0.49998	intron_variant	ENSG00000071462:E044	7	73112487	73112538	ENSG00000071462	WBSCR22	protein_coding	5.66997	1.38773e-07	0.360467	0.00030655	1	PUTM
chr12:55217543:C_CT	NA	R	I	0.61922	0.38078	downstream_gene_variant	ENSG00000123338:E026	12	54912698	54912756	ENSG00000123338	NCKAP1L	protein_coding	4.77625	6.12671e-06	0.490812	0.0279868	1	PUTM
chr9:130629365	rs10987762	T	C	0.91684	0.08316	upstream_gene_variant	ENSG00000167114:E009	9	131114917	131115026	ENSG00000167114	SLC27A4	protein_coding	4.68811	8.73481e-06	0.666546	0.0261695	1	PUTM
chr12:114229817	rs1035776	C	T	0.83986	0.16014	downstream_gene_variant	ENSG00000122965:E039	12	114404015	114404111	ENSG00000122965	RBM19	protein_coding	5.03393	2.12804e-06	0.444473	0.0121299	1	PUTM
chr20:25939807	rs6115435	G	T	0.75736	0.24264	upstream_gene_variant	ENSG00000100997:E008	20	25288602	25288681	ENSG00000100997	ABHD12	protein_coding	-5.11928	1.48951e-06	-0.214578	0.00593867	1	PUTM
chr8:103815498	rs3018952	T	C	0.55212	0.44788	upstream_gene_variant	ENSG00000164932:E008	8	104394686	104394842	ENSG00000164932	CTHRC1	protein_coding	5.28487	7.3891e-07	0.449071	0.00419405	1	PUTM
chr7:6166947	rs10255914	T	C	0.94951	0.05049	upstream_gene_variant	ENSG00000122512:E003	7	6017219	6017304	ENSG00000122512	PMS2	protein_coding	6.23101	1.10588e-08	0.811407	5.76276e-05	1	PUTM
chr7:6776366	rs10236353	T	C	0.76678	0.23322	upstream_gene_variant	ENSG00000122512:E003	7	6017219	6017304	ENSG00000122512	PMS2	protein_coding	-5.15	1.32737e-06	-0.337632	0.00691692	2	PUTM
chr1:109390213	rs868939	C	T	0.93645	0.06355	upstream_gene_variant	ENSG00000121957:E011	1	109439655	109439707	ENSG00000121957	GPSM2	protein_coding	4.94426	3.08522e-06	0.434086	0.0129117	1	PUTM
chr5:89941743	rs2366776	T	C	0.82008	0.17992	intron_variant	ENSG00000164199:E036	5	89977132	89977271	ENSG00000164199	GPR98	protein_coding	-4.81534	5.22884e-06	-0.353893	0.0219768	1	PUTM
chr8:17975547	rs6586697	C	T	0.73134	0.26866	regulatory_region_variant	ENSG00000003989:E018	8	17422784	17428070	ENSG00000003989	SLC7A2	protein_coding	-4.80239	5.51116e-06	-0.400064	0.0393111	1	PUTM
chr14:68068462	rs12147521	C	G	0.57804	0.42196	upstream_gene_variant	ENSG00000100564:E007	14	68056754	68056828	ENSG00000100564	PIGH	protein_coding	6.09605	2.05095e-08	0.253437	7.43676e-05	1	PUTM
chr14:68066559	rs2295644	A	T	0.56843	0.43157	intron_variant	ENSG00000100564:E023	14	68060665	68060669	ENSG00000100564	PIGH	protein_coding	4.86627	4.24907e-06	0.356352	0.0154071	1	PUTM
chr5:63650110	rs6449720	C	A	0.51116	0.48884	intron_variant	ENSG00000164197:E012	5	63665442	63668696	ENSG00000164197	RNF180	protein_coding	6.59176	2.0686e-09	0.171789	9.79687e-06	1	PUTM
chr3:128413808	rs6780447	C	T	0.64914	0.35086	upstream_gene_variant	ENSG00000163902:E002	3	128339002	128339436	ENSG00000163902	RPN1	protein_coding	-5.79681	7.90467e-08	-0.145208	0.000298322	1	PUTM
chr22:45746826	rs5765271	G	T	0.82901	0.17099	downstream_gene_variant	ENSG00000100376:E037	22	45730906	45731069	ENSG00000100376	FAM118A	protein_coding	-4.83981	4.73337e-06	-0.585554	0.029522	1	PUTM
chr22:45748862	rs5765276	C	T	0.82902	0.17098	downstream_gene_variant	ENSG00000100376:E032	22	45726601	45726612	ENSG00000100376	FAM118A	protein_coding	-5.90179	4.94051e-08	-0.711918	0.00030814	1	PUTM
chr2:53793588	rs72791565	C	A	0.92626	0.07374	downstream_gene_variant	ENSG00000068878:E012	2	54102764	54102892	ENSG00000068878	PSME4	protein_coding	-4.69938	8.34913e-06	-0.411179	0.0462792	1	PUTM
chr3:51990930	rs13068631	G	C	0.67799	0.32201	downstream_gene_variant	ENSG00000162244:E003	3	52027645	52027738	ENSG00000162244	RPL29	protein_coding	5.1492	1.3134e-06	0.232293	0.00282381	1	PUTM
chr3:51546350	rs71329058	C	T	0.84352	0.15648	downstream_gene_variant	ENSG00000162244:E002	3	52027644	52027644	ENSG00000162244	RPL29	protein_coding	-4.81622	5.21025e-06	-0.455441	0.011202	1	PUTM
chr3:183912194	rs73185743	C	T	0.83889	0.16111	downstream_gene_variant	ENSG00000161203:E051	3	183900657	183901086	ENSG00000161203	AP2M1	protein_coding	-6.34865	6.42692e-09	-0.355663	3.06114e-05	1	PUTM
chr6:151594293	rs2786749	T	C	0.49926	0.49926	downstream_gene_variant	ENSG00000120254:E011	6	151203949	151204022	ENSG00000120254	MTHFD1L	protein_coding	4.96409	2.84281e-06	0.351323	0.0188365	1	PUTM
chr9:130654946	rs11790037	T	C	0.77585	0.22415	upstream_gene_variant	ENSG00000160447:E024	9	131482482	131482562	ENSG00000160447	PKN3	protein_coding	4.7615	6.50302e-06	0.627577	0.0206471	1	PUTM
chr5:178737752	rs878932	C	T	0.74735	0.25265	downstream_gene_variant	ENSG00000161013:E003	5	179224671	179224883	ENSG00000161013	MGAT4B	protein_coding	4.78817	5.83815e-06	0.284924	0.0374109	1	PUTM
chr3:184262345	rs180968212	T	C	0.83126	0.16874	downstream_gene_variant	ENSG00000161202:E030	3	183885686	183885853	ENSG00000161202	DVL3	protein_coding	5.10957	1.5514e-06	0.372848	0.00749792	1	PUTM
chr21:47593110	rs76858021	G	A	0.7944	0.2056	upstream_gene_variant	ENSG00000160282:E002	21	47556177	47556408	ENSG00000160282	FTCD	protein_coding	6.56605	2.33373e-09	0.655889	1.07725e-05	1	PUTM
chr14:75018431	rs11625990	G	A	0.62335	0.37665	upstream_gene_variant	ENSG00000119711:E020	14	74538945	74539067	ENSG00000119711	ALDH6A1	protein_coding	-4.61695	1.15986e-05	-0.18918	0.0497347	1	PUTM
chr17:47068986	rs11652684	T	G	0.76666	0.23334	downstream_gene_variant	ENSG00000159202:E021	17	47004518	47006416	ENSG00000159202	UBE2Z	protein_coding	4.85987	4.36159e-06	0.157178	0.0176208	1	PUTM
chr1:161643798	NA	T	C	0.91409	0.08591	upstream_gene_variant	ENSG00000158773:E006	1	161009730	161009799	ENSG00000158773	USF1	protein_coding	-4.79468	5.68629e-06	-0.648172	0.0244681	1	PUTM
chr6:135029427	rs17705152	G	A	0.86199	0.13801	upstream_gene_variant	ENSG00000118515:E073	6	134570594	134570678	ENSG00000118515	SGK1	protein_coding	4.98441	2.61365e-06	0.504391	0.012258	1	PUTM
chr5:70307464	rs4976210	C	T	0.75368	0.24632	downstream_gene_variant	ENSG00000269983:E001	5	69745463	69746180	ENSG00000269983	RP11-497H16.9	lincRNA	-3.9269	0.000158322	-0.293275	0.0218485	1	PUTM
chr5:70308251	rs28409706	T	C	0.75372	0.24628	downstream_gene_variant	ENSG00000269983:E001	5	69745463	69746180	ENSG00000269983	RP11-497H16.9	lincRNA	-3.9269	0.000158322	-0.293275	0.0218485	1	PUTM
chr3:196670090:G_GAA	NA	I	R	0.71941	0.28059	coding_variant	ENSG00000270170:E001	3	196669494	196670411	ENSG00000270170	NCBP2-AS2	lincRNA	-9.70563	4.377e-16	-0.414303	2.23665e-12	1	PUTM
chr3:55108422:ATCT_	NA	R	D	0.81588	0.18412	3_prime_UTR_variant,feature_truncation	ENSG00000157445:E057	3	55108501	55108580	ENSG00000157445	CACNA2D3	protein_coding	6.15101	1.59592e-08	0.576393	0.000108826	1	PUTM
chr21:42798065	rs2071430	G	T	0.87811	0.12189	5_prime_UTR_variant	ENSG00000157601:E029	21	42807764	42807862	ENSG00000157601	MX1	protein_coding	-5.04615	2.02246e-06	-0.370345	0.0132208	1	PUTM
chr17:29072756	rs9898318	T	C	0.88592	0.11408	intron_variant	ENSG00000264538:E007	17	29061915	29061961	ENSG00000264538	SUZ12P	pseudogene	8.69925	6.95894e-14	0.587697	2.34725e-10	1	PUTM
chr17:37389409	rs9897185	G	A	0.70422	0.29578	upstream_gene_variant	ENSG00000266469:E002	17	37561733	37562486	ENSG00000266469	CTB-131K11.1	antisense	-5.40459	4.42049e-07	-0.198756	0.00148307	1	PUTM
chr5:132674015	rs61434074	A	G	0.92656	0.07344	upstream_gene_variant	ENSG00000155329:E004	5	132333904	132334099	ENSG00000155329	ZCCHC10	protein_coding	4.72288	7.59758e-06	0.821847	0.0343107	1	PUTM
chr3:141564786	rs12107859	C	T	0.89544	0.10456	regulatory_region_variant	ENSG00000155893:E040	3	141012883	141013483	ENSG00000155893	ACPL2	protein_coding	5.15904	1.26004e-06	0.322849	0.0058239	1	PUTM
chr6:46618415:AT_A	NA	R	D	0.53953	0.46047	upstream_gene_variant	ENSG00000153291:E004	6	46623580	46623767	ENSG00000153291	SLC25A27	protein_coding	6.04985	2.53072e-08	0.221775	0.000111478	1	PUTM
chr10:105994128	rs10883988	G	C	0.94477	0.05523	downstream_gene_variant	ENSG00000065613:E001	10	105726959	105727653	ENSG00000065613	SLK	protein_coding	4.88365	3.95749e-06	0.653439	0.0153788	1	PUTM
chr3:33189706	rs73045347	C	T	0.92451	0.07549	downstream_gene_variant	ENSG00000152642:E011	3	32188114	32188157	ENSG00000152642	GPD1L	protein_coding	4.7596	6.5531e-06	0.616076	0.032831	1	PUTM
chr14:97062323	rs111480317	A	G	0.89512	0.10488	downstream_gene_variant	ENSG00000258702:E002	14	97059105	97059586	ENSG00000258702	RP11-433J8.1	lincRNA	4.74392	6.98101e-06	0.633903	0.0344513	1	PUTM
chr12:125404493	rs7313732	C	T	0.78414	0.21586	upstream_gene_variant	ENSG00000150991:E013	12	125397908	125397915	ENSG00000150991	UBC	protein_coding	4.853	4.48558e-06	0.242465	0.0240831	1	PUTM
chr2:55184650	rs34227740	T	A	0.94098	0.05902	downstream_gene_variant	ENSG00000115355:E045	2	55576654	55576735	ENSG00000115355	CCDC88A	protein_coding	5.074	1.80055e-06	0.249457	0.00959514	1	PUTM
chr4:119162343:CTG_C	NA	R	D	0.92099	0.07901	downstream_gene_variant	ENSG00000150961:E043	4	119736606	119736781	ENSG00000150961	SEC24D	protein_coding	4.93938	3.14777e-06	0.931201	0.0178321	1	PUTM
chr2:183415490	rs6747954	A	T	0.79882	0.20118	upstream_gene_variant	ENSG00000115252:E019	2	183095790	183095858	ENSG00000115252	PDE1A	protein_coding	-6.40367	4.97945e-09	-0.767402	2.53205e-05	1	PUTM
chr6:28340625	rs10946954	T	C	0.6077	0.3923	upstream_gene_variant	ENSG00000096654:E006	6	27440067	27440212	ENSG00000096654	ZNF184	protein_coding	4.72009	7.68336e-06	0.285738	0.0302494	1	PUTM
chr4:120155135	rs56386062	T	C	0.69503	0.30497	upstream_gene_variant	ENSG00000245958:E039	4	120471534	120471598	ENSG00000245958	RP11-33B1.1	pseudogene	6.53067	2.75436e-09	0.330354	1.49644e-05	1	PUTM
chr4:2715138	rs13122925	C	G	0.94724	0.05276	upstream_gene_variant	ENSG00000249673:E003	4	2937273	2937462	ENSG00000249673	NOP14-AS1	antisense	4.62322	1.13134e-05	0.453111	0.0495639	1	PUTM
chr4:2717408	rs17697511	A	G	0.94724	0.05276	upstream_gene_variant	ENSG00000249673:E003	4	2937273	2937462	ENSG00000249673	NOP14-AS1	antisense	4.62322	1.13134e-05	0.453111	0.0495639	1	PUTM
chr5:33034642	rs9283728	C	T	0.90721	0.09279	upstream_gene_variant	ENSG00000250764:E003	5	32106507	32106608	ENSG00000250764	CTD-2152M20.2	antisense	4.68508	8.84123e-06	0.70843	0.0453467	1	PUTM
chr4:139230820	rs4863780	C	A	0.84628	0.15372	upstream_gene_variant	ENSG00000251372:E005	4	139234556	139234874	ENSG00000251372	LINC00499	lincRNA	-4.89669	3.75152e-06	-0.909169	0.0199056	1	PUTM
chr10:95457992	rs11187596	A	G	0.88806	0.11194	intron_variant	ENSG00000148690:E017	10	95436410	95436448	ENSG00000148690	FRA10AC1	protein_coding	-5.32819	6.13961e-07	-0.304158	0.00275914	1	PUTM
chr3:117893555	rs74731643	T	A	0.94143	0.05857	downstream_gene_variant	ENSG00000242816:E001	3	117509520	117509694	ENSG00000242816	RP11-768G7.3	lincRNA	4.67935	9.04602e-06	0.988549	0.0421364	1	PUTM
chr14:78979614	rs17835050	C	T	0.93257	0.06743	downstream_gene_variant	ENSG00000063761:E020	14	78392107	78392304	ENSG00000063761	ADCK1	protein_coding	4.91587	3.46759e-06	0.629347	0.0192729	1	PUTM
chr22:21261868	rs178094	C	G	0.59924	0.40076	upstream_gene_variant	ENSG00000241973:E011	22	21065040	21065146	ENSG00000241973	PI4KA	protein_coding	5.64749	1.53238e-07	0.276957	0.000475343	1	PUTM
chr1:120399141:A_ACT	NA	I	R	0.69221	0.30779	downstream_gene_variant	ENSG00000092621:E007	1	120263793	120263944	ENSG00000092621	PHGDH	protein_coding	4.56178	1.44258e-05	0.337341	0.0416618	1	PUTM
chr3:145190879	rs345023	C	G	0.63965	0.36035	downstream_gene_variant	ENSG00000114698:E013	3	145924374	145924548	ENSG00000114698	PLSCR4	protein_coding	-4.93495	3.2058e-06	-0.308482	0.0204947	1	PUTM
chr14:30800440	rs56048627	C	G	0.88427	0.11573	downstream_gene_variant	ENSG00000092148:E034	14	31592254	31592721	ENSG00000092148	HECTD1	protein_coding	5.1216	1.47504e-06	0.572922	0.00569808	1	PUTM
chr8:38462707	rs145609720	T	G	0.94874	0.05126	upstream_gene_variant	ENSG00000147548:E018	8	38157109	38157312	ENSG00000147548	WHSC1L1	protein_coding	5.00876	2.36271e-06	0.81052	0.0074945	1	PUTM
chr3:82452616:AAAAT	NA	R	D	0.88401	0.11599	upstream_gene_variant	ENSG00000114480:E019	3	81698947	81699029	ENSG00000114480	GBE1	protein_coding	4.84568	4.62146e-06	0.669519	0.0216423	1	PUTM
chr16:13351740	rs8059366	T	C	0.84328	0.15672	downstream_gene_variant	ENSG00000237515:E011	16	13329151	13329566	ENSG00000237515	SHISA9	protein_coding	4.92888	3.28695e-06	0.302242	0.0247836	1	PUTM
chr1:29625097	rs10915248	C	T	0.8487	0.1513	intron_variant	ENSG00000060656:E026	1	29631286	29631361	ENSG00000060656	PTPRU	protein_coding	5.26202	8.14525e-07	0.596474	0.00338272	1	PUTM
chr7:140232243	rs4726889	G	A	0.54514	0.45486	intron_variant	ENSG00000146966:E013	7	140244418	140244566	ENSG00000146966	DENND2A	protein_coding	4.72395	7.56502e-06	0.340011	0.029148	1	PUTM
chr8:25486850	rs11135877	G	A	0.78358	0.21642	downstream_gene_variant	ENSG00000147459:E024	8	25174523	25174647	ENSG00000147459	DOCK5	protein_coding	-4.74086	7.06743e-06	-0.199703	0.0394504	1	PUTM
chr8:25487243	rs7831299	G	A	0.78358	0.21642	downstream_gene_variant	ENSG00000147459:E024	8	25174523	25174647	ENSG00000147459	DOCK5	protein_coding	-4.74086	7.06743e-06	-0.199703	0.0394504	1	PUTM
chr8:38400650	rs2924951	G	A	0.77002	0.22998	upstream_gene_variant	ENSG00000147526:E060	8	38699805	38699807	ENSG00000147526	TACC1	protein_coding	-4.61594	1.16452e-05	-0.154921	0.0373463	1	PUTM
chr6:43905506	rs9381267	C	G	0.58317	0.41683	downstream_gene_variant	ENSG00000112659:E080	6	43191833	43191906	ENSG00000112659	CUL9	protein_coding	-4.58963	1.29241e-05	-0.305851	0.04663	1	PUTM
chr5:131903026	rs75245322	T	G	0.8694	0.1306	intron_variant	ENSG00000113522:E045	5	131978874	131979752	ENSG00000113522	RAD50	protein_coding	4.60801	1.20171e-05	0.177001	0.0462778	1	PUTM
chr3:3214772	rs1619281	T	C	0.69317	0.30683	intron_variant	ENSG00000113851:E006	3	3195108	3195172	ENSG00000113851	CRBN	protein_coding	-6.60738	1.92229e-09	-0.18857	1.37117e-05	1	PUTM
chr4:155052808	rs2404927	C	G	0.62012	0.37988	upstream_gene_variant	ENSG00000145428:E003	4	154633635	154633728	ENSG00000145428	RNF175	protein_coding	4.76927	6.30223e-06	0.217147	0.0295197	1	PUTM
chr5:102355261	rs17154953	A	G	0.68282	0.31718	upstream_gene_variant	ENSG00000145725:E050	5	102522021	102522140	ENSG00000145725	PPIP5K2	protein_coding	4.64785	1.02577e-05	0.180543	0.0464162	1	PUTM
chr6:135330873	rs9389255	G	A	0.51038	0.48962	intron_variant	ENSG00000112339:E011	6	135300316	135300406	ENSG00000112339	HBS1L	protein_coding	5.22524	9.52358e-07	0.199514	0.00369229	1	PUTM
chr6:169987558	rs6933650	G	A	0.94966	0.05034	upstream_gene_variant	ENSG00000112592:E008	6	170871277	170871321	ENSG00000112592	TBP	protein_coding	6.30099	8.01138e-09	0.952326	2.34734e-05	1	PUTM
chr10:10790391	rs74230431	A	G	0.8224	0.1776	downstream_gene_variant	ENSG00000229240:E014	10	10988821	10989085	ENSG00000229240	LINC00710	processed_transcript	-4.77617	6.12886e-06	-0.461917	0.0331939	1	PUTM
chr12:120979768	rs112865272	C	A	0.92474	0.07526	downstream_gene_variant	ENSG00000089094:E055	12	122012452	122012498	ENSG00000089094	KDM2B	protein_coding	4.6638	9.6257e-06	1.00812	0.0436237	1	PUTM
chr2:95549825	rs4854236	T	G	0.61195	0.38805	upstream_gene_variant	ENSG00000229089:E018	2	95514946	95515052	ENSG00000229089	ANKRD20A8P	pseudogene	-6.84805	6.16137e-10	-0.52602	3.88166e-07	1	PUTM
chr2:95550958	rs7605623	A	G	0.61194	0.38806	upstream_gene_variant	ENSG00000229089:E018	2	95514946	95515052	ENSG00000229089	ANKRD20A8P	pseudogene	-6.84805	6.16137e-10	-0.52602	3.88166e-07	1	PUTM
chr5:80224493	rs10942933	A	T	0.52329	0.47671	upstream_gene_variant	ENSG00000228716:E010	5	79933702	79933828	ENSG00000228716	DHFR	protein_coding	-6.03628	2.69144e-08	-0.308232	0.000147464	1	PUTM
chr6:99479074	rs2572133	C	T	0.5224	0.4776	upstream_gene_variant	ENSG00000112234:E006	6	99353302	99353546	ENSG00000112234	FBXL4	protein_coding	6.79818	7.80794e-10	0.253592	3.66817e-06	1	PUTM
chr3:196391690	rs112953566	C	T	0.80466	0.19534	upstream_gene_variant	ENSG00000228109:E011	3	196731608	196731609	ENSG00000228109	MFI2-AS1	antisense	4.68339	8.90133e-06	0.617188	0.0466341	1	PUTM
chr6:28023008	rs66529373	T	A	0.77104	0.22896	upstream_gene_variant	ENSG00000226314:E012	6	28134417	28134936	ENSG00000226314	ZNF192P1	pseudogene	-6.25591	9.86208e-09	-0.608574	4.23675e-05	1	PUTM
chr19:37797578	rs12462708	C	T	0.65374	0.34626	downstream_gene_variant	ENSG00000226686:E012	19	37753444	37753557	ENSG00000226686	AC012309.5	lincRNA	-6.8558	5.93831e-10	-0.812658	2.3296e-06	1	PUTM
chr9:3018365	rs10757938	C	A	0.53199	0.46801	intron_variant	ENSG00000227835:E015	9	2992463	2992555	ENSG00000227835	CARM1P1	pseudogene	4.97685	2.69669e-06	0.632832	0.0166575	1	PUTM
chr12:53404656	rs10876395	A	C	0.5375	0.4625	upstream_gene_variant	ENSG00000111077:E022	12	53449591	53449629	ENSG00000111077	TENC1	protein_coding	4.6874	8.7597e-06	0.215064	0.0439562	1	PUTM
chr2:64483016	rs2698543	A	G	0.69137	0.30863	downstream_gene_variant	ENSG00000225889:E020	2	64479073	64479117	ENSG00000225889	AC074289.1	antisense	7.83048	5.25154e-12	0.742517	2.12688e-08	1	PUTM
chr1:203198472	rs112477835	G	A	0.93674	0.06326	upstream_gene_variant	ENSG00000143842:E031	1	204094986	204095280	ENSG00000143842	SOX13	protein_coding	-4.72856	7.42602e-06	-0.760353	0.0332092	1	PUTM
chr6:139025942:A_AC	NA	R	I	0.61349	0.38651	downstream_gene_variant	ENSG00000225177:E007	6	139017893	139018039	ENSG00000225177	RP11-390P2.4	antisense	4.7216	7.63681e-06	0.447135	0.0343962	1	PUTM
chr12:66580078	rs1797404	G	A	0.91787	0.08213	upstream_gene_variant	ENSG00000127311:E009	12	66712418	66712572	ENSG00000127311	HELB	protein_coding	4.6104	1.19039e-05	0.73604	0.0469371	1	PUTM
chr1:19542931	rs17393888	C	A	0.86898	0.13102	upstream_gene_variant	ENSG00000127472:E016	1	20396908	20396958	ENSG00000127472	PLA2G5	protein_coding	4.969	2.78569e-06	0.542321	0.0138309	1	PUTM
chr1:93553498:CT_C	NA	D	R	0.58751	0.41249	downstream_gene_variant	ENSG00000223745:E043	1	93803123	93803786	ENSG00000223745	RP4-717I23.3	processed_transcript	4.71432	7.86349e-06	0.310918	0.0302744	1	PUTM
chr1:228464062	rs11590548	G	A	0.94582	0.05418	downstream_gene_variant	ENSG00000143774:E054	1	228335125	228335146	ENSG00000143774	GUK1	protein_coding	4.68082	8.99309e-06	0.372002	0.0458558	1	PUTM
chr12:53288486:G_GT	NA	R	I	0.9301	0.0699	upstream_gene_variant	ENSG00000111077:E007	12	53443835	53443969	ENSG00000111077	TENC1	protein_coding	4.87771	4.05484e-06	1.20298	0.0203472	1	PUTM
chr1:221943597	rs72629678	T	C	0.91042	0.08958	downstream_gene_variant	ENSG00000143498:E011	1	222742635	222742766	ENSG00000143498	TAF1A	protein_coding	4.84479	4.63837e-06	0.693787	0.0194116	1	PUTM
chr17:15875147	rs2779210	A	G	0.58239	0.41761	downstream_gene_variant	ENSG00000214941:E013	17	15881228	15881238	ENSG00000214941	ZSWIM7	protein_coding	-5.61715	1.75128e-07	-0.476755	0.000725203	1	PUTM
chr7:99931024:GT_G	NA	R	D	0.9478	0.0522	downstream_gene_variant	ENSG00000214309:E005	7	99725360	99726118	ENSG00000214309	MBLAC1	protein_coding	-4.60949	1.19468e-05	-0.549578	0.0301417	1	PUTM
chr16:69916313	rs72785055	A	G	0.94801	0.05199	upstream_gene_variant	ENSG00000214353:E005	16	70800346	70800459	ENSG00000214353	VAC14-AS1	antisense	4.51241	1.75131e-05	0.817897	0.0457966	1	PUTM
chr7:26435478:TA_T	NA	R	D	0.62274	0.37726	upstream_gene_variant	ENSG00000214870:E014	7	26533415	26533734	ENSG00000214870	AC004540.5	lincRNA	7.80528	5.94581e-12	0.598259	2.91523e-08	1	PUTM
chr17:36928444	rs228291	G	A	0.79858	0.20142	intron_variant	ENSG00000141720:E007	17	36934587	36934625	ENSG00000141720	PIP4K2B	protein_coding	6.35163	6.33882e-09	0.251281	2.15647e-05	1	PUTM
chr18:22113835	rs111765839	G	A	0.93324	0.06676	upstream_gene_variant	ENSG00000141458:E022	18	21119319	21119434	ENSG00000141458	NPC1	protein_coding	5.28305	7.44679e-07	0.61419	0.00265925	1	PUTM
chr17:79644971:T_TC	NA	R	I	0.75619	0.24381	downstream_gene_variant	ENSG00000214087:E011	17	79648825	79648909	ENSG00000214087	ARL16	protein_coding	5.01836	2.27035e-06	0.443397	0.0132634	1	PUTM
chr19:51012816	rs1274698	A	G	0.70884	0.29116	downstream_gene_variant	ENSG00000204653:E008	19	51015617	51015753	ENSG00000204653	ASPDH	protein_coding	-5.8276	6.88958e-08	-0.292981	0.000336418	1	PUTM
chr5:81594748	rs6894520	C	T	0.6791	0.3209	intron_variant	ENSG00000205464:E001	5	81575281	81575697	ENSG00000205464	ATP6AP1L	protein_coding	-5.22487	9.53836e-07	-0.331431	0.00384777	1	PUTM
chr9:33045809:CT_C	NA	R	D	0.64425	0.35575	downstream_gene_variant	ENSG00000086061:E016	9	33039221	33039905	ENSG00000086061	DNAJA1	protein_coding	6.70845	1.19405e-09	0.333367	6.75471e-06	1	PUTM
chr12:111360183	rs12321621	A	C	0.51301	0.48699	downstream_gene_variant	ENSG00000204852:E031	12	111067901	111068092	ENSG00000204852	TCTN1	protein_coding	4.87774	4.05436e-06	0.506025	0.00862363	1	PUTM
chr17:4886772	rs238231	G	A	0.75087	0.24913	intron_variant	ENSG00000108509:E047	17	4889487	4889508	ENSG00000108509	CAMTA2	protein_coding	4.76589	6.38867e-06	0.246692	0.0373673	1	PUTM
chr12:50520496	rs7967844	C	G	0.64301	0.35699	downstream_gene_variant	ENSG00000139624:E002	12	50523581	50523581	ENSG00000139624	CERS5	protein_coding	-7.27466	7.94803e-11	-0.850621	2.34944e-07	1	PUTM
chr17:59499517	rs9913946	C	T	0.8681	0.1319	downstream_gene_variant	ENSG00000108510:E007	17	60033041	60033124	ENSG00000108510	MED13	protein_coding	4.5338	1.61041e-05	0.252052	0.0459773	1	PUTM
chr1:38366704	rs28658085	G	A	0.59682	0.40318	intron_variant	ENSG00000204084:E005	1	38329984	38330095	ENSG00000204084	INPP5B	protein_coding	4.79829	5.60351e-06	0.234394	0.0256025	1	PUTM
chr6:112459550	rs7765769	T	C	0.58582	0.41418	downstream_gene_variant	ENSG00000203778:E007	6	112422099	112423993	ENSG00000203778	FAM229B	protein_coding	4.87503	4.0996e-06	0.178505	0.0148979	1	PUTM
chr12:81789329:TTC_T	NA	R	D	0.73682	0.26318	intron_variant,feature_truncation	ENSG00000139220:E014	12	81657010	81657169	ENSG00000139220	PPFIA2	protein_coding	-4.73378	7.27174e-06	-0.216449	0.0403436	1	PUTM
chr22:31095747:C_CTT	NA	R	I	0.93904	0.06096	downstream_gene_variant	ENSG00000198832:E025	22	31503540	31503542	ENSG00000198832	SELM	protein_coding	4.72428	7.55518e-06	1.04559	0.0316109	1	PUTM
chr7:67584478	rs77619759	G	A	0.93793	0.06207	downstream_gene_variant	ENSG00000198874:E021	7	66582470	66582605	ENSG00000198874	TYW1	protein_coding	5.89477	5.09883e-08	0.578349	0.000354674	1	PUTM
chr1:160095288:C_CT	NA	R	I	0.77072	0.22928	regulatory_region_variant	ENSG00000018625:E038	1	160111084	160111335	ENSG00000018625	ATP1A2	protein_coding	4.79973	5.57094e-06	0.196133	0.0225066	1	PUTM
chr15:33070195:TTTAT	NA	R	D	0.87581	0.12419	downstream_gene_variant	ENSG00000198826:E017	15	32921796	32921876	ENSG00000198826	ARHGAP11A	protein_coding	4.76001	6.54228e-06	0.835899	0.0287729	1	PUTM
chr7:133438132	rs35531336	A	G	0.89172	0.10828	downstream_gene_variant	ENSG00000085662:E001	7	134127102	134127137	ENSG00000085662	AKR1B1	protein_coding	-4.90586	3.6131e-06	-0.536393	0.0165914	1	PUTM
chr14:70382672	rs7140683	T	G	0.51492	0.48508	intron_variant	ENSG00000198732:E018	14	70480103	70480208	ENSG00000198732	SMOC1	protein_coding	4.78461	5.92291e-06	0.353123	0.0313618	1	PUTM
chr15:71669872	rs56308303	T	C	0.60608	0.39392	upstream_gene_variant	ENSG00000137831:E005	15	70949274	70949315	ENSG00000137831	UACA	protein_coding	-4.88072	4.00522e-06	-0.300308	0.0187564	1	PUTM
chr14:53154909	rs71422098	A	G	0.87132	0.12868	intron_variant	ENSG00000197930:E002	14	53109934	53110005	ENSG00000197930	ERO1L	protein_coding	6.03956	2.65177e-08	0.653065	0.000142082	1	PUTM
chr19:53757622	rs8107040	C	G	0.7567	0.2433	intron_variant	ENSG00000197928:E013	19	53745694	53746585	ENSG00000197928	ZNF677	protein_coding	5.72126	1.10605e-07	0.354939	0.000861836	1	PUTM
chr9:75931836:A_ATT	NA	R	I	0.87958	0.12042	upstream_gene_variant	ENSG00000107372:E018	9	74979893	74980113	ENSG00000107372	ZFAND5	protein_coding	4.83339	4.8588e-06	0.611509	0.0204361	1	PUTM
chr6:44112394	rs9296427	C	T	0.54441	0.45559	intron_variant	ENSG00000137216:E014	6	44106550	44106668	ENSG00000137216	TMEM63B	protein_coding	4.63521	1.07873e-05	0.519216	0.0426422	1	PUTM
chr2:212465243	rs77200750	C	T	0.88496	0.11504	downstream_gene_variant	ENSG00000021826:E018	2	211454830	211454958	ENSG00000021826	CPS1	protein_coding	4.79023	5.7896e-06	0.725004	0.0261921	1	PUTM
chr1:151757843	rs79051659	G	A	0.90336	0.09664	downstream_gene_variant	ENSG00000197747:E002	1	151955394	151955707	ENSG00000197747	S100A10	protein_coding	-4.80684	5.41251e-06	-0.568567	0.0186353	1	PUTM
chr9:94573919	rs73513287	T	C	0.94719	0.05281	downstream_gene_variant	ENSG00000106809:E009	9	95165684	95165764	ENSG00000106809	OGN	protein_coding	5.0422	2.05606e-06	0.772104	0.00920088	1	PUTM
chr9:34440842	rs13300413	C	A	0.84838	0.15162	downstream_gene_variant	ENSG00000137100:E010	9	34614196	34614706	ENSG00000137100	DCTN3	protein_coding	4.81267	5.28607e-06	0.697605	0.0206527	1	PUTM
chr10:102775205	rs701837	C	T	0.67519	0.32481	upstream_gene_variant	ENSG00000196072:E002	10	102034452	102035250	ENSG00000196072	BLOC1S2	protein_coding	4.79748	5.62204e-06	0.140049	0.023011	1	PUTM
chrX:100581705	rs12836896	C	T	0.71243	0.28757	upstream_gene_variant	ENSG00000196440:E036	X	100786631	100786999	ENSG00000196440	ARMCX4	protein_coding	4.49798	1.85304e-05	0.20401	0.0495502	1	PUTM
chrX:152676634	rs3747468	G	A	0.78365	0.21635	downstream_gene_variant	ENSG00000196924:E079	X	153594676	153594838	ENSG00000196924	FLNA	protein_coding	4.64342	1.04403e-05	0.344823	0.0182287	1	PUTM
chr12:64614449	rs61931254	T	C	0.94298	0.05702	downstream_gene_variant	ENSG00000196935:E019	12	64485673	64485706	ENSG00000196935	SRGAP1	protein_coding	4.8008	5.54686e-06	0.698463	0.0271186	1	PUTM
chr10:29727017:C_CCT	NA	R	I	0.63398	0.36602	downstream_gene_variant	ENSG00000197321:E027	10	29779776	29779948	ENSG00000197321	SVIL	protein_coding	-5.39639	4.57958e-07	-0.431595	0.00335317	1	PUTM
chr9:106978950	rs77784174	G	A	0.82884	0.17116	downstream_gene_variant	ENSG00000136824:E033	9	106900299	106900446	ENSG00000136824	SMC2	protein_coding	4.78953	5.80618e-06	0.414831	0.0379434	1	PUTM
chrX:154383223	rs9698370	G	A	0.77136	0.22864	downstream_gene_variant	ENSG00000185973:E012	X	154774757	154774827	ENSG00000185973	TMLHE	protein_coding	-5.17202	1.19291e-06	-0.210571	0.00167365	1	PUTM
chr17:10637282	rs202306	C	G	0.54422	0.45578	upstream_gene_variant	ENSG00000187824:E003	17	10617993	10618738	ENSG00000187824	TMEM220	protein_coding	5.28087	7.51645e-07	0.35857	0.00385819	1	PUTM
chr9:106856692	rs10820600	C	T	0.52343	0.47657	5_prime_UTR_variant	ENSG00000136824:E022	9	106882308	106882443	ENSG00000136824	SMC2	protein_coding	-6.24599	1.03225e-08	-0.368215	6.74577e-05	1	PUTM
chr21:38465620	rs13046924	G	A	0.4965	0.4965	upstream_gene_variant	ENSG00000185808:E001	21	38435146	38436447	ENSG00000185808	PIGP	protein_coding	-4.89707	3.74566e-06	-0.26481	0.0197209	1	PUTM
chr9:130618377	rs10987759	T	C	0.91693	0.08307	upstream_gene_variant	ENSG00000136811:E034	9	131235192	131235321	ENSG00000136811	ODF2	protein_coding	4.70901	8.03304e-06	0.650464	0.0239385	1	PUTM
chr14:102303672	rs10431643	T	C	0.8284	0.1716	downstream_gene_variant	ENSG00000080823:E027	14	102695989	102695994	ENSG00000080823	MOK	protein_coding	4.74053	7.07695e-06	0.590672	0.0286687	1	PUTM
chr11:207254:CG_C	NA	R	D	0.77569	0.22431	regulatory_region_variant	ENSG00000185627:E014	11	244426	244428	ENSG00000185627	PSMD13	protein_coding	-11.2024	2.33397e-19	-0.999871	7.88183e-16	1	PUTM
chr7:47337014	rs2293364	G	A	0.56324	0.43676	intron_variant	ENSG00000136205:E007	7	47323295	47323463	ENSG00000136205	TNS3	protein_coding	-4.98301	2.6289e-06	-0.288502	0.017682	1	PUTM
chr11:207254:CG_C	NA	R	D	0.77569	0.22431	regulatory_region_variant	ENSG00000185627:E009	11	238998	239076	ENSG00000185627	PSMD13	protein_coding	-8.40873	2.97768e-13	-0.71661	1.00556e-09	1	PUTM
chr11:244964	rs7124022	A	G	0.74111	0.25889	intron_variant	ENSG00000185627:E010	11	244041	244075	ENSG00000185627	PSMD13	protein_coding	-11.7019	1.9297e-20	-1.12521	6.51661e-17	1	PUTM
chr13:51496320	rs7988945	A	G	0.58138	0.41862	intron_variant	ENSG00000136104:E013	13	51519563	51519668	ENSG00000136104	RNASEH2B	protein_coding	4.69867	8.37292e-06	0.239247	0.029816	1	PUTM
chr17:79372571:GCGGG	NA	R	D	0.71787	0.28213	regulatory_region_variant	ENSG00000185624:E038	17	79813105	79813155	ENSG00000185624	P4HB	protein_coding	-4.86832	4.21362e-06	-0.305408	0.0238575	1	PUTM
chr3:195734217	rs11925423	A	G	0.64917	0.35083	upstream_gene_variant	ENSG00000185485:E002	3	195686658	195686791	ENSG00000185485	SDHAP1	pseudogene	5.25811	8.28175e-07	0.379846	0.00403901	1	PUTM
chr19:13875626	rs2922288	T	C	0.58455	0.41545	downstream_gene_variant	ENSG00000104957:E026	19	13870087	13870292	ENSG00000104957	CCDC130	protein_coding	4.64551	1.03539e-05	0.517666	0.0410945	1	PUTM
chr2:231841620	rs73099133	C	G	0.9492	0.0508	upstream_gene_variant	ENSG00000135898:E002	2	231772043	231773025	ENSG00000135898	GPR55	protein_coding	-5.00823	2.36791e-06	-1.11793	0.0127962	1	PUTM
chr22:19690276	rs73165649	C	G	0.94855	0.05145	downstream_gene_variant	ENSG00000184470:E032	22	19882930	19883104	ENSG00000184470	TXNRD2	protein_coding	4.85668	4.4188e-06	0.945136	0.018338	1	PUTM
chr19:50317131:GAAT_	NA	R	D	0.71463	0.28537	regulatory_region_variant	ENSG00000104863:E015	19	49621273	49621275	ENSG00000104863	LIN7B	protein_coding	4.96231	2.86378e-06	0.258451	0.0134225	1	PUTM
chr10:120543642	rs7076812	G	C	0.80299	0.19701	downstream_gene_variant	ENSG00000183605:E016	10	120917521	120917574	ENSG00000183605	SFXN4	protein_coding	4.99512	2.50026e-06	0.462424	0.0114337	1	PUTM
chr6:135632348	rs12208826	G	A	0.7979	0.2021	intron_variant	ENSG00000135541:E036	6	135759513	135759636	ENSG00000135541	AHI1	protein_coding	5.13764	1.37887e-06	0.311965	0.00462334	1	PUTM
chr1:87327858	rs501661	G	A	0.76119	0.23881	downstream_gene_variant	ENSG00000183291:E014	1	87379749	87379809	ENSG00000183291	2015-09-01	protein_coding	-4.91161	3.52876e-06	-0.46052	0.0164511	1	PUTM
chr1:87328308	rs540049	C	T	0.76119	0.23881	3_prime_UTR_variant	ENSG00000183291:E014	1	87379749	87379809	ENSG00000183291	2015-09-01	protein_coding	-4.91161	3.52876e-06	-0.46052	0.0164511	1	PUTM
chr1:87330141	rs488181	A	G	0.76119	0.23881	intron_variant	ENSG00000183291:E014	1	87379749	87379809	ENSG00000183291	2015-09-01	protein_coding	-4.91161	3.52876e-06	-0.46052	0.0164511	1	PUTM
chr7:99526316	rs11977827	G	A	0.94022	0.05978	downstream_gene_variant	ENSG00000078319:E005	7	99930065	99930204	ENSG00000078319	PMS2P1	pseudogene	4.67367	9.25394e-06	0.641473	0.024671	1	PUTM
chr20:33246326	rs6142214	A	G	0.80553	0.19447	downstream_gene_variant	ENSG00000078747:E004	20	32951101	32951117	ENSG00000078747	ITCH	protein_coding	4.63872	1.06374e-05	0.642545	0.031593	1	PUTM
chr20:33694540	rs6060238	G	A	0.89552	0.10448	regulatory_region_variant	ENSG00000078747:E004	20	32951101	32951117	ENSG00000078747	ITCH	protein_coding	4.57835	1.36415e-05	0.758774	0.0405153	2	PUTM
chr20:33694580	rs6060239	T	C	0.89552	0.10448	regulatory_region_variant	ENSG00000078747:E004	20	32951101	32951117	ENSG00000078747	ITCH	protein_coding	4.57835	1.36415e-05	0.758774	0.0405153	2	PUTM
chr20:33694699	rs6060240	C	A	0.89552	0.10448	regulatory_region_variant	ENSG00000078747:E004	20	32951101	32951117	ENSG00000078747	ITCH	protein_coding	4.57835	1.36415e-05	0.758774	0.0405153	2	PUTM
chr20:33694801	rs6058181	T	C	0.89552	0.10448	regulatory_region_variant	ENSG00000078747:E004	20	32951101	32951117	ENSG00000078747	ITCH	protein_coding	4.57835	1.36415e-05	0.758774	0.0405153	2	PUTM
chr4:184715214	rs6841629	A	T	0.67897	0.32103	upstream_gene_variant	ENSG00000182552:E006	4	184562492	184562621	ENSG00000182552	RWDD4	protein_coding	-4.8464	4.60794e-06	-0.35749	0.027279	1	PUTM
chr10:67448823:A_AT	NA	R	I	0.89292	0.10708	downstream_gene_variant	ENSG00000183230:E017	10	68940075	68940201	ENSG00000183230	CTNNA3	protein_coding	4.95561	2.94412e-06	0.470503	0.0328947	1	PUTM
chr6:135917034:GT_G	NA	R	D	0.6775	0.3225	upstream_gene_variant	ENSG00000135541:E003	6	135606034	135606322	ENSG00000135541	AHI1	protein_coding	5.74291	1.00473e-07	0.230815	0.000336884	1	PUTM
chr5:138253220:TTTTA	NA	R	D	0.67466	0.32534	intron_variant,feature_truncation	ENSG00000044115:E110	5	138269903	138270520	ENSG00000044115	CTNNA1	protein_coding	9.57968	8.2664e-16	0.289749	2.39808e-12	1	PUTM
chrX:14249270	rs12847260	C	T	0.83444	0.16556	downstream_gene_variant	ENSG00000181544:E008	X	14877304	14877456	ENSG00000181544	FANCB	protein_coding	4.96945	2.78056e-06	0.362356	0.00720164	1	PUTM
chr21:47669648	rs2330353	T	A	0.52755	0.47245	upstream_gene_variant	ENSG00000182362:E014	21	47717453	47717637	ENSG00000182362	YBEY	protein_coding	6.06708	2.34012e-08	0.45114	9.91745e-05	1	PUTM
chr2:9780744	rs1534043	C	T	0.68657	0.31343	upstream_gene_variant	ENSG00000134308:E014	2	9771076	9771143	ENSG00000134308	YWHAQ	protein_coding	6.70771	1.19824e-09	0.558059	6.80238e-06	1	PUTM
chr18:24035650:TTTTG	NA	R	D	0.82451	0.17549	3_prime_UTR_variant,feature_truncation	ENSG00000134504:E005	18	24035677	24035723	ENSG00000134504	KCTD1	protein_coding	5.39874	4.53347e-07	0.287215	0.00204731	1	PUTM
chr7:101185631	rs117758520	G	A	0.88864	0.11136	upstream_gene_variant	ENSG00000077080:E006	7	100244594	100244708	ENSG00000077080	ACTL6B	protein_coding	4.8576	4.40224e-06	0.345001	0.0167153	1	PUTM
chr16:15824064	rs117679762	G	A	0.94538	0.05462	downstream_gene_variant	ENSG00000179889:E050	16	15126718	15126836	ENSG00000179889	PDXDC1	protein_coding	-4.96794	2.79793e-06	-0.495316	0.00791255	1	PUTM
chr17:65720	rs11868664	A	G	0.75253	0.24747	non_coding_transcript_exon_variant	ENSG00000181031:E001	17	62293	63114	ENSG00000181031	RPH3AL	protein_coding	-6.74063	1.02558e-09	-0.639412	3.63669e-06	1	PUTM
chr16:26817242	rs76625591	A	C	0.89	0.11	downstream_gene_variant	ENSG00000077235:E010	16	27473615	27473807	ENSG00000077235	GTF3C1	protein_coding	4.73055	7.36702e-06	0.512322	0.0341167	1	PUTM
chr16:15684452	rs75171740	G	T	0.94603	0.05397	downstream_gene_variant	ENSG00000179889:E051	16	15127135	15127256	ENSG00000179889	PDXDC1	protein_coding	-5.65619	1.47474e-07	-0.489148	0.000417056	1	PUTM
chr14:91467876	rs12897149	A	G	0.63062	0.36938	upstream_gene_variant	ENSG00000133943:E052	14	91636385	91636416	ENSG00000133943	C14orf159	protein_coding	5.03843	2.08857e-06	0.432306	0.011272	1	PUTM
chr10:105826289	rs805710	G	C	0.56156	0.43844	upstream_gene_variant	ENSG00000076685:E019	10	104858149	104858687	ENSG00000076685	NT5C2	protein_coding	-4.67757	9.11091e-06	-0.339371	0.0338561	1	PUTM
chr3:170463622	rs17236893	A	G	0.91791	0.08209	downstream_gene_variant	ENSG00000075651:E025	3	171395356	171395484	ENSG00000075651	PLD1	protein_coding	4.66823	9.45706e-06	0.477108	0.0499049	1	PUTM
chr17:4749853:CATCC	NA	R	D	0.86824	0.13176	regulatory_region_variant	ENSG00000132388:E007	17	4192525	4192703	ENSG00000132388	UBE2G1	protein_coding	-4.75832	6.58716e-06	-0.194061	0.0383175	1	PUTM
chr16:27946038	rs1010060	G	A	0.92242	0.07758	downstream_gene_variant	ENSG00000176046:E008	16	28550273	28550329	ENSG00000176046	NUPR1	protein_coding	4.94302	3.10097e-06	0.878879	0.00845014	1	PUTM
chr5:41432574	rs6864210	T	C	0.94879	0.05121	upstream_gene_variant	ENSG00000132356:E015	5	40775030	40775074	ENSG00000132356	PRKAA1	protein_coding	5.83952	6.53193e-08	1.26206	0.000377154	1	PUTM
chr15:42806201:CG_C	NA	D	R	0.69148	0.30852	downstream_gene_variant	ENSG00000174197:E003	15	41952610	41952723	ENSG00000174197	MGA	protein_coding	4.83068	4.91275e-06	0.516169	0.0179856	1	PUTM
chr2:95612131	rs72819415	A	C	0.93493	0.06507	downstream_gene_variant	ENSG00000174501:E035	2	96559961	96560023	ENSG00000174501	ANKRD36C	protein_coding	4.35901	3.17409e-05	0.628064	0.0485953	1	PUTM
chr19:13593588	rs62111565	G	A	0.92593	0.07407	upstream_gene_variant	ENSG00000132024:E006	19	14023341	14023406	ENSG00000132024	CC2D1A	protein_coding	4.70177	8.26953e-06	0.72869	0.0366257	1	PUTM
chr3:194789553	rs57202169	A	C	0.85175	0.14825	3_prime_UTR_variant	ENSG00000173950:E002	3	194789330	194790321	ENSG00000173950	XXYLT1	protein_coding	5.18078	1.14958e-06	0.292938	0.00690207	1	PUTM
chrX:46943538	rs6521178	T	G	0.48881	0.48881	intron_variant	ENSG00000130988:E011	X	46949175	46949390	ENSG00000130988	RGN	protein_coding	-8.16164	1.01949e-12	-0.43231	1.90542e-09	1	PUTM
chr16:88723042	rs6500485	G	A	0.86985	0.13015	downstream_gene_variant	ENSG00000131165:E022	16	89723990	89724013	ENSG00000131165	CHMP1A	protein_coding	4.98323	2.62643e-06	0.74325	0.0113173	1	PUTM
chr2:61410346	rs777584	G	A	0.62199	0.37801	intron_variant	ENSG00000173209:E034	2	61413946	61414047	ENSG00000173209	AHSA2	protein_coding	4.90047	3.6939e-06	0.235637	0.0135529	1	PUTM
chr11:66264617	rs61890364	G	A	0.91068	0.08932	upstream_gene_variant	ENSG00000173039:E014	11	65425789	65425900	ENSG00000173039	RELA	protein_coding	5.36214	5.30724e-07	0.382901	0.00160969	1	PUTM
chr4:84435429	rs75006948	A	G	0.8889	0.1111	upstream_gene_variant	ENSG00000173085:E001	4	84182689	84183077	ENSG00000173085	COQ2	protein_coding	4.7874	5.85633e-06	0.716224	0.028696	1	PUTM
chr16:1010508	rs77738994	A	G	0.89586	0.10414	downstream_gene_variant	ENSG00000103253:E045	16	779314	779715	ENSG00000103253	HAGHL	protein_coding	4.86145	4.33355e-06	0.309787	0.0201857	1	PUTM
chr16:783156	rs61112891	G	C	0.78686	0.21314	downstream_gene_variant	ENSG00000103260:E015	16	767424	767477	ENSG00000103260	METRN	protein_coding	6.54471	2.57913e-09	0.486644	1.1962e-05	1	PUTM
chr18:55456674	rs2571236	G	A	0.735	0.265	upstream_gene_variant	ENSG00000172175:E026	18	56415264	56415386	ENSG00000172175	MALT1	protein_coding	4.80249	5.50902e-06	0.33893	0.0344093	1	PUTM
chr18:55513100	rs11661106	T	A	0.77004	0.22996	regulatory_region_variant	ENSG00000172175:E026	18	56415264	56415386	ENSG00000172175	MALT1	protein_coding	5.82006	7.27511e-08	0.416752	0.000454404	2	PUTM
chr20:16740721	rs1555127	G	A	0.73781	0.26219	downstream_gene_variant	ENSG00000172264:E032	20	15866409	15866456	ENSG00000172264	MACROD2	protein_coding	4.95173	2.99164e-06	0.241412	0.0308258	1	PUTM
chrX:102686214:T_TG	NA	I	R	0.72787	0.27213	downstream_gene_variant	ENSG00000172476:E003	X	102755755	102757803	ENSG00000172476	RAB40A	protein_coding	-7.23676	9.54755e-11	-0.417395	1.44168e-07	1	PUTM
chr16:88823735:TGGGG	NA	R	D	0.81255	0.18745	downstream_gene_variant	ENSG00000172530:E054	16	88105737	88105818	ENSG00000172530	BANP	protein_coding	5.00885	2.3618e-06	0.611512	0.0161217	1	PUTM
chr16:57106558:A_AAT	NA	R	I	0.55873	0.44127	regulatory_region_variant	ENSG00000172775:E001	16	57186378	57187647	ENSG00000172775	FAM192A	protein_coding	-4.68219	8.94409e-06	-0.110352	0.0423682	1	PUTM
chr14:23248112	rs1805061	A	G	0.89522	0.10478	upstream_gene_variant	ENSG00000129562:E006	14	23043959	23043989	ENSG00000129562	DAD1	protein_coding	4.73151	7.33857e-06	0.243607	0.045866	1	PUTM
chr7:33041147:GA_G	NA	R	D	0.50263	0.49737	upstream_gene_variant	ENSG00000170852:E016	7	32933447	32933743	ENSG00000170852	KBTBD2	protein_coding	4.90635	3.60573e-06	0.520121	0.020019	1	PUTM
chr19:52178063	rs2218886	G	T	0.65003	0.34997	downstream_gene_variant	ENSG00000171051:E003	19	52250129	52250258	ENSG00000171051	FPR1	protein_coding	-4.92216	3.37899e-06	-0.510859	0.0232103	1	PUTM
chr15:40883417	rs10400901	G	T	0.61554	0.38446	upstream_gene_variant	ENSG00000128891:E031	15	40857214	40857218	ENSG00000128891	C15orf57	protein_coding	-4.82508	5.02586e-06	-0.470538	0.0188168	1	PUTM
chr15:60016301	rs28754340	G	A	0.52098	0.47902	downstream_gene_variant	ENSG00000128915:E042	15	60771202	60771270	ENSG00000128915	NARG2	protein_coding	-5.24903	8.60816e-07	-0.353604	0.00416721	1	PUTM
chr12:57216590	rs143567671	C	T	0.94775	0.05225	upstream_gene_variant	ENSG00000170581:E041	12	56749057	56749059	ENSG00000170581	STAT2	protein_coding	4.62678	1.11545e-05	0.730745	0.0325599	1	PUTM
chrX:100093907	rs2213514	C	T	0.60811	0.39189	upstream_gene_variant	ENSG00000102362:E020	X	99946105	99946206	ENSG00000102362	SYTL4	protein_coding	5.11945	1.48839e-06	0.373444	0.00332656	1	PUTM
chrX:100003774	rs75945819	C	T	0.513	0.487	upstream_gene_variant	ENSG00000102362:E022	X	99955893	99955995	ENSG00000102362	SYTL4	protein_coding	-5.65015	1.51451e-07	-0.416734	0.000338493	1	PUTM
chr16:20003525	rs76211004	C	T	0.94783	0.05217	regulatory_region_variant	ENSG00000170537:E006	16	19032951	19033118	ENSG00000170537	TMC7	protein_coding	5.40422	4.42757e-07	1.25899	0.00142745	1	PUTM
chr18:3119265	rs11665602	A	G	0.608	0.392	intron_variant	ENSG00000101605:E018	18	3090656	3090764	ENSG00000101605	MYOM1	protein_coding	4.76501	6.41156e-06	0.397065	0.0404185	1	PUTM
chr20:36547011	rs62201728	G	C	0.91546	0.08454	upstream_gene_variant	ENSG00000101413:E004	20	36668837	36668966	ENSG00000101413	RPRD1B	protein_coding	4.72119	7.64941e-06	0.516189	0.0309801	1	PUTM
chr2:3459742	rs10169899	A	G	0.79972	0.20028	non_coding_transcript_exon_variant	ENSG00000171853:E056	2	3483338	3483338	ENSG00000171853	TRAPPC12	protein_coding	5.08145	1.74536e-06	0.538247	0.0111005	1	PUTM
chr1:10630904:G_GGT	NA	R	I	0.59831	0.40169	upstream_gene_variant	ENSG00000171603:E023	1	9816539	9816568	ENSG00000171603	CLSTN1	protein_coding	5.01642	2.28875e-06	0.212816	0.00860569	1	PUTM
chr19:13026412	rs77440950	T	C	0.90253	0.09747	downstream_gene_variant	ENSG00000123154:E025	19	12783661	12783692	ENSG00000123154	WDR83	protein_coding	5.0258	2.20127e-06	0.867852	0.00826798	1	PUTM
chr4:155440450	rs6834179	A	G	0.63172	0.36828	downstream_gene_variant	ENSG00000171566:E038	4	155470816	155470924	ENSG00000171566	PLRG1	protein_coding	-4.88721	3.90019e-06	-0.410568	0.0186936	1	PUTM
chr1:86668196	rs6576813	C	T	0.86698	0.13302	upstream_gene_variant	ENSG00000171502:E065	1	86611802	86611866	ENSG00000171502	COL24A1	protein_coding	5.57592	2.0986e-07	0.797231	0.00125392	1	PUTM
chr10:61464952	rs61863105	A	T	0.93765	0.06235	downstream_gene_variant	ENSG00000122870:E012	10	60553295	60553375	ENSG00000122870	BICC1	protein_coding	4.91751	3.4442e-06	0.786581	0.0204034	1	PUTM
chr14:39612770	rs4902431	T	C	0.81713	0.18287	upstream_gene_variant	ENSG00000100941:E005	14	39645282	39645353	ENSG00000100941	PNN	protein_coding	5.26546	8.02654e-07	0.275962	0.00428698	1	PUTM
chr14:39663592:C_CA	NA	R	I	0.81297	0.18703	downstream_gene_variant	ENSG00000100941:E008	14	39645795	39645799	ENSG00000100941	PNN	protein_coding	4.68276	8.9236e-06	0.211921	0.0476609	1	PUTM
chr7:5926312	rs62453569	C	G	0.76237	0.23763	upstream_gene_variant	ENSG00000122674:E019	7	5951492	5951553	ENSG00000122674	CCZ1	protein_coding	5.54185	2.43585e-07	1.03507	0.00131195	1	PUTM
chr7:6166947	rs10255914	T	C	0.94951	0.05049	upstream_gene_variant	ENSG00000122512:E005	7	6017346	6017388	ENSG00000122512	PMS2	protein_coding	6.78918	8.14877e-10	0.679165	4.24632e-06	1	PUTM
chr7:6775453	rs10272921	C	A	0.75641	0.24359	upstream_gene_variant	ENSG00000122512:E005	7	6017346	6017388	ENSG00000122512	PMS2	protein_coding	-5.61107	1.83225e-07	-0.263447	0.000954784	2	PUTM
chr2:185326455	rs1966770	G	T	0.53826	0.46174	regulatory_region_variant	ENSG00000170396:E002	2	185731096	185731239	ENSG00000170396	ZNF804A	protein_coding	4.75203	6.75643e-06	0.359133	0.0357753	1	PUTM
chr7:103339238	rs10240865	T	A	0.87378	0.12622	downstream_gene_variant	ENSG00000170632:E023	7	102740197	102740198	ENSG00000170632	ARMC10	protein_coding	4.80061	5.55114e-06	0.68061	0.0216827	1	PUTM
chr17:7132556	rs222837	C	T	0.46666	0.46666	upstream_gene_variant	ENSG00000170291:E018	17	7157902	7157952	ENSG00000170291	ELP5	protein_coding	6.05901	2.42754e-08	0.279824	0.000118901	1	PUTM
chr10:88440566	rs2248537	A	G	0.61534	0.38466	intron_variant	ENSG00000122367:E016	10	88466288	88466476	ENSG00000122367	LDB3	protein_coding	4.90315	3.65349e-06	0.379679	0.0148478	1	PUTM
chr15:76240707	rs12905847	C	T	0.90368	0.09632	intron_variant	ENSG00000169752:E019	15	76254271	76254315	ENSG00000169752	NRG4	protein_coding	6.28005	8.82388e-09	0.852095	2.88717e-05	1	PUTM
chr14:60079441	rs10137640	A	G	0.7307	0.2693	downstream_gene_variant	ENSG00000100592:E044	14	59830369	59830500	ENSG00000100592	DAAM1	protein_coding	-5.11622	1.50876e-06	-0.144998	0.00746083	1	PUTM
chr4:79120847	rs17421078	G	C	0.89075	0.10925	downstream_gene_variant	ENSG00000169288:E012	4	78808374	78808445	ENSG00000169288	MRPL1	protein_coding	-5.05647	1.93732e-06	-0.564869	0.0106436	1	PUTM
chr3:155451610	rs10936015	A	T	0.70125	0.29875	downstream_gene_variant	ENSG00000169359:E001	3	155544305	155544314	ENSG00000169359	SLC33A1	protein_coding	4.73905	7.11917e-06	0.461851	0.0285763	1	PUTM
chr22:45705241	rs226503	T	G	0.82836	0.17164	5_prime_UTR_variant	ENSG00000100376:E042	22	45732292	45732292	ENSG00000100376	FAM118A	protein_coding	-5.38361	4.83891e-07	-0.577118	0.00301803	1	PUTM
chr19:43829423	rs146215845	G	A	0.91929	0.08071	upstream_gene_variant	ENSG00000167380:E038	19	44679583	44679650	ENSG00000167380	ZNF226	protein_coding	4.75606	6.64742e-06	0.797905	0.0321935	1	PUTM
chr17:27526181	rs12938326	T	A	0.64833	0.35167	upstream_gene_variant	ENSG00000167525:E011	17	27031549	27031634	ENSG00000167525	PROCA1	protein_coding	-4.64275	1.04683e-05	-0.697515	0.0265581	1	PUTM
chr3:41954588	rs9822288	T	C	0.79196	0.20804	non_coding_transcript_exon_variant	ENSG00000168038:E022	3	41841625	41841785	ENSG00000168038	ULK4	protein_coding	-5.8202	7.12118e-08	-0.565783	0.00037906	1	PUTM
chr20:43037366	rs7363845	A	C	0.70064	0.29936	upstream_gene_variant	ENSG00000168734:E011	20	43242949	43243174	ENSG00000168734	PKIG	protein_coding	-4.85374	4.47205e-06	-0.501942	0.0202494	1	PUTM
chrX:12441123	rs6640987	C	T	0.76336	0.23664	downstream_gene_variant	ENSG00000005302:E012	X	11777832	11777911	ENSG00000005302	MSL3	protein_coding	4.65932	9.79963e-06	0.283744	0.0238033	1	PUTM
chr11:130783789:G_GAA	NA	R	I	0.82675	0.17325	intron_variant,feature_elongation	ENSG00000120451:E012	11	130750702	130751036	ENSG00000120451	SNX19	protein_coding	-5.36337	5.27921e-07	-0.618084	0.00256939	1	PUTM
chr11:130784754	rs3751037	G	C	0.72762	0.27238	missense_variant	ENSG00000120451:E034	11	130784161	130784588	ENSG00000120451	SNX19	protein_coding	-7.05538	2.28787e-10	-0.228641	1.11351e-06	1	PUTM
chr12:524465	rs11062847	T	C	0.6272	0.3728	intron_variant	ENSG00000120647:E034	12	551171	551551	ENSG00000120647	CCDC77	protein_coding	5.19063	1.10273e-06	0.308986	0.00349785	1	PUTM
chr18:70949600	rs8088075	G	A	0.83042	0.16958	upstream_gene_variant	ENSG00000166342:E012	18	70461352	70461479	ENSG00000166342	NETO1	protein_coding	4.81057	5.33115e-06	0.353812	0.034146	1	PUTM
chr17:44040288:C_CA	NA	R	I	0.71992	0.28008	downstream_gene_variant	ENSG00000120071:E037	17	44248486	44249092	ENSG00000120071	KANSL1	protein_coding	-6.05645	2.45597e-08	-0.466728	0.00013999	1	PUTM
chr17:44173215	rs117694196	T	C	0.77668	0.22332	intron_variant	ENSG00000120071:E037	17	44248486	44249092	ENSG00000120071	KANSL1	protein_coding	-4.94514	3.11171e-06	-0.513579	0.0177368	2	PUTM
chr9:128068547	rs116943946	A	G	0.94828	0.05172	downstream_gene_variant	ENSG00000119487:E024	9	128322062	128322088	ENSG00000119487	MAPKAP1	protein_coding	4.91605	3.46499e-06	0.316191	0.0125952	1	PUTM
chr7:43144227	rs1548689	A	T	0.7825	0.2175	upstream_gene_variant	ENSG00000164543:E009	7	43663308	43663487	ENSG00000164543	STK17A	protein_coding	5.75104	9.69106e-08	0.34951	0.000422336	1	PUTM
chr22:32882808	rs3788448	A	G	0.60489	0.39511	intron_variant	ENSG00000100225:E020	22	32887169	32889091	ENSG00000100225	FBXO7	protein_coding	-7.43013	3.7356e-11	-0.526805	2.07139e-07	1	PUTM
chr2:19640713	rs7604748	G	A	0.76119	0.23881	downstream_gene_variant	ENSG00000118965:E027	2	20166485	20166670	ENSG00000118965	WDR35	protein_coding	4.94024	3.13664e-06	0.28187	0.0158651	1	PUTM
chr2:19641192	rs13033257	G	A	0.76119	0.23881	downstream_gene_variant	ENSG00000118965:E027	2	20166485	20166670	ENSG00000118965	WDR35	protein_coding	4.94024	3.13664e-06	0.28187	0.0158651	1	PUTM
chr15:71571703	rs12903080	C	T	0.82744	0.17256	downstream_gene_variant	ENSG00000066933:E021	15	72154841	72154952	ENSG00000066933	MYO9A	protein_coding	5.10579	1.5762e-06	0.421393	0.00510057	1	PUTM
chr5:96273767	rs1423566	T	C	0.5392	0.4608	downstream_gene_variant	ENSG00000164308:E008	5	96219496	96219529	ENSG00000164308	ERAP2	protein_coding	-7.40874	4.14563e-11	-0.657482	2.14122e-07	1	PUTM
chr22:37296536	rs10483195	C	T	0.81727	0.18273	regulatory_region_variant	ENSG00000100083:E039	22	38016257	38016274	ENSG00000100083	GGA1	protein_coding	-4.91255	3.51515e-06	-0.518912	0.0150695	1	PUTM
chr4:95435774	rs10019354	C	T	0.74807	0.25193	intron_variant	ENSG00000163110:E059	4	95586633	95586652	ENSG00000163110	PDLIM5	protein_coding	4.69503	8.49596e-06	0.454418	0.0447057	1	PUTM
chr1:236688177	rs819434	G	T	0.8146	0.1854	intron_variant	ENSG00000116977:E030	1	236702186	236702259	ENSG00000116977	LGALS8	protein_coding	-5.46885	3.34723e-07	-0.444259	0.00194374	1	PUTM
chr2:11364756	rs2056103	A	T	0.5513	0.4487	downstream_gene_variant	ENSG00000162976:E025	2	11318151	11318294	ENSG00000162976	PQLC3	protein_coding	-6.5591	2.41106e-09	-0.603452	1.52644e-05	1	PUTM
chr7:39780217	rs4723900	G	A	0.89119	0.10881	upstream_gene_variant	ENSG00000065883:E022	7	40135132	40135154	ENSG00000065883	CDK13	protein_coding	4.92062	3.40052e-06	0.765944	0.0144828	1	PUTM
chr1:112201170	rs548129	G	A	0.64989	0.35011	intron_variant	ENSG00000116473:E020	1	112256102	112259313	ENSG00000116473	RAP1A	protein_coding	5.49461	2.99281e-07	0.129747	0.00165712	1	PUTM
chr11:62081329	rs2513038	C	A	0.8766	0.1234	upstream_gene_variant	ENSG00000162174:E012	11	62123797	62123939	ENSG00000162174	ASRGL1	protein_coding	-5.31172	6.58829e-07	-0.371313	0.00256614	1	PUTM
chr1:53657967	rs9725199	A	G	0.75178	0.24822	downstream_gene_variant	ENSG00000162384:E003	1	53680047	53680145	ENSG00000162384	C1orf123	protein_coding	6.61599	1.84601e-09	0.210704	6.20627e-06	1	PUTM
chr1:53531449	rs10437070	T	A	0.88433	0.11567	downstream_gene_variant	ENSG00000162384:E003	1	53680047	53680145	ENSG00000162384	C1orf123	protein_coding	-4.65926	9.90025e-06	-0.187438	0.0332846	2	PUTM
chr17:42834125	rs79017730	G	A	0.86443	0.13557	downstream_gene_variant	ENSG00000161692:E020	17	42809634	42810245	ENSG00000161692	DBF4B	protein_coding	4.95918	2.90106e-06	0.422247	0.0119466	1	PUTM
chr12:50345079	rs3782319	G	A	0.81449	0.18551	upstream_gene_variant	ENSG00000161798:E007	12	50358999	50359464	ENSG00000161798	AQP5	protein_coding	4.8454	4.62688e-06	0.503075	0.0124185	1	PUTM
chr2:216213689	rs61469558	A	T	0.65706	0.34294	downstream_gene_variant	ENSG00000115414:E010	2	216226803	216228363	ENSG00000115414	FN1	protein_coding	5.07982	1.75726e-06	0.237888	0.0083716	1	PUTM
chr2:55199248	rs2588510	C	T	0.62517	0.37483	downstream_gene_variant	ENSG00000115310:E001	2	55199325	55199720	ENSG00000115310	RTN4	protein_coding	6.09512	2.05973e-08	0.285507	0.00010828	1	PUTM
chr5:179274544	rs1105369	C	T	0.89375	0.10625	downstream_gene_variant	ENSG00000161011:E035	5	179260032	179260227	ENSG00000161011	SQSTM1	protein_coding	5.44398	3.72828e-07	0.304745	0.00238908	1	PUTM
chr2:183415490	rs6747954	A	T	0.79882	0.20118	upstream_gene_variant	ENSG00000115252:E024	2	183129028	183129141	ENSG00000115252	PDE1A	protein_coding	-6.59317	2.05494e-09	-0.753524	1.04494e-05	1	PUTM
chr2:183417707	rs4666588	A	G	0.77191	0.22809	upstream_gene_variant	ENSG00000115252:E031	2	183387104	183387113	ENSG00000115252	PDE1A	protein_coding	-4.6952	8.49032e-06	-0.521137	0.0431733	1	PUTM
chr9:99983906	rs12685723	A	G	0.48462	0.48462	upstream_gene_variant	ENSG00000159712:E005	9	99932889	99933018	ENSG00000159712	ANKRD18CP	pseudogene	4.90066	3.69101e-06	0.449779	0.0124535	1	PUTM
chr21:47593110	rs76858021	G	A	0.7944	0.2056	upstream_gene_variant	ENSG00000160282:E008	21	47557153	47557248	ENSG00000160282	FTCD	protein_coding	6.30982	7.69117e-09	0.64951	3.55025e-05	1	PUTM
chr1:171358444	rs10912875	C	G	0.54403	0.45597	downstream_gene_variant	ENSG00000094963:E016	1	171174418	171174773	ENSG00000094963	FMO2	protein_coding	4.80838	5.37876e-06	0.482182	0.0294541	1	PUTM
chr2:206951515:TA_T	NA	R	D	0.60469	0.39531	regulatory_region_variant	ENSG00000114933:E015	2	206950625	206950906	ENSG00000114933	INO80D	protein_coding	-4.83249	4.87665e-06	-0.350498	0.022418	1	PUTM
chr16:2165740	rs114796022	T	C	0.8677	0.1323	intron_variant	ENSG00000008710:E085	16	2155400	2155475	ENSG00000008710	PKD1	protein_coding	4.72691	7.4755e-06	0.26489	0.0364356	1	PUTM
chr9:97023172	rs11789438	A	G	0.90261	0.09739	downstream_gene_variant	ENSG00000158079:E005	9	96850113	96850193	ENSG00000158079	PTPDC1	protein_coding	5.59267	1.95004e-07	0.785154	0.000989841	1	PUTM
chr3:55108422:ATCT_	NA	R	D	0.81588	0.18412	3_prime_UTR_variant,feature_truncation	ENSG00000157445:E056	3	55108244	55108500	ENSG00000157445	CACNA2D3	protein_coding	9.99507	1.01514e-16	0.591009	6.92221e-13	1	PUTM
chr15:60608382	rs11629692	A	G	0.88942	0.11058	upstream_gene_variant	ENSG00000157483:E043	15	59664697	59664726	ENSG00000157483	MYO1E	protein_coding	-4.77908	6.05693e-06	-0.75991	0.0317625	1	PUTM
chr1:115232568	rs2336363	C	T	0.91954	0.08046	downstream_gene_variant	ENSG00000009307:E009	1	115261234	115261366	ENSG00000009307	CSDE1	protein_coding	-4.6471	1.02885e-05	-0.154098	0.0460823	1	PUTM
chr3:55177886	rs1688334	T	C	0.72911	0.27089	regulatory_region_variant	ENSG00000157445:E017	3	54603981	54604131	ENSG00000157445	CACNA2D3	protein_coding	-4.87519	4.0968e-06	-0.181336	0.0279361	1	PUTM
chr12:24969809	rs7134871	T	C	0.72388	0.27612	3_prime_UTR_variant	ENSG00000060982:E005	12	24970590	24970742	ENSG00000060982	BCAT1	protein_coding	4.68172	8.96094e-06	0.265797	0.0497959	1	PUTM
chr12:24970235	rs6487421	G	A	0.72388	0.27612	3_prime_UTR_variant	ENSG00000060982:E005	12	24970590	24970742	ENSG00000060982	BCAT1	protein_coding	4.68172	8.96094e-06	0.265797	0.0497959	1	PUTM
chrX:147233900	rs73247579	T	G	0.93985	0.06015	upstream_gene_variant	ENSG00000155966:E022	X	148049159	148049222	ENSG00000155966	AFF2	protein_coding	4.6873	8.7629e-06	0.889105	0.0246588	1	PUTM
chr21:30341497	rs2776246	T	C	0.71822	0.28178	downstream_gene_variant	ENSG00000156253:E008	21	30380561	30380628	ENSG00000156253	RWDD2B	protein_coding	-4.82496	5.02831e-06	-0.229418	0.0244778	1	PUTM
chr1:226593153	rs12119288	C	T	0.92671	0.07329	upstream_gene_variant	ENSG00000154380:E016	1	225700399	225700416	ENSG00000154380	ENAH	protein_coding	4.72695	7.47426e-06	0.426564	0.0334996	1	PUTM
chr17:29062951	rs3928551	T	A	0.91448	0.08552	intron_variant	ENSG00000264538:E012	17	29093521	29093606	ENSG00000264538	SUZ12P	pseudogene	8.99301	1.59106e-14	0.656304	5.36665e-11	1	PUTM
chr14:74263959	rs12886003	A	G	0.83303	0.16697	intron_variant	ENSG00000259065:E004	14	74269588	74269920	ENSG00000259065	RP5-1021I20.1	antisense	-4.64115	1.05351e-05	-0.535956	0.0499996	1	PUTM
chr22:32341669	rs2301415	A	G	0.6716	0.3284	downstream_gene_variant	ENSG00000253352:E014	22	31369343	31369397	ENSG00000253352	TUG1	antisense	4.74597	6.92359e-06	0.172114	0.0276044	1	PUTM
chr8:92070160	rs10090581	C	G	0.62274	0.37726	downstream_gene_variant	ENSG00000253738:E001	8	92072137	92075974	ENSG00000253738	GS1-251I9.4	antisense	7.63249	1.38987e-11	0.398862	4.2377e-08	1	PUTM
chr5:74314427:CAT_C	NA	R	D	0.9053	0.0947	downstream_gene_variant	ENSG00000152359:E015	5	74990484	74990576	ENSG00000152359	POC5	protein_coding	4.6765	9.15e-06	0.662369	0.0444324	1	PUTM
chr14:64738394	rs1256040	A	G	0.54858	0.45142	downstream_gene_variant	ENSG00000089775:E003	14	64953555	64953556	ENSG00000089775	ZBTB25	protein_coding	-5.39921	4.52414e-07	-0.372963	0.00193181	1	PUTM
chr12:8264515:GTA_G	NA	D	R	0.6496	0.3504	downstream_gene_variant	ENSG00000089818:E021	12	8248197	8248286	ENSG00000089818	NECAP1	protein_coding	4.88375	3.95578e-06	0.219924	0.0180581	1	PUTM
chr6:135271328	rs4646870	C	A	0.68559	0.31441	downstream_gene_variant	ENSG00000112339:E004	6	135285771	135285979	ENSG00000112339	HBS1L	protein_coding	7.75293	7.69353e-12	0.492774	2.98278e-08	1	PUTM
chr3:11853167	rs6805445	T	C	0.58541	0.41459	intron_variant	ENSG00000144559:E007	3	11849370	11849808	ENSG00000144559	TAMM41	protein_coding	6.89057	5.03228e-10	0.599155	2.37473e-06	1	PUTM
chr3:48730203	rs116781404	C	T	0.944	0.056	downstream_gene_variant	ENSG00000145020:E013	3	49456650	49456692	ENSG00000145020	AMT	protein_coding	4.6468	1.03009e-05	1.0346	0.0218895	1	PUTM
chr4:114702962	rs2158272	A	G	0.5306	0.4694	regulatory_region_variant	ENSG00000145349:E024	4	114434999	114435069	ENSG00000145349	CAMK2D	protein_coding	4.93928	3.14907e-06	0.273922	0.0172884	1	PUTM
chr12:120662235	rs11065054	C	T	0.93032	0.06968	downstream_gene_variant	ENSG00000248008:E002	12	120933626	120933743	ENSG00000248008	DYNLL1-AS1	antisense	4.84839	4.5707e-06	1.21453	0.0198871	1	PUTM
chrX:41453131	rs17249910	G	A	0.93767	0.06233	intron_variant	ENSG00000147044:E013	X	41401944	41402059	ENSG00000147044	CASK	protein_coding	-4.68795	8.74044e-06	-0.344077	0.027375	1	PUTM
chr10:134610186	rs79215034	A	G	0.91281	0.08719	downstream_gene_variant	ENSG00000148814:E005	10	134145730	134145760	ENSG00000148814	LRRC27	protein_coding	4.91888	3.42485e-06	0.772384	0.0202443	1	PUTM
chr2:175289144	rs3739150	C	A	0.64552	0.35448	intron_variant	ENSG00000144306:E031	2	175292593	175292623	ENSG00000144306	SCRN3	protein_coding	5.76362	9.16377e-08	0.509311	0.00034804	1	PUTM
chr2:175290371	rs12611808	T	C	0.64552	0.35448	intron_variant	ENSG00000144306:E031	2	175292593	175292623	ENSG00000144306	SCRN3	protein_coding	5.76362	9.16377e-08	0.509311	0.00034804	1	PUTM
chr2:175290820	rs6738161	G	A	0.64552	0.35448	intron_variant	ENSG00000144306:E031	2	175292593	175292623	ENSG00000144306	SCRN3	protein_coding	5.76362	9.16377e-08	0.509311	0.00034804	1	PUTM
chr2:175291883	rs12617100	T	C	0.64552	0.35448	intron_variant	ENSG00000144306:E031	2	175292593	175292623	ENSG00000144306	SCRN3	protein_coding	5.76362	9.16377e-08	0.509311	0.00034804	1	PUTM
chr2:175292364	rs17256082	T	C	0.64552	0.35448	intron_variant	ENSG00000144306:E031	2	175292593	175292623	ENSG00000144306	SCRN3	protein_coding	5.76362	9.16377e-08	0.509311	0.00034804	1	PUTM
chr2:175292888	rs1045661	G	C	0.64552	0.35448	3_prime_UTR_variant	ENSG00000144306:E031	2	175292593	175292623	ENSG00000144306	SCRN3	protein_coding	5.76362	9.16377e-08	0.509311	0.00034804	1	PUTM
chr2:175293638	rs3739151	C	T	0.64552	0.35448	3_prime_UTR_variant	ENSG00000144306:E031	2	175292593	175292623	ENSG00000144306	SCRN3	protein_coding	5.76362	9.16377e-08	0.509311	0.00034804	1	PUTM
chr2:175294610	rs11745	C	T	0.64552	0.35448	downstream_gene_variant	ENSG00000144306:E031	2	175292593	175292623	ENSG00000144306	SCRN3	protein_coding	5.76362	9.16377e-08	0.509311	0.00034804	1	PUTM
chr2:175294907	rs10930661	C	T	0.64552	0.35448	downstream_gene_variant	ENSG00000144306:E031	2	175292593	175292623	ENSG00000144306	SCRN3	protein_coding	5.76362	9.16377e-08	0.509311	0.00034804	1	PUTM
chr2:175295717	rs11689787	T	C	0.64552	0.35448	downstream_gene_variant	ENSG00000144306:E031	2	175292593	175292623	ENSG00000144306	SCRN3	protein_coding	5.76362	9.16377e-08	0.509311	0.00034804	1	PUTM
chr2:175296173	rs11683998	C	T	0.64552	0.35448	downstream_gene_variant	ENSG00000144306:E031	2	175292593	175292623	ENSG00000144306	SCRN3	protein_coding	5.76362	9.16377e-08	0.509311	0.00034804	1	PUTM
chr2:175296254	rs11690002	T	C	0.64552	0.35448	downstream_gene_variant	ENSG00000144306:E031	2	175292593	175292623	ENSG00000144306	SCRN3	protein_coding	5.76362	9.16377e-08	0.509311	0.00034804	1	PUTM
chr2:175296261	rs11684133	G	A	0.64552	0.35448	downstream_gene_variant	ENSG00000144306:E031	2	175292593	175292623	ENSG00000144306	SCRN3	protein_coding	5.76362	9.16377e-08	0.509311	0.00034804	1	PUTM
chr2:175297360	rs10930663	G	A	0.64552	0.35448	downstream_gene_variant	ENSG00000144306:E031	2	175292593	175292623	ENSG00000144306	SCRN3	protein_coding	5.76362	9.16377e-08	0.509311	0.00034804	1	PUTM
chr2:175297705	rs10930664	G	A	0.64552	0.35448	downstream_gene_variant	ENSG00000144306:E031	2	175292593	175292623	ENSG00000144306	SCRN3	protein_coding	5.76362	9.16377e-08	0.509311	0.00034804	1	PUTM
chr2:175297867	rs12612661	A	T	0.64552	0.35448	downstream_gene_variant	ENSG00000144306:E031	2	175292593	175292623	ENSG00000144306	SCRN3	protein_coding	5.76362	9.16377e-08	0.509311	0.00034804	1	PUTM
chr2:175298223	rs12619175	C	T	0.64552	0.35448	downstream_gene_variant	ENSG00000144306:E031	2	175292593	175292623	ENSG00000144306	SCRN3	protein_coding	5.76362	9.16377e-08	0.509311	0.00034804	1	PUTM
chr2:175298358:G_GC	NA	R	I	0.64552	0.35448	downstream_gene_variant	ENSG00000144306:E031	2	175292593	175292623	ENSG00000144306	SCRN3	protein_coding	5.76362	9.16377e-08	0.509311	0.00034804	1	PUTM
chr2:175299316	rs1056035	G	T	0.64553	0.35447	downstream_gene_variant	ENSG00000144306:E031	2	175292593	175292623	ENSG00000144306	SCRN3	protein_coding	5.76362	9.16377e-08	0.509311	0.00034804	1	PUTM
chr2:175300997	rs6757461	G	A	0.64552	0.35448	downstream_gene_variant	ENSG00000144306:E031	2	175292593	175292623	ENSG00000144306	SCRN3	protein_coding	5.76362	9.16377e-08	0.509311	0.00034804	1	PUTM
chr2:175303245	rs12995528	G	C	0.64553	0.35447	downstream_gene_variant	ENSG00000144306:E031	2	175292593	175292623	ENSG00000144306	SCRN3	protein_coding	5.76362	9.16377e-08	0.509311	0.00034804	1	PUTM
chr2:175305625	rs10930666	C	T	0.64553	0.35447	downstream_gene_variant	ENSG00000144306:E031	2	175292593	175292623	ENSG00000144306	SCRN3	protein_coding	5.76362	9.16377e-08	0.509311	0.00034804	1	PUTM
chr2:175306691	rs35594437	G	A	0.64552	0.35448	downstream_gene_variant	ENSG00000144306:E031	2	175292593	175292623	ENSG00000144306	SCRN3	protein_coding	5.76362	9.16377e-08	0.509311	0.00034804	1	PUTM
chr2:175307396	rs17322327	T	C	0.64552	0.35448	downstream_gene_variant	ENSG00000144306:E031	2	175292593	175292623	ENSG00000144306	SCRN3	protein_coding	5.76362	9.16377e-08	0.509311	0.00034804	1	PUTM
chr2:175307434:TA_T	NA	R	D	0.64552	0.35448	regulatory_region_variant	ENSG00000144306:E031	2	175292593	175292623	ENSG00000144306	SCRN3	protein_coding	5.76362	9.16377e-08	0.509311	0.00034804	1	PUTM
chr2:175308999	rs62175261	C	T	0.64552	0.35448	downstream_gene_variant	ENSG00000144306:E031	2	175292593	175292623	ENSG00000144306	SCRN3	protein_coding	5.76362	9.16377e-08	0.509311	0.00034804	1	PUTM
chr2:175309362	rs62175262	C	A	0.64552	0.35448	downstream_gene_variant	ENSG00000144306:E031	2	175292593	175292623	ENSG00000144306	SCRN3	protein_coding	5.76362	9.16377e-08	0.509311	0.00034804	1	PUTM
chr2:175309624	rs12993286	C	T	0.64553	0.35447	downstream_gene_variant	ENSG00000144306:E031	2	175292593	175292623	ENSG00000144306	SCRN3	protein_coding	5.76362	9.16377e-08	0.509311	0.00034804	1	PUTM
chr2:175310029	rs10168192	G	C	0.64552	0.35448	downstream_gene_variant	ENSG00000144306:E031	2	175292593	175292623	ENSG00000144306	SCRN3	protein_coding	5.76362	9.16377e-08	0.509311	0.00034804	1	PUTM
chr15:50620044	rs112741842	C	T	0.59119	0.40881	upstream_gene_variant	ENSG00000244879:E016	15	50649116	50650527	ENSG00000244879	GABPB1-AS1	processed_transcript	-4.94295	3.10189e-06	-0.342252	0.0143338	1	PUTM
chr12:53445282	rs10747658	A	G	0.56115	0.43885	intron_variant	ENSG00000111077:E058	12	53455599	53455679	ENSG00000111077	TENC1	protein_coding	4.77958	6.04469e-06	0.207373	0.0303323	1	PUTM
chr3:114039966	rs9879813	G	T	0.58208	0.41792	upstream_gene_variant	ENSG00000241560:E011	3	114085876	114085891	ENSG00000241560	ZBTB20-AS1	antisense	4.77337	6.19852e-06	0.394387	0.0174674	1	PUTM
chr15:50624935	rs2033115	A	T	0.57033	0.42967	upstream_gene_variant	ENSG00000244879:E014	15	50648635	50648667	ENSG00000244879	GABPB1-AS1	processed_transcript	5.54533	2.39912e-07	0.442527	0.00110863	1	PUTM
chr2:88464840	rs4359651	T	G	0.70148	0.29852	upstream_gene_variant	ENSG00000144115:E006	2	88472658	88472769	ENSG00000144115	THNSL2	protein_coding	6.19492	1.30519e-08	0.690006	2.20056e-05	1	PUTM
chr2:88448348	rs4337471	G	A	0.69609	0.30391	upstream_gene_variant	ENSG00000144115:E023	2	88484847	88484998	ENSG00000144115	THNSL2	protein_coding	6.49558	3.24527e-09	0.752798	5.47152e-06	1	PUTM
chr2:88452740	rs7582011	T	A	0.70093	0.29907	upstream_gene_variant	ENSG00000144115:E026	2	88485417	88485837	ENSG00000144115	THNSL2	protein_coding	8.0493	1.78036e-12	1.08932	3.00169e-09	1	PUTM
chr13:113705588:TGGGG	NA	R	D	0.77989	0.22011	intron_variant,feature_truncation	ENSG00000126217:E049	13	113720360	113720484	ENSG00000126217	MCF2L	protein_coding	-5.01788	2.27489e-06	-0.409907	0.0117885	1	PUTM
chr14:60505384	rs219413	T	G	0.91213	0.08787	upstream_gene_variant	ENSG00000126773:E005	14	60558904	60559137	ENSG00000126773	PCNXL4	protein_coding	5.38831	4.74189e-07	0.321259	0.00170234	1	PUTM
chr1:161068119	rs77584890	C	T	0.93285	0.06715	upstream_gene_variant	ENSG00000143252:E021	1	161332331	161332447	ENSG00000143252	SDHC	protein_coding	5.69085	1.26544e-07	0.704949	0.000589696	1	PUTM
chr1:165623785	rs4147608	G	A	0.85434	0.14566	intron_variant	ENSG00000143198:E026	1	165623070	165623515	ENSG00000143198	MGST3	protein_coding	4.84512	4.63205e-06	0.455058	0.0234428	1	PUTM
chr21:34027774	rs2833935	T	C	0.51454	0.48546	upstream_gene_variant	ENSG00000238197:E003	21	34102663	34102972	ENSG00000238197	PAXBP1-AS1	antisense	-5.05485	1.95042e-06	-0.359789	0.00896021	1	PUTM
chr17:76963923	rs12453163	G	A	0.9247	0.0753	downstream_gene_variant	ENSG00000141582:E009	17	77811681	77811701	ENSG00000141582	CBX4	protein_coding	4.72194	7.62631e-06	0.65297	0.0446978	1	PUTM
chr21:33275860	rs2833551	T	A	0.83564	0.16436	downstream_gene_variant	ENSG00000142207:E031	21	33733316	33733432	ENSG00000142207	URB1	protein_coding	4.78892	5.82042e-06	0.381985	0.0304757	1	PUTM
chr13:94829865	rs61964466	T	A	0.89836	0.10164	downstream_gene_variant	ENSG00000088451:E014	13	95248305	95248496	ENSG00000088451	TGDS	protein_coding	4.93371	3.22214e-06	0.71073	0.017638	1	PUTM
chr12:31248430	rs10771802	C	T	0.5843	0.4157	intron_variant	ENSG00000013573:E024	12	31237517	31237590	ENSG00000013573	DDX11	protein_coding	5.07297	1.80834e-06	0.559975	0.012955	1	PUTM
chr1:144474542	rs10907360	T	C	0.51476	0.48524	intron_variant	ENSG00000236943:E043	1	144506277	144506436	ENSG00000236943	RP11-640M9.1	antisense	-6.1628	1.51209e-08	-0.479457	1.31552e-06	1	PUTM
chr9:44178012	rs28516946	C	T	0.8297	0.1703	upstream_gene_variant	ENSG00000236816:E012	9	44110476	44110583	ENSG00000236816	ANKRD20A7P	pseudogene	-4.69545	8.48161e-06	-0.612928	0.000856642	1	PUTM
chr6:31322144	rs3819305	C	G	0.77589	0.22411	intron_variant	ENSG00000234745:E007	6	31322884	31322898	ENSG00000234745	HLA-B	protein_coding	5.80364	7.66772e-08	0.472743	0.00104626	1	PUTM
chr16:757166	rs12599342	C	T	0.54733	0.45267	downstream_gene_variant	ENSG00000140983:E067	16	722254	722297	ENSG00000140983	RHOT2	protein_coding	-5.89133	5.17823e-08	-0.416658	0.000236593	1	PUTM
chr16:713210	rs9937980	G	A	0.60474	0.39526	upstream_gene_variant	ENSG00000140983:E073	16	722703	722748	ENSG00000140983	RHOT2	protein_coding	5.13178	1.41327e-06	0.269601	0.00645725	1	PUTM
chr11:60835704	rs59850584	G	C	0.80599	0.19401	downstream_gene_variant	ENSG00000110079:E018	11	60075654	60075837	ENSG00000110079	MS4A4A	protein_coding	5.06003	1.90872e-06	0.720059	0.00712716	1	PUTM
chr8:11659109	rs2645430	G	A	0.55993	0.44007	upstream_gene_variant	ENSG00000227888:E011	8	12245806	12245843	ENSG00000227888	FAM66A	processed_transcript	5.00411	2.40878e-06	0.523554	0.0131158	1	PUTM
chr4:170645539	rs4420942	T	C	0.73873	0.26127	downstream_gene_variant	ENSG00000109572:E033	4	170641058	170641429	ENSG00000109572	CLCN3	protein_coding	-5.97873	3.49285e-08	-0.182222	0.000176808	1	PUTM
chr14:92365168	rs11160031	C	T	0.512	0.488	intron_variant	ENSG00000140092:E020	14	92406909	92406960	ENSG00000140092	FBLN5	protein_coding	-5.04527	2.02987e-06	-0.304427	0.0110872	1	PUTM
chr4:170646968	rs13111508	T	C	0.70839	0.29161	downstream_gene_variant	ENSG00000109572:E030	4	170634230	170634338	ENSG00000109572	CLCN3	protein_coding	-5.39954	4.51781e-07	-0.173689	0.00228692	1	PUTM
chr8:11866138	rs35751835	G	A	0.65284	0.34716	upstream_gene_variant	ENSG00000227888:E007	8	12245250	12245374	ENSG00000227888	FAM66A	processed_transcript	5.00486	2.40131e-06	0.88201	0.0130751	1	PUTM
chr14:47716834:A_ATT	NA	R	I	0.62691	0.37309	intron_variant,feature_elongation	ENSG00000139915:E041	14	47812396	47812437	ENSG00000139915	MDGA2	protein_coding	4.8391	4.74707e-06	0.61733	0.0401412	1	PUTM
chr4:52835379	rs2319749	C	T	0.6974	0.3026	downstream_gene_variant	ENSG00000109184:E012	4	52714371	52714533	ENSG00000109184	DCUN1D4	protein_coding	-7.22108	1.02996e-10	-0.672371	1.89409e-07	1	PUTM
chr2:234474604	rs1377461	C	T	0.76144	0.23856	intron_variant	ENSG00000085982:E039	2	234431899	234432135	ENSG00000085982	USP40	protein_coding	5.28082	7.51797e-07	0.277462	0.0041424	1	PUTM
chr9:33801498:G_GC	NA	R	I	0.92188	0.07812	regulatory_region_variant	ENSG00000086102:E011	9	33318908	33319018	ENSG00000086102	NFX1	protein_coding	4.87432	4.11139e-06	0.534455	0.0218233	1	PUTM
chr4:101461378	rs72692183	G	A	0.81695	0.18305	downstream_gene_variant	ENSG00000138814:E020	4	102020768	102020879	ENSG00000138814	PPP3CA	protein_coding	5.28854	7.27429e-07	0.257451	0.00428529	1	PUTM
chr1:16804753	rs696097	C	T	0.569	0.431	downstream_gene_variant	ENSG00000215908:E006	1	16952270	16952500	ENSG00000215908	CROCCP2	lincRNA	5.0222	2.23447e-06	0.458196	0.00989645	1	PUTM
chr16:88174556	rs6540177	A	G	0.93982	0.06018	downstream_gene_variant	ENSG00000051523:E016	16	88713234	88713246	ENSG00000051523	CYBA	protein_coding	-4.70927	8.0244e-06	-1.09689	0.0492618	1	PUTM
chr11:33086281	rs11032137	T	C	0.63139	0.36861	downstream_gene_variant	ENSG00000213713:E001	11	33097112	33098006	ENSG00000213713	PIGCP1	pseudogene	-7.57052	1.88265e-11	-0.311175	8.615e-08	1	PUTM
chr11:1974892	rs217208	C	G	0.49771	0.49771	intron_variant	ENSG00000214026:E015	11	1977486	1977576	ENSG00000214026	MRPL23	protein_coding	4.74128	7.05561e-06	0.164641	0.0433355	1	PUTM
chr17:35418617	rs8073007	C	T	0.81288	0.18712	downstream_gene_variant	ENSG00000108270:E010	17	35345957	35345991	ENSG00000108270	AATF	protein_coding	-4.84173	4.6965e-06	-0.234864	0.0155313	1	PUTM
chr10:73295767	rs117167974	G	T	0.9328	0.0672	downstream_gene_variant	ENSG00000138303:E028	10	73970496	73970532	ENSG00000138303	ASCC1	protein_coding	5.64197	1.57008e-07	1.0865	0.00060558	1	PUTM
chr10:3183044:T_TA	NA	R	I	0.92746	0.07254	intron_variant,feature_elongation	ENSG00000107959:E008	10	3181096	3181241	ENSG00000107959	PITRM1	protein_coding	5.64411	1.55538e-07	0.365329	0.00104895	1	PUTM
chr1:84061630	rs4333868	G	A	0.63806	0.36194	downstream_gene_variant	ENSG00000137941:E049	1	84417870	84418064	ENSG00000137941	TTLL7	protein_coding	5.04107	2.0657e-06	0.212084	0.00976459	1	PUTM
chr1:84062434	rs4128486	A	G	0.63806	0.36194	downstream_gene_variant	ENSG00000137941:E049	1	84417870	84418064	ENSG00000137941	TTLL7	protein_coding	5.04107	2.0657e-06	0.212084	0.00976459	1	PUTM
chr3:116769247	rs186729444	C	T	0.65515	0.34485	upstream_gene_variant	ENSG00000206889:E001	3	117263052	117263158	ENSG00000206889	RNU6-1200P	snRNA	4.6769	9.13528e-06	0.363497	0.0443426	1	PUTM
chr2:32614191	rs6734595	G	A	0.90574	0.09426	upstream_gene_variant	ENSG00000049323:E046	2	33572434	33572476	ENSG00000049323	LTBP1	protein_coding	4.81708	5.19204e-06	0.583578	0.034849	1	PUTM
chr14:72248818	rs2105469	C	T	0.56462	0.43538	downstream_gene_variant	ENSG00000205683:E003	14	73096332	73096444	ENSG00000205683	DPF3	protein_coding	-4.86944	4.19429e-06	-0.348128	0.0229763	1	PUTM
chr6:29920126	rs116218346	T	C	0.6044	0.3956	downstream_gene_variant	ENSG00000206503:E016	6	29912277	29912393	ENSG00000206503	HLA-A	protein_coding	-10.8084	1.68458e-18	-1.39394	1.88791e-14	1	PUTM
chr6:29804705	rs141298074	T	A	0.90686	0.09314	upstream_gene_variant	ENSG00000206503:E016	6	29912277	29912393	ENSG00000206503	HLA-A	protein_coding	5.3968	4.64648e-07	1.08861	0.00520731	2	PUTM
chr6:29880429	rs114252917	G	A	0.85901	0.14099	upstream_gene_variant	ENSG00000206503:E022	6	29913228	29913660	ENSG00000206503	HLA-A	protein_coding	-5.28193	7.48254e-07	-0.502007	0.00838568	1	PUTM
chr3:100202600:CTCTT	NA	R	D	0.63392	0.36608	downstream_gene_variant	ENSG00000206535:E007	3	100170580	100170793	ENSG00000206535	LNP1	protein_coding	6.61777	1.8306e-09	0.386506	7.7654e-06	1	PUTM
chr10:97827715	rs11188579	C	T	0.70768	0.29232	downstream_gene_variant	ENSG00000107443:E010	10	97819346	97820236	ENSG00000107443	CCNJ	protein_coding	4.971	2.76271e-06	0.225182	0.0127582	1	PUTM
chr8:94011714	rs74487968	G	A	0.93006	0.06994	intron_variant	ENSG00000205133:E043	8	93978338	93978339	ENSG00000205133	TRIQK	protein_coding	4.61721	1.15866e-05	0.982161	0.0400087	1	PUTM
chr9:113313187	rs10980438	C	A	0.80974	0.19026	downstream_gene_variant	ENSG00000136813:E046	9	114185479	114185528	ENSG00000136813	KIAA0368	protein_coding	5.11992	1.48551e-06	0.283073	0.00919087	1	PUTM
chr2:114146965	rs6733253	G	A	0.80814	0.19186	upstream_gene_variant	ENSG00000136682:E030	2	114252697	114252826	ENSG00000136682	CBWD2	protein_coding	5.32984	6.0965e-07	1.06783	0.00259345	1	PUTM
chr2:206907256	rs818012	G	A	0.58494	0.41506	upstream_gene_variant	ENSG00000204186:E004	2	207161970	207162097	ENSG00000204186	ZDBF2	protein_coding	4.84186	4.69403e-06	0.201995	0.0210199	1	PUTM
chr1:245148399	rs12409596	C	T	0.594	0.406	intron_variant	ENSG00000203666:E001	1	245133007	245133040	ENSG00000203666	EFCAB2	protein_coding	6.05508	2.47125e-08	0.595904	0.000152674	1	PUTM
chr10:51086091	rs116130492	G	T	0.71484	0.28516	upstream_gene_variant	ENSG00000204149:E010	10	51770186	51770259	ENSG00000204149	AGAP6	protein_coding	5.26332	8.10035e-07	0.497326	0.00203724	1	PUTM
chr7:23251005	rs858279	T	C	0.64306	0.35694	upstream_gene_variant	ENSG00000136235:E039	7	23313872	23314169	ENSG00000136235	GPNMB	protein_coding	7.60123	1.6199e-11	0.772868	9.018e-08	1	PUTM
chr7:151254969	rs13246715	C	A	0.66115	0.33885	intron_variant	ENSG00000106617:E002	7	151253210	151253246	ENSG00000106617	PRKAG2	protein_coding	-7.30276	6.93615e-11	-0.907072	3.82668e-07	1	PUTM
chr15:74592862	rs12904134	G	A	0.54977	0.45023	upstream_gene_variant	ENSG00000198794:E020	15	75304148	75304187	ENSG00000198794	SCAMP5	protein_coding	5.11091	1.54275e-06	0.358307	0.00412686	1	PUTM
chr3:38030747	rs11715770	G	A	0.79078	0.20922	intron_variant	ENSG00000136059:E038	3	38047672	38047695	ENSG00000136059	VILL	protein_coding	6.01586	2.95265e-08	0.563717	0.000103874	1	PUTM
chr19:10107572	rs8104251	G	C	0.76945	0.23055	downstream_gene_variant	ENSG00000198258:E017	19	9940641	9940752	ENSG00000198258	UBL5	protein_coding	5.18981	1.10655e-06	0.240387	0.00570539	1	PUTM
chr7:43073789	rs11761376	G	A	0.9401	0.0599	upstream_gene_variant	ENSG00000106571:E021	7	42262729	42262894	ENSG00000106571	GLI3	protein_coding	4.81815	5.16951e-06	0.669279	0.0262766	1	PUTM
chr2:231795391	rs6742145	G	C	0.69205	0.30795	downstream_gene_variant	ENSG00000135916:E016	2	231741676	231741682	ENSG00000135916	ITM2C	protein_coding	-4.86518	4.26793e-06	-0.23223	0.0226968	1	PUTM
chr7:64253570	rs7799424	T	A	0.64495	0.35505	upstream_gene_variant	ENSG00000198039:E018	7	64377408	64377496	ENSG00000198039	ZNF273	protein_coding	5.06299	1.88534e-06	0.399919	0.00784677	1	PUTM
chr7:27245101	rs929250	T	G	0.89925	0.10075	upstream_gene_variant	ENSG00000106052:E013	7	27805484	27805601	ENSG00000106052	TAX1BP1	protein_coding	-4.9475	3.04425e-06	-0.155197	0.0148712	1	PUTM
chr7:27245893	rs3735533	C	T	0.89925	0.10075	upstream_gene_variant	ENSG00000106052:E013	7	27805484	27805601	ENSG00000106052	TAX1BP1	protein_coding	-4.9475	3.04425e-06	-0.155197	0.0148712	1	PUTM
chr20:24959375:CT_C	NA	R	D	0.92955	0.07045	upstream_gene_variant	ENSG00000197586:E025	20	25197284	25197353	ENSG00000197586	ENTPD6	protein_coding	4.91021	3.54908e-06	0.351742	0.0147748	1	PUTM
chr2:231029682	rs6742762	G	A	0.53189	0.46811	downstream_gene_variant	ENSG00000135899:E017	2	231041381	231041440	ENSG00000135899	SP110	protein_coding	5.64315	1.56197e-07	0.347316	0.000844244	1	PUTM
chr12:4351884	rs7955545	A	G	0.57837	0.42163	downstream_gene_variant	ENSG00000047621:E028	12	4647575	4647609	ENSG00000047621	C12orf4	protein_coding	5.23179	9.26247e-07	0.533291	0.00465161	1	PUTM
chr3:47943861	rs319696	T	C	0.66715	0.33285	intron_variant	ENSG00000047849:E033	3	47950758	47951731	ENSG00000047849	MAP4	protein_coding	-4.49127	1.90228e-05	-0.296028	0.0363336	1	PUTM
chr6:49540207	rs13205367	T	C	0.81246	0.18754	downstream_gene_variant	ENSG00000197261:E012	6	49520071	49520180	ENSG00000197261	C6orf141	protein_coding	4.86432	4.28293e-06	0.377411	0.0195259	1	PUTM
chr19:4599240	rs57215154	C	T	0.89894	0.10106	downstream_gene_variant	ENSG00000105255:E030	19	4323021	4323031	ENSG00000105255	FSD1	protein_coding	4.91697	3.45195e-06	0.553727	0.0181434	1	PUTM
chr2:98164948	rs7592057	T	C	0.69749	0.30251	intron_variant	ENSG00000196912:E030	2	98158542	98158570	ENSG00000196912	ANKRD36B	pseudogene	-8.20718	8.12975e-13	-1.11263	2.00642e-09	1	PUTM
chr2:209023775	rs6724628	A	G	0.60077	0.39923	downstream_gene_variant	ENSG00000188674:E012	2	209046011	209046029	ENSG00000188674	C2orf80	protein_coding	-5.14392	1.34291e-06	-0.25657	0.00570333	1	PUTM
chr12:46512258	rs10880920	C	T	0.52948	0.47052	downstream_gene_variant	ENSG00000189079:E011	12	46215203	46215270	ENSG00000189079	ARID2	protein_coding	-5.05802	1.92479e-06	-0.373928	0.00727763	1	PUTM
chr16:28619920	rs1126446	A	G	0.74547	0.25453	synonymous_variant	ENSG00000196502:E011	16	28618082	28618176	ENSG00000196502	SULT1A1	protein_coding	6.30335	7.92458e-09	0.636743	2.12537e-05	1	PUTM
chr19:50729680	rs11882090	G	A	0.57177	0.42823	upstream_gene_variant	ENSG00000104872:E005	19	49949808	49949852	ENSG00000104872	PIH1D1	protein_coding	4.64423	1.04069e-05	0.193925	0.0462168	1	PUTM
chrX:119417926	rs72607680	T	A	0.91038	0.08962	upstream_gene_variant	ENSG00000186416:E002	X	118722304	118722305	ENSG00000186416	NKRF	protein_coding	5.03684	2.10247e-06	0.542603	0.00531925	1	PUTM
chr1:150249349:G_GA	NA	I	R	0.52184	0.47816	upstream_gene_variant	ENSG00000187145:E004	1	150280482	150281414	ENSG00000187145	MRPS21	protein_coding	-5.84506	6.37201e-08	-0.13277	0.000157389	1	PUTM
chr11:10472064	rs7938316	C	T	0.61617	0.38383	splice_donor_variant	ENSG00000133805:E022	11	10500185	10500277	ENSG00000133805	AMPD3	protein_coding	-5.55905	2.25939e-07	-0.342784	0.00144307	1	PUTM
chr16:15959491	rs11859259	T	C	0.94751	0.05249	downstream_gene_variant	ENSG00000133393:E010	16	15967348	15967484	ENSG00000133393	FOPNL	protein_coding	6.63733	1.66974e-09	0.75825	4.01906e-06	1	PUTM
chr22:30769476:CA_C	NA	R	D	0.79195	0.20805	downstream_gene_variant	ENSG00000133422:E010	22	31329453	31329507	ENSG00000133422	MORC2	protein_coding	4.74861	6.8502e-06	0.471263	0.0276679	1	PUTM
chr11:243020:TC_T	NA	D	R	0.70064	0.29936	intron_variant	ENSG00000185627:E016	11	244675	244705	ENSG00000185627	PSMD13	protein_coding	-8.44873	2.43851e-13	-0.712345	8.23484e-10	1	PUTM
chr1:19675736	rs7540995	C	T	0.79501	0.20499	intron_variant	ENSG00000077549:E004	1	19665317	19665852	ENSG00000077549	CAPZB	protein_coding	9.18568	6.03104e-15	0.290087	3.54625e-11	1	PUTM
chr17:6949426	rs72834422	A	G	0.92024	0.07976	downstream_gene_variant	ENSG00000132535:E009	17	7096877	7096903	ENSG00000132535	DLG4	protein_coding	-4.85955	4.36722e-06	-0.309059	0.0217575	1	PUTM
chr15:102236087	rs6598495	A	G	0.49108	0.49108	non_coding_transcript_exon_variant	ENSG00000185418:E005	15	102196070	102196223	ENSG00000185418	TARSL2	protein_coding	-7.9487	2.92957e-12	-0.737175	9.64121e-09	1	PUTM
chr21:40853132	rs11088478	C	T	0.56579	0.43421	intron_variant	ENSG00000185437:E017	21	40883607	40883633	ENSG00000185437	SH3BGR	protein_coding	-9.63683	6.1946e-16	-0.558797	4.02959e-12	1	PUTM
chr13:44223932:C_CA	NA	R	I	0.60105	0.39895	upstream_gene_variant	ENSG00000133106:E016	13	43538202	43538275	ENSG00000133106	EPSTI1	protein_coding	5.30939	6.6543e-07	0.418748	0.00331517	1	PUTM
chr3:182645997:CA_C	NA	D	R	0.71103	0.28897	downstream_gene_variant	ENSG00000043093:E012	3	182683325	182683466	ENSG00000043093	DCUN1D1	protein_coding	-4.69414	8.52636e-06	-0.259277	0.0335001	1	PUTM
chr10:129782346	rs11015995	T	C	0.75173	0.24827	intron_variant	ENSG00000132334:E019	10	129847794	129847798	ENSG00000132334	PTPRE	protein_coding	-5.02493	2.20926e-06	-0.43816	0.0152594	1	PUTM
chr6:109726262:G_GA	NA	R	I	0.6276	0.3724	intron_variant,feature_elongation	ENSG00000185250:E011	6	109740390	109740446	ENSG00000185250	PPIL6	protein_coding	-5.73687	1.03204e-07	-0.41304	0.000397438	1	PUTM
chr8:15863576	rs2410312	G	T	0.91288	0.08712	downstream_gene_variant	ENSG00000104723:E034	8	15622139	15622170	ENSG00000104723	TUSC3	protein_coding	5.60728	1.82894e-07	0.605414	0.0014957	1	PUTM
chr6:158647565	rs9356504	C	A	0.77846	0.22154	downstream_gene_variant	ENSG00000185068:E003	6	158613009	158615020	NA	NA	NA	5.78575	8.30414e-08	0.193359	0.000484962	1	PUTM
chr2:86025474	rs72842007	G	A	0.77645	0.22355	regulatory_region_variant	ENSG00000132300:E036	2	86355053	86355063	ENSG00000132300	PTCD3	protein_coding	-4.71637	7.79894e-06	-0.468007	0.0300259	1	PUTM
chr19:6436222	rs2860185	C	T	0.57441	0.42559	3_prime_UTR_variant	ENSG00000125648:E003	19	6436203	6436431	ENSG00000125648	SLC25A23	protein_coding	-9.4857	1.32833e-15	-1.04996	6.79704e-12	1	PUTM
chr22:24294979	rs2018350	C	T	0.67582	0.32418	downstream_gene_variant	ENSG00000184674:E004	22	24376533	24376617	ENSG00000184674	GSTT1	protein_coding	7.99201	2.36459e-12	2.49528	1.05697e-08	1	PUTM
chrX:153622584	rs60516219	C	A	0.90502	0.09498	upstream_gene_variant	ENSG00000130822:E009	X	152935905	152935943	ENSG00000130822	PNCK	protein_coding	4.54032	1.56975e-05	0.694832	0.0328548	1	PUTM
chr17:5286692	rs8703	C	T	0.49691	0.49691	3_prime_UTR_variant	ENSG00000029725:E028	17	5281472	5281527	ENSG00000029725	RABEP1	protein_coding	-5.72131	1.10578e-07	-0.142999	0.000682711	1	PUTM
chr8:102872875	rs490125	A	G	0.77621	0.22379	downstream_gene_variant	ENSG00000104517:E032	8	103292622	103292695	ENSG00000104517	UBR5	protein_coding	4.68681	8.78014e-06	0.243055	0.0454548	1	PUTM
chr6:168708045	rs12530360	T	C	0.84645	0.15355	downstream_gene_variant	ENSG00000130396:E033	6	168317769	168317912	ENSG00000130396	MLLT4	protein_coding	-4.83693	4.78924e-06	-0.272815	0.0316664	1	PUTM
chr6:168537371	rs116937646	T	C	0.94639	0.05361	downstream_gene_variant	ENSG00000130396:E033	6	168317769	168317912	ENSG00000130396	MLLT4	protein_coding	5.1236	1.48295e-06	0.531779	0.00980526	2	PUTM
chr16:8831229	rs7206830	G	C	0.7314	0.2686	non_coding_transcript_exon_variant	ENSG00000183044:E052	16	8875448	8878432	ENSG00000183044	ABAT	protein_coding	5.12683	1.44296e-06	0.111529	0.0122594	1	PUTM
chr1:87316168	rs528959	C	T	0.90115	0.09885	downstream_gene_variant	ENSG00000183291:E003	1	87328850	87328983	ENSG00000183291	2015-09-01	protein_coding	-4.74326	6.99956e-06	-0.255923	0.032632	1	PUTM
chr6:155291107	rs7738324	T	C	0.50016	0.49984	upstream_gene_variant	ENSG00000074706:E022	6	154542391	154542462	ENSG00000074706	IPCEF1	protein_coding	-4.82099	5.11028e-06	-0.250484	0.0313516	1	PUTM
chr20:61305999	rs34528481	G	A	0.76581	0.23419	downstream_gene_variant	ENSG00000075043:E018	20	62055530	62055559	ENSG00000075043	KCNQ2	protein_coding	4.99502	2.50133e-06	0.423059	0.0139799	1	PUTM
chr7:5352659	rs138591330	G	T	0.62392	0.37608	synonymous_variant	ENSG00000182095:E006	7	5352742	5353490	ENSG00000182095	TNRC18	protein_coding	-4.96442	2.83885e-06	-0.311484	0.0174533	1	PUTM
chr16:52719620	rs12925035	A	G	0.86883	0.13117	downstream_gene_variant	ENSG00000103494:E005	16	53639393	53639526	ENSG00000103494	RPGRIP1L	protein_coding	5.1474	1.32337e-06	0.411442	0.00654008	1	PUTM
chr16:430304	rs12921174	T	C	0.48063	0.48063	intron_variant	ENSG00000129925:E005	16	422611	422727	ENSG00000129925	TMEM8A	protein_coding	5.79496	7.97038e-08	0.329561	0.000298092	1	PUTM
chr11:824789	rs1138693	C	T	0.75151	0.24849	missense_variant	ENSG00000177666:E021	11	824523	825218	ENSG00000177666	PNPLA2	protein_coding	-6.40151	5.02959e-09	-0.593661	2.72956e-05	1	PUTM
chr19:5543817	rs404961	G	A	0.6826	0.3174	downstream_gene_variant	ENSG00000130254:E015	19	5598804	5598842	ENSG00000130254	SAFB2	protein_coding	4.77423	6.17711e-06	0.316887	0.0317998	1	PUTM
chr7:154665584:GCA_G	NA	R	D	0.61945	0.38055	intron_variant,feature_truncation	ENSG00000130226:E040	7	154668567	154668853	ENSG00000130226	DPP6	protein_coding	5.92847	4.38175e-08	0.504374	0.000395015	1	PUTM
chr2:61461412	rs7588041	T	C	0.70896	0.29104	downstream_gene_variant	ENSG00000173209:E015	2	61408486	61408540	ENSG00000173209	AHSA2	protein_coding	8.43268	2.64204e-13	0.519336	9.69365e-10	1	PUTM
chr3:121455600	rs9824760	A	T	0.77372	0.22628	intron_variant	ENSG00000173230:E006	3	121386323	121386457	ENSG00000173230	GOLGB1	protein_coding	5.30336	6.82795e-07	0.18712	0.00330882	1	PUTM
chr5:162946310:TAAAA	NA	R	D	0.91087	0.08913	3_prime_UTR_variant,feature_truncation	ENSG00000038274:E025	5	162946156	162946328	ENSG00000038274	MAT2B	protein_coding	4.88402	3.95151e-06	0.56673	0.0205874	1	PUTM
chr10:133772995	rs7894027	C	T	0.59225	0.40775	3_prime_UTR_variant	ENSG00000175470:E026	10	133770060	133773331	ENSG00000175470	PPP2R2D	protein_coding	-5.17095	1.19831e-06	-0.338607	0.00765603	1	PUTM
chr1:154758219	rs112818818	G	C	0.93988	0.06012	downstream_gene_variant	ENSG00000176444:E026	1	155242992	155243078	ENSG00000176444	CLK2	protein_coding	4.57546	1.36684e-05	0.781447	0.0379297	1	PUTM
chr10:37926571	rs9418275	A	G	0.65338	0.34662	downstream_gene_variant	ENSG00000175395:E007	10	38246348	38246474	ENSG00000175395	ZNF25	protein_coding	-4.86317	4.30324e-06	-0.161905	0.0172732	1	PUTM
chr5:6623085	rs12691276	C	T	0.6306	0.3694	intron_variant	ENSG00000037474:E023	5	6616840	6616970	ENSG00000037474	NSUN2	protein_coding	-5.31461	6.50732e-07	-0.314804	0.00411002	1	PUTM
chr11:65777898:CTT_C	NA	R	D	0.67516	0.32484	downstream_gene_variant	ENSG00000175334:E010	11	65770511	65770541	ENSG00000175334	BANF1	protein_coding	-4.77396	6.18385e-06	-0.450881	0.016783	1	PUTM
chr15:61430634	rs79522172	T	C	0.93839	0.06161	downstream_gene_variant	ENSG00000129003:E065	15	62253788	62253870	ENSG00000129003	VPS13C	protein_coding	4.67346	9.26177e-06	0.471917	0.0494115	1	PUTM
chr4:1106625	rs10050241	C	T	0.93486	0.06514	downstream_gene_variant	ENSG00000174227:E057	4	524629	525902	ENSG00000174227	PIGG	protein_coding	4.87237	4.14443e-06	1.01102	0.014232	1	PUTM
chr16:28944396	rs2904880	G	C	0.63806	0.36194	downstream_gene_variant	ENSG00000174943:E020	16	29934642	29934680	ENSG00000174943	KCTD13	protein_coding	4.59256	1.27755e-05	0.175642	0.026062	1	PUTM
chrX:100075741	rs2859166	G	T	0.52196	0.47804	upstream_gene_variant	ENSG00000102362:E002	X	99929491	99930893	ENSG00000102362	SYTL4	protein_coding	6.9599	3.61452e-10	0.371239	8.07844e-07	1	PUTM
chrX:100075747	rs2859167	C	T	0.52196	0.47804	upstream_gene_variant	ENSG00000102362:E002	X	99929491	99930893	ENSG00000102362	SYTL4	protein_coding	6.9599	3.61452e-10	0.371239	8.07844e-07	1	PUTM
chr6:42492167	rs59340074	C	T	0.61456	0.38544	upstream_gene_variant	ENSG00000124574:E018	6	43405672	43405751	ENSG00000124574	ABCC10	protein_coding	-5.4095	4.32772e-07	-0.47199	0.00150302	1	PUTM
chr19:21598970	rs28778137	T	C	0.78591	0.21409	downstream_gene_variant	ENSG00000172687:E012	19	21560191	21560814	ENSG00000172687	ZNF738	protein_coding	4.83186	4.88912e-06	0.647025	0.0344732	1	PUTM
chr5:112434312	rs7724258	C	T	0.70895	0.29105	downstream_gene_variant	ENSG00000172795:E026	5	112355821	112356667	ENSG00000172795	DCP2	protein_coding	5.18173	1.14501e-06	0.196819	0.00652198	1	PUTM
chrX:152834467	rs5945307	C	T	0.52999	0.47001	upstream_gene_variant	ENSG00000102119:E023	X	153609644	153609651	ENSG00000102119	EMD	protein_coding	4.8521	4.50213e-06	0.314887	0.00755457	1	PUTM
chr2:3459742	rs10169899	A	G	0.79972	0.20028	non_coding_transcript_exon_variant	ENSG00000171853:E055	2	3483337	3483337	ENSG00000171853	TRAPPC12	protein_coding	5.32782	6.14948e-07	0.553104	0.00391107	1	PUTM
chr6:99904008	rs12204054	C	T	0.70152	0.29848	intron_variant	ENSG00000123552:E011	6	99893838	99894339	ENSG00000123552	USP45	protein_coding	-5.75759	9.41287e-08	-0.212128	0.0004505	1	PUTM
chr3:125649876	rs6438947	T	C	0.76539	0.23461	downstream_gene_variant	ENSG00000171084:E012	3	125647338	125647438	ENSG00000171084	FAM86JP	pseudogene	-6.00734	3.06878e-08	-0.937022	0.000158625	1	PUTM
chr19:53610599	rs8103327	C	T	0.52658	0.47342	downstream_gene_variant	ENSG00000170954:E022	19	53619100	53619177	ENSG00000170954	ZNF415	protein_coding	-5.39658	4.57574e-07	-0.489477	0.00352012	1	PUTM
chr12:26173616	rs74844033	G	A	0.9342	0.0658	intron_variant	ENSG00000123094:E018	12	26217601	26217695	ENSG00000123094	RASSF8	protein_coding	-7.38147	4.73364e-11	-0.522683	2.81936e-07	1	PUTM
chr12:26188609	rs61914246	T	C	0.93291	0.06709	intron_variant	ENSG00000123094:E019	12	26217696	26217805	ENSG00000123094	RASSF8	protein_coding	-6.10699	1.95119e-08	-0.460887	0.000116213	1	PUTM
chr9:36807815	rs77024017	G	A	0.94807	0.05193	downstream_gene_variant	ENSG00000122705:E005	9	36190934	36190959	ENSG00000122705	CLTA	protein_coding	-4.6704	9.37556e-06	-0.885115	0.0375022	1	PUTM
chr7:6227640	rs2189996	G	C	0.94486	0.05514	upstream_gene_variant	ENSG00000122512:E006	7	6018227	6018327	ENSG00000122512	PMS2	protein_coding	6.79443	7.94838e-10	0.707863	4.1419e-06	1	PUTM
chr7:6776366	rs10236353	T	C	0.76678	0.23322	upstream_gene_variant	ENSG00000122512:E006	7	6018227	6018327	ENSG00000122512	PMS2	protein_coding	-4.84998	4.59351e-06	-0.261723	0.0239368	2	PUTM
chr14:23017730	rs1263648	A	G	0.9414	0.0586	downstream_gene_variant	ENSG00000100813:E002	14	23527776	23527788	ENSG00000100813	ACIN1	protein_coding	4.79341	5.71561e-06	1.25848	0.0318988	1	PUTM
chr12:22067217	rs4148651	T	C	0.54104	0.45896	intron_variant	ENSG00000069431:E017	12	22001084	22001180	ENSG00000069431	ABCC9	protein_coding	-5.01336	2.31806e-06	-0.327523	0.0120632	1	PUTM
chr5:130485929	rs76777144	C	T	0.72524	0.27476	downstream_gene_variant	ENSG00000169567:E017	5	130500753	130500787	ENSG00000169567	HINT1	protein_coding	11.2225	2.11039e-19	1.11568	5.66851e-16	1	PUTM
chr17:80593957	rs9913808	C	T	0.79849	0.20151	upstream_gene_variant	ENSG00000169710:E019	17	80040199	80040290	ENSG00000169710	FASN	protein_coding	4.77548	6.1458e-06	0.468055	0.03524	1	PUTM
chr11:71236967	rs11234030	G	A	0.8615	0.1385	upstream_gene_variant	ENSG00000172893:E004	11	71146237	71146353	ENSG00000172893	DHCR7	protein_coding	5.50656	2.84107e-07	0.588604	0.00114581	1	PUTM
chr8:141632375	rs77464046	T	C	0.94821	0.05179	downstream_gene_variant	ENSG00000169398:E048	8	141728416	141728454	ENSG00000169398	PTK2	protein_coding	4.77087	6.26143e-06	1.34376	0.0327598	1	PUTM
chr15:44220396	rs11070414	A	G	0.83551	0.16449	downstream_gene_variant	ENSG00000168803:E009	15	43627290	43627368	ENSG00000168803	ADAL	protein_coding	5.08818	1.69687e-06	0.372888	0.00325799	1	PUTM
chr15:43674427:GA_G	NA	R	D	0.91566	0.08434	downstream_gene_variant	ENSG00000168803:E012	15	43632463	43632550	ENSG00000168803	ADAL	protein_coding	5.40644	4.38531e-07	0.498511	0.000841979	1	PUTM
chr4:1390234	rs76028797	G	T	0.94561	0.05439	downstream_gene_variant	ENSG00000168936:E003	4	1718234	1718327	ENSG00000168936	TMEM129	protein_coding	4.71056	7.98316e-06	0.661243	0.0375129	1	PUTM
chr16:26930123	rs4787882	G	A	0.88189	0.11811	downstream_gene_variant	ENSG00000169189:E006	16	27237047	27237167	ENSG00000169189	NSMCE1	protein_coding	-4.99907	2.45966e-06	-0.283387	0.0123549	1	PUTM
chr4:26348036	rs56795036	T	A	0.55432	0.44568	intron_variant	ENSG00000168214:E026	4	26361313	26361397	ENSG00000168214	RBPJ	protein_coding	5.84196	6.46102e-08	0.413145	0.000299727	1	PUTM
chr2:53204855	rs183349273	T	G	0.90801	0.09199	downstream_gene_variant	ENSG00000068878:E057	2	54163232	54163298	ENSG00000068878	PSME4	protein_coding	4.90487	3.6277e-06	0.587034	0.0201083	1	PUTM
chr12:555500	rs11063010	G	A	0.70557	0.29443	downstream_gene_variant	ENSG00000120647:E035	12	551552	551804	ENSG00000120647	CCDC77	protein_coding	4.58373	1.32292e-05	0.283267	0.041963	1	PUTM
chr22:37296536	rs10483195	C	T	0.81727	0.18273	regulatory_region_variant	ENSG00000100345:E035	22	36700072	36700201	ENSG00000100345	MYH9	protein_coding	-4.93933	3.14849e-06	-0.483187	0.0168129	1	PUTM
chr11:74481631	rs4944950	T	C	0.71688	0.28312	downstream_gene_variant	ENSG00000166435:E032	11	74632259	74632319	ENSG00000166435	XRRA1	protein_coding	-6.40333	4.98724e-09	-0.558601	1.93206e-05	1	PUTM
chr11:130791301	rs1808473	C	A	0.73929	0.26071	upstream_gene_variant	ENSG00000120451:E033	11	130781528	130781666	ENSG00000120451	SNX19	protein_coding	-5.03476	2.12072e-06	-0.183739	0.0103216	1	PUTM
chr6:82586643	rs9341903	G	A	0.53275	0.46725	downstream_gene_variant	ENSG00000005700:E024	6	82909858	82909970	ENSG00000005700	IBTK	protein_coding	5.52936	2.57232e-07	0.244289	0.00109787	1	PUTM
chr7:33988406	rs34246218	T	C	0.94863	0.05137	intron_variant	ENSG00000164619:E014	7	34014314	34014396	ENSG00000164619	BMPER	protein_coding	4.80367	5.48273e-06	1.21161	0.02811	1	PUTM
chr5:96233248:C_CT	NA	I	R	0.47505	0.47505	intron_variant	ENSG00000164308:E036	5	96249021	96249041	ENSG00000164308	ERAP2	protein_coding	-5.97361	3.57455e-08	-0.59202	0.000184625	1	PUTM
chr5:96233248:C_CT	NA	I	R	0.47505	0.47505	intron_variant	ENSG00000164308:E032	5	96245284	96245468	ENSG00000164308	ERAP2	protein_coding	-5.23818	9.01451e-07	-0.530396	0.004656	1	PUTM
chr4:88200021:T_TTT	NA	I	R	0.51887	0.48113	upstream_gene_variant	ENSG00000118762:E019	4	88983058	88983156	ENSG00000118762	PKD2	protein_coding	-5.06764	1.84903e-06	-0.289054	0.00897333	1	PUTM
chr4:140607456:CTTG_	NA	R	D	0.88131	0.11869	downstream_gene_variant	ENSG00000164134:E002	4	140222742	140222985	ENSG00000164134	NAA15	protein_coding	5.62121	1.7203e-07	0.362069	0.000818345	1	PUTM
chr22:32555717	rs140883186	C	G	0.94495	0.05505	downstream_gene_variant	ENSG00000100220:E008	22	32793928	32793934	ENSG00000100220	RTCB	protein_coding	4.89449	3.7856e-06	1.01191	0.0208851	1	PUTM
chr3:48176747	rs12493256	T	C	0.65434	0.34566	upstream_gene_variant	ENSG00000164048:E017	3	48327736	48328120	ENSG00000164048	ZNF589	protein_coding	6.5465	2.55766e-09	0.44515	4.55775e-06	1	PUTM
chr4:39454321	rs6531717	A	G	0.69333	0.30667	downstream_gene_variant	ENSG00000163682:E009	4	39456244	39456269	ENSG00000163682	RPL9	protein_coding	-4.86067	4.34726e-06	-0.197858	0.0231057	1	PUTM
chr2:29383865	rs143335295	A	C	0.94226	0.05774	downstream_gene_variant	ENSG00000163803:E028	2	28800974	28801014	ENSG00000163803	PLB1	protein_coding	4.86805	4.21816e-06	1.07878	0.0200953	1	PUTM
chr3:33541120	rs4679038	T	C	0.58765	0.41235	intron_variant	ENSG00000163539:E006	3	33540076	33540209	ENSG00000163539	CLASP2	protein_coding	-5.25896	8.25202e-07	-0.139561	0.00387845	1	PUTM
chr1:146509941	rs12096308	G	T	0.82594	0.17406	upstream_gene_variant	ENSG00000117281:E001	1	145695798	145695932	ENSG00000117281	CD160	protein_coding	-4.64912	1.02061e-05	-0.409314	0.0104715	1	PUTM
chr22:25305418:T_TTT	NA	R	I	0.83839	0.16161	downstream_gene_variant	ENSG00000100068:E007	22	25750563	25750723	ENSG00000100068	LRP5L	protein_coding	4.68933	8.69203e-06	0.584764	0.0389838	1	PUTM
chr1:237064626	rs6676866	G	T	0.60824	0.39176	3_prime_UTR_variant	ENSG00000116984:E039	1	237058658	237058850	ENSG00000116984	MTR	protein_coding	-4.80361	5.48407e-06	-0.316535	0.0339903	1	PUTM
chr2:175440316	rs11675139	A	G	0.45904	0.45904	intron_variant	ENSG00000115935:E005	2	175426939	175427278	ENSG00000115935	WIPF1	protein_coding	-5.14405	1.34217e-06	-0.220235	0.00536464	1	PUTM
chr10:12218385	rs1996999	T	C	0.45898	0.45898	downstream_gene_variant	ENSG00000065665:E016	10	12191594	12191725	ENSG00000065665	SEC61A2	protein_coding	4.72778	7.44949e-06	0.267513	0.0454121	1	PUTM
chr2:33781257	rs10495793	G	A	0.51556	0.48444	downstream_gene_variant	ENSG00000115760:E075	2	32749955	32750086	ENSG00000115760	BIRC6	protein_coding	-4.67966	9.03509e-06	-0.17251	0.039664	1	PUTM
chr2:187826877	rs111732551	C	T	0.83842	0.16158	downstream_gene_variant	ENSG00000065548:E022	2	187370178	187370324	ENSG00000065548	ZC3H15	protein_coding	4.72731	7.46369e-06	0.390962	0.0308176	1	PUTM
chr2:86799816	rs34150088	G	A	0.89809	0.10191	upstream_gene_variant	ENSG00000115525:E025	2	86114530	86114672	ENSG00000115525	ST3GAL5	protein_coding	5.98862	3.34008e-08	1.00837	0.000140784	1	PUTM
chr10:51796379	rs12359773	C	T	0.61098	0.38902	upstream_gene_variant	ENSG00000099290:E035	10	51885817	51885939	ENSG00000099290	FAM21A	protein_coding	5.71506	1.13683e-07	0.420554	0.000294212	1	PUTM
chr3:184293564	rs7640497	C	T	0.62469	0.37531	downstream_gene_variant	ENSG00000161202:E011	3	183882280	183882305	ENSG00000161202	DVL3	protein_coding	4.678	9.09511e-06	0.249031	0.0439567	1	PUTM
chr3:183909143	rs28673709	G	A	0.78613	0.21387	downstream_gene_variant	ENSG00000161203:E054	3	183901837	183901853	ENSG00000161203	AP2M1	protein_coding	-4.77021	6.27826e-06	-0.171982	0.0299034	1	PUTM
chr11:117076708	rs35186251	T	C	0.7392	0.2608	3_prime_UTR_variant	ENSG00000160613:E016	11	117079389	117079397	ENSG00000160613	PCSK7	protein_coding	5.04873	2.00081e-06	0.568914	0.0114947	1	PUTM
chr19:37689704:T_TAT	NA	R	I	0.68175	0.31825	downstream_gene_variant	ENSG00000267605:E010	19	37762291	37762420	ENSG00000267605	CTD-3220F14.1	lincRNA	5.0936	1.65881e-06	0.589385	0.00646107	1	PUTM
chr7:141659791:AC_A	NA	D	R	0.73424	0.26576	upstream_gene_variant	ENSG00000270157:E001	7	141362722	141363646	ENSG00000270157	RP5-894A10.6	sense_intronic	-5.39933	4.52183e-07	-0.317921	0.00152612	1	PUTM
chr1:18165212	rs36030043	C	T	0.9353	0.0647	upstream_gene_variant	ENSG00000159363:E031	1	17323515	17323670	ENSG00000159363	ATP13A2	protein_coding	-4.70065	8.30677e-06	-0.540442	0.0365249	1	PUTM
chr2:74436225:AG_A	NA	D	R	0.54814	0.45186	upstream_gene_variant	ENSG00000114978:E012	2	74405135	74405241	ENSG00000114978	MOB1A	protein_coding	-4.90188	3.67257e-06	-0.430197	0.0121452	1	PUTM
chr17:6558205	rs9913412	C	T	0.66418	0.33582	splice_region_variant	ENSG00000261996:E001	17	6556783	6557542	ENSG00000261996	CTC-281F24.1	antisense	5.52142	2.66303e-07	0.31442	0.00147319	1	PUTM
chr17:45113562	rs140985863	G	A	0.90952	0.09048	intron_variant	ENSG00000262879:E024	17	45159286	45159716	ENSG00000262879	RP11-156P1.3	processed_transcript	-9.04375	1.23255e-14	-1.66141	5.50579e-11	1	PUTM
chr7:95648166	rs1994506	C	G	0.85327	0.14673	downstream_gene_variant	ENSG00000158528:E011	7	94791179	94791283	ENSG00000158528	PPP1R9A	protein_coding	4.62744	1.11253e-05	0.247864	0.044579	1	PUTM
chr21:34379958	rs59839663	T	C	0.55014	0.44986	upstream_gene_variant	ENSG00000159140:E007	21	34918519	34918685	ENSG00000159140	SON	protein_coding	4.97049	2.76861e-06	0.194743	0.0120739	1	PUTM
chr3:183406579:GC_G	NA	R	D	0.77032	0.22968	regulatory_region_variant	ENSG00000114796:E028	3	183382709	183382827	ENSG00000114796	KLHL24	protein_coding	-4.88369	3.95683e-06	-0.196225	0.019341	1	PUTM
chr3:156200689	rs13069490	G	A	0.52003	0.47997	downstream_gene_variant	ENSG00000114850:E001	3	156257929	156260609	ENSG00000114850	SSR3	protein_coding	4.96161	2.87208e-06	0.102951	0.0125108	1	PUTM
chr2:30982795	rs536137	T	C	0.61197	0.38803	downstream_gene_variant	ENSG00000158089:E015	2	31154983	31155032	ENSG00000158089	GALNT14	protein_coding	4.658	9.85124e-06	0.415381	0.0484878	1	PUTM
chr20:46292149	rs2235734	T	G	0.67641	0.32359	upstream_gene_variant	ENSG00000158296:E024	20	45239085	45239248	ENSG00000158296	SLC13A3	protein_coding	5.49818	2.94661e-07	0.421707	0.00134778	1	PUTM
chr9:130629527	rs2249308	T	G	0.90364	0.09636	upstream_gene_variant	ENSG00000095370:E007	9	130504124	130504238	ENSG00000095370	SH2D3C	protein_coding	4.52291	1.68075e-05	0.755686	0.0478509	1	PUTM
chr15:24838459	rs6576352	G	T	0.54475	0.45525	intron_variant	ENSG00000259905:E008	15	24758770	24758884	ENSG00000259905	PWRN1	lincRNA	-5.14375	1.3439e-06	-0.470562	0.0102526	1	PUTM
chr17:37255905	rs11079077	A	C	0.70617	0.29383	downstream_gene_variant	ENSG00000008838:E058	17	38189426	38189459	ENSG00000008838	MED24	protein_coding	-4.86462	4.27782e-06	-0.407289	0.0160076	1	PUTM
chr21:43503563	rs149896652	C	T	0.94761	0.05239	upstream_gene_variant	ENSG00000157617:E020	21	43346681	43346781	ENSG00000157617	C2CD2	protein_coding	4.7974	5.62377e-06	1.05189	0.0391864	1	PUTM
chr14:25378496	rs11850146	C	T	0.88556	0.11444	upstream_gene_variant	ENSG00000092330:E004	14	24708888	24708894	ENSG00000092330	TINF2	protein_coding	5.32788	6.14791e-07	0.633069	0.00304875	1	PUTM
chr21:42798065	rs2071430	G	T	0.87811	0.12189	5_prime_UTR_variant	ENSG00000157601:E028	21	42804075	42804102	ENSG00000157601	MX1	protein_coding	-5.18537	1.12751e-06	-0.477724	0.00737054	1	PUTM
chr8:124179555:AC_A	NA	R	D	0.82337	0.17663	regulatory_region_variant	ENSG00000156787:E042	8	124154502	124154696	ENSG00000156787	TBC1D31	protein_coding	6.2052	1.24509e-08	0.876483	5.40371e-05	1	PUTM
chr14:30149904	rs34152480	C	T	0.90729	0.09271	upstream_gene_variant	ENSG00000092108:E011	14	31099683	31099771	ENSG00000092108	SCFD1	protein_coding	5.12334	1.46433e-06	0.727072	0.00529355	1	PUTM
chr17:54945188	rs8078230	G	A	0.64293	0.35707	3_prime_UTR_variant	ENSG00000153933:E024	17	54943438	54946036	ENSG00000153933	DGKE	protein_coding	4.6381	1.06638e-05	0.197494	0.0439136	1	PUTM
chr11:124957183	rs6590125	G	T	0.67408	0.32592	upstream_gene_variant	ENSG00000154133:E024	11	124765681	124765686	ENSG00000154133	ROBO4	protein_coding	4.7284	7.43098e-06	0.581585	0.0410859	1	PUTM
chr3:3192524:A_ATA	NA	I	R	0.69655	0.30345	intron_variant	ENSG00000113851:E005	3	3194140	3194271	ENSG00000113851	CRBN	protein_coding	-4.8876	3.89393e-06	-0.143845	0.0277754	1	PUTM
chr7:72857717:AG_A	NA	R	D	0.82635	0.17365	regulatory_region_variant	ENSG00000009954:E003	7	72856024	72856510	ENSG00000009954	BAZ1B	protein_coding	4.49167	1.89926e-05	0.164122	0.0470257	1	PUTM
chr2:109690415	rs987309	A	G	0.52532	0.47468	downstream_gene_variant	ENSG00000153201:E001	2	109335937	109336008	ENSG00000153201	RANBP2	protein_coding	-5.12365	1.46237e-06	-0.490613	0.00567984	1	PUTM
chr6:46644875	rs2270450	C	T	0.69274	0.30726	3_prime_UTR_variant	ENSG00000153291:E025	6	46644751	46645347	ENSG00000153291	SLC25A27	protein_coding	-9.20777	5.3956e-15	-0.558091	2.37676e-11	1	PUTM
chr1:85940105	rs1403955	T	G	0.58955	0.41045	intron_variant	ENSG00000153904:E006	1	85786741	85787047	ENSG00000153904	DDAH1	protein_coding	4.73343	7.28215e-06	0.17518	0.042069	1	PUTM
chr1:85940157	rs1403954	C	T	0.58955	0.41045	intron_variant	ENSG00000153904:E006	1	85786741	85787047	ENSG00000153904	DDAH1	protein_coding	4.73343	7.28215e-06	0.17518	0.042069	1	PUTM
chr5:35720868	rs7446652	A	G	0.76583	0.23417	intron_variant	ENSG00000152582:E042	5	35753726	35753863	ENSG00000152582	SPEF2	protein_coding	5.48949	3.06012e-07	0.669414	0.00158759	1	PUTM
chr2:132260336:G_GAA	NA	R	I	0.80543	0.19457	intron_variant,non_coding_transcript_variant,feature_elongation	ENSG00000152117:E009	2	132258535	132258643	ENSG00000152117	AC093838.4	pseudogene	5.90416	4.88814e-08	0.731847	0.000127483	1	PUTM
chr5:37931062	rs34652545	G	C	0.87399	0.12601	upstream_gene_variant	ENSG00000113569:E002	5	37291735	37291939	ENSG00000113569	NUP155	protein_coding	4.62835	1.10855e-05	0.677664	0.0499513	1	PUTM
chr4:177111486	rs28567067	A	T	0.71629	0.28371	downstream_gene_variant	ENSG00000150627:E032	4	177084305	177084444	ENSG00000150627	WDR17	protein_coding	-4.75546	6.66343e-06	-0.217852	0.0335504	1	PUTM
chr10:22927872	rs1539628	A	G	0.69272	0.30728	intron_variant	ENSG00000150867:E026	10	23003112	23003484	ENSG00000150867	PIP4K2A	protein_coding	4.87807	4.04891e-06	0.181166	0.0110414	1	PUTM
chr14:94548932	rs7152844	G	A	0.53357	0.46643	upstream_gene_variant	ENSG00000089737:E005	14	94517534	94517605	ENSG00000089737	DDX24	protein_coding	9.51166	1.16521e-15	0.627359	6.79897e-12	1	PUTM
chr14:94537543	rs6575386	A	G	0.52925	0.47075	intron_variant	ENSG00000089737:E006	14	94517606	94517808	ENSG00000089737	DDX24	protein_coding	5.25879	8.25778e-07	0.17692	0.00481841	1	PUTM
chr5:87588026	rs4916899	A	G	0.78698	0.21302	intron_variant	ENSG00000247828:E023	5	87583253	87583439	ENSG00000247828	TMEM161B-AS1	antisense	-5.65049	1.51226e-07	-0.290268	0.000402714	1	PUTM
chr4:48028740	rs2352414	A	T	0.59176	0.40824	downstream_gene_variant	ENSG00000248256:E002	4	48862174	48862220	ENSG00000248256	OCIAD1-AS1	antisense	4.47927	1.99341e-05	0.406781	0.0435759	1	PUTM
chr3:15476011	rs1563415	C	G	0.68647	0.31353	synonymous_variant	ENSG00000144597:E004	3	15473594	15473730	ENSG00000144597	EAF1	protein_coding	5.80556	7.60216e-08	0.273884	0.000373038	1	PUTM
chr5:87533534:T_TAC	NA	I	R	0.78069	0.21931	upstream_gene_variant	ENSG00000247828:E019	5	87578574	87578683	ENSG00000247828	TMEM161B-AS1	antisense	-5.28751	7.30645e-07	-0.248548	0.00194571	1	PUTM
chr4:84356150	rs35206598	T	C	0.66764	0.33236	upstream_gene_variant	ENSG00000145284:E006	4	83619173	83619235	ENSG00000145284	SCD5	protein_coding	4.79056	5.84592e-06	0.383585	0.0317726	2	PUTM
chr4:144478525	rs17017899	T	C	0.81614	0.18386	upstream_gene_variant	ENSG00000246448:E005	4	144780169	144780268	ENSG00000246448	RP13-578N3.3	antisense	-5.33751	5.89921e-07	-0.75349	0.00263164	1	PUTM
chr2:226262663	rs7601852	G	A	0.8014	0.1986	upstream_gene_variant	ENSG00000144460:E002	2	226273580	226273596	ENSG00000144460	NYAP2	protein_coding	-8.51562	1.74547e-13	-0.826315	8.60341e-10	1	PUTM
chr15:50628548:C_CT	NA	R	I	0.54208	0.45792	upstream_gene_variant	ENSG00000244879:E015	15	50648668	50649115	ENSG00000244879	GABPB1-AS1	processed_transcript	-6.00108	3.15699e-08	-0.501803	0.000145885	1	PUTM
chr12:81206491	rs4240719	A	C	0.71698	0.28302	upstream_gene_variant	ENSG00000058272:E063	12	80239082	80239200	ENSG00000058272	PPP1R12A	protein_coding	4.87613	4.08108e-06	0.164012	0.0141899	1	PUTM
chr12:80745081	rs34097959	T	G	0.75254	0.24746	upstream_gene_variant	ENSG00000058272:E063	12	80239082	80239200	ENSG00000058272	PPP1R12A	protein_coding	4.57732	1.36971e-05	0.155705	0.0476248	2	PUTM
chr2:88469770	rs6547757	C	G	0.6976	0.3024	upstream_gene_variant	ENSG00000144115:E015	2	88478469	88478532	ENSG00000144115	THNSL2	protein_coding	7.6422	1.32529e-11	0.90305	2.23444e-08	1	PUTM
chr1:19572813	rs55689911	A	G	0.63504	0.36496	intron_variant	ENSG00000127463:E004	1	19545439	19545863	ENSG00000127463	EMC1	protein_coding	6.08429	2.16379e-08	0.208978	0.000119809	1	PUTM
chr6:28197605	rs1150707	C	T	0.6194	0.3806	downstream_gene_variant	ENSG00000235109:E039	6	28321639	28321729	ENSG00000235109	ZSCAN31	protein_coding	-5.21191	1.00774e-06	-0.441939	0.00441086	1	PUTM
chr6:28198281	rs1233713	A	G	0.6194	0.3806	downstream_gene_variant	ENSG00000235109:E039	6	28321639	28321729	ENSG00000235109	ZSCAN31	protein_coding	-5.21191	1.00774e-06	-0.441939	0.00441086	1	PUTM
chr6:28201138	rs7206	A	G	0.61941	0.38059	downstream_gene_variant	ENSG00000235109:E039	6	28321639	28321729	ENSG00000235109	ZSCAN31	protein_coding	-5.21191	1.00774e-06	-0.441939	0.00441086	1	PUTM
chr6:28207363	rs1150709	T	C	0.6194	0.3806	downstream_gene_variant	ENSG00000235109:E039	6	28321639	28321729	ENSG00000235109	ZSCAN31	protein_coding	-5.21191	1.00774e-06	-0.441939	0.00441086	1	PUTM
chr6:28262698	rs1150716	T	G	0.61916	0.38084	downstream_gene_variant	ENSG00000235109:E039	6	28321639	28321729	ENSG00000235109	ZSCAN31	protein_coding	-5.21191	1.00774e-06	-0.441939	0.00441086	1	PUTM
chr6:28266149	rs2142730	T	C	0.6194	0.3806	downstream_gene_variant	ENSG00000235109:E039	6	28321639	28321729	ENSG00000235109	ZSCAN31	protein_coding	-5.21191	1.00774e-06	-0.441939	0.00441086	1	PUTM
chr7:152752353	rs760220	A	G	0.63032	0.36968	upstream_gene_variant	ENSG00000055609:E003	7	151832618	151833668	ENSG00000055609	KMT2C	protein_coding	-5.34585	5.69179e-07	-0.140083	0.00312707	1	PUTM
chr2:7111737	rs3772003	G	A	0.56717	0.43283	upstream_gene_variant	ENSG00000228203:E008	2	7056982	7057162	ENSG00000228203	RNF144A-AS1	processed_transcript	5.52541	2.6171e-07	0.246148	0.00132582	1	PUTM
chr11:389250:C_CGT	NA	R	I	0.73243	0.26757	upstream_gene_variant	ENSG00000230724:E015	11	138956	138998	ENSG00000230724	LINC01001	lincRNA	5.33515	5.95927e-07	0.841086	0.00189088	1	PUTM
chr12:30098740	rs11050575	C	A	0.78325	0.21675	upstream_gene_variant	ENSG00000110900:E008	12	31131496	31131570	ENSG00000110900	TSPAN11	protein_coding	-4.76461	6.42182e-06	-0.613424	0.0456913	1	PUTM
chr12:31240502	rs7308368	C	T	0.55368	0.44632	intron_variant	ENSG00000013573:E096	12	31256878	31256939	ENSG00000013573	DDX11	protein_coding	7.52081	2.40045e-11	0.753506	1.71968e-07	1	PUTM
chr17:52986845	rs9899545	T	C	0.71962	0.28038	intron_variant	ENSG00000141198:E053	17	53026879	53026911	ENSG00000141198	TOM1L1	protein_coding	5.12769	1.4378e-06	0.545128	0.00616096	1	PUTM
chr17:52986908	rs9899602	T	C	0.71962	0.28038	intron_variant	ENSG00000141198:E053	17	53026879	53026911	ENSG00000141198	TOM1L1	protein_coding	5.12769	1.4378e-06	0.545128	0.00616096	1	PUTM
chr10:123688152	rs10887024	A	T	0.73138	0.26862	splice_region_variant	ENSG00000226864:E002	10	123710853	123711480	ENSG00000226864	ATE1-AS1	antisense	7.09277	1.91172e-10	0.859186	9.96196e-07	1	PUTM
chr10:123296158	rs3135752	G	A	0.89954	0.10046	upstream_gene_variant	ENSG00000226864:E002	10	123710853	123711480	ENSG00000226864	ATE1-AS1	antisense	4.80316	5.55528e-06	0.898744	0.0289486	2	PUTM
chr15:89411805	rs9972588	C	T	0.92164	0.07836	upstream_gene_variant	ENSG00000140526:E019	15	89657048	89657055	ENSG00000140526	ABHD2	protein_coding	4.6841	8.87611e-06	0.351755	0.0415846	1	PUTM
chr17:79636653	rs62080209	A	G	0.86413	0.13587	downstream_gene_variant	ENSG00000214087:E005	17	79648252	79648398	ENSG00000214087	ARL16	protein_coding	6.21328	1.19975e-08	0.368727	7.00892e-05	1	PUTM
chr3:197458897	rs9858489	A	T	0.9089	0.0911	upstream_gene_variant	ENSG00000214135:E001	3	197305084	197305580	ENSG00000214135	AC024560.3	pseudogene	5.05941	1.91368e-06	0.590083	0.00718971	1	PUTM
chr7:99968498:G_GA	NA	R	I	0.81126	0.18874	downstream_gene_variant	ENSG00000214300:E004	7	99909373	99909591	ENSG00000214300	SPDYE3	protein_coding	7.67518	1.12729e-11	0.942289	2.96139e-08	1	PUTM
chr17:43992943	rs9899833	G	A	0.61956	0.38044	upstream_gene_variant	ENSG00000214401:E002	17	44270998	44271104	ENSG00000214401	KANSL1-AS1	antisense	-5.23041	9.31692e-07	-0.63063	0.00489884	1	PUTM
chrX:53916016	rs7062480	A	G	0.93479	0.06521	upstream_gene_variant	ENSG00000086758:E045	X	53590707	53590782	ENSG00000086758	HUWE1	protein_coding	4.35791	3.18744e-05	0.292997	0.0380262	1	PUTM
chrX:53910749	rs144336834	G	A	0.94081	0.05919	upstream_gene_variant	ENSG00000086758:E045	X	53590707	53590782	ENSG00000086758	HUWE1	protein_coding	-4.32905	3.5878e-05	-0.470253	0.0428025	2	PUTM
chr7:64299271:TGGC_	NA	R	D	0.60334	0.39666	upstream_gene_variant	ENSG00000213640:E002	7	64324371	64324748	ENSG00000213640	RP11-797H7.3	pseudogene	-5.8231	7.02944e-08	-0.613174	0.00028659	1	PUTM
chr14:91107420	rs78252443	C	T	0.93531	0.06469	downstream_gene_variant	ENSG00000015133:E034	14	91792254	91792400	ENSG00000015133	CCDC88C	protein_coding	4.8451	4.63253e-06	0.650209	0.024747	1	PUTM
chr2:85992977	rs12478164	A	T	0.63519	0.36481	upstream_gene_variant	ENSG00000208772:E001	2	86362993	86363129	ENSG00000208772	SNORD94	snoRNA	4.67978	9.03064e-06	0.383992	0.0334043	1	PUTM
chr21:35240971	rs142998490	G	A	0.89408	0.10592	upstream_gene_variant	ENSG00000205758:E034	21	34974573	34974637	ENSG00000205758	CRYZL1	protein_coding	4.76855	6.32045e-06	0.253456	0.0277152	1	PUTM
chr12:81823972	rs12578559	T	C	0.75246	0.24754	non_coding_transcript_exon_variant	ENSG00000139220:E015	12	81660731	81660799	ENSG00000139220	PPFIA2	protein_coding	-4.92131	3.39092e-06	-0.214047	0.0188128	1	PUTM
chr12:50529040:GGA_G	NA	R	D	0.67003	0.32997	regulatory_region_variant	ENSG00000139624:E033	12	50529797	50529852	ENSG00000139624	CERS5	protein_coding	4.64967	1.01836e-05	0.300683	0.0301028	1	PUTM
chr4:101461378	rs72692183	G	A	0.81695	0.18305	downstream_gene_variant	ENSG00000138814:E019	4	102019620	102019669	ENSG00000138814	PPP3CA	protein_coding	5.50739	2.83083e-07	0.28055	0.00166764	1	PUTM
chr8:27104727	rs10481349	G	A	0.64484	0.35516	intron_variant	ENSG00000015592:E008	8	27097488	27097679	ENSG00000015592	STMN4	protein_coding	5.91885	4.57565e-08	0.351323	0.000283233	1	PUTM
chr4:76393394	rs78466149	G	A	0.9068	0.0932	downstream_gene_variant	ENSG00000138769:E007	4	76521431	76521524	ENSG00000138769	CDKL2	protein_coding	5.28218	7.47437e-07	0.389686	0.00446594	1	PUTM
chr4:96505724	rs13130084	T	C	0.90583	0.09417	downstream_gene_variant	ENSG00000138696:E022	4	96075699	96075824	ENSG00000138696	BMPR1B	protein_coding	4.78785	5.84575e-06	0.429676	0.0353025	1	PUTM
chr17:38518223	rs4420582	C	A	0.94405	0.05595	downstream_gene_variant	ENSG00000108349:E016	17	38319734	38319855	ENSG00000108349	CASC3	protein_coding	4.71603	7.80953e-06	0.378891	0.0289265	1	PUTM
chr12:110110563	rs12305576	G	A	0.94396	0.05604	upstream_gene_variant	ENSG00000204856:E019	12	110928155	110928190	ENSG00000204856	FAM216A	protein_coding	4.52905	1.64072e-05	0.613711	0.039968	1	PUTM
chr4:113407705:CCT_C	NA	D	R	0.43802	0.43802	downstream_gene_variant	ENSG00000138658:E016	4	113484287	113484430	ENSG00000138658	C4orf21	protein_coding	-5.01398	2.31204e-06	-0.338332	0.00949325	1	PUTM
chr19:55910232	rs11673539	G	A	0.83259	0.16741	intron_variant	ENSG00000108107:E029	19	55914311	55914612	ENSG00000108107	RPL28	protein_coding	5.62031	1.72716e-07	0.521007	0.00114165	1	PUTM
chr6:31688518	rs115395274	T	A	0.56342	0.43658	upstream_gene_variant	ENSG00000204463:E042	6	31612847	31612962	ENSG00000204463	BAG6	protein_coding	-5.75104	9.69118e-08	-0.206405	0.00160399	1	PUTM
chr6:31650592:AG_A	NA	R	D	0.74993	0.25007	upstream_gene_variant	ENSG00000204428:E005	6	31644734	31644897	ENSG00000204428	LY6G5C	protein_coding	7.36765	5.06251e-11	0.450397	8.66094e-07	1	PUTM
chr1:79108884	rs6693207	G	A	0.67086	0.32914	downstream_gene_variant	ENSG00000137959:E013	1	79093893	79094078	ENSG00000137959	IFI44L	protein_coding	-7.49172	2.76682e-11	-0.841199	1.14021e-07	1	PUTM
chr2:56125319	rs3828240	T	C	0.9282	0.0718	upstream_gene_variant	ENSG00000085760:E025	2	55490973	55491001	ENSG00000085760	MTIF2	protein_coding	4.73453	7.24999e-06	0.404756	0.0369387	1	PUTM
chr15:71338429	rs1660968	A	T	0.51231	0.48769	intron_variant	ENSG00000137821:E059	15	71276433	71276544	ENSG00000137821	LRRC49	protein_coding	7.42592	3.81306e-11	0.353666	1.68003e-07	1	PUTM
chr15:71338693	rs1713568	G	A	0.51231	0.48769	intron_variant	ENSG00000137821:E059	15	71276433	71276544	ENSG00000137821	LRRC49	protein_coding	7.42592	3.81306e-11	0.353666	1.68003e-07	1	PUTM
chr15:54111995:TC_T	NA	R	D	0.91025	0.08975	upstream_gene_variant	ENSG00000137766:E030	15	54817747	54817835	ENSG00000137766	UNC13C	protein_coding	4.79514	5.6756e-06	0.905148	0.0423003	1	PUTM
chr10:50548437	rs10776561	C	T	0.90657	0.09343	downstream_gene_variant	ENSG00000107643:E022	10	49632557	49632561	ENSG00000107643	MAPK8	protein_coding	5.58061	2.05595e-07	0.815198	0.000728424	1	PUTM
chr10:73208703	rs118016612	G	C	0.93469	0.06531	downstream_gene_variant	ENSG00000107742:E013	10	73830070	73830184	ENSG00000107742	SPOCK2	protein_coding	4.67237	9.30224e-06	0.347745	0.0349764	1	PUTM
chr10:72895892	rs61852791	T	C	0.91819	0.08181	downstream_gene_variant	ENSG00000107742:E007	10	73826660	73826878	ENSG00000107742	SPOCK2	protein_coding	-4.68674	8.78255e-06	-0.364791	0.0330224	1	PUTM
chr1:38216333	rs55961200	C	G	0.72331	0.27669	downstream_gene_variant	ENSG00000204084:E037	1	38409312	38409341	ENSG00000204084	INPP5B	protein_coding	-5.17787	1.16382e-06	-0.408947	0.00531749	1	PUTM
chr1:40219280	rs14528	T	C	0.50751	0.49249	3_prime_UTR_variant	ENSG00000084072:E026	1	40211086	40211170	ENSG00000084072	PPIE	protein_coding	-4.92689	3.31391e-06	-0.308663	0.0132987	1	PUTM
chr9:130733706	rs4837216	T	C	0.82409	0.17591	upstream_gene_variant	ENSG00000136908:E002	9	130697620	130697661	ENSG00000136908	DPM2	protein_coding	-5.39619	4.58362e-07	-0.298934	0.00126141	1	PUTM
chr9:123151125	rs7037806	G	T	0.79371	0.20629	downstream_gene_variant	ENSG00000136861:E003	9	123151154	123151472	ENSG00000136861	CDK5RAP2	protein_coding	5.41126	4.29487e-07	0.387131	0.0015629	1	PUTM
chr10:16554373	rs12265362	C	G	0.51121	0.48879	downstream_gene_variant	ENSG00000107614:E027	10	17243580	17243640	ENSG00000107614	TRDMT1	protein_coding	-4.72719	7.46719e-06	-0.372586	0.0349166	1	PUTM
chr9:132559599	rs187872151	C	T	0.77239	0.22761	upstream_gene_variant	ENSG00000136816:E011	9	132572506	132572595	ENSG00000136816	TOR1B	protein_coding	4.67725	9.12236e-06	0.578096	0.0396823	1	PUTM
chrX:102324423	rs143842874	C	A	0.947	0.053	downstream_gene_variant	ENSG00000198932:E004	X	101907103	101907193	ENSG00000198932	GPRASP1	protein_coding	4.93622	3.18909e-06	0.799801	0.00573398	1	PUTM
chr9:77708152	rs3780178	T	C	0.63288	0.36712	upstream_gene_variant	ENSG00000106733:E017	9	77702567	77702727	ENSG00000106733	NMRK1	protein_coding	5.66221	1.43611e-07	0.451156	0.000738734	1	PUTM
chr15:91975035	rs11631512	A	G	0.60428	0.39572	upstream_gene_variant	ENSG00000198901:E012	15	91512806	91512853	ENSG00000198901	PRC1	protein_coding	-5.05201	1.97367e-06	-0.421697	0.0103637	1	PUTM
chr12:120963502	rs10849756	G	C	0.6644	0.3356	upstream_gene_variant	ENSG00000022840:E074	12	121014692	121015050	ENSG00000022840	RNF10	protein_coding	4.93352	3.22478e-06	0.176733	0.0139311	1	PUTM
chr11:10786142	rs3736326	T	C	0.50018	0.49982	synonymous_variant	ENSG00000198730:E014	11	10786095	10786278	ENSG00000198730	CTR9	protein_coding	4.86093	4.34276e-06	0.153064	0.0267948	1	PUTM
chr2:161600354	rs57375357	A	G	0.81715	0.18285	upstream_gene_variant	ENSG00000136560:E045	2	162081156	162081216	ENSG00000136560	TANK	protein_coding	4.81916	5.14846e-06	0.333245	0.0189155	1	PUTM
chr19:37452191:TTTA_	NA	R	D	0.83639	0.16361	intron_variant,feature_truncation	ENSG00000198453:E025	19	37469906	37470809	ENSG00000198453	ZNF568	protein_coding	-5.31363	6.53475e-07	-0.521608	0.00256946	1	PUTM
chr2:97761286	rs10177368	G	C	0.87451	0.12549	upstream_gene_variant	ENSG00000135976:E057	2	97875418	97875446	ENSG00000135976	ANKRD36	protein_coding	4.82048	5.12087e-06	0.87372	0.0116397	1	PUTM
chr9:135583997	rs393543	G	A	0.92421	0.07579	upstream_gene_variant	ENSG00000197859:E010	9	136409592	136409672	ENSG00000197859	ADAMTSL2	protein_coding	4.74976	6.81855e-06	0.739254	0.039684	1	PUTM
chr20:61998516:TG_T	NA	R	D	0.93199	0.06801	downstream_gene_variant	ENSG00000197457:E007	20	62284680	62284780	ENSG00000197457	STMN3	protein_coding	4.67918	9.05249e-06	0.848511	0.0460138	1	PUTM
chr7:12268668	rs5011432	A	C	0.56343	0.43657	intron_variant	ENSG00000106460:E014	7	12263852	12263900	ENSG00000106460	TMEM106B	protein_coding	6.6884	1.31262e-09	0.232841	1.03224e-05	1	PUTM
chr11:68628298	rs146713622	C	A	0.72319	0.27681	downstream_gene_variant	ENSG00000197345:E015	11	68665395	68665480	ENSG00000197345	MRPL21	protein_coding	8.09967	1.38681e-12	0.542522	5.9203e-09	1	PUTM
chr4:2775779	rs10937915	G	C	0.91907	0.08093	upstream_gene_variant	ENSG00000197386:E059	4	3208534	3208710	ENSG00000197386	HTT	protein_coding	4.99076	2.54583e-06	0.526614	0.0125459	1	PUTM
chr7:157765602	rs4716857	A	G	0.54129	0.45871	downstream_gene_variant	ENSG00000105993:E009	7	157129719	157129739	ENSG00000105993	DNAJB6	protein_coding	5.37678	4.98319e-07	0.405876	0.00314688	1	PUTM
chr6:49540207	rs13205367	T	C	0.81246	0.18754	downstream_gene_variant	ENSG00000197261:E015	6	49522590	49522773	ENSG00000197261	C6orf141	protein_coding	4.66593	9.54455e-06	0.346139	0.0435136	1	PUTM
chr8:146256686	rs79395867	C	A	0.91649	0.08351	upstream_gene_variant	ENSG00000196922:E001	8	146198975	146201575	ENSG00000196922	ZNF252P	pseudogene	-4.35752	3.19229e-05	-0.248405	0.0347959	1	PUTM
chr8:146256754	rs117927926	G	C	0.91649	0.08351	upstream_gene_variant	ENSG00000196922:E001	8	146198975	146201575	ENSG00000196922	ZNF252P	pseudogene	-4.35752	3.19229e-05	-0.248405	0.0347959	1	PUTM
chr2:98164532	rs11688407	T	C	0.73319	0.26681	intron_variant	ENSG00000196912:E052	2	98177128	98177200	ENSG00000196912	ANKRD36B	pseudogene	-5.4025	4.46043e-07	-0.638347	0.00110083	1	PUTM
chr7:22486967	rs28644254	G	C	0.63953	0.36047	intron_variant	ENSG00000105889:E001	7	22459063	22459455	ENSG00000105889	STEAP1B	protein_coding	-5.36813	5.1722e-07	-0.407178	0.00309608	1	PUTM
chr6:135929528:T_TA	NA	R	I	0.73473	0.26527	upstream_gene_variant	ENSG00000135541:E007	6	135606434	135606518	ENSG00000135541	AHI1	protein_coding	4.76264	6.47319e-06	0.262444	0.0217046	1	PUTM
chr12:53803793:C_CA	NA	R	I	0.87237	0.12763	upstream_gene_variant	ENSG00000135486:E037	12	54679036	54679690	ENSG00000135486	HNRNPA1	protein_coding	5.2183	9.80794e-07	0.409415	0.0040085	1	PUTM
chr9:90823795:TC_T	NA	R	D	0.87661	0.12339	downstream_gene_variant	ENSG00000135047:E020	9	90345989	90346301	ENSG00000135047	CTSL	protein_coding	4.92297	3.36785e-06	0.273097	0.0171221	1	PUTM
chr4:56460206:A_AT	NA	R	I	0.79734	0.20266	downstream_gene_variant	ENSG00000134851:E012	4	56283239	56283412	ENSG00000134851	TMEM165	protein_coding	-4.91505	3.47922e-06	-0.258168	0.0186034	1	PUTM
chr11:130408513	rs4937528	A	C	0.90296	0.09704	upstream_gene_variant	ENSG00000196323:E017	11	130106526	130106687	ENSG00000196323	ZBTB44	protein_coding	5.16494	1.22911e-06	0.767036	0.00618117	1	PUTM
chr10:90747169	rs4934434	C	A	0.60821	0.39179	upstream_gene_variant	ENSG00000026103:E029	10	90773935	90773973	ENSG00000026103	FAS	protein_coding	5.86735	5.76656e-08	0.636593	0.00028037	1	PUTM
chr10:90747847	rs3758485	C	T	0.60821	0.39179	upstream_gene_variant	ENSG00000026103:E029	10	90773935	90773973	ENSG00000026103	FAS	protein_coding	5.86735	5.76656e-08	0.636593	0.00028037	1	PUTM
chr10:90748338	rs978522	T	C	0.60821	0.39179	upstream_gene_variant	ENSG00000026103:E029	10	90773935	90773973	ENSG00000026103	FAS	protein_coding	5.86735	5.76656e-08	0.636593	0.00028037	1	PUTM
chr1:52647066	rs618980	C	G	0.88787	0.11213	downstream_gene_variant	ENSG00000134744:E011	1	52891021	52891179	ENSG00000134744	ZCCHC11	protein_coding	-6.58395	2.14585e-09	-0.399335	6.43755e-06	1	PUTM
chr1:52671463	rs663742	G	A	0.90325	0.09675	downstream_gene_variant	ENSG00000134744:E021	1	52896989	52897110	ENSG00000134744	ZCCHC11	protein_coding	-5.63819	1.59645e-07	-0.276489	0.000478935	1	PUTM
chrX:16593793	rs5936148	G	A	0.73465	0.26535	downstream_gene_variant	ENSG00000047230:E001	X	16606126	16606428	ENSG00000047230	CTPS2	protein_coding	4.57403	1.37459e-05	0.263983	0.0313406	1	PUTM
chr18:24035788	rs3755	G	A	0.81712	0.18288	synonymous_variant	ENSG00000134504:E004	18	24035462	24035676	ENSG00000134504	KCTD1	protein_coding	6.28668	8.55827e-09	0.260835	3.86491e-05	1	PUTM
chr10:133952960:GTC_G	NA	R	D	0.66782	0.33218	intron_variant,feature_truncation	ENSG00000188385:E026	10	133995861	133998313	ENSG00000188385	JAKMIP3	protein_coding	-5.25622	8.34892e-07	-0.206819	0.00525648	1	PUTM
chr7:10271101:TG_T	NA	R	D	0.94004	0.05996	downstream_gene_variant	ENSG00000189043:E009	7	10978524	10978678	ENSG00000189043	NDUFA4	protein_coding	-4.72854	7.42661e-06	-1.07297	0.0485775	1	PUTM
chr5:138276784	rs10068766	G	A	0.65716	0.34284	downstream_gene_variant	ENSG00000044115:E113	5	138270723	138270723	ENSG00000044115	CTNNA1	protein_coding	4.75226	6.75008e-06	0.364945	0.019582	1	PUTM
chr1:41304886	rs35486269	C	T	0.83339	0.16661	upstream_gene_variant	ENSG00000043514:E023	1	40319469	40319641	ENSG00000043514	TRIT1	protein_coding	4.69665	8.44103e-06	0.555199	0.0342959	1	PUTM
chr14:24433294	rs148374592	G	A	0.91698	0.08302	upstream_gene_variant	ENSG00000187630:E021	14	24475125	24475157	ENSG00000187630	DHRS4L2	protein_coding	8.36349	3.73201e-13	1.0713	1.78726e-09	1	PUTM
chr7:76060232	rs34573489	G	A	0.92851	0.07149	intron_variant	ENSG00000188372:E012	7	76069567	76069658	ENSG00000188372	ZP3	protein_coding	-7.7248	8.83492e-12	-1.43789	3.59493e-08	1	PUTM
chr13:26620003	rs12874694	T	C	0.86791	0.13209	upstream_gene_variant	ENSG00000132964:E015	13	26975406	26975484	ENSG00000132964	CDK8	protein_coding	5.08322	1.73249e-06	0.420614	0.00903493	1	PUTM
chr10:5024356	rs11252860	C	A	0.74087	0.25913	3_prime_UTR_variant	ENSG00000187134:E013	10	5009119	5009235	ENSG00000187134	AKR1C1	protein_coding	5.34043	5.82568e-07	0.622311	0.00399175	1	PUTM
chr8:1823049	rs11786430	C	G	0.89275	0.10725	intron_variant	ENSG00000104728:E026	8	1844499	1844615	ENSG00000104728	ARHGEF10	protein_coding	-5.28022	7.53722e-07	-0.367369	0.00659054	1	PUTM
chr14:56209898	rs34892660	C	T	0.94918	0.05082	upstream_gene_variant	ENSG00000186615:E006	14	56045324	56045455	ENSG00000186615	KTN1-AS1	antisense	5.06425	1.87545e-06	1.24582	0.0104706	1	PUTM
chr5:169132389	rs6860136	C	G	0.7761	0.2239	downstream_gene_variant	ENSG00000043462:E020	5	169694301	169694331	ENSG00000043462	LCP2	protein_coding	-4.84218	4.68802e-06	-0.564379	0.0227228	1	PUTM
chr2:3105003:TA_T	NA	R	D	0.67125	0.32875	upstream_gene_variant	ENSG00000186487:E032	2	1915848	1915882	ENSG00000186487	MYT1L	protein_coding	5.15152	1.30063e-06	0.188221	0.0105039	1	PUTM
chr3:197275740:A_AC	NA	R	I	0.9498	0.0502	upstream_gene_variant	ENSG00000186001:E004	3	197518145	197518149	ENSG00000186001	LRCH3	protein_coding	-4.85655	4.42116e-06	-1.32229	0.0134138	1	PUTM
chr4:389551	rs189090665	T	C	0.79535	0.20465	upstream_gene_variant	ENSG00000185619:E012	4	724865	724899	ENSG00000185619	PCGF3	protein_coding	4.80809	5.38519e-06	0.537464	0.0228224	1	PUTM
chr20:34588214:T_TG	NA	R	I	0.77318	0.22682	upstream_gene_variant	ENSG00000131051:E086	20	34328760	34328809	ENSG00000131051	RBM39	protein_coding	6.83717	6.48844e-10	0.276488	1.72787e-06	1	PUTM
chr8:1416250	rs17828023	A	C	0.90648	0.09352	upstream_gene_variant	ENSG00000104714:E016	8	618793	619277	ENSG00000104714	ERICH1	protein_coding	5.21482	9.95366e-07	0.6776	0.00618918	1	PUTM
chr21:40866176:TC_T	NA	R	D	0.5146	0.4854	intron_variant,feature_truncation	ENSG00000185437:E019	21	40883703	40883736	ENSG00000185437	SH3BGR	protein_coding	10.1103	5.67434e-17	0.498512	3.69116e-13	1	PUTM
chr22:51213759	rs141103268	G	C	0.9494	0.0506	intron_variant	ENSG00000184319:E019	22	51237083	51237551	ENSG00000184319	RPL23AP82	pseudogene	8.90059	2.53238e-14	1.06804	7.42748e-11	1	PUTM
chr17:5308603	rs3026133	A	G	0.53062	0.46938	downstream_gene_variant	ENSG00000029725:E037	17	5286950	5288057	ENSG00000029725	RABEP1	protein_coding	-5.8916	5.17198e-08	-0.161478	0.000319318	1	PUTM
chr19:17720243	rs11666414	C	T	0.70723	0.29277	intron_variant	ENSG00000130477:E013	19	17729230	17729310	ENSG00000130477	UNC13A	protein_coding	-5.06264	1.88805e-06	-0.24686	0.0104994	1	PUTM
chr2:1142507	rs28834418	A	G	0.68042	0.31958	downstream_gene_variant	ENSG00000130508:E015	2	1653015	1653136	ENSG00000130508	PXDN	protein_coding	-4.78092	6.01221e-06	-0.502134	0.0419412	1	PUTM
chr6:33564352	rs188340	C	T	0.92161	0.07839	upstream_gene_variant	ENSG00000030110:E002	6	33540330	33541232	ENSG00000030110	BAK1	protein_coding	-4.95435	2.95942e-06	-0.471863	0.0359244	1	PUTM
chr19:17961077	rs35563907	C	G	0.93213	0.06787	downstream_gene_variant	ENSG00000130304:E029	19	17612090	17612228	ENSG00000130304	SLC27A1	protein_coding	5.08694	1.7057e-06	0.550532	0.00921591	1	PUTM
chr22:42351481	rs4822069	T	C	0.54712	0.45288	upstream_gene_variant	ENSG00000183569:E021	22	42956192	42956234	ENSG00000183569	SERHL2	protein_coding	4.77092	6.26019e-06	0.403268	0.0309191	1	PUTM
chr21:46780105:GCAGC	NA	D	R	0.52087	0.47913	upstream_gene_variant	ENSG00000183570:E033	21	47316208	47316223	ENSG00000183570	PCBP3	protein_coding	4.86755	4.22682e-06	0.41534	0.0270432	1	PUTM
chr16:31164369	rs62057133	A	G	0.89547	0.10453	downstream_gene_variant	ENSG00000103496:E022	16	31045858	31046174	ENSG00000103496	STX4	protein_coding	-4.49972	1.84047e-05	-0.41352	0.0405455	1	PUTM
chr7:86789843	rs6465094	A	G	0.6056	0.3944	downstream_gene_variant	ENSG00000182165:E003	7	86954666	86954760	ENSG00000182165	TP53TG1	lincRNA	-5.21756	9.83885e-07	-0.325121	0.00352624	1	PUTM
chr17:78200209	rs9897199	G	A	0.8077	0.1923	intron_variant	ENSG00000181045:E033	17	78210810	78210902	ENSG00000181045	SLC26A11	protein_coding	4.8392	4.74527e-06	0.403248	0.0295488	1	PUTM
chr16:430842	rs3785289	G	C	0.67227	0.32773	intron_variant	ENSG00000129925:E017	16	426544	426805	ENSG00000129925	TMEM8A	protein_coding	-5.25537	8.37909e-07	-0.378661	0.00313378	1	PUTM
chr1:144474542	rs10907360	T	C	0.51476	0.48524	downstream_gene_variant	ENSG00000178104:E157	1	145039590	145039771	ENSG00000178104	PDE4DIP	protein_coding	-4.42753	2.43737e-05	-0.166069	0.00887201	1	PUTM
chr8:123969957	rs6989456	C	T	0.62734	0.37266	intron_variant	ENSG00000178764:E006	8	123985482	123986750	ENSG00000178764	ZHX2	protein_coding	4.95541	2.94655e-06	0.191138	0.0137132	1	PUTM
chr19:58662865	rs148953731	G	A	0.94352	0.05648	upstream_gene_variant	ENSG00000178935:E008	19	58326079	58326281	ENSG00000178935	ZNF552	protein_coding	4.7114	7.95617e-06	0.854328	0.0368211	1	PUTM
chr10:72922304	rs17626946	C	T	0.88691	0.11309	upstream_gene_variant	ENSG00000180817:E013	10	71990097	71990135	ENSG00000180817	PPA1	protein_coding	4.79445	5.69144e-06	0.363709	0.0362374	1	PUTM
chr19:10384623	rs5030348	A	G	0.49825	0.49825	upstream_gene_variant	ENSG00000129351:E042	19	10792233	10792668	ENSG00000129351	ILF3	protein_coding	-4.91983	3.41161e-06	-0.39435	0.0153011	1	PUTM
chr1:43284052	rs6678526	C	G	0.71007	0.28993	upstream_gene_variant	ENSG00000177868:E005	1	43273066	43273171	ENSG00000177868	CCDC23	protein_coding	-7.64263	1.32251e-11	-0.328063	5.1644e-08	1	PUTM
chr17:6631696	rs8069881	T	C	0.76497	0.23503	upstream_gene_variant	ENSG00000072778:E106	17	7128584	7128584	ENSG00000072778	ACADVL	protein_coding	5.14602	1.3311e-06	0.530941	0.00654768	1	PUTM
chrX:153750010	rs5945202	A	G	0.94425	0.05575	upstream_gene_variant	ENSG00000073009:E040	X	153792534	153793193	ENSG00000073009	IKBKG	protein_coding	5.57222	2.13288e-07	0.41507	0.000340195	1	PUTM
chr11:780827	rs4963156	C	T	0.52672	0.47328	downstream_gene_variant	ENSG00000177236:E002	11	780157	780666	ENSG00000177236	AP006621.1	pseudogene	-8.9197	2.30043e-14	-0.709717	1.22452e-10	1	PUTM
chr4:38604611	rs12500996	G	A	0.81988	0.18012	downstream_gene_variant	ENSG00000035928:E053	4	39367859	39367955	ENSG00000035928	RFC1	protein_coding	4.71735	7.76842e-06	0.373788	0.0426253	1	PUTM
chr20:25216115	rs56129418	G	A	0.94099	0.05901	downstream_gene_variant	ENSG00000175170:E019	20	25831336	25831520	ENSG00000175170	FAM182B	protein_coding	5.25564	8.36952e-07	0.781654	0.00247236	1	PUTM
chr7:92693403	rs10435256	C	T	0.82017	0.17983	downstream_gene_variant	ENSG00000127914:E039	7	91699344	91699451	ENSG00000127914	AKAP9	protein_coding	-4.87594	4.08434e-06	-0.290003	0.0143319	1	PUTM
chr13:108919540	rs3759467	T	C	0.82896	0.17104	upstream_gene_variant	ENSG00000174405:E003	13	108863645	108863648	ENSG00000174405	LIG4	protein_coding	5.13756	1.37936e-06	0.537736	0.00815337	1	PUTM
chr12:117300772	rs4767465	A	T	0.87698	0.12302	upstream_gene_variant	ENSG00000174989:E007	12	117402502	117402659	ENSG00000174989	FBXW8	protein_coding	4.96406	2.84314e-06	0.613505	0.0138177	1	PUTM
chr5:6614653	rs6555405	C	G	0.66922	0.33078	intron_variant	ENSG00000037474:E013	5	6604914	6604995	ENSG00000037474	NSUN2	protein_coding	-6.92363	4.29828e-10	-0.717759	2.71479e-06	1	PUTM
chr19:4309043	rs10853971	G	A	0.67104	0.32896	upstream_gene_variant	ENSG00000127663:E043	19	5150369	5150461	ENSG00000127663	KDM4B	protein_coding	-4.94818	3.03572e-06	-0.336612	0.0165021	1	PUTM
chrX:152780887	rs2980062	C	T	0.75048	0.24952	downstream_gene_variant	ENSG00000102178:E003	X	153713532	153713691	ENSG00000102178	UBL4A	protein_coding	-5.09154	1.6732e-06	-0.290709	0.00269385	1	PUTM
chr17:78260011	rs7220465	G	A	0.70155	0.29845	intron_variant	ENSG00000173821:E073	17	78348258	78348389	ENSG00000173821	RNF213	protein_coding	5.17822	1.1621e-06	0.448548	0.00755132	1	PUTM
chr16:10512590	rs4780919	G	A	0.62535	0.37465	intron_variant	ENSG00000166669:E026	16	10524557	10524700	ENSG00000166669	ATF7IP2	protein_coding	-6.52323	2.85197e-09	-0.55557	2.15581e-05	1	PUTM
chr2:131131477:A_AAG	NA	R	I	0.78764	0.21236	regulatory_region_variant	ENSG00000072135:E049	2	131131563	131132106	ENSG00000072135	PTPN18	protein_coding	5.18591	1.12494e-06	0.267007	0.00272123	1	PUTM
chr2:130330178	rs2521958	G	A	0.53561	0.46439	upstream_gene_variant	ENSG00000072135:E049	2	131131563	131132106	ENSG00000072135	PTPN18	protein_coding	-4.55624	1.48815e-05	-0.17021	0.0359984	2	PUTM
chr5:7540451	rs17827444	T	C	0.90819	0.09181	upstream_gene_variant	ENSG00000124275:E061	5	7900571	7901155	ENSG00000124275	MTRR	protein_coding	-5.19683	1.07418e-06	-0.293466	0.00700582	1	PUTM
chr20:33262775	rs67439923	A	G	0.64569	0.35431	downstream_gene_variant	ENSG00000101460:E009	20	33147710	33147975	ENSG00000101460	MAP1LC3A	protein_coding	5.80959	7.46677e-08	0.306506	0.000219225	1	PUTM
chr11:8864559:CT_C	NA	R	D	0.53015	0.46985	upstream_gene_variant	ENSG00000166452:E026	11	8941448	8941631	ENSG00000166452	AKIP1	protein_coding	-4.76373	6.44483e-06	-0.292138	0.0325721	1	PUTM
chr12:54981127	rs11170981	G	T	0.47832	0.47832	downstream_gene_variant	ENSG00000123360:E030	12	54971714	54972044	ENSG00000123360	PDE1B	protein_coding	-4.78485	5.91718e-06	-0.262851	0.0270888	1	PUTM
chr7:23497239	rs12540144	T	A	0.84409	0.15591	downstream_gene_variant	ENSG00000164548:E007	7	23545087	23545188	ENSG00000164548	TRA2A	protein_coding	6.31823	7.39814e-09	0.50712	4.19623e-05	1	PUTM
chr14:39612770	rs4902431	T	C	0.81713	0.18287	upstream_gene_variant	ENSG00000100941:E004	14	39644486	39644596	ENSG00000100941	PNN	protein_coding	5.27405	7.73833e-07	0.382343	0.00413304	1	PUTM
chr14:24790759	rs74385226	C	T	0.93075	0.06925	upstream_gene_variant	ENSG00000100949:E016	14	24736023	24736095	ENSG00000100949	RABGGTA	protein_coding	4.91653	3.45811e-06	0.421465	0.0172906	1	PUTM
chr14:24257846	rs4982809	T	C	0.75128	0.24872	downstream_gene_variant	ENSG00000100949:E010	14	24735724	24735810	ENSG00000100949	RABGGTA	protein_coding	4.66545	9.56261e-06	0.49067	0.0478131	1	PUTM
chr7:23523078	rs62468793	G	A	0.84547	0.15453	downstream_gene_variant	ENSG00000164548:E006	7	23545078	23545086	ENSG00000164548	TRA2A	protein_coding	6.71384	1.16402e-09	0.712225	6.60235e-06	1	PUTM
chr9:32459124:A_AT	NA	R	I	0.51408	0.48592	downstream_gene_variant	ENSG00000122729:E016	9	32431717	32431841	ENSG00000122729	ACO1	protein_coding	4.92352	3.36015e-06	0.167665	0.0211421	1	PUTM
chr5:96250649:ATTAT	NA	D	R	0.48412	0.48412	intron_variant	ENSG00000164308:E010	5	96222359	96222493	ENSG00000164308	ERAP2	protein_coding	-5.37491	5.02356e-07	-0.484103	0.00259467	1	PUTM
chr14:21511497	rs1243469	T	C	0.88067	0.11933	downstream_gene_variant	ENSG00000100888:E037	14	21871612	21871822	ENSG00000100888	CHD8	protein_coding	-4.73732	7.16905e-06	-0.256814	0.0488284	1	PUTM
chr8:17236582	rs7461987	G	A	0.64363	0.35637	intron_variant	ENSG00000003987:E028	8	17230627	17230749	ENSG00000003987	MTMR7	protein_coding	-4.82203	5.08874e-06	-0.378944	0.0351225	1	PUTM
chr4:122570040	rs11723566	C	A	0.71676	0.28324	regulatory_region_variant	ENSG00000164111:E011	4	122593714	122593781	ENSG00000164111	ANXA5	protein_coding	5.48096	3.1758e-07	0.215868	0.00168349	1	PUTM
chr4:122573448:AG_A	NA	R	D	0.72593	0.27407	downstream_gene_variant	ENSG00000164111:E019	4	122602826	122602916	ENSG00000164111	ANXA5	protein_coding	5.75172	9.66164e-08	0.224445	0.000512164	1	PUTM
chr4:175236366	rs6553780	G	A	0.70149	0.29851	intron_variant	ENSG00000164118:E034	4	175252633	175253444	ENSG00000164118	CEP44	protein_coding	-5.18419	1.13318e-06	-0.380921	0.00572481	1	PUTM
chr4:175705172	rs28844334	G	A	0.92884	0.07116	downstream_gene_variant	ENSG00000164118:E024	4	175231934	175232009	ENSG00000164118	CEP44	protein_coding	4.83614	4.80474e-06	0.791707	0.0242735	1	PUTM
chr11:45903613	rs2292910	C	A	0.68277	0.31723	3_prime_UTR_variant	ENSG00000121671:E028	11	45902785	45904798	ENSG00000121671	CRY2	protein_coding	-4.68102	8.98592e-06	-0.169933	0.0292492	1	PUTM
chr2:149163597	rs12619794	T	A	0.88803	0.11197	downstream_gene_variant	ENSG00000121989:E013	2	148657313	148657467	ENSG00000121989	ACVR2A	protein_coding	4.8915	3.83229e-06	0.611327	0.0124626	1	PUTM
chr2:149164048	rs12617242	C	T	0.88803	0.11197	downstream_gene_variant	ENSG00000121989:E013	2	148657313	148657467	ENSG00000121989	ACVR2A	protein_coding	4.8915	3.83229e-06	0.611327	0.0124626	1	PUTM
chr4:87695873:TA_T	NA	R	D	0.88968	0.11032	intron_variant,feature_truncation	ENSG00000163629:E029	4	87680095	87680226	ENSG00000163629	PTPN13	protein_coding	4.67768	9.10677e-06	0.341505	0.0476011	1	PUTM
chr19:39482940	rs563627	C	T	0.72607	0.27393	upstream_gene_variant	ENSG00000068903:E016	19	39372072	39372131	ENSG00000068903	SIRT2	protein_coding	5.42247	4.09187e-07	0.207965	0.00203816	1	PUTM
chr1:116209709	rs4433392	C	T	0.65995	0.34005	upstream_gene_variant	ENSG00000163399:E040	1	116952757	116952883	ENSG00000163399	ATP1A1	protein_coding	4.72429	7.55462e-06	0.434696	0.0288209	1	PUTM
chr22:45772596:G_GT	NA	R	I	0.8272	0.1728	regulatory_region_variant	ENSG00000100376:E026	22	45725029	45725265	ENSG00000100376	FAM118A	protein_coding	-6.38438	5.44604e-09	-0.909894	3.3967e-05	1	PUTM
chr1:146596840	rs4950376	T	G	0.81422	0.18578	downstream_gene_variant	ENSG00000162836:E001	1	147119170	147119171	ENSG00000162836	ACP6	protein_coding	4.95075	3.00364e-06	0.65969	0.00719972	1	PUTM
chr22:36002838:AC_A	NA	R	D	0.92861	0.07139	downstream_gene_variant	ENSG00000100353:E020	22	36914810	36914859	ENSG00000100353	EIF3D	protein_coding	5.30605	6.74989e-07	0.495671	0.00344784	1	PUTM
chr17:42506960	rs11079138	T	C	0.6137	0.3863	upstream_gene_variant	ENSG00000161692:E011	17	42800248	42800390	ENSG00000161692	DBF4B	protein_coding	4.68418	8.87313e-06	0.45032	0.0365396	1	PUTM
chr9:124027712	rs10985194	C	T	0.53731	0.46269	downstream_gene_variant	ENSG00000119397:E051	9	123927221	123927378	ENSG00000119397	CNTRL	protein_coding	4.82959	4.93462e-06	0.248643	0.0166395	1	PUTM
chr9:124028087	rs10818523	G	A	0.53731	0.46269	downstream_gene_variant	ENSG00000119397:E051	9	123927221	123927378	ENSG00000119397	CNTRL	protein_coding	4.82959	4.93462e-06	0.248643	0.0166395	1	PUTM
chr1:17342530:CTTTC	NA	R	D	0.94253	0.05747	upstream_gene_variant	ENSG00000159363:E006	1	17313300	17313451	ENSG00000159363	ATP13A2	protein_coding	4.8611	4.33971e-06	0.392304	0.0190817	1	PUTM
chr2:196639202:ATCC_	NA	D	R	0.51085	0.48915	intron_variant	ENSG00000118997:E057	2	196821985	196822171	ENSG00000118997	DNAH7	protein_coding	-4.81231	5.29361e-06	-0.364033	0.0215079	1	PUTM
chr7:66763267:C_CT	NA	R	I	0.62608	0.37392	intron_variant,non_coding_transcript_variant,feature_elongation	ENSG00000067601:E007	7	66760681	66760684	ENSG00000067601	PMS2P4	pseudogene	4.87575	4.08749e-06	0.398692	0.0270428	1	PUTM
chr15:71744353	rs34202695	T	G	0.70875	0.29125	downstream_gene_variant	ENSG00000066933:E075	15	72338324	72338482	ENSG00000066933	MYO9A	protein_coding	-4.5894	1.29358e-05	-0.20867	0.0418604	1	PUTM
chr15:60016301	rs28754340	G	A	0.52098	0.47902	downstream_gene_variant	ENSG00000157456:E014	15	59416966	59417215	ENSG00000157456	CCNB2	protein_coding	-4.70171	8.27168e-06	-0.525697	0.0379091	1	PUTM
chr14:23226982:A_AG	NA	I	R	0.85743	0.14257	upstream_gene_variant	ENSG00000155463:E035	14	23240981	23241007	ENSG00000155463	OXA1L	protein_coding	4.89835	3.72606e-06	0.539676	0.0220956	1	PUTM
chr1:44449684	rs3791122	T	G	0.94504	0.05496	downstream_gene_variant	ENSG00000117410:E035	1	44443886	44443961	ENSG00000117410	ATP6V0B	protein_coding	6.87327	5.46451e-10	1.04434	1.93444e-06	1	PUTM
chr1:43462933:AT_A	NA	R	D	0.93892	0.06108	upstream_gene_variant	ENSG00000117410:E035	1	44443886	44443961	ENSG00000117410	ATP6V0B	protein_coding	4.67298	9.3737e-06	0.687942	0.0331829	2	PUTM
chr17:20230677	rs146319929	C	G	0.8267	0.1733	intron_variant	ENSG00000154898:E007	17	20239394	20241399	ENSG00000154898	CCDC144CP	pseudogene	-5.60604	1.83885e-07	-0.435341	0.000522786	1	PUTM
chr1:75207024	rs28789132	C	T	0.64368	0.35632	upstream_gene_variant	ENSG00000116791:E003	1	75171174	75171655	ENSG00000116791	CRYZ	protein_coding	-4.81121	5.31735e-06	-0.357626	0.0203708	1	PUTM
chr2:165036605	rs115747794	C	T	0.94955	0.05045	downstream_gene_variant	ENSG00000153253:E009	2	165952021	165952158	ENSG00000153253	SCN3A	protein_coding	-5.47364	3.2783e-07	-0.643735	0.00140836	1	PUTM
chr2:61859248	rs12472568	G	T	0.72197	0.27803	upstream_gene_variant	ENSG00000115464:E013	2	61417794	61418484	ENSG00000115464	USP34	protein_coding	6.56705	2.32284e-09	0.443451	1.00207e-05	1	PUTM
chr2:62199938	rs7558365	T	A	0.75046	0.24954	upstream_gene_variant	ENSG00000115464:E013	2	61417794	61418484	ENSG00000115464	USP34	protein_coding	4.96578	2.8581e-06	0.289616	0.0123298	2	PUTM
chr13:99241949	rs61971239	C	T	0.80023	0.19977	downstream_gene_variant	ENSG00000152767:E094	13	99101128	99101264	ENSG00000152767	FARP1	protein_coding	-4.9019	3.6722e-06	-0.397084	0.0198115	1	PUTM
chr6:56833632	rs2008698	A	G	0.77086	0.22914	intron_variant	ENSG00000151917:E006	6	56857176	56857353	ENSG00000151917	BEND6	protein_coding	6.68576	1.32903e-09	0.300976	4.98786e-06	1	PUTM
chr2:114489725:CTAAA	NA	D	R	0.54383	0.45617	intron_variant	ENSG00000115084:E029	2	114499486	114500176	ENSG00000115084	SLC35F5	protein_coding	-4.97671	2.69826e-06	-0.310685	0.0109522	1	PUTM
chr2:220505265	rs684428	C	T	0.80948	0.19052	synonymous_variant	ENSG00000114923:E041	2	220506373	220506450	ENSG00000114923	SLC4A3	protein_coding	-5.81656	7.23797e-08	-0.273608	0.000310581	1	PUTM
chr12:125399167	rs13624	C	T	0.76119	0.23881	5_prime_UTR_variant	ENSG00000150991:E010	12	125397867	125397868	ENSG00000150991	UBC	protein_coding	6.76524	9.1277e-10	0.312042	4.90066e-06	1	PUTM
chr14:35539195	rs72680662	G	C	0.94876	0.05124	intron_variant	ENSG00000151327:E034	14	35575573	35575690	ENSG00000151327	FAM177A1	protein_coding	5.37644	4.99051e-07	1.25638	0.00253019	1	PUTM
chr3:52565247	rs13066644	G	A	0.92535	0.07465	downstream_gene_variant	ENSG00000114904:E001	3	52744800	52745608	ENSG00000114904	NEK4	protein_coding	-5.77944	8.5409e-08	-0.27389	0.000266049	1	PUTM
chr3:52565317	rs13066389	C	T	0.92535	0.07465	downstream_gene_variant	ENSG00000114904:E001	3	52744800	52745608	ENSG00000114904	NEK4	protein_coding	-5.77944	8.5409e-08	-0.27389	0.000266049	1	PUTM
chr3:52566354	rs7614424	C	T	0.92535	0.07465	downstream_gene_variant	ENSG00000114904:E001	3	52744800	52745608	ENSG00000114904	NEK4	protein_coding	-5.77944	8.5409e-08	-0.27389	0.000266049	1	PUTM
chr3:183644163	rs56215340	C	A	0.49345	0.49345	intron_variant	ENSG00000114770:E032	3	183699515	183699662	ENSG00000114770	ABCC5	protein_coding	5.46056	3.46977e-07	0.246845	0.00166549	1	PUTM
chr3:125655662	rs34765075	A	C	0.86872	0.13128	upstream_gene_variant	ENSG00000114520:E008	3	125179646	125179704	ENSG00000114520	SNX4	protein_coding	4.79315	5.72153e-06	0.327938	0.0350157	1	PUTM
chr11:62383715	rs12794886	C	G	0.66345	0.33655	splice_region_variant	ENSG00000149541:E005	11	62383539	62383708	ENSG00000149541	B3GAT3	protein_coding	-7.98919	2.39777e-12	-1.01861	9.64382e-09	1	PUTM
chr11:75880607	rs644577	G	A	0.89829	0.10171	upstream_gene_variant	ENSG00000149260:E024	11	76833622	76833758	ENSG00000149260	CAPN5	protein_coding	4.70822	8.05843e-06	0.439682	0.0370607	1	PUTM
chr17:76568350:TG_T	NA	R	D	0.50377	0.49623	upstream_gene_variant	ENSG00000267676:E006	17	76248197	76248280	ENSG00000267676	THA1P	pseudogene	4.74084	7.0681e-06	0.524838	0.0403801	1	PUTM
chr14:30076643	rs67448712	T	C	0.88442	0.11558	upstream_gene_variant	ENSG00000092140:E003	14	31028366	31028478	ENSG00000092140	G2E3	protein_coding	4.5935	1.27281e-05	0.571499	0.0441155	1	PUTM
chr17:29064485	rs59497658	T	C	0.91427	0.08573	intron_variant	ENSG00000264538:E014	17	29095886	29095894	ENSG00000264538	SUZ12P	pseudogene	10.9836	6.9881e-19	1.13158	2.35708e-15	1	PUTM
chr17:29097330	rs11652406	G	A	0.90975	0.09025	intron_variant	ENSG00000264538:E010	17	29085190	29085353	ENSG00000264538	SUZ12P	pseudogene	6.04899	2.54055e-08	0.975847	8.56928e-05	1	PUTM
chr14:20919712	rs3120065	T	C	0.59027	0.40973	intron_variant	ENSG00000092094:E029	14	20917717	20919038	ENSG00000092094	OSGEP	protein_coding	5.35361	5.50521e-07	0.273622	0.00271462	1	PUTM
chr5:80072749	rs1679092	T	A	0.58426	0.41574	intron_variant	ENSG00000113318:E015	5	80040325	80040434	ENSG00000113318	MSH3	protein_coding	-4.82393	5.0496e-06	-0.177583	0.0289897	1	PUTM
chr7:128717467	rs62478621	C	A	0.92541	0.07459	downstream_gene_variant	ENSG00000091732:E020	7	129680791	129680941	ENSG00000091732	ZC3HC1	protein_coding	4.83605	4.80657e-06	0.743304	0.0204183	1	PUTM
chr15:24816570	rs7497431	C	T	0.56396	0.43604	intron_variant	ENSG00000259905:E012	15	24780827	24780953	ENSG00000259905	PWRN1	lincRNA	-5.62393	1.69986e-07	-0.564028	0.00129683	1	PUTM
chr17:79357486	rs67596972	A	G	0.71064	0.28936	intron_variant	ENSG00000262223:E007	17	79353522	79353635	ENSG00000262223	RP11-1055B8.3	lincRNA	-4.7871	5.8636e-06	-0.481695	0.0343138	1	PUTM
chr5:102341690	rs709379	G	A	0.57064	0.42936	upstream_gene_variant	ENSG00000145725:E060	5	102537309	102537314	ENSG00000145725	PPIP5K2	protein_coding	4.70489	8.1666e-06	0.43688	0.0369539	1	PUTM
chr6:79523864	rs9352659	A	G	0.539	0.461	upstream_gene_variant	ENSG00000146243:E004	6	79607781	79608320	ENSG00000146243	IRAK1BP1	protein_coding	4.77086	6.26178e-06	0.275947	0.0339388	1	PUTM
chr15:51746236	rs11631408	G	A	0.52942	0.47058	upstream_gene_variant	ENSG00000259668:E007	15	51752764	51752764	ENSG00000259668	RP11-707P17.2	antisense	-5.41019	4.31484e-07	-0.606489	0.00169357	1	PUTM
chr3:20018663:T_TA	NA	R	I	0.58615	0.41385	intron_variant,feature_elongation	ENSG00000144566:E006	3	19988902	19989013	ENSG00000144566	RAB5A	protein_coding	6.26656	9.39007e-09	0.261207	4.50254e-05	1	PUTM
chr12:6640677	rs1127198	T	A	0.65297	0.34703	3_prime_UTR_variant	ENSG00000010292:E062	12	6640493	6640642	ENSG00000010292	NCAPD2	protein_coding	5.24177	8.87781e-07	0.335615	0.00410599	1	PUTM
chr3:20028570	rs13072891	A	G	0.60795	0.39205	downstream_gene_variant	ENSG00000144566:E008	3	19992298	19992436	ENSG00000144566	RAB5A	protein_coding	-5.42787	3.99742e-07	-0.166447	0.00191676	1	PUTM
chr3:53502839	rs187333818	T	G	0.93272	0.06728	downstream_gene_variant	ENSG00000010327:E049	3	52550708	52550717	ENSG00000010327	STAB1	protein_coding	5.24112	8.90252e-07	1.32316	0.00240546	1	PUTM
chr2:88469770	rs6547757	C	G	0.6976	0.3024	upstream_gene_variant	ENSG00000144115:E008	2	88472792	88472892	ENSG00000144115	THNSL2	protein_coding	5.48076	3.17854e-07	0.642941	0.000535901	1	PUTM
chr2:73907696	rs7599323	C	T	0.7839	0.2161	downstream_gene_variant	ENSG00000144034:E007	2	73957687	73957711	ENSG00000144034	TPRKB	protein_coding	-5.44608	3.69459e-07	-0.299103	0.00107365	1	PUTM
chr6:13293948	rs515111	T	C	0.84659	0.15341	downstream_gene_variant	ENSG00000112137:E037	6	13288633	13288645	ENSG00000112137	PHACTR1	protein_coding	-5.80313	7.68508e-08	-0.524909	0.000467714	1	PUTM
chr4:8355472	rs13102851	T	C	0.77866	0.22134	downstream_gene_variant	ENSG00000251615:E001	4	8356817	8359103	ENSG00000251615	RP11-774O3.3	lincRNA	-4.69667	8.44027e-06	-0.271056	0.0438979	1	PUTM
chr1:228402283	rs1771486	G	C	0.92568	0.07432	downstream_gene_variant	ENSG00000143774:E078	1	228336426	228336442	ENSG00000143774	GUK1	protein_coding	5.06595	1.86212e-06	0.300747	0.00949495	1	PUTM
chr1:228402283	rs1771486	G	C	0.92568	0.07432	downstream_gene_variant	ENSG00000143774:E079	1	228336443	228336453	ENSG00000143774	GUK1	protein_coding	5.1601	1.25446e-06	0.314915	0.00639647	1	PUTM
chr15:41411873	rs117821554	T	G	0.92832	0.07168	upstream_gene_variant	ENSG00000247556:E021	15	41590239	41590267	ENSG00000247556	OIP5-AS1	processed_transcript	4.62677	1.11553e-05	0.371798	0.0423343	1	PUTM
chr16:23036546	rs8053702	G	A	0.88779	0.11221	downstream_gene_variant	ENSG00000058600:E024	16	22320749	22320784	ENSG00000058600	POLR3E	protein_coding	-4.84453	4.64319e-06	-0.537729	0.00931888	1	PUTM
chr17:76963923	rs12453163	G	A	0.9247	0.0753	downstream_gene_variant	ENSG00000141582:E008	17	77811636	77811680	ENSG00000141582	CBX4	protein_coding	5.08735	1.70278e-06	0.673985	0.00997998	1	PUTM
chr7:98913815:GA_G	NA	R	D	0.72163	0.27837	upstream_gene_variant	ENSG00000168090:E029	7	99688861	99688871	ENSG00000168090	COPS6	protein_coding	-4.55944	1.45596e-05	-0.160103	0.0353507	1	PUTM
chr13:99298291	rs9584885	G	A	0.80466	0.19534	downstream_gene_variant	ENSG00000088387:E043	13	99512435	99512436	ENSG00000088387	DOCK9	protein_coding	-5.07491	1.79374e-06	-0.568044	0.0107391	1	PUTM
chr7:135236457:TA_T	NA	D	R	0.66967	0.33033	upstream_gene_variant	ENSG00000243317:E007	7	135358839	135359972	ENSG00000243317	C7orf73	protein_coding	4.96558	2.82536e-06	0.199014	0.0140561	1	PUTM
chr12:32675235	rs11052040	G	A	0.7893	0.2107	upstream_gene_variant	ENSG00000087470:E072	12	32898484	32898486	ENSG00000087470	DNM1L	protein_coding	4.77598	6.13347e-06	0.47128	0.0445535	1	PUTM
chr16:57168232	rs4784775	A	G	0.53698	0.46302	intron_variant	ENSG00000140848:E021	16	57157386	57158159	ENSG00000140848	CPNE2	protein_coding	5.30939	6.65417e-07	0.33976	0.00315408	1	PUTM
chr16:757574	rs13337564	G	T	0.56995	0.43005	downstream_gene_variant	ENSG00000140983:E070	16	722489	722566	ENSG00000140983	RHOT2	protein_coding	-5.68607	1.29249e-07	-0.334032	0.000590539	1	PUTM
chr12:113479646	rs4767056	C	T	0.60189	0.39811	downstream_gene_variant	ENSG00000111331:E023	12	113405223	113405398	ENSG00000111331	OAS3	protein_coding	-5.39959	4.51685e-07	-0.460729	0.00162968	1	PUTM
chr6:28187101	rs1736891	C	A	0.61567	0.38433	downstream_gene_variant	ENSG00000235109:E007	6	28293813	28294071	ENSG00000235109	ZSCAN31	protein_coding	-5.78374	8.37885e-08	-0.442287	0.000366742	1	PUTM
chr15:42910624	rs12914539	C	A	0.86541	0.13459	downstream_gene_variant	ENSG00000140265:E012	15	43661875	43662048	ENSG00000140265	ZSCAN29	protein_coding	4.45245	2.21274e-05	0.453222	0.0394532	1	PUTM
chr6:97250400:T_TA	NA	R	I	0.91678	0.08322	downstream_gene_variant	ENSG00000014123:E014	6	96990770	96990892	ENSG00000014123	UFL1	protein_coding	5.27743	7.62748e-07	0.416787	0.00354068	1	PUTM
chr12:123403710	rs11060762	C	A	0.8582	0.1418	downstream_gene_variant	ENSG00000139726:E016	12	123254618	123255611	ENSG00000139726	DENR	protein_coding	-5.01158	2.33524e-06	-0.183639	0.00857967	1	PUTM
chr12:124021457:TTC_T	NA	R	D	0.86834	0.13166	downstream_gene_variant	ENSG00000139726:E016	12	123254618	123255611	ENSG00000139726	DENR	protein_coding	-4.61629	1.17424e-05	-0.197572	0.0431415	2	PUTM
chr5:153551022	rs890796	C	A	0.6829	0.3171	upstream_gene_variant	ENSG00000055147:E002	5	153371263	153372058	ENSG00000055147	FAM114A2	protein_coding	-4.74682	6.89992e-06	-0.336141	0.0343616	1	PUTM
chr12:109941450	rs6606727	T	A	0.80671	0.19329	downstream_gene_variant	ENSG00000139428:E010	12	109999048	109999134	ENSG00000139428	MMAB	protein_coding	-4.9487	3.02918e-06	-0.758822	0.0100993	1	PUTM
chr12:109941451	rs56168120	C	T	0.80671	0.19329	downstream_gene_variant	ENSG00000139428:E010	12	109999048	109999134	ENSG00000139428	MMAB	protein_coding	-4.9487	3.02918e-06	-0.758822	0.0100993	1	PUTM
chr7:26439331	rs1013688	G	T	0.62063	0.37937	intron_variant	ENSG00000214870:E016	7	26533765	26533876	ENSG00000214870	AC004540.5	lincRNA	5.58203	2.0432e-07	0.478683	0.00100178	1	PUTM
chr9:15016475	rs10511603	T	C	0.45301	0.45301	intron_variant	ENSG00000215237:E009	9	15017353	15017525	ENSG00000215237	RP11-54D18.2	pseudogene	-6.25084	1.00948e-08	-0.513366	5.52893e-05	1	PUTM
chr14:24418726	rs1957678	A	G	0.94452	0.05548	intron_variant	ENSG00000215256:E004	14	24409572	24409894	ENSG00000215256	DHRS4-AS1	processed_transcript	4.98647	2.59151e-06	0.546529	0.0124444	1	PUTM
chr14:24418752	rs9323428	T	A	0.94452	0.05548	intron_variant	ENSG00000215256:E004	14	24409572	24409894	ENSG00000215256	DHRS4-AS1	processed_transcript	4.98647	2.59151e-06	0.546529	0.0124444	1	PUTM
chr1:22352395:TCGGG	NA	R	D	0.83728	0.16272	regulatory_region_variant	ENSG00000218510:E007	1	22356773	22357105	ENSG00000218510	LINC00339	lincRNA	-5.95268	3.92889e-08	-0.631514	0.000202456	1	PUTM
chr12:32849806:AC_A	NA	R	D	0.90913	0.09087	downstream_gene_variant	ENSG00000139132:E039	12	32772632	32772804	ENSG00000139132	FGD4	protein_coding	4.80582	5.43513e-06	0.415593	0.0423668	1	PUTM
chr4:108055641	rs450757	C	G	0.87763	0.12237	downstream_gene_variant	ENSG00000138795:E014	4	108984779	108984784	ENSG00000138795	LEF1	protein_coding	5.08716	1.70414e-06	0.692703	0.00821906	1	PUTM
chr14:90579580	rs11628144	A	T	0.90988	0.09012	upstream_gene_variant	ENSG00000198668:E024	14	90870412	90870497	ENSG00000198668	CALM1	protein_coding	4.85092	4.52386e-06	0.733401	0.0203166	1	PUTM
chr7:66630516	rs4718468	C	G	0.74661	0.25339	intron_variant	ENSG00000198874:E024	7	66703295	66703627	ENSG00000198874	TYW1	protein_coding	4.76139	6.50596e-06	0.242491	0.0452554	1	PUTM
chr22:25299429	rs139743	A	G	0.56593	0.43407	downstream_gene_variant	ENSG00000203280:E001	22	25498407	25498885	ENSG00000203280	CTA-221G9.11	antisense	4.74429	6.9704e-06	0.336637	0.0274843	1	PUTM
chr9:130286428	rs1891732	A	G	0.68658	0.31342	upstream_gene_variant	ENSG00000197958:E005	9	130210156	130210268	ENSG00000197958	RPL12	protein_coding	5.06581	1.8632e-06	0.207055	0.00634793	1	PUTM
chr3:111483042	rs77268103	T	C	0.94895	0.05105	upstream_gene_variant	ENSG00000138459:E018	3	112300026	112300091	ENSG00000138459	SLC35A5	protein_coding	5.26711	7.97041e-07	0.455355	0.00409998	1	PUTM
chr11:68616074:GCACA	NA	R	D	0.73409	0.26591	downstream_gene_variant	ENSG00000197345:E019	11	68671247	68671254	ENSG00000197345	MRPL21	protein_coding	6.67467	1.40043e-09	0.729669	5.97846e-06	1	PUTM
chr17:28069307	rs2264352	A	C	0.81164	0.18836	upstream_gene_variant	ENSG00000108582:E022	17	28778729	28778755	ENSG00000108582	CPD	protein_coding	4.60844	1.19966e-05	0.33479	0.0319589	1	PUTM
chr9:129262398	rs28619010	T	C	0.52282	0.47718	intron_variant	ENSG00000196814:E021	9	129265554	129269320	ENSG00000196814	MVB12B	protein_coding	7.36929	5.02224e-11	0.177229	1.95415e-07	1	PUTM
chr9:129507624:C_CA	NA	R	I	0.87881	0.12119	downstream_gene_variant	ENSG00000196814:E021	9	129265554	129269320	ENSG00000196814	MVB12B	protein_coding	-4.63423	1.09361e-05	-0.193577	0.0425522	2	PUTM
chr17:3225464	rs150707030	A	G	0.8088	0.1912	upstream_gene_variant	ENSG00000108381:E006	17	3379428	3379594	ENSG00000108381	ASPA	protein_coding	-6.41543	4.71452e-09	-0.566695	2.73489e-05	1	PUTM
chr15:92274797	rs4932569	C	T	0.94646	0.05354	downstream_gene_variant	ENSG00000196547:E046	15	91454401	91454468	ENSG00000196547	MAN2A2	protein_coding	4.65793	9.85409e-06	0.581649	0.0498223	1	PUTM
chr8:27104727	rs10481349	G	A	0.64484	0.35516	intron_variant	ENSG00000015592:E010	8	27098685	27098779	ENSG00000015592	STMN4	protein_coding	6.02298	2.8589e-08	0.347853	0.000176966	1	PUTM
chr16:28565269:GA_G	NA	R	D	0.41733	0.41733	regulatory_region_variant	ENSG00000196502:E009	16	28617377	28617516	ENSG00000196502	SULT1A1	protein_coding	6.98083	3.27033e-10	0.354732	8.77102e-07	1	PUTM
chr15:41436999	rs78604303	G	A	0.85596	0.14404	upstream_gene_variant	ENSG00000137825:E005	15	41793661	41793757	ENSG00000137825	ITPKA	protein_coding	-4.7985	5.59888e-06	-0.70913	0.0208726	1	PUTM
chr4:110225772	rs62326002	T	C	0.80579	0.19421	upstream_gene_variant	ENSG00000188517:E042	4	109895689	109895715	ENSG00000188517	COL25A1	protein_coding	5.85816	6.00899e-08	0.735096	0.0003344	1	PUTM
chr19:5696962	rs3892355	G	A	0.61939	0.38061	intron_variant	ENSG00000196365:E002	19	5691846	5691965	ENSG00000196365	LONP1	protein_coding	10.3273	1.8985e-17	0.728278	1.00981e-13	1	PUTM
chr5:179663251	rs9605	G	A	0.55597	0.44403	3_prime_UTR_variant	ENSG00000050748:E008	5	179665332	179665403	ENSG00000050748	MAPK9	protein_coding	5.60634	1.83647e-07	0.164082	0.00104202	1	PUTM
chr5:179663614	rs6601104	C	T	0.55597	0.44403	non_coding_transcript_exon_variant	ENSG00000050748:E008	5	179665332	179665403	ENSG00000050748	MAPK9	protein_coding	5.60634	1.83647e-07	0.164082	0.00104202	1	PUTM
chr1:150247311	rs6676685	C	A	0.52035	0.47965	upstream_gene_variant	ENSG00000187145:E002	1	150266340	150266754	ENSG00000187145	MRPS21	protein_coding	-6.63747	1.66862e-09	-0.225661	4.12148e-06	1	PUTM
chr16:688557	rs34409359	A	C	0.66414	0.33586	downstream_gene_variant	ENSG00000188536:E007	16	223124	223328	ENSG00000188536	HBA2	protein_coding	-5.00148	2.43513e-06	-0.757311	0.00760979	1	PUTM
chr11:120424000	rs2248887	G	A	0.76786	0.23214	upstream_gene_variant	ENSG00000137642:E057	11	121491773	121491943	ENSG00000137642	SORL1	protein_coding	4.70445	8.18115e-06	0.222772	0.0362916	1	PUTM
chr17:43757161	rs117481621	C	T	0.72294	0.27706	upstream_gene_variant	ENSG00000186868:E023	17	44067244	44067441	ENSG00000186868	MAPT	protein_coding	-7.40854	4.14958e-11	-0.505843	2.34202e-07	1	PUTM
chr10:4969266	rs12258506	T	C	0.60419	0.39581	intron_variant	ENSG00000187134:E019	10	5014393	5014502	ENSG00000187134	AKR1C1	protein_coding	-6.65811	1.51408e-09	-0.589708	1.03745e-05	1	PUTM
chr11:82387459	rs61692542	A	G	0.92902	0.07098	downstream_gene_variant	ENSG00000137500:E041	11	82997034	82997041	ENSG00000137500	CCDC90B	protein_coding	4.89945	3.70929e-06	1.07196	0.0176747	1	PUTM
chr9:139896168	rs7388696	A	G	0.57342	0.42658	downstream_gene_variant	ENSG00000107331:E023	9	139904645	139904823	ENSG00000107331	ABCA2	protein_coding	7.05244	2.3204e-10	0.373187	9.25145e-07	1	PUTM
chr9:139896671:G_GTG	NA	I	R	0.63837	0.36163	downstream_gene_variant	ENSG00000107331:E028	9	139905469	139905557	ENSG00000107331	ABCA2	protein_coding	5.23841	9.00575e-07	0.382122	0.00359059	1	PUTM
chr1:31681266	rs76683037	G	A	0.9476	0.0524	intron_variant	ENSG00000084628:E007	1	31654436	31654523	ENSG00000084628	NKAIN1	protein_coding	4.93264	3.23649e-06	1.15949	0.0138943	1	PUTM
chr19:13523275	rs11667094	C	T	0.79639	0.20361	upstream_gene_variant	ENSG00000179115:E015	19	13039212	13039223	ENSG00000179115	FARSA	protein_coding	4.93755	3.17166e-06	0.264009	0.0118937	1	PUTM
chr3:56439396	rs6768638	A	G	0.83926	0.16074	upstream_gene_variant	ENSG00000180376:E053	3	56649182	56649300	ENSG00000180376	CCDC66	protein_coding	5.15908	1.25983e-06	0.397513	0.00615051	1	PUTM
chr9:140440841	rs2254139	G	A	0.83059	0.16941	upstream_gene_variant	ENSG00000181090:E059	9	140729225	140729444	ENSG00000181090	EHMT1	protein_coding	-5.06931	1.8362e-06	-0.619969	0.00499264	1	PUTM
chr12:131838510	rs141154062	C	G	0.92852	0.07148	upstream_gene_variant	ENSG00000183495:E049	12	132547011	132547246	ENSG00000183495	EP400	protein_coding	4.71258	7.91863e-06	0.391161	0.0480502	1	PUTM
chr22:20052481	rs3804043	C	A	0.70522	0.29478	3_prime_UTR_variant	ENSG00000183597:E049	22	20052483	20052530	ENSG00000183597	TANGO2	protein_coding	5.45725	3.52003e-07	0.611783	0.00145729	1	PUTM
chr2:98309882	rs11123861	T	C	0.67885	0.32115	downstream_gene_variant	ENSG00000135976:E051	2	97869805	97869833	ENSG00000135976	ANKRD36	protein_coding	4.98823	2.57269e-06	0.437119	0.00584772	1	PUTM
chr3:38156620:TG_T	NA	R	D	0.94723	0.05277	downstream_gene_variant	ENSG00000136059:E037	3	38047283	38047465	ENSG00000136059	VILL	protein_coding	5.64239	1.56719e-07	0.819851	0.000551337	1	PUTM
chr5:60962479	rs36035	G	T	0.92762	0.07238	intron_variant	ENSG00000178722:E008	5	60999693	60999884	ENSG00000178722	C5orf64	protein_coding	4.78791	5.84443e-06	0.993503	0.0216536	1	PUTM
chr7:74492118:CA_C	NA	R	D	0.90898	0.09102	regulatory_region_variant	ENSG00000106665:E017	7	73795912	73795960	ENSG00000106665	CLIP2	protein_coding	4.93356	3.22426e-06	0.987865	0.00652267	1	PUTM
chr9:139107230	rs10858247	T	C	0.61563	0.38437	upstream_gene_variant	ENSG00000177239:E044	9	140002879	140002982	ENSG00000177239	MAN1B1	protein_coding	4.77429	6.17562e-06	0.272251	0.0236156	1	PUTM
chr12:46689141:T_TAA	NA	I	R	0.60311	0.39689	downstream_gene_variant	ENSG00000177119:E013	12	45725078	45725206	ENSG00000177119	ANO6	protein_coding	-5.90053	4.96855e-08	-0.338105	0.000179414	1	PUTM
chr9:89042296	rs790692	A	G	0.79225	0.20775	upstream_gene_variant	ENSG00000135049:E028	9	88284400	88284493	ENSG00000135049	AGTPBP1	protein_coding	4.80962	5.3518e-06	0.241007	0.0232268	1	PUTM
chr13:50197112:T_TA	NA	R	I	0.93913	0.06087	upstream_gene_variant	ENSG00000176124:E004	13	50678840	50679433	ENSG00000176124	DLEU1	protein_coding	5.06739	1.85095e-06	0.638096	0.00953055	1	PUTM
chr19:58431881:T_TC	NA	R	I	0.66156	0.33844	upstream_gene_variant	ENSG00000176593:E013	19	58517778	58518574	ENSG00000176593	CTD-2368P22.1	protein_coding	-4.65633	9.91697e-06	-0.211113	0.0413637	1	PUTM
chr3:124731485	rs10804567	G	C	0.63806	0.36194	upstream_gene_variant	ENSG00000082781:E011	3	124492666	124492759	ENSG00000082781	ITGB5	protein_coding	4.70513	8.1589e-06	0.2603	0.0416675	1	PUTM
chr3:124732842	rs6438871	A	C	0.63806	0.36194	upstream_gene_variant	ENSG00000082781:E011	3	124492666	124492759	ENSG00000082781	ITGB5	protein_coding	4.70513	8.1589e-06	0.2603	0.0416675	1	PUTM
chr3:132782616	rs116209865	C	A	0.92836	0.07164	downstream_gene_variant	ENSG00000081307:E024	3	132389042	132389128	ENSG00000081307	UBA5	protein_coding	4.98187	2.64129e-06	0.385704	0.0155466	1	PUTM
chr1:111656671:CAT_C	NA	R	D	0.94752	0.05248	upstream_gene_variant	ENSG00000173947:E012	1	111894186	111895635	ENSG00000173947	PIFO	protein_coding	-4.86013	4.35703e-06	-0.908224	0.0232142	1	PUTM
chr3:154573000	rs150901089	G	A	0.89014	0.10986	upstream_gene_variant	ENSG00000174953:E046	3	154032835	154033069	ENSG00000174953	DHX36	protein_coding	-4.81846	5.16311e-06	-0.375251	0.0248501	1	PUTM
chr12:77315824	rs11116211	A	G	0.79166	0.20834	upstream_gene_variant	ENSG00000175183:E011	12	77256956	77257124	ENSG00000175183	CSRP2	protein_coding	-5.60513	1.84622e-07	-0.550697	0.000859045	1	PUTM
chr1:1112309	rs9724957	T	C	0.80563	0.19437	downstream_gene_variant	ENSG00000175756:E002	1	1309112	1309116	ENSG00000175756	AURKAIP1	protein_coding	4.56777	1.40895e-05	0.502639	0.0461712	1	PUTM
chr3:48116168	rs12497061	T	G	0.58539	0.41461	intron_variant	ENSG00000047849:E035	3	47951879	47953911	ENSG00000047849	MAP4	protein_coding	-4.66381	9.62553e-06	-0.249741	0.0183848	1	PUTM
chr18:34397669	rs74609957	A	G	0.68636	0.31364	3_prime_UTR_variant	ENSG00000134779:E006	18	34366946	34367042	ENSG00000134779	TPGS2	protein_coding	-4.62473	1.12459e-05	-0.163315	0.0468506	1	PUTM
chr18:8096100	rs511993	G	T	0.67884	0.32116	intron_variant	ENSG00000173482:E017	18	8069711	8069957	ENSG00000173482	PTPRM	protein_coding	-6.36686	5.90689e-09	-0.151091	4.50341e-05	1	PUTM
chr5:148646866:A_ACT	NA	R	I	0.53926	0.46074	downstream_gene_variant	ENSG00000173210:E020	5	148612792	148612815	ENSG00000173210	ABLIM3	protein_coding	4.7493	6.83104e-06	0.368829	0.0319488	1	PUTM
chr18:31997415:GAA_G	NA	D	R	0.62695	0.37305	upstream_gene_variant	ENSG00000134769:E001	18	32073254	32073267	ENSG00000134769	DTNA	protein_coding	5.54186	2.43575e-07	0.535416	0.00107344	1	PUTM
chr10:90752018	rs6586163	A	C	0.49359	0.49359	intron_variant	ENSG00000026103:E016	10	90762786	90762951	ENSG00000026103	FAS	protein_coding	-6.05472	2.47533e-08	-0.570389	0.00012035	1	PUTM
chr2:61549129	rs11125874	T	C	0.70375	0.29625	downstream_gene_variant	ENSG00000173209:E008	2	61405803	61406115	ENSG00000173209	AHSA2	protein_coding	6.87634	5.38522e-10	0.379784	1.97584e-06	1	PUTM
chr19:13001400:A_AC	NA	I	R	0.67958	0.32042	upstream_gene_variant	ENSG00000105607:E037	19	13010282	13010384	ENSG00000105607	GCDH	protein_coding	4.731	7.35361e-06	0.281417	0.0277011	1	PUTM
chr1:154707464:A_AC	NA	I	R	0.55697	0.44303	upstream_gene_variant	ENSG00000173207:E010	1	154950463	154950590	ENSG00000173207	CKS1B	protein_coding	-4.97525	2.71459e-06	-0.412864	0.00743797	1	PUTM
chr10:95360964	rs10882283	A	C	0.65448	0.34552	downstream_gene_variant	ENSG00000173145:E002	10	96092983	96092988	ENSG00000173145	NOC3L	protein_coding	4.95199	2.98837e-06	0.440951	0.0147805	1	PUTM
chr1:110266754	rs11101992	A	C	0.7612	0.2388	downstream_gene_variant	ENSG00000134202:E015	1	110282862	110282923	ENSG00000134202	GSTM3	protein_coding	-5.74063	1.01494e-07	-0.437547	0.000431349	1	PUTM
chr19:2909969:T_TA	NA	R	I	0.94191	0.05809	upstream_gene_variant	ENSG00000105325:E010	19	3526257	3526384	ENSG00000105325	FZR1	protein_coding	4.74919	6.83423e-06	1.26728	0.037267	1	PUTM
chr2:172647507	rs62182363	G	A	0.90091	0.09909	upstream_gene_variant	ENSG00000172878:E014	2	172935635	172935798	ENSG00000172878	METAP1D	protein_coding	4.74428	6.97084e-06	0.786424	0.0340595	1	PUTM
chr3:36068269	rs11129685	G	A	0.71248	0.28752	downstream_gene_variant	ENSG00000172995:E037	3	35724373	35724381	ENSG00000172995	ARPP21	protein_coding	-5.25924	8.24208e-07	-0.269391	0.00445237	1	PUTM
chr15:37512491	rs7178102	T	C	0.93383	0.06617	upstream_gene_variant	ENSG00000134138:E053	15	37390168	37390400	ENSG00000134138	MEIS2	protein_coding	4.98222	2.63743e-06	0.356119	0.0142843	1	PUTM
chr22:42903852	rs5751290	T	C	0.61812	0.38188	intron_variant	ENSG00000172250:E013	22	42905034	42905116	ENSG00000172250	SERHL	processed_transcript	6.2669	9.37506e-09	0.727036	4.57409e-05	1	PUTM
chr11:10472064	rs7938316	C	T	0.61617	0.38383	splice_donor_variant	ENSG00000133805:E020	11	10483062	10483287	ENSG00000133805	AMPD3	protein_coding	-6.01904	2.91039e-08	-0.406005	0.000185886	1	PUTM
chr19:14853754	rs2732790	A	T	0.64197	0.35803	downstream_gene_variant	ENSG00000105135:E030	19	15233504	15233615	ENSG00000105135	ILVBL	protein_coding	4.85474	4.45387e-06	0.403263	0.0295603	1	PUTM
chr7:149575747:TG_T	NA	D	R	0.65611	0.34389	intron_variant	ENSG00000171130:E016	7	149576602	149576631	ENSG00000171130	ATP6V0E2	protein_coding	6.53823	2.65859e-09	0.301447	1.34737e-05	1	PUTM
chr10:105345984	rs11191738	A	T	0.62411	0.37589	downstream_gene_variant	ENSG00000171206:E013	10	104416845	104418075	ENSG00000171206	TRIM8	protein_coding	5.96971	3.6382e-08	0.130115	0.000109655	1	PUTM
chr19:45292289	rs2965118	C	G	0.91095	0.08905	upstream_gene_variant	ENSG00000104853:E016	19	45489834	45490161	ENSG00000104853	CLPTM1	protein_coding	4.81208	5.2986e-06	0.584825	0.0254545	1	PUTM
chr19:49096292	rs3859437	A	G	0.73499	0.26501	upstream_gene_variant	ENSG00000104870:E046	19	50029267	50029554	ENSG00000104870	FCGRT	protein_coding	-4.65129	1.01184e-05	-0.197199	0.0463322	1	PUTM
chr17:8346287	rs11868283	T	C	0.59654	0.40346	downstream_gene_variant	ENSG00000133026:E003	17	8380194	8380366	ENSG00000133026	MYH10	protein_coding	-5.16845	1.21102e-06	-0.152227	0.00607203	1	PUTM
chr17:26484224:A_AT	NA	R	I	0.9465	0.0535	downstream_gene_variant	ENSG00000132581:E007	17	26976145	26976155	ENSG00000132581	SDF2	protein_coding	5.23049	9.31373e-07	0.706618	0.0024877	1	PUTM
chr17:16957827	rs7221842	C	T	0.70208	0.29792	intron_variant	ENSG00000133030:E014	17	17034980	17035015	ENSG00000133030	MPRIP	protein_coding	-7.75296	7.6927e-12	-0.295357	3.04246e-08	1	PUTM
chr5:156290971	rs17053984	C	T	0.93015	0.06985	downstream_gene_variant	ENSG00000170624:E006	5	155753958	155754242	ENSG00000170624	SGCD	protein_coding	5.18376	1.13523e-06	0.880613	0.00760263	1	PUTM
chr5:156291803	rs17053988	G	T	0.93075	0.06925	downstream_gene_variant	ENSG00000170624:E006	5	155753958	155754242	ENSG00000170624	SGCD	protein_coding	5.18376	1.13523e-06	0.880613	0.00760263	1	PUTM
chr1:202164063	rs2077566	C	T	0.57382	0.42618	downstream_gene_variant	ENSG00000077152:E006	1	202302578	202302683	ENSG00000077152	UBE2T	protein_coding	-5.24166	8.88191e-07	-0.295502	0.00360606	1	PUTM
chr17:4431389	rs78539489	T	C	0.73733	0.26267	upstream_gene_variant	ENSG00000029725:E023	17	5268417	5268533	ENSG00000029725	RABEP1	protein_coding	4.75674	6.62917e-06	0.157557	0.0409285	1	PUTM
chr15:99672722	rs2292288	G	A	0.48135	0.48135	downstream_gene_variant	ENSG00000103852:E023	15	99715255	99715325	ENSG00000103852	TTC23	protein_coding	-4.84977	4.54509e-06	-0.325188	0.0297658	1	PUTM
chr15:99829531	rs1567418	A	G	0.54772	0.45228	upstream_gene_variant	ENSG00000103852:E036	15	99768758	99768937	ENSG00000103852	TTC23	protein_coding	5.56894	2.16374e-07	0.435544	0.00141703	1	PUTM
chr3:127976681	rs9289328	C	G	0.92901	0.07099	upstream_gene_variant	ENSG00000075785:E006	3	128514203	128514263	ENSG00000075785	RAB7A	protein_coding	4.83661	4.79559e-06	0.264524	0.0178156	1	PUTM
chr14:75057809	rs12435481	C	T	0.55441	0.44559	upstream_gene_variant	ENSG00000170345:E016	14	75747273	75747310	ENSG00000170345	FOS	protein_coding	-4.77049	6.27113e-06	-0.672084	0.0218173	1	PUTM
chr12:110056549	rs79486107	C	T	0.91636	0.08364	downstream_gene_variant	ENSG00000076555:E045	12	109673118	109673174	ENSG00000076555	ACACB	protein_coding	5.17793	1.16355e-06	0.753116	0.00476123	1	PUTM
chr3:33882999	rs4679089	C	T	0.83929	0.16071	intron_variant	ENSG00000170248:E040	3	33894100	33894228	ENSG00000170248	PDCD6IP	protein_coding	5.11779	1.49884e-06	0.262511	0.00660389	1	PUTM
chr15:64181065	rs2165881	G	T	0.94573	0.05427	regulatory_region_variant	ENSG00000103657:E107	15	64126026	64126084	ENSG00000103657	HERC1	protein_coding	4.9076	3.58734e-06	0.876715	0.0154184	1	PUTM
chr1:40528687:TG_T	NA	D	R	0.55852	0.44148	downstream_gene_variant	ENSG00000131238:E004	1	40539345	40539423	ENSG00000131238	PPT1	protein_coding	-7.45113	3.37239e-11	-0.362348	1.37459e-07	1	PUTM
chr17:79993003:C_CAA	NA	R	I	0.88426	0.11574	downstream_gene_variant	ENSG00000169738:E012	17	79994058	79994066	ENSG00000169738	DCXR	protein_coding	-4.82646	4.99786e-06	-0.81279	0.028013	1	PUTM
chr2:64150441	rs36033991	A	G	0.8469	0.1531	downstream_gene_variant	ENSG00000169764:E024	2	64069673	64069733	ENSG00000169764	UGP2	protein_coding	10.5993	4.82212e-18	1.29681	1.59853e-14	1	PUTM
chr20:34525807	rs6060700	G	T	0.79214	0.20786	upstream_gene_variant	ENSG00000131051:E091	20	34329863	34329873	ENSG00000131051	RBM39	protein_coding	8.33422	4.31857e-13	0.355154	1.15004e-09	1	PUTM
chr17:79390370:CGT_C	NA	D	R	0.69304	0.30696	downstream_gene_variant	ENSG00000169718:E013	17	80016657	80016694	ENSG00000169718	DUS1L	protein_coding	4.77451	6.16993e-06	0.22271	0.0352673	1	PUTM
chrX:153554661	rs766419	A	G	0.75001	0.24999	upstream_gene_variant	ENSG00000130827:E015	X	153693361	153693561	ENSG00000130827	PLXNA3	protein_coding	4.45832	2.16289e-05	0.279494	0.0356444	1	PUTM
chrX:153554883	rs2239466	A	G	0.75001	0.24999	upstream_gene_variant	ENSG00000130827:E015	X	153693361	153693561	ENSG00000130827	PLXNA3	protein_coding	4.45832	2.16289e-05	0.279494	0.0356444	1	PUTM
chr16:783156	rs61112891	G	C	0.78686	0.21314	downstream_gene_variant	ENSG00000103260:E014	16	767391	767423	ENSG00000103260	METRN	protein_coding	6.22544	1.13458e-08	0.397885	5.26217e-05	1	PUTM
chr7:105565004	rs1074114	C	G	0.52629	0.47371	intron_variant	ENSG00000128536:E013	7	105564069	105564629	ENSG00000128536	CDHR3	protein_coding	8.5589	1.40566e-13	0.706725	6.85683e-10	1	PUTM
chr15:43849886	rs2470134	G	A	0.87817	0.12183	downstream_gene_variant	ENSG00000168803:E019	15	43641244	43641610	ENSG00000168803	ADAL	protein_coding	5.00381	2.41173e-06	0.50134	0.00463052	1	PUTM
chr3:158381296:AT_A	NA	R	D	0.64986	0.35014	intron_variant,feature_truncation	ENSG00000168827:E041	3	158409125	158409688	ENSG00000168827	GFM1	protein_coding	5.37773	4.96299e-07	0.243574	0.00233558	1	PUTM
chr15:100267113	rs72760586	G	C	0.84407	0.15593	downstream_gene_variant	ENSG00000168904:E045	15	99903330	99903383	ENSG00000168904	LRRC28	protein_coding	5.22112	9.6913e-07	0.337559	0.00649705	1	PUTM
chr2:242185654	rs75590598	G	A	0.91008	0.08992	upstream_gene_variant	ENSG00000168385:E049	2	242274626	242274627	ENSG00000168385	2002-09-01	protein_coding	-4.94514	3.07405e-06	-0.322933	0.0160189	1	PUTM
chr19:4540429	rs4806985	G	A	0.89548	0.10452	upstream_gene_variant	ENSG00000127663:E040	19	5143978	5144163	ENSG00000127663	KDM4B	protein_coding	4.81874	5.15712e-06	0.51298	0.0280341	1	PUTM
chr13:113678830	rs2993305	T	C	0.67537	0.32463	intron_variant	ENSG00000126217:E077	13	113743950	113744004	ENSG00000126217	MCF2L	protein_coding	-4.91541	3.47403e-06	-0.282711	0.0180024	1	PUTM
chr13:113745611	rs4907485	G	T	0.61716	0.38284	intron_variant	ENSG00000126217:E077	13	113743950	113744004	ENSG00000126217	MCF2L	protein_coding	-4.90579	3.65729e-06	-0.285438	0.0189521	2	PUTM
chr12:68163463	rs141689694	T	C	0.85374	0.14626	upstream_gene_variant	ENSG00000127314:E055	12	69050194	69050229	ENSG00000127314	RAP1B	protein_coding	4.86922	4.19815e-06	0.389888	0.0203232	1	PUTM
chrX:100003774	rs75945819	C	T	0.513	0.487	upstream_gene_variant	ENSG00000102362:E013	X	99942064	99942242	ENSG00000102362	SYTL4	protein_coding	-4.54467	1.54313e-05	-0.340652	0.034489	1	PUTM
chr1:45245037	rs34817709	T	C	0.94789	0.05211	upstream_gene_variant	ENSG00000126088:E040	1	45480249	45480407	ENSG00000126088	UROD	protein_coding	-4.67808	9.09225e-06	-0.81583	0.0325503	1	PUTM
chr18:2923399:CAA_C	NA	D	R	0.59527	0.40473	intron_variant	ENSG00000101577:E007	18	2925222	2925366	ENSG00000101577	LPIN2	protein_coding	-4.88359	3.95842e-06	-0.175427	0.0249024	1	PUTM
chr16:10804402	rs2466125	G	A	0.94105	0.05895	downstream_gene_variant	ENSG00000166669:E017	16	10513438	10513477	ENSG00000166669	ATF7IP2	protein_coding	4.77487	6.16093e-06	0.7511	0.0465705	1	PUTM
chr20:43514210	rs6031848	T	C	0.74193	0.25807	upstream_gene_variant	ENSG00000166913:E004	20	43514381	43514392	ENSG00000166913	YWHAB	protein_coding	10.6188	4.37095e-18	0.912208	2.02462e-14	1	PUTM
chr19:44959399	rs16989260	T	C	0.94404	0.05596	downstream_gene_variant	ENSG00000167380:E033	19	44677345	44677387	ENSG00000167380	ZNF226	protein_coding	4.75119	6.77935e-06	0.761089	0.0328324	1	PUTM
chr17:7568925	rs55745760	C	T	0.6525	0.3475	downstream_gene_variant	ENSG00000125434:E018	17	8194651	8194803	ENSG00000125434	SLC25A35	protein_coding	4.70611	8.12694e-06	0.390848	0.0378959	1	PUTM
chr7:42446159	rs77424111	G	T	0.89752	0.10248	upstream_gene_variant	ENSG00000002746:E033	7	43519209	43519251	ENSG00000002746	HECW1	protein_coding	5.60286	1.86473e-07	0.536724	0.00109273	1	PUTM
chr11:9059127	rs72856076	G	A	0.93092	0.06908	downstream_gene_variant	ENSG00000166471:E003	11	9302589	9304685	ENSG00000166471	TMEM41B	protein_coding	-4.77526	6.15144e-06	-0.223392	0.0310894	1	PUTM
chr11:74431277	rs4944943	T	C	0.65051	0.34949	downstream_gene_variant	ENSG00000166435:E036	11	74641345	74641417	ENSG00000166435	XRRA1	protein_coding	-5.00273	2.42263e-06	-0.484335	0.00938527	1	PUTM
chr20:61558274	rs12480117	G	A	0.8045	0.1955	upstream_gene_variant	ENSG00000101199:E027	20	61910251	61910347	ENSG00000101199	ARFGAP1	protein_coding	-4.82302	5.06814e-06	-0.455214	0.0310221	1	PUTM
chr10:5601666	rs35003308	C	T	0.75896	0.24104	regulatory_region_variant	ENSG00000165568:E019	10	4879759	4879773	ENSG00000165568	AKR1E2	protein_coding	-4.74563	6.93285e-06	-0.467605	0.0472404	1	PUTM
chr14:50112067	rs7146248	T	C	0.77227	0.22773	upstream_gene_variant	ENSG00000165502:E002	14	50087280	50087403	ENSG00000165502	RPL36AL	protein_coding	5.18554	1.1267e-06	0.269612	0.00442228	1	PUTM
chr8:94906978	rs10217020	A	C	0.89257	0.10743	upstream_gene_variant	ENSG00000164941:E027	8	95861690	95861760	ENSG00000164941	INTS8	protein_coding	4.70682	8.10366e-06	0.626719	0.0437517	1	PUTM
chr19:14718236	rs10421583	T	C	0.63899	0.36101	upstream_gene_variant	ENSG00000123136:E030	19	14522329	14522354	ENSG00000123136	DDX39A	protein_coding	4.90105	3.68508e-06	0.553984	0.0178837	1	PUTM
chr12:26239308	rs112324405	C	T	0.92485	0.07515	downstream_gene_variant	ENSG00000123094:E023	12	26217987	26218320	ENSG00000123094	RASSF8	protein_coding	-6.22253	1.14981e-08	-0.36787	6.84827e-05	1	PUTM
chr7:24539772	rs756913	A	G	0.50662	0.49338	regulatory_region_variant	ENSG00000164548:E025	7	23561740	23561750	ENSG00000164548	TRA2A	protein_coding	-4.82462	5.03542e-06	-0.272412	0.0285609	1	PUTM
chr12:26173616	rs74844033	G	A	0.9342	0.0658	intron_variant	ENSG00000123094:E017	12	26217431	26217600	ENSG00000123094	RASSF8	protein_coding	-8.1277	1.20671e-12	-0.580245	7.18717e-09	1	PUTM
chr5:96121152	rs2032890	A	C	0.70165	0.29835	non_coding_transcript_exon_variant	ENSG00000164307:E004	5	96111899	96112107	ENSG00000164307	ERAP1	protein_coding	5.9806	3.46339e-08	0.363361	0.000171403	1	PUTM
chr7:33062045:AAC_A	NA	D	R	0.74544	0.25456	intron_variant	ENSG00000122643:E004	7	33053760	33054128	ENSG00000122643	NT5C3A	protein_coding	-4.68793	8.74105e-06	-0.353903	0.0474901	1	PUTM
chr14:78626104	rs55643750	G	A	0.93168	0.06832	downstream_gene_variant	ENSG00000100577:E022	14	77793181	77793248	ENSG00000100577	GSTZ1	protein_coding	5.65321	1.49422e-07	0.958547	0.000897575	1	PUTM
chr3:128413808	rs6780447	C	T	0.64914	0.35086	upstream_gene_variant	ENSG00000163902:E003	3	128341007	128341252	ENSG00000163902	RPN1	protein_coding	-8.21066	7.99002e-13	-0.256283	3.01543e-09	1	PUTM
chr3:64084032	rs26937	G	T	0.60821	0.39179	upstream_gene_variant	ENSG00000163636:E017	3	64005100	64005117	ENSG00000163636	PSMD6	protein_coding	4.73883	7.12541e-06	0.134858	0.0375438	1	PUTM
chr12:98332667	rs1349300	A	C	0.90197	0.09803	upstream_gene_variant	ENSG00000120802:E033	12	98941566	98941642	ENSG00000120802	TMPO	protein_coding	4.77051	6.27065e-06	0.7384	0.025277	1	PUTM
chrX:70282375:AC_A	NA	R	D	0.93263	0.06737	upstream_gene_variant	ENSG00000120509:E011	X	69509372	69509443	ENSG00000120509	PDZD11	protein_coding	4.61803	1.15491e-05	0.543232	0.0327765	1	PUTM
chr2:18737788	rs2346135	C	T	0.60673	0.39327	upstream_gene_variant	ENSG00000163029:E016	2	17888495	17888646	ENSG00000163029	SMC6	protein_coding	4.70506	8.16134e-06	0.197289	0.0412882	1	PUTM
chr5:67308471	rs382190	G	A	0.94776	0.05224	regulatory_region_variant	ENSG00000069020:E074	5	66463112	66465423	ENSG00000069020	MAST4	protein_coding	-4.73356	7.27828e-06	-0.384764	0.0439463	1	PUTM
chr11:130775782	rs1865298	T	C	0.73881	0.26119	intron_variant	ENSG00000120451:E027	11	130779913	130780032	ENSG00000120451	SNX19	protein_coding	-5.19662	1.07515e-06	-0.158179	0.00523278	1	PUTM
chr2:54616081	rs6545398	T	C	0.75743	0.24257	upstream_gene_variant	ENSG00000068878:E005	2	54092711	54093221	ENSG00000068878	PSME4	protein_coding	5.00191	2.43086e-06	0.444137	0.0134743	1	PUTM
chr21:47593484	rs4818827	A	G	0.77942	0.22058	upstream_gene_variant	ENSG00000160282:E004	21	47556829	47556892	ENSG00000160282	FTCD	protein_coding	5.4184	4.16454e-07	0.585864	0.00192235	1	PUTM
chr5:179369288	rs10491478	T	C	0.74999	0.25001	downstream_gene_variant	ENSG00000161011:E028	5	179250969	179251057	ENSG00000161011	SQSTM1	protein_coding	4.97535	2.71352e-06	0.23342	0.0173883	1	PUTM
chr1:98630705	rs355370	C	T	0.94764	0.05236	upstream_gene_variant	ENSG00000162627:E012	1	99157134	99157255	ENSG00000162627	SNX7	protein_coding	-4.66136	9.7201e-06	-0.676427	0.0403481	1	PUTM
chr21:44483218	rs9978861	G	C	0.8892	0.1108	non_coding_transcript_exon_variant	ENSG00000160200:E005	21	44473865	44473898	ENSG00000160200	CBS	protein_coding	7.41617	3.99842e-11	0.738525	2.45143e-07	1	PUTM
chr17:45927411	rs8064379	G	C	0.40592	0.40592	upstream_gene_variant	ENSG00000159111:E004	17	45900949	45901824	ENSG00000159111	MRPL10	protein_coding	5.7936	8.01861e-08	0.150021	0.000333173	1	PUTM
chr3:138103927	rs1308362	T	A	0.85773	0.14227	upstream_gene_variant	ENSG00000158234:E008	3	138338553	138338612	ENSG00000158234	FAIM	protein_coding	5.5493	2.35785e-07	0.627846	0.000836801	1	PUTM
chr1:67239462	rs7515248	T	C	0.84701	0.15299	downstream_gene_variant	ENSG00000118473:E024	1	67109403	67109695	ENSG00000118473	SGIP1	protein_coding	6.08809	2.12671e-08	0.413426	0.000116757	1	PUTM
chr15:72119739:TG_T	NA	R	D	0.73192	0.26808	intron_variant,feature_truncation	ENSG00000066933:E002	15	72118333	72118368	ENSG00000066933	MYO9A	protein_coding	6.92228	4.32599e-10	0.540212	1.39989e-06	1	PUTM
chr3:10883043	rs2017660	C	T	0.9328	0.0672	upstream_gene_variant	ENSG00000157020:E042	3	10362743	10362744	ENSG00000157020	SEC13	protein_coding	4.66396	9.61964e-06	0.882689	0.0435769	1	PUTM
chr19:11196886	rs8106503	T	C	0.90899	0.09101	downstream_gene_variant	ENSG00000065989:E035	19	10578326	10578607	ENSG00000065989	PDE4A	protein_coding	4.72939	7.40149e-06	0.551673	0.0353939	1	PUTM
chr5:126618271	rs79771392	A	G	0.9403	0.0597	downstream_gene_variant	ENSG00000155324:E016	5	125801069	125801117	ENSG00000155324	GRAMD3	protein_coding	5.01948	2.25983e-06	0.845029	0.0123454	1	PUTM
chr1:75207024	rs28789132	C	T	0.64368	0.35632	upstream_gene_variant	ENSG00000116791:E004	1	75171656	75172141	ENSG00000116791	CRYZ	protein_coding	-6.26974	9.25316e-09	-0.367039	3.54489e-05	1	PUTM
chr6:46644875	rs2270450	C	T	0.69274	0.30726	3_prime_UTR_variant	ENSG00000153291:E028	6	46645655	46645930	ENSG00000153291	SLC25A27	protein_coding	-9.50966	1.17701e-15	-0.804791	5.18475e-12	1	PUTM
chr10:12163741	rs12766360	T	A	0.56009	0.43991	upstream_gene_variant	ENSG00000065665:E034	10	12206827	12207403	ENSG00000065665	SEC61A2	protein_coding	4.97129	2.75943e-06	0.174393	0.0168215	1	PUTM
chr2:165036605	rs115747794	C	T	0.94955	0.05045	downstream_gene_variant	ENSG00000153253:E006	2	165948766	165949034	ENSG00000153253	SCN3A	protein_coding	-6.40294	4.99623e-09	-0.637786	2.14638e-05	1	PUTM
chr2:204946012	rs34232317	T	C	0.89827	0.10173	upstream_gene_variant	ENSG00000116117:E019	2	206023446	206023631	ENSG00000116117	PARD3B	protein_coding	-4.81297	5.27963e-06	-0.463077	0.0312079	1	PUTM
chr2:61859248	rs12472568	G	T	0.72197	0.27803	upstream_gene_variant	ENSG00000115464:E004	2	61415845	61415876	ENSG00000115464	USP34	protein_coding	5.15351	1.28975e-06	0.485537	0.00556397	1	PUTM
chr2:33682737	rs2124437	T	G	0.62688	0.37312	downstream_gene_variant	ENSG00000115760:E004	2	32613818	32613878	ENSG00000115760	BIRC6	protein_coding	-5.01967	2.25806e-06	-0.130256	0.00991287	1	PUTM
chr5:35762592	rs57276516	G	A	0.78954	0.21046	intron_variant	ENSG00000152582:E037	5	35709224	35710952	ENSG00000152582	SPEF2	protein_coding	-5.13843	1.37432e-06	-0.326882	0.00712999	1	PUTM
chr2:183416697	rs6711313	G	A	0.77612	0.22388	upstream_gene_variant	ENSG00000115252:E011	2	183053706	183053787	ENSG00000115252	PDE1A	protein_coding	-5.86349	5.86727e-08	-0.644958	0.000298351	1	PUTM
chr19:8541460:AAAAG	NA	D	R	0.72607	0.27393	downstream_gene_variant	ENSG00000099785:E021	19	8503616	8503888	ENSG00000099785	2002-03-01	protein_coding	-6.53441	2.7066e-09	-0.341769	1.58634e-05	1	PUTM
chr7:129403296:C_CT	NA	R	I	0.94639	0.05361	upstream_gene_variant	ENSG00000064419:E016	7	128630155	128630256	ENSG00000064419	TNPO3	protein_coding	4.67329	9.26811e-06	1.22336	0.0445425	1	PUTM
chr6:56911574	NA	A	G	0.82937	0.17063	downstream_gene_variant	ENSG00000151917:E004	6	56820170	56820258	ENSG00000151917	BEND6	protein_coding	6.33293	6.91172e-09	0.475451	2.59397e-05	1	PUTM
chr2:95556720	rs72817686	C	A	0.70055	0.29945	upstream_gene_variant	ENSG00000115041:E006	2	95968792	95969251	ENSG00000115041	KCNIP3	protein_coding	4.36464	3.10617e-05	0.296601	0.0304716	1	PUTM
chr12:26920893	rs35333321	T	C	0.93616	0.06384	downstream_gene_variant	ENSG00000064102:E007	12	27066907	27066952	ENSG00000064102	ASUN	protein_coding	4.92949	3.27862e-06	0.686807	0.0185505	1	PUTM
chr12:125397364	rs8963	G	A	0.75167	0.24833	synonymous_variant	ENSG00000150991:E011	12	125397869	125397895	ENSG00000150991	UBC	protein_coding	6.78612	8.26769e-10	0.323589	4.43892e-06	1	PUTM
chr13:21694932	rs9552364	T	C	0.49762	0.49762	upstream_gene_variant	ENSG00000150459:E012	13	21721531	21721552	ENSG00000150459	SAP18	protein_coding	-4.71813	7.74416e-06	-0.138914	0.0432357	1	PUTM
chr9:116488083	rs140571226	T	G	0.94485	0.05515	downstream_gene_variant	ENSG00000095397:E014	9	117240833	117241051	ENSG00000095397	DFNB31	protein_coding	5.05608	1.94044e-06	0.905789	0.0102902	1	PUTM
chr11:94807300:A_ACT	NA	I	R	0.5833	0.4167	upstream_gene_variant	ENSG00000149218:E002	11	94861541	94865809	ENSG00000149218	ENDOD1	protein_coding	5.09081	1.67832e-06	0.134107	0.00683076	1	PUTM
chrX:70146475	rs6525447	G	C	0.91756	0.08244	upstream_gene_variant	ENSG00000147162:E042	X	70787843	70787966	ENSG00000147162	OGT	protein_coding	-4.55204	1.499e-05	-0.1773	0.0253032	1	PUTM
chr8:27673713	rs11136011	T	C	0.53011	0.46989	upstream_gene_variant	ENSG00000147419:E008	8	27593680	27593762	ENSG00000147419	CCDC25	protein_coding	6.00482	3.104e-08	0.264964	0.000174414	1	PUTM
chr8:53294648	rs5015618	G	A	0.9291	0.0709	intron_variant	ENSG00000147488:E001	8	53023399	53025103	ENSG00000147488	ST18	protein_coding	4.70317	8.22317e-06	0.311474	0.0485496	1	PUTM
chr8:50637886	rs2029895	A	G	0.82636	0.17364	upstream_gene_variant	ENSG00000147481:E008	8	50824705	50824735	ENSG00000147481	SNTG1	protein_coding	5.31811	6.41054e-07	0.33102	0.00399633	1	PUTM
chr2:37124572:T_TAA	NA	I	R	0.88492	0.11508	downstream_gene_variant	ENSG00000008869:E036	2	37297373	37297530	ENSG00000008869	HEATR5B	protein_coding	4.96886	2.78735e-06	0.515466	0.0162196	1	PUTM
chr2:114452256	rs4849262	G	A	0.60903	0.39097	downstream_gene_variant	ENSG00000146556:E015	2	114356184	114356611	ENSG00000146556	WASH2P	pseudogene	4.80468	5.46029e-06	0.275822	0.0228185	1	PUTM
chr6:159610904	rs409096	T	C	0.77176	0.22824	downstream_gene_variant	ENSG00000146433:E013	6	159046735	159046786	ENSG00000146433	TMEM181	protein_coding	4.73762	7.16026e-06	0.344638	0.0496851	1	PUTM
chr18:29532011	rs12962252	C	T	0.50958	0.49042	downstream_gene_variant	ENSG00000263924:E001	18	29424351	29424567	ENSG00000263924	RP11-210K20.2	antisense	5.05532	1.94662e-06	0.433451	0.00848726	1	PUTM
chr17:29097330	rs11652406	G	A	0.90975	0.09025	intron_variant	ENSG00000264538:E005	17	29059504	29059626	ENSG00000264538	SUZ12P	pseudogene	4.82263	5.07637e-06	0.683931	0.0171226	1	PUTM
chr17:4386500	rs170775	G	A	0.8709	0.1291	downstream_gene_variant	ENSG00000167740:E011	17	4060380	4060749	ENSG00000167740	CYB5D2	protein_coding	4.78613	5.88652e-06	0.2608	0.0338181	1	PUTM
chr4:169938446	rs2331455	G	A	0.81335	0.18665	upstream_gene_variant	ENSG00000145439:E012	4	169927953	169928042	ENSG00000145439	CBR4	protein_coding	-5.99588	3.23216e-08	-0.326693	0.000156114	1	PUTM
chr16:15848553	rs62029318	C	G	0.60781	0.39219	downstream_gene_variant	ENSG00000263335:E001	16	15820531	15820857	ENSG00000263335	AF001548.5	antisense	-6.19333	1.31477e-08	-0.579085	2.62165e-05	1	PUTM
chr15:65232755	rs2056495	T	C	0.58915	0.41085	downstream_gene_variant	ENSG00000090487:E004	15	65255545	65256077	ENSG00000090487	SPG21	protein_coding	7.54413	2.14198e-11	0.174208	7.20132e-08	1	PUTM
chr17:45080954	rs12452125	T	C	0.73509	0.26491	intron_variant	ENSG00000262879:E027	17	45177308	45177315	ENSG00000262879	RP11-156P1.3	processed_transcript	-4.75409	6.70047e-06	-0.508146	0.029931	1	PUTM
chr7:100527441	rs62482555	T	C	0.91676	0.08324	upstream_gene_variant	ENSG00000257923:E016	7	101740644	101740781	ENSG00000257923	CUX1	protein_coding	-4.70946	8.01847e-06	-0.217106	0.040381	1	PUTM
chr12:122659906	rs142318298	G	A	0.94022	0.05978	upstream_gene_variant	ENSG00000089094:E030	12	121947510	121947745	ENSG00000089094	KDM2B	protein_coding	4.67728	9.12119e-06	0.949476	0.0413372	1	PUTM
chr11:8912228	rs10769969	A	G	0.49185	0.49185	upstream_gene_variant	ENSG00000254860:E005	11	8988127	8988203	ENSG00000254860	TMEM9B-AS1	antisense	4.79572	5.66227e-06	0.431616	0.0284416	1	PUTM
chr12:120877821	rs11609119	T	A	0.90001	0.09999	downstream_gene_variant	ENSG00000111786:E005	12	120899966	120901199	ENSG00000111786	SRSF9	protein_coding	-7.43741	3.60558e-11	-0.317476	1.5724e-07	1	PUTM
chr12:121089451	rs7956304	G	A	0.80958	0.19042	upstream_gene_variant	ENSG00000111786:E005	12	120899966	120901199	ENSG00000111786	SRSF9	protein_coding	-4.63646	1.08399e-05	-0.133844	0.047273	2	PUTM
chr16:23036546	rs8053702	G	A	0.88779	0.11221	downstream_gene_variant	ENSG00000058600:E025	16	22320785	22320797	ENSG00000058600	POLR3E	protein_coding	-4.79233	5.74054e-06	-0.601237	0.0115213	1	PUTM
chr11:362298	rs7123325	G	T	0.83323	0.16677	regulatory_region_variant	ENSG00000142102:E036	11	294556	294732	ENSG00000142102	ATHL1	protein_coding	5.0962	1.64083e-06	0.734719	0.00568219	1	PUTM
chr12:22868594	rs74563514	C	G	0.94213	0.05787	upstream_gene_variant	ENSG00000111731:E033	12	22643057	22643116	ENSG00000111731	C2CD5	protein_coding	4.59482	1.26617e-05	0.278249	0.0481523	1	PUTM
chr17:37407762	rs7215889	T	C	0.69943	0.30057	upstream_gene_variant	ENSG00000141720:E001	17	36921942	36926024	ENSG00000141720	PIP4K2B	protein_coding	-5.53967	2.45918e-07	-0.0966535	0.000836614	1	PUTM
chr12:124016464	rs28673982	T	C	0.86604	0.13396	upstream_gene_variant	ENSG00000111364:E043	12	124104692	124104969	ENSG00000111364	DDX55	protein_coding	5.29566	7.05656e-07	0.333213	0.00297152	1	PUTM
chr10:5654742	rs7099771	A	G	0.61696	0.38304	downstream_gene_variant	ENSG00000057608:E012	10	5827105	5827236	ENSG00000057608	GDI2	protein_coding	-4.96455	2.83743e-06	-0.10636	0.0205969	1	PUTM
chr8:6255674	rs12155990	G	C	0.73577	0.26423	downstream_gene_variant	ENSG00000246089:E002	8	6263118	6263226	ENSG00000246089	RP11-115C21.2	antisense	-4.98296	2.62938e-06	-0.451166	0.0242192	1	PUTM
chr11:68174189	rs4988321	G	A	0.94025	0.05975	upstream_gene_variant	ENSG00000110721:E026	11	67857288	67857347	ENSG00000110721	CHKA	protein_coding	5.17776	1.16436e-06	0.740088	0.00378765	1	PUTM
chr4:120230860	rs4364243	A	T	0.6194	0.3806	upstream_gene_variant	ENSG00000245958:E034	4	120434076	120434125	ENSG00000245958	RP11-33B1.1	pseudogene	-6.41823	4.65369e-09	-0.297517	2.52835e-05	1	PUTM
chr4:120233121	rs11722847	C	T	0.6194	0.3806	upstream_gene_variant	ENSG00000245958:E034	4	120434076	120434125	ENSG00000245958	RP11-33B1.1	pseudogene	-6.41823	4.65369e-09	-0.297517	2.52835e-05	1	PUTM
chr4:120233640	rs13139118	T	C	0.6194	0.3806	upstream_gene_variant	ENSG00000245958:E034	4	120434076	120434125	ENSG00000245958	RP11-33B1.1	pseudogene	-6.41823	4.65369e-09	-0.297517	2.52835e-05	1	PUTM
chr4:120234402	rs13118936	G	A	0.6194	0.3806	upstream_gene_variant	ENSG00000245958:E034	4	120434076	120434125	ENSG00000245958	RP11-33B1.1	pseudogene	-6.41823	4.65369e-09	-0.297517	2.52835e-05	1	PUTM
chr4:120234722	rs34049297	T	C	0.6194	0.3806	upstream_gene_variant	ENSG00000245958:E034	4	120434076	120434125	ENSG00000245958	RP11-33B1.1	pseudogene	-6.41823	4.65369e-09	-0.297517	2.52835e-05	1	PUTM
chr4:120234725	rs11732403	A	G	0.6194	0.3806	upstream_gene_variant	ENSG00000245958:E034	4	120434076	120434125	ENSG00000245958	RP11-33B1.1	pseudogene	-6.41823	4.65369e-09	-0.297517	2.52835e-05	1	PUTM
chr4:120235125	rs10518301	T	C	0.6194	0.3806	upstream_gene_variant	ENSG00000245958:E034	4	120434076	120434125	ENSG00000245958	RP11-33B1.1	pseudogene	-6.41823	4.65369e-09	-0.297517	2.52835e-05	1	PUTM
chr4:120235999	rs11937425	A	C	0.61939	0.38061	upstream_gene_variant	ENSG00000245958:E034	4	120434076	120434125	ENSG00000245958	RP11-33B1.1	pseudogene	-6.41823	4.65369e-09	-0.297517	2.52835e-05	1	PUTM
chr12:53121562	rs608057	G	A	0.74254	0.25746	downstream_gene_variant	ENSG00000139625:E020	12	53878820	53878839	ENSG00000139625	MAP3K12	protein_coding	5.2638	8.0836e-07	0.299247	0.00344361	1	PUTM
chr12:53121884	rs828113	T	C	0.74254	0.25746	downstream_gene_variant	ENSG00000139625:E020	12	53878820	53878839	ENSG00000139625	MAP3K12	protein_coding	5.2638	8.0836e-07	0.299247	0.00344361	1	PUTM
chr5:153888463	rs379060	C	T	0.49627	0.49627	upstream_gene_variant	ENSG00000055147:E017	5	153406736	153406854	ENSG00000055147	FAM114A2	protein_coding	-5.15849	1.26298e-06	-0.314664	0.00628966	1	PUTM
chr4:120310638	rs7677836	T	A	0.72553	0.27447	upstream_gene_variant	ENSG00000245958:E015	4	120382872	120382938	ENSG00000245958	RP11-33B1.1	pseudogene	10.7602	2.14603e-18	0.612579	1.16594e-14	1	PUTM
chr16:1341137	rs117999299	G	A	0.94484	0.05516	upstream_gene_variant	ENSG00000086504:E003	16	417396	417397	ENSG00000086504	MRPL28	protein_coding	4.66128	9.72336e-06	0.825069	0.0361028	1	PUTM
chr12:81789329:TTC_T	NA	R	D	0.73682	0.26318	intron_variant,feature_truncation	ENSG00000139220:E016	12	81661691	81661866	ENSG00000139220	PPFIA2	protein_coding	-5.92689	4.41303e-08	-0.25861	0.000244835	1	PUTM
chrX:53916016	rs7062480	A	G	0.93479	0.06521	upstream_gene_variant	ENSG00000086758:E046	X	53591535	53591683	ENSG00000086758	HUWE1	protein_coding	4.9078	3.58435e-06	0.378723	0.00427613	1	PUTM
chr4:120287513	rs28758876	C	T	0.62824	0.37176	upstream_gene_variant	ENSG00000245958:E013	4	120381898	120381975	ENSG00000245958	RP11-33B1.1	pseudogene	11.4873	5.62017e-20	0.743535	3.05344e-16	1	PUTM
chr4:186167238	rs13102061	G	A	0.60616	0.39384	intron_variant	ENSG00000109762:E029	4	186284665	186285120	ENSG00000109762	SNX25	protein_coding	-4.97273	2.74302e-06	-0.17447	0.0193026	1	PUTM
chr4:123637832	rs191108295	A	G	0.9166	0.0834	downstream_gene_variant	ENSG00000138688:E032	4	123147862	123147990	ENSG00000138688	KIAA1109	protein_coding	-4.82557	5.01591e-06	-0.317764	0.0257065	1	PUTM
chr4:108055641	rs450757	C	G	0.87763	0.12237	downstream_gene_variant	ENSG00000138795:E016	4	108984814	108984819	ENSG00000138795	LEF1	protein_coding	5.58594	2.00846e-07	0.754834	0.00096868	1	PUTM
chr4:101461378	rs72692183	G	A	0.81695	0.18305	downstream_gene_variant	ENSG00000138814:E022	4	102030111	102030235	ENSG00000138814	PPP3CA	protein_coding	5.17738	1.16625e-06	0.237341	0.00687037	1	PUTM
chr17:28656046:GA_G	NA	R	D	0.59804	0.40196	upstream_gene_variant	ENSG00000108582:E036	17	28789388	28789413	ENSG00000108582	CPD	protein_coding	4.58248	1.32945e-05	0.20707	0.0354165	1	PUTM
chr2:207676248	rs111824444	A	G	0.66687	0.33313	upstream_gene_variant	ENSG00000138400:E010	2	207610346	207610397	ENSG00000138400	MDH1B	protein_coding	-4.72866	7.42327e-06	-0.379852	0.0329296	1	PUTM
chr15:52088292:A_ATT	NA	R	I	0.55633	0.44367	upstream_gene_variant	ENSG00000138594:E037	15	52226447	52226551	ENSG00000138594	TMOD3	protein_coding	-5.57025	2.1514e-07	-0.755933	0.000887884	1	PUTM
chr9:133396397	rs4740338	G	C	0.80036	0.19964	downstream_gene_variant	ENSG00000236986:E010	9	134012109	134012209	ENSG00000236986	RP11-544A12.4	antisense	4.86322	4.30232e-06	0.483072	0.0183494	1	PUTM
chr8:27104727	rs10481349	G	A	0.64484	0.35516	intron_variant	ENSG00000015592:E004	8	27093992	27094422	ENSG00000015592	STMN4	protein_coding	6.76777	9.01898e-10	0.369349	5.58275e-06	1	PUTM
chr9:44178012	rs28516946	C	T	0.8297	0.1703	upstream_gene_variant	ENSG00000236816:E011	9	44109301	44109435	ENSG00000236816	ANKRD20A7P	pseudogene	-3.7058	0.000345733	-0.592001	0.0349191	1	PUTM
chr3:52698560	rs12488527	T	C	0.64811	0.35189	downstream_gene_variant	ENSG00000016864:E004	3	52728688	52728817	ENSG00000016864	GLT8D1	protein_coding	4.63931	1.06128e-05	0.156205	0.0314032	1	PUTM
chr10:91043227	rs10887937	T	G	0.82098	0.17902	upstream_gene_variant	ENSG00000138182:E036	10	91520283	91520393	ENSG00000138182	KIF20B	protein_coding	4.89223	3.8208e-06	0.469477	0.0211099	1	PUTM
chr17:56709055	rs8071081	T	G	0.93245	0.06755	upstream_gene_variant	ENSG00000108387:E003	17	56597617	56597618	ENSG00000108387	2004-09-01	protein_coding	4.88191	3.98577e-06	0.768313	0.0130095	1	PUTM
chr8:27104727	rs10481349	G	A	0.64484	0.35516	intron_variant	ENSG00000015592:E009	8	27098571	27098684	ENSG00000015592	STMN4	protein_coding	6.33049	6.99019e-09	0.394152	4.32693e-05	1	PUTM
chr10:89910840	rs12572780	G	A	0.90271	0.09729	regulatory_region_variant	ENSG00000138134:E016	10	90681040	90681152	ENSG00000138134	STAMBPL1	protein_coding	4.89715	3.74453e-06	0.345303	0.0181273	1	PUTM
chr6:146446024	rs9373486	G	C	0.55129	0.44871	downstream_gene_variant	ENSG00000235652:E006	6	146192066	146192629	ENSG00000235652	RP11-545I5.3	antisense	-4.86904	4.20124e-06	-0.344655	0.0158261	1	PUTM
chr11:1613583	rs36101881	G	A	0.53578	0.46422	intron_variant	ENSG00000233930:E008	11	1618814	1620414	ENSG00000233930	KRTAP5-AS1	antisense	-7.4823	2.89692e-11	-0.47558	1.81318e-07	1	PUTM
chr19:55897327	rs17700376	A	G	0.66631	0.33369	5_prime_UTR_variant	ENSG00000108107:E001	19	55896713	55897299	ENSG00000108107	RPL28	protein_coding	4.92801	3.29866e-06	0.328574	0.0218041	1	PUTM
chrX:119510144	rs3213723	G	C	0.8821	0.1179	upstream_gene_variant	ENSG00000018610:E006	X	118673468	118673532	ENSG00000018610	CXorf56	protein_coding	4.95204	2.9878e-06	0.565897	0.00759498	1	PUTM
chr10:46032361	rs79904575	T	G	0.94771	0.05229	downstream_gene_variant	ENSG00000229227:E002	10	46937608	46937708	ENSG00000229227	RP11-38L15.2	lincRNA	4.49425	1.88021e-05	0.97052	0.0231266	1	PUTM
chr3:75842827	rs6783069	G	A	0.84679	0.15321	upstream_gene_variant	ENSG00000227124:E005	3	75785026	75786028	ENSG00000227124	ZNF717	protein_coding	-4.57404	1.37454e-05	-0.493365	0.0473802	1	PUTM
chr15:90788908	rs3932	T	C	0.53731	0.46269	upstream_gene_variant	ENSG00000228998:E003	15	90818949	90820841	ENSG00000228998	RP11-697E2.7	pseudogene	-4.86044	4.35151e-06	-0.146487	0.0221622	1	PUTM
chr15:90792805	rs60419956	G	T	0.53732	0.46268	upstream_gene_variant	ENSG00000228998:E003	15	90818949	90820841	ENSG00000228998	RP11-697E2.7	pseudogene	-4.86044	4.35151e-06	-0.146487	0.0221622	1	PUTM
chr15:90796772	rs11629778	T	C	0.53731	0.46269	upstream_gene_variant	ENSG00000228998:E003	15	90818949	90820841	ENSG00000228998	RP11-697E2.7	pseudogene	-4.86044	4.35151e-06	-0.146487	0.0221622	1	PUTM
chr9:126176469	rs10986013	C	G	0.94027	0.05973	downstream_gene_variant	ENSG00000136930:E004	9	127145875	127145900	ENSG00000136930	PSMB7	protein_coding	4.73865	7.13071e-06	0.70801	0.0227612	1	PUTM
chr11:82968952	rs543606	G	A	0.64552	0.35448	downstream_gene_variant	ENSG00000137500:E002	11	82972359	82972497	ENSG00000137500	CCDC90B	protein_coding	-7.46519	3.14906e-11	-0.275064	1.50052e-07	1	PUTM
chr11:82969562	rs601425	G	A	0.64552	0.35448	downstream_gene_variant	ENSG00000137500:E002	11	82972359	82972497	ENSG00000137500	CCDC90B	protein_coding	-7.46519	3.14906e-11	-0.275064	1.50052e-07	1	PUTM
chr11:82973004	rs8789	C	T	0.64552	0.35448	missense_variant	ENSG00000137500:E002	11	82972359	82972497	ENSG00000137500	CCDC90B	protein_coding	-7.46519	3.14906e-11	-0.275064	1.50052e-07	1	PUTM
chr11:82985959	rs573871	C	T	0.64552	0.35448	intron_variant	ENSG00000137500:E002	11	82972359	82972497	ENSG00000137500	CCDC90B	protein_coding	-7.46519	3.14906e-11	-0.275064	1.50052e-07	1	PUTM
chr6:105096484:AG_A	NA	R	D	0.81348	0.18652	downstream_gene_variant	ENSG00000085382:E041	6	105300192	105300246	ENSG00000085382	HACE1	protein_coding	-4.70689	8.10138e-06	-0.390537	0.0389757	1	PUTM
chr9:123516572	rs34025993	G	A	0.58727	0.41273	upstream_gene_variant	ENSG00000226752:E021	9	123613719	123613802	ENSG00000226752	PSMD5-AS1	antisense	-6.46902	3.67348e-09	-0.531118	1.14943e-05	1	PUTM
chr5:421180:AAAAG	NA	R	D	0.92287	0.07713	downstream_gene_variant	ENSG00000049656:E010	5	1320799	1320846	ENSG00000049656	CLPTM1L	protein_coding	5.19089	1.10153e-06	0.402366	0.00747275	1	PUTM
chr7:23251005	rs858279	T	C	0.64306	0.35694	upstream_gene_variant	ENSG00000136235:E043	7	23314371	23314726	ENSG00000136235	GPNMB	protein_coding	5.56287	2.22202e-07	0.741965	0.001237	1	PUTM
chr9:106856806:TGGCG	NA	D	R	0.54082	0.45918	intron_variant	ENSG00000136824:E021	9	106880452	106880656	ENSG00000136824	SMC2	protein_coding	-6.38787	5.35836e-09	-0.39293	3.50169e-05	1	PUTM
chr2:64483016	rs2698543	A	G	0.69137	0.30863	downstream_gene_variant	ENSG00000225889:E019	2	64478935	64479072	ENSG00000225889	AC074289.1	antisense	6.76308	9.22144e-10	0.642976	3.73468e-06	1	PUTM
chr7:6446779	rs117598732	T	A	0.68803	0.31197	downstream_gene_variant	ENSG00000136238:E010	7	6439757	6439819	ENSG00000136238	RAC1	protein_coding	-5.12808	1.43542e-06	-0.204111	0.00744119	1	PUTM
chr9:114379730	rs140737842	G	T	0.93433	0.06567	upstream_gene_variant	ENSG00000106853:E011	9	114341181	114341231	ENSG00000106853	PTGR1	protein_coding	4.83077	4.91097e-06	0.417331	0.0283609	1	PUTM
chr9:114195587	rs2297530	G	A	0.94113	0.05887	downstream_gene_variant	ENSG00000106853:E010	9	114341076	114341180	ENSG00000106853	PTGR1	protein_coding	4.80882	5.36932e-06	0.347501	0.0310078	1	PUTM
chr7:23303701	rs10250602	T	C	0.66791	0.33209	intron_variant	ENSG00000136235:E023	7	23299599	23299672	ENSG00000136235	GPNMB	protein_coding	6.74964	9.82736e-10	0.708147	5.47089e-06	1	PUTM
chr19:18681471	rs7247557	A	G	0.54068	0.45932	upstream_gene_variant	ENSG00000221983:E036	19	18687813	18688100	ENSG00000221983	UBA52	protein_coding	6.01592	2.9518e-08	0.213062	0.000133864	1	PUTM
chr7:23303701	rs10250602	T	C	0.66791	0.33209	intron_variant	ENSG00000136235:E019	7	23296511	23296529	ENSG00000136235	GPNMB	protein_coding	6.89006	5.04458e-10	0.731882	2.80832e-06	1	PUTM
chr4:323317	rs142983836	T	C	0.94725	0.05275	upstream_gene_variant	ENSG00000212458:E001	4	1112672	1112801	ENSG00000212458	SNORA48	snoRNA	4.98314	2.62741e-06	1.05978	0.0115448	1	PUTM
chr6:135739799	rs13213251	G	C	0.93666	0.06334	intron_variant	ENSG00000135541:E040	6	135768146	135768298	ENSG00000135541	AHI1	protein_coding	4.68149	8.96895e-06	0.405345	0.0300729	1	PUTM
chr3:16356869	rs842425	C	T	0.58558	0.41442	upstream_gene_variant	ENSG00000206560:E031	3	15753647	15753729	ENSG00000206560	ANKRD28	protein_coding	-5.09927	1.61989e-06	-0.203956	0.0090066	1	PUTM
chr6:29919659	rs115001081	C	T	0.62557	0.37443	downstream_gene_variant	ENSG00000206503:E019	6	29912836	29912839	ENSG00000206503	HLA-A	protein_coding	-10.5371	6.59563e-18	-1.91287	7.39172e-14	1	PUTM
chr5:122114926	rs79150989	G	C	0.91166	0.08834	intron_variant	ENSG00000205302:E030	5	122161745	122161888	ENSG00000205302	SNX2	protein_coding	-4.67586	9.17322e-06	-0.265854	0.043426	1	PUTM
chr3:100485451	rs544500	G	A	0.7873	0.2127	upstream_gene_variant	ENSG00000081154:E013	3	101309059	101309114	ENSG00000081154	PCNP	protein_coding	-4.81617	5.21143e-06	-0.180951	0.024353	1	PUTM
chr19:43774033	rs4802165	T	C	0.93395	0.06605	upstream_gene_variant	ENSG00000204920:E017	19	44495994	44496086	ENSG00000204920	ZNF155	protein_coding	4.76859	6.3194e-06	0.876662	0.0332527	1	PUTM
chr5:142009459:TA_T	NA	R	D	0.50352	0.49648	downstream_gene_variant	ENSG00000081791:E016	5	141313823	141313891	ENSG00000081791	KIAA0141	protein_coding	-4.73278	7.30124e-06	-0.43801	0.0304024	1	PUTM
chr15:78914534	rs8039449	C	T	0.59701	0.40299	upstream_gene_variant	ENSG00000080644:E012	15	78911118	78911190	ENSG00000080644	CHRNA3	protein_coding	4.88953	3.86331e-06	0.556784	0.0202476	1	PUTM
chr15:78915872	rs55958997	C	A	0.59702	0.40298	upstream_gene_variant	ENSG00000080644:E012	15	78911118	78911190	ENSG00000080644	CHRNA3	protein_coding	4.88953	3.86331e-06	0.556784	0.0202476	1	PUTM
chr1:38447615	rs7533079	T	G	0.67778	0.32222	upstream_gene_variant	ENSG00000204084:E024	1	38352560	38352676	ENSG00000204084	INPP5B	protein_coding	4.73348	7.28053e-06	0.46427	0.0332647	1	PUTM
chr6:31237563	rs116173008	T	C	0.65554	0.34446	non_coding_transcript_exon_variant	ENSG00000204525:E004	6	31237270	31237302	ENSG00000204525	HLA-C	protein_coding	-10.2373	2.99031e-17	-0.730632	3.97352e-13	1	PUTM
chr12:104333866	rs1165685	T	A	0.55396	0.44604	downstream_gene_variant	ENSG00000204954:E003	12	104344518	104344522	ENSG00000204954	C12orf73	protein_coding	-4.85756	4.40293e-06	-0.411726	0.022565	1	PUTM
chr11:113981241	rs17116384	A	G	0.68284	0.31716	upstream_gene_variant	ENSG00000048028:E036	11	113699943	113700067	ENSG00000048028	USP28	protein_coding	-4.92051	3.40203e-06	-0.325107	0.0165645	1	PUTM
chr1:53985443	rs3887579	A	C	0.63975	0.36025	upstream_gene_variant	ENSG00000134744:E026	1	52901037	52901137	ENSG00000134744	ZCCHC11	protein_coding	4.59465	1.26698e-05	0.192776	0.0380095	1	PUTM
chr15:33926353	rs12911507	A	G	0.56344	0.43656	intron_variant	ENSG00000198838:E054	15	34038269	34038358	ENSG00000198838	RYR3	protein_coding	4.9691	2.7845e-06	0.213766	0.0183694	1	PUTM
chrX:31949533	rs146346115	C	T	0.94645	0.05355	intron_variant	ENSG00000198947:E041	X	31514905	31515061	ENSG00000198947	DMD	protein_coding	4.74489	6.95369e-06	0.325702	0.0495103	1	PUTM
chr19:5845471	rs11668191	G	A	0.79027	0.20973	upstream_gene_variant	ENSG00000105426:E018	19	5216731	5216778	ENSG00000105426	PTPRS	protein_coding	5.10224	1.59983e-06	0.495891	0.00867587	1	PUTM
chr1:237996661	rs12406863	C	G	0.63172	0.36828	3_prime_UTR_variant	ENSG00000198626:E117	1	237996059	237997288	ENSG00000198626	RYR2	protein_coding	-7.80261	6.02474e-12	-0.562036	5.16561e-08	1	PUTM
chr1:153525417	rs74115476	A	G	0.94683	0.05317	downstream_gene_variant	ENSG00000198837:E024	1	153905959	153906347	ENSG00000198837	DENND4B	protein_coding	4.71069	7.97882e-06	0.45436	0.0329525	1	PUTM
chr8:61877166	rs55927275	A	G	0.86585	0.13415	downstream_gene_variant	ENSG00000198363:E023	8	62537098	62537161	ENSG00000198363	ASPH	protein_coding	5.01617	2.29113e-06	0.363681	0.0117168	1	PUTM
chr20:1894881	rs72620869	T	C	0.6026	0.3974	intron_variant	ENSG00000198053:E005	20	1895745	1896101	ENSG00000198053	SIRPA	protein_coding	11.9773	4.91916e-21	1.16421	2.8541e-17	1	PUTM
chr19:33072118	rs11084660	C	G	0.67936	0.32064	5_prime_UTR_variant	ENSG00000105185:E012	19	33075856	33075860	ENSG00000105185	PDCD5	protein_coding	-5.15976	1.25625e-06	-0.210439	0.00607774	1	PUTM
chr19:46783256	rs4803919	C	T	0.53355	0.46645	downstream_gene_variant	ENSG00000105287:E007	19	47177596	47177602	ENSG00000105287	PRKD2	protein_coding	5.0689	1.83935e-06	0.421753	0.00781725	1	PUTM
chr17:4430209	rs4790201	T	C	0.89177	0.10823	downstream_gene_variant	ENSG00000196388:E004	17	4892074	4892239	ENSG00000196388	INCA1	protein_coding	-4.72231	7.61501e-06	-0.413172	0.0441138	1	PUTM
chr9:137556918	rs112775512	G	A	0.93656	0.06344	downstream_gene_variant	ENSG00000196363:E011	9	137019588	137019663	ENSG00000196363	WDR5	protein_coding	4.95622	2.93668e-06	0.451728	0.0184658	1	PUTM
chr12:133792476	rs36148284	A	G	0.73949	0.26051	downstream_gene_variant	ENSG00000196387:E030	12	133684015	133684112	ENSG00000196387	ZNF140	protein_coding	5.15728	1.26944e-06	0.672295	0.00348462	1	PUTM
chr16:88895406	rs7194471	C	T	0.92809	0.07191	upstream_gene_variant	ENSG00000167515:E025	16	88926301	88926380	ENSG00000167515	TRAPPC2L	protein_coding	5.06008	1.9083e-06	0.546355	0.0117475	1	PUTM
chr11:64451087	rs1207217	G	A	0.91703	0.08297	downstream_gene_variant	ENSG00000133318:E014	11	63486420	63486452	ENSG00000133318	RTN3	protein_coding	6.90437	4.71178e-10	0.811442	1.60201e-06	1	PUTM
chr8:30596917	rs113509122	C	T	0.89543	0.10457	downstream_gene_variant	ENSG00000104695:E007	8	30643645	30643726	ENSG00000104695	PPP2CB	protein_coding	5.56894	2.1637e-07	0.304102	0.000952892	1	PUTM
chr14:24422946:A_ACT	NA	R	I	0.93869	0.06131	regulatory_region_variant	ENSG00000186648:E008	14	24524275	24524345	ENSG00000186648	LRRC16B	protein_coding	4.84161	4.69885e-06	0.869805	0.0227659	1	PUTM
chr19:16831659	rs8112399	T	C	0.57653	0.42347	intron_variant	ENSG00000188039:E029	19	16925839	16927537	ENSG00000188039	NWD1	protein_coding	5.88295	5.37681e-08	0.381102	0.000322985	1	PUTM
chr15:45435003	rs62025131	G	A	0.61876	0.38124	upstream_gene_variant	ENSG00000104133:E036	15	44877960	44878035	ENSG00000104133	SPG11	protein_coding	-4.78049	6.02259e-06	-0.278519	0.0137014	1	PUTM
chr3:195476501	rs2641723	A	C	0.52694	0.47306	downstream_gene_variant	ENSG00000185485:E013	3	195694767	195694861	ENSG00000185485	SDHAP1	pseudogene	-5.89086	5.18937e-08	-0.687408	0.000253085	1	PUTM
chr4:20714653	rs3764965	G	T	0.5597	0.4403	downstream_gene_variant	ENSG00000185774:E005	4	20731261	20731538	ENSG00000185774	KCNIP4	protein_coding	5.72792	1.07384e-07	0.255197	0.000897834	1	PUTM
chr5:81568934	rs73138787	G	A	0.67268	0.32732	downstream_gene_variant	ENSG00000186468:E006	5	81571115	81571239	ENSG00000186468	RPS23	protein_coding	9.94263	1.32279e-16	0.542982	5.22236e-13	1	PUTM
chr15:41737059	rs11631770	T	C	0.69747	0.30253	downstream_gene_variant	ENSG00000103932:E023	15	41819096	41819168	ENSG00000103932	RPAP1	protein_coding	4.64517	1.0368e-05	0.357066	0.0388075	1	PUTM
chr14:45828979	rs2146008	G	A	0.86809	0.13191	downstream_gene_variant	ENSG00000185246:E033	14	45579873	45580020	ENSG00000185246	PRPF39	protein_coding	4.86699	4.23654e-06	0.362988	0.0178697	1	PUTM
chr17:41950939	rs113214332	G	A	0.89644	0.10356	downstream_gene_variant	ENSG00000131467:E028	17	40989666	40989714	ENSG00000131467	PSME3	protein_coding	4.5619	1.44194e-05	0.339958	0.0439792	1	PUTM
chr13:93883650	rs9561286	G	A	0.60683	0.39317	intron_variant	ENSG00000183098:E009	13	95055269	95059655	ENSG00000183098	GPC6	protein_coding	5.06977	1.83269e-06	0.445677	0.0156585	1	PUTM
chr2:242148339	rs11681647	C	T	0.68295	0.31705	upstream_gene_variant	ENSG00000180902:E049	2	242708225	242708226	ENSG00000180902	D2HGDH	protein_coding	-4.8254	5.01941e-06	-0.606161	0.019134	1	PUTM
chr21:40914741	rs4818053	A	T	0.51311	0.48689	downstream_gene_variant	ENSG00000182093:E011	21	40762624	40762729	ENSG00000182093	WRB	protein_coding	5.60752	1.82697e-07	0.181709	0.00117858	1	PUTM
chr21:38488922:CA_C	NA	D	R	0.52509	0.47491	intron_variant	ENSG00000182670:E021	21	38463694	38463713	ENSG00000182670	TTC3	protein_coding	6.33184	6.94669e-09	0.293614	3.74427e-05	1	PUTM
chrX:46691540	rs151223163	C	T	0.92891	0.07109	upstream_gene_variant	ENSG00000182872:E027	X	47041561	47041725	ENSG00000182872	RBM10	protein_coding	4.94322	3.0984e-06	0.318531	0.00585598	1	PUTM
chr16:53623628	rs5001804	T	C	0.71268	0.28732	downstream_gene_variant	ENSG00000103494:E012	16	53672222	53672286	ENSG00000103494	RPGRIP1L	protein_coding	-6.18787	1.34806e-08	-0.640017	6.66212e-05	1	PUTM
chr16:53645394	rs2241179	T	C	0.71269	0.28731	intron_variant	ENSG00000103494:E012	16	53672222	53672286	ENSG00000103494	RPGRIP1L	protein_coding	-6.18787	1.34806e-08	-0.640017	6.66212e-05	1	PUTM
chr16:53649168	rs8050354	C	T	0.71642	0.28358	intron_variant	ENSG00000103494:E012	16	53672222	53672286	ENSG00000103494	RPGRIP1L	protein_coding	-6.18787	1.34806e-08	-0.640017	6.66212e-05	1	PUTM
chr16:53655149	rs6499635	T	A	0.71642	0.28358	intron_variant	ENSG00000103494:E012	16	53672222	53672286	ENSG00000103494	RPGRIP1L	protein_coding	-6.18787	1.34806e-08	-0.640017	6.66212e-05	1	PUTM
chr16:53660482	rs2388231	T	C	0.71641	0.28359	intron_variant	ENSG00000103494:E012	16	53672222	53672286	ENSG00000103494	RPGRIP1L	protein_coding	-6.18787	1.34806e-08	-0.640017	6.66212e-05	1	PUTM
chr16:53660866	rs13329973	G	A	0.71642	0.28358	intron_variant	ENSG00000103494:E012	16	53672222	53672286	ENSG00000103494	RPGRIP1L	protein_coding	-6.18787	1.34806e-08	-0.640017	6.66212e-05	1	PUTM
chr16:53665337	rs1077352	G	A	0.71642	0.28358	intron_variant	ENSG00000103494:E012	16	53672222	53672286	ENSG00000103494	RPGRIP1L	protein_coding	-6.18787	1.34806e-08	-0.640017	6.66212e-05	1	PUTM
chr16:53715309	rs4310844	C	T	0.71642	0.28358	intron_variant	ENSG00000103494:E012	16	53672222	53672286	ENSG00000103494	RPGRIP1L	protein_coding	-6.18787	1.34806e-08	-0.640017	6.66212e-05	1	PUTM
chr16:53724768	rs2892489	C	A	0.71642	0.28358	intron_variant	ENSG00000103494:E012	16	53672222	53672286	ENSG00000103494	RPGRIP1L	protein_coding	-6.18787	1.34806e-08	-0.640017	6.66212e-05	1	PUTM
chr11:640349	rs1870723	G	A	0.7396	0.2604	upstream_gene_variant	ENSG00000177042:E008	11	698889	700141	ENSG00000177042	TMEM80	protein_coding	-5.00827	2.36756e-06	-0.352033	0.0120225	1	PUTM
chr22:36107321	rs117371213	C	T	0.9397	0.0603	downstream_gene_variant	ENSG00000128284:E007	22	36541521	36541530	ENSG00000128284	APOL3	protein_coding	4.89205	3.8236e-06	0.837547	0.0188924	1	PUTM
chr12:77315824	rs11116211	A	G	0.79166	0.20834	upstream_gene_variant	ENSG00000175183:E006	12	77253327	77253420	ENSG00000175183	CSRP2	protein_coding	-6.15318	1.58017e-08	-0.527399	7.35254e-05	1	PUTM
chr15:84745640	rs117852513	G	A	0.93696	0.06304	upstream_gene_variant	ENSG00000176371:E029	15	85165877	85165945	ENSG00000176371	ZSCAN2	protein_coding	4.9198	3.41191e-06	0.843194	0.0152956	1	PUTM
chr15:40862064	rs1058734	C	T	0.55234	0.44766	upstream_gene_variant	ENSG00000128891:E028	15	40857189	40857191	ENSG00000128891	C15orf57	protein_coding	5.8293	6.83742e-08	0.559579	0.000255993	1	PUTM
chr8:17526359	rs11203888	T	C	0.63729	0.36271	intron_variant	ENSG00000129422:E020	8	17513380	17513527	ENSG00000129422	MTUS1	protein_coding	5.19609	1.07753e-06	0.183132	0.00823986	1	PUTM
chr14:23248112	rs1805061	A	G	0.89522	0.10478	upstream_gene_variant	ENSG00000129562:E007	14	23043990	23044133	ENSG00000129562	DAD1	protein_coding	4.73834	7.13949e-06	0.242394	0.0446218	1	PUTM
chr5:96106899	rs27033	A	T	0.58209	0.41791	upstream_gene_variant	ENSG00000173221:E007	5	95150094	95150266	ENSG00000173221	GLRX	protein_coding	4.61276	1.1793e-05	0.36975	0.0477852	1	PUTM
chr2:61460549	rs17540852	G	C	0.54864	0.45136	downstream_gene_variant	ENSG00000173209:E029	2	61413581	61413632	ENSG00000173209	AHSA2	protein_coding	7.28641	7.50827e-11	0.381358	2.75478e-07	1	PUTM
chr2:240785	rs300705	G	A	0.83209	0.16791	3_prime_UTR_variant	ENSG00000035115:E011	2	218780	218796	ENSG00000035115	SH3YL1	protein_coding	5.93034	4.3451e-08	0.332816	0.000179974	1	PUTM
chr2:245672	rs72772894	T	A	0.83207	0.16793	intron_variant	ENSG00000035115:E011	2	218780	218796	ENSG00000035115	SH3YL1	protein_coding	5.93034	4.3451e-08	0.332816	0.000179974	1	PUTM
chr7:149556518	rs4725833	T	C	0.63015	0.36985	upstream_gene_variant	ENSG00000171130:E011	7	149575836	149575879	ENSG00000171130	ATP6V0E2	protein_coding	5.6307	1.64996e-07	0.288892	0.000836198	1	PUTM
chr7:149575747:TG_T	NA	D	R	0.65611	0.34389	intron_variant	ENSG00000171130:E015	7	149576447	149576601	ENSG00000171130	ATP6V0E2	protein_coding	7.76045	7.4143e-12	0.284559	3.75757e-08	1	PUTM
chr4:56217015	rs36110240	C	T	0.83646	0.16354	intron_variant	ENSG00000128039:E009	4	56236478	56239263	ENSG00000128039	SRD5A3	protein_coding	-7.20083	1.13578e-10	-0.464761	6.04918e-07	1	PUTM
chr4:55552385:T_TA	NA	R	I	0.92726	0.07274	upstream_gene_variant	ENSG00000128039:E009	4	56236478	56239263	ENSG00000128039	SRD5A3	protein_coding	5.09445	1.67535e-06	0.540068	0.00892291	2	PUTM
chr13:96488178	rs9584326	A	G	0.65672	0.34328	downstream_gene_variant	ENSG00000102580:E013	13	96443127	96444097	ENSG00000102580	DNAJC3	protein_coding	5.23187	9.2593e-07	0.183553	0.0045528	1	PUTM
chr8:141300377	rs13282061	C	T	0.92066	0.07934	downstream_gene_variant	ENSG00000169398:E019	8	141678524	141678527	ENSG00000169398	PTK2	protein_coding	4.67878	9.06698e-06	0.576223	0.0474385	1	PUTM
chr8:38558998	rs16887704	C	T	0.94991	0.05009	downstream_gene_variant	ENSG00000169490:E004	8	38849005	38849010	ENSG00000169490	TM2D2	protein_coding	4.79307	5.72355e-06	0.588538	0.0202842	1	PUTM
chr17:80617959	rs55957216	C	T	0.934	0.066	upstream_gene_variant	ENSG00000169710:E018	17	80039894	80040036	ENSG00000169710	FASN	protein_coding	4.8298	4.93044e-06	0.945308	0.0282712	1	PUTM
chrX:12367836	rs56838393	T	C	0.8772	0.1228	intron_variant	ENSG00000169933:E009	X	12712454	12712573	ENSG00000169933	FRMPD4	protein_coding	4.69562	8.47602e-06	0.188096	0.0328192	1	PUTM
chrX:77484129	rs5959982	T	G	0.82229	0.17771	downstream_gene_variant	ENSG00000102144:E028	X	77381765	77384793	ENSG00000102144	PGK1	protein_coding	6.20143	1.26679e-08	0.170433	2.44744e-05	1	PUTM
chr4:185285214	rs11733679	A	C	0.92125	0.07875	downstream_gene_variant	ENSG00000168310:E008	4	185329313	185329358	ENSG00000168310	IRF2	protein_coding	4.86203	4.32327e-06	0.83515	0.0284514	1	PUTM
chr17:8793066	rs6503163	T	C	0.92133	0.07867	downstream_gene_variant	ENSG00000170004:E063	17	7811310	7811337	ENSG00000170004	CHD3	protein_coding	4.72612	7.4994e-06	0.576173	0.0326524	1	PUTM
chr6:46092286	rs9472691	T	C	0.52978	0.47022	upstream_gene_variant	ENSG00000001561:E002	6	46107288	46108146	ENSG00000001561	ENPP4	protein_coding	-4.6545	9.98976e-06	-0.169055	0.0432956	1	PUTM
chr17:19576663:GT_G	NA	R	D	0.53609	0.46391	intron_variant,feature_truncation	ENSG00000072210:E050	17	19578871	19578874	ENSG00000072210	ALDH3A2	protein_coding	14.1407	1.36056e-25	1.36253	3.38779e-22	1	PUTM
chr6:24358926:AT_A	NA	R	D	0.55749	0.44251	upstream_gene_variant	ENSG00000124532:E022	6	24423165	24423278	ENSG00000124532	MRS2	protein_coding	4.8642	4.28514e-06	0.190185	0.0276391	1	PUTM
chr11:74582131	rs10160410	T	C	0.69092	0.30908	intron_variant	ENSG00000166435:E039	11	74644846	74644869	ENSG00000166435	XRRA1	protein_coding	-4.84617	4.61227e-06	-0.455254	0.0178679	1	PUTM
chr12:113267819	rs7961650	C	A	0.80908	0.19092	downstream_gene_variant	ENSG00000166578:E002	12	113633248	113633694	ENSG00000166578	IQCD	protein_coding	4.63862	1.06417e-05	0.409019	0.0436524	1	PUTM
chr17:49369110	rs9893020	A	G	0.92462	0.07538	downstream_gene_variant	ENSG00000167107:E069	17	48552032	48552135	ENSG00000167107	ACSF2	protein_coding	4.90369	3.64536e-06	0.66807	0.0143299	1	PUTM
chr2:131129928:AGACG	NA	R	D	0.78002	0.21998	regulatory_region_variant	ENSG00000072135:E048	2	131130794	131131562	ENSG00000072135	PTPN18	protein_coding	5.76208	9.22671e-08	0.29104	0.000223194	1	PUTM
chr1:207808286	rs12033963	G	A	0.86014	0.13986	downstream_gene_variant	ENSG00000123836:E029	1	207245751	207248604	ENSG00000123836	PFKFB2	protein_coding	4.83111	4.90416e-06	0.387629	0.015301	1	PUTM
chr11:95292395:T_TTT	NA	I	R	0.88469	0.11531	upstream_gene_variant	ENSG00000166037:E019	11	95546116	95546140	ENSG00000166037	CEP57	protein_coding	-4.6961	8.45966e-06	-0.273211	0.0326374	1	PUTM
chr14:21497961	rs1243457	G	A	0.87083	0.12917	intron_variant	ENSG00000165795:E100	14	21491065	21491311	ENSG00000165795	NDRG2	protein_coding	5.22491	9.53667e-07	0.468601	0.0063066	1	PUTM
chr20:62065610	rs4809300	C	A	0.90668	0.09332	upstream_gene_variant	ENSG00000101152:E003	20	62559688	62559805	ENSG00000101152	DNAJC5	protein_coding	5.20252	1.04863e-06	0.528019	0.00453321	1	PUTM
chr20:44652397	rs62215576	C	T	0.75373	0.24627	downstream_gene_variant	ENSG00000101109:E009	20	43600719	43600799	ENSG00000101109	STK4	protein_coding	4.70173	8.27074e-06	0.22338	0.0384424	1	PUTM
chr20:44656137	rs6124764	T	A	0.75373	0.24627	downstream_gene_variant	ENSG00000101109:E009	20	43600719	43600799	ENSG00000101109	STK4	protein_coding	4.70173	8.27074e-06	0.22338	0.0384424	1	PUTM
chr20:44656140	rs11908352	C	A	0.75373	0.24627	downstream_gene_variant	ENSG00000101109:E009	20	43600719	43600799	ENSG00000101109	STK4	protein_coding	4.70173	8.27074e-06	0.22338	0.0384424	1	PUTM
chr7:126287	rs71536271	T	C	0.62033	0.37967	upstream_gene_variant	ENSG00000164850:E007	7	1131586	1132517	ENSG00000164850	GPER1	protein_coding	-5.00381	2.41172e-06	-0.326551	0.0115039	1	PUTM
chr7:106958740	rs57525841	C	G	0.75057	0.24943	intron_variant	ENSG00000164597:E027	7	107052947	107053077	ENSG00000164597	COG5	protein_coding	-4.84119	4.70688e-06	-0.190457	0.0250453	1	PUTM
chr14:92505915	rs17127898	T	A	0.94762	0.05238	missense_variant	ENSG00000100815:E003	14	92439061	92439205	ENSG00000100815	TRIP11	protein_coding	5.22283	9.62146e-07	0.307214	0.00527737	1	PUTM
chr14:20949518	rs72672754	C	A	0.89539	0.10461	downstream_gene_variant	ENSG00000100888:E033	14	21870116	21870295	ENSG00000100888	CHD8	protein_coding	-4.8789	4.03514e-06	-0.237924	0.0274834	1	PUTM
chr14:69871350	rs7152886	G	A	0.82588	0.17412	downstream_gene_variant	ENSG00000100626:E033	14	69814810	69818458	ENSG00000100626	GALNT16	protein_coding	5.11882	1.49235e-06	0.558591	0.00771993	1	PUTM
chr5:176099740	rs13186804	A	G	0.76988	0.23012	upstream_gene_variant	ENSG00000122203:E025	5	175788765	175788767	ENSG00000122203	KIAA1191	protein_coding	-4.73534	7.22628e-06	-0.380197	0.0215849	1	PUTM
chr5:96250649:ATTAT	NA	D	R	0.48412	0.48412	intron_variant	ENSG00000164308:E025	5	96237210	96237385	ENSG00000164308	ERAP2	protein_coding	-8.28675	5.4711e-13	-0.726939	2.82582e-09	1	PUTM
chr14:23391086	rs4982708	A	G	0.53266	0.46734	upstream_gene_variant	ENSG00000100461:E001	14	23369854	23369974	ENSG00000100461	RBM23	protein_coding	5.03023	2.16111e-06	0.463773	0.0123788	1	PUTM
chr5:96233248:C_CT	NA	I	R	0.47505	0.47505	intron_variant	ENSG00000164308:E011	5	96224889	96224920	ENSG00000164308	ERAP2	protein_coding	-4.968	2.79725e-06	-0.480045	0.0144478	1	PUTM
chr5:35926341	rs11948151	C	T	0.60455	0.39545	upstream_gene_variant	ENSG00000164190:E012	5	36975878	36975999	ENSG00000164190	NIPBL	protein_coding	4.66096	9.73563e-06	0.110804	0.0450273	1	PUTM
chr22:42344408	rs5996092	A	G	0.54424	0.45576	upstream_gene_variant	ENSG00000100410:E009	22	41864630	41864729	ENSG00000100410	PHF5A	protein_coding	4.62358	1.12972e-05	0.494942	0.0398225	1	PUTM
chr4:122582065	rs34579832	G	A	0.74919	0.25081	downstream_gene_variant	ENSG00000164111:E016	4	122599609	122599649	ENSG00000164111	ANXA5	protein_coding	5.61088	1.80021e-07	0.224213	0.000954294	1	PUTM
chr22:37171611	rs2009667	G	A	0.60092	0.39908	intron_variant	ENSG00000100360:E010	22	37158948	37158976	ENSG00000100360	IFT27	protein_coding	-5.24456	8.77312e-07	-0.166301	0.00438042	1	PUTM
chr6:160123425	rs9295109	T	C	0.69339	0.30661	upstream_gene_variant	ENSG00000120437:E012	6	160197182	160197304	ENSG00000120437	ACAT2	protein_coding	-4.75978	6.54848e-06	-0.262661	0.0371495	1	PUTM
chr14:74033594	rs11626972	A	G	0.62087	0.37913	upstream_gene_variant	ENSG00000119673:E008	14	74041906	74042357	ENSG00000119673	ACOT2	protein_coding	5.59558	1.92533e-07	0.411462	0.00093282	1	PUTM
chr7:105691406	rs4727639	G	C	0.73482	0.26518	regulatory_region_variant	ENSG00000005483:E039	7	104741918	104742036	ENSG00000005483	KMT2E	protein_coding	4.73775	7.15657e-06	0.232079	0.0349527	1	PUTM
chr2:75932062	rs7583552	A	G	0.76243	0.23757	intron_variant	ENSG00000005436:E009	2	75893068	75893179	ENSG00000005436	GCFC2	protein_coding	-5.02126	2.2432e-06	-0.323541	0.0126651	1	PUTM
chr4:74416831	rs185210667	C	A	0.94871	0.05129	regulatory_region_variant	ENSG00000163626:E010	4	73934268	73934376	ENSG00000163626	COX18	protein_coding	5.31249	6.56646e-07	0.978297	0.00210849	1	PUTM
chr4:87702428	rs10013467	G	C	0.84536	0.15464	intron_variant	ENSG00000163629:E050	4	87707001	87707089	ENSG00000163629	PTPN13	protein_coding	5.03491	2.11938e-06	0.373813	0.011078	1	PUTM
chr3:19988437	rs11128927	G	C	0.60482	0.39518	5_prime_UTR_variant	ENSG00000163576:E025	3	19987406	19987746	ENSG00000163576	EFHB	protein_coding	-4.89194	3.82529e-06	-0.468357	0.0181816	1	PUTM
chr3:121392535:T_TAT	NA	R	I	0.88879	0.11121	upstream_gene_variant	ENSG00000163406:E020	3	121646605	121646686	ENSG00000163406	SLC15A2	protein_coding	4.76639	6.37585e-06	0.638847	0.0311269	1	PUTM
chrX:65935586	rs5965297	T	G	0.89411	0.10589	upstream_gene_variant	ENSG00000169083:E016	X	66944131	66950461	ENSG00000169083	AR	protein_coding	4.50346	1.81378e-05	0.364819	0.0379443	1	PUTM
chr5:146620894	rs7442689	T	C	0.59852	0.40148	intron_variant	ENSG00000169302:E030	5	146764010	146764241	ENSG00000169302	STK32A	protein_coding	4.83656	4.79648e-06	0.366302	0.0222796	1	PUTM
chrX:17157148	rs1946395	A	T	0.75986	0.24014	intron_variant	ENSG00000169891:E024	X	17156979	17157084	ENSG00000169891	REPS2	protein_coding	4.43654	2.35373e-05	0.126183	0.0462507	1	PUTM
chr3:52013883	rs13099450	A	G	0.6828	0.3172	downstream_gene_variant	ENSG00000162244:E005	3	52027766	52028142	ENSG00000162244	RPL29	protein_coding	4.8961	3.76071e-06	0.237105	0.00808553	1	PUTM
chr22:32666596	rs73164068	G	A	0.88825	0.11175	upstream_gene_variant	ENSG00000100225:E018	22	32887073	32887100	ENSG00000100225	FBXO7	protein_coding	5.09825	1.62682e-06	0.224573	0.00902069	1	PUTM
chr1:28634041:A_AAG	NA	R	I	0.90924	0.09076	downstream_gene_variant	ENSG00000117758:E016	1	28146161	28146243	ENSG00000117758	STX12	protein_coding	-4.47304	2.04244e-05	-0.153617	0.0492023	1	PUTM
chr22:38158608	rs78983727	T	C	0.89447	0.10553	downstream_gene_variant	ENSG00000100206:E005	22	38934300	38934414	ENSG00000100206	DMC1	protein_coding	4.65127	1.01192e-05	0.805416	0.0408814	1	PUTM
chr21:44473882:TGCCA	NA	R	D	0.89273	0.10727	regulatory_region_variant	ENSG00000160200:E002	21	44473303	44473757	ENSG00000160200	CBS	protein_coding	5.41277	4.26697e-07	0.280681	0.00261608	1	PUTM
chr21:47698343	rs2839193	G	A	0.73881	0.26119	downstream_gene_variant	ENSG00000160307:E003	21	48020195	48020288	ENSG00000160307	S100B	protein_coding	-5.10557	1.5777e-06	-0.308576	0.00499974	1	PUTM
chr1:162318984:A_AG	NA	R	I	0.9434	0.0566	regulatory_region_variant	ENSG00000117152:E015	1	163043246	163043284	ENSG00000117152	RGS4	protein_coding	4.97896	2.67323e-06	0.746416	0.0136576	1	PUTM
chr1:236710981:G_GC	NA	I	R	0.6546	0.3454	intron_variant	ENSG00000116977:E037	1	236704954	236704972	ENSG00000116977	LGALS8	protein_coding	4.77922	6.05365e-06	0.193281	0.0351535	1	PUTM
chr4:38096712	rs7663704	A	T	0.80185	0.19815	intron_variant	ENSG00000065882:E028	4	38056601	38056663	ENSG00000065882	TBC1D1	protein_coding	5.18983	1.10645e-06	0.681171	0.00804056	1	PUTM
chr4:38514064	rs2703895	G	T	0.6616	0.3384	downstream_gene_variant	ENSG00000065882:E028	4	38056601	38056663	ENSG00000065882	TBC1D1	protein_coding	5.3716	5.17788e-07	0.602186	0.00376277	2	PUTM
chr22:25878652:ATAGT	NA	R	D	0.89465	0.10535	intron_variant,non_coding_transcript_variant,feature_truncation	ENSG00000100058:E003	22	25851685	25851762	ENSG00000100058	CRYBB2P1	pseudogene	-4.84863	4.56635e-06	-0.658037	0.0212152	1	PUTM
chr9:100098621	rs4381065	G	A	0.62025	0.37975	upstream_gene_variant	ENSG00000159712:E007	9	99940546	99940695	ENSG00000159712	ANKRD18CP	pseudogene	5.69821	1.22488e-07	0.576419	0.000413274	1	PUTM
chr2:220027399	rs12694452	C	T	0.77611	0.22389	downstream_gene_variant	ENSG00000115649:E005	2	220038072	220038189	ENSG00000115649	CNPPD1	protein_coding	4.64313	1.04526e-05	0.221739	0.0366886	1	PUTM
chr2:241798862	rs4465762	A	G	0.74896	0.25104	upstream_gene_variant	ENSG00000115685:E033	2	242099849	242099909	ENSG00000115685	PPP1R7	protein_coding	4.77692	6.11014e-06	0.18021	0.0358421	1	PUTM
chr21:42810820	rs8132871	G	A	0.85447	0.14553	intron_variant	ENSG00000157601:E019	21	42799682	42799793	ENSG00000157601	MX1	protein_coding	-5.07603	1.78534e-06	-0.502203	0.0116708	1	PUTM
chr2:183415490	rs6747954	A	T	0.79882	0.20118	upstream_gene_variant	ENSG00000115252:E020	2	183099159	183099225	ENSG00000115252	PDE1A	protein_coding	-6.13232	1.73821e-08	-0.790861	8.83881e-05	1	PUTM
chr19:19825528:T_TC	NA	R	I	0.94013	0.05987	upstream_gene_variant	ENSG00000064545:E005	19	19230469	19230546	ENSG00000064545	TMEM161A	protein_coding	-4.72609	7.50018e-06	-0.852578	0.0308257	1	PUTM
chr6:117039223	rs606242	T	C	0.72682	0.27318	upstream_gene_variant	ENSG00000153975:E002	6	116966877	116967097	ENSG00000153975	ZUFSP	protein_coding	-4.83933	4.7427e-06	-0.303736	0.0221437	1	PUTM
chr3:142217069	rs34660854	G	A	0.83554	0.16446	downstream_gene_variant	ENSG00000155903:E026	3	141299942	141300019	ENSG00000155903	RASA2	protein_coding	4.62272	1.13358e-05	0.435894	0.0498094	1	PUTM
chr16:89779139:AGCT_	NA	R	D	0.89204	0.10796	regulatory_region_variant	ENSG00000170100:E008	16	89289565	89289690	ENSG00000170100	ZNF778	protein_coding	5.58851	1.98595e-07	0.62819	0.00109664	1	PUTM
chr3:52747673	rs2336543	G	A	0.84314	0.15686	intron_variant	ENSG00000114904:E026	3	52804873	52804955	ENSG00000114904	NEK4	protein_coding	-4.64595	1.03358e-05	-0.534417	0.0321961	1	PUTM
chr5:98253017	rs246247	A	C	0.72716	0.27284	intron_variant	ENSG00000153922:E005	5	98192129	98192270	ENSG00000153922	CHD1	protein_coding	4.93311	3.23012e-06	0.417616	0.0169517	1	PUTM
chr6:44089479	rs143009868	C	T	0.94709	0.05291	upstream_gene_variant	ENSG00000096384:E012	6	44219736	44220004	ENSG00000096384	HSP90AB1	protein_coding	-4.61282	1.17901e-05	-0.355039	0.0471485	1	PUTM
chr16:2148691	rs139966785	C	A	0.90085	0.09915	intron_variant	ENSG00000008710:E083	16	2155358	2155378	ENSG00000008710	PKD1	protein_coding	5.31317	6.54749e-07	0.466116	0.00319125	1	PUTM
chr5:95985282	rs6556937	C	T	0.83581	0.16419	intron_variant	ENSG00000153113:E073	5	96089764	96089865	ENSG00000153113	CAST	protein_coding	-5.49381	3.00324e-07	-0.224455	0.00155268	1	PUTM
chr2:111810281	rs13000374	G	A	0.7575	0.2425	downstream_gene_variant	ENSG00000153107:E045	2	112614191	112614256	ENSG00000153107	ANAPC1	protein_coding	4.6606	9.7497e-06	0.264091	0.0322227	1	PUTM
chr5:54510794:TTTA_	NA	D	R	0.76874	0.23126	downstream_gene_variant	ENSG00000152669:E001	5	54526980	54527688	ENSG00000152669	CCNO	protein_coding	5.85509	6.09214e-08	0.6846	0.000312953	1	PUTM
chr17:29103589:TC_T	NA	R	D	0.94867	0.05133	downstream_gene_variant	ENSG00000264538:E006	17	29061081	29061914	ENSG00000264538	SUZ12P	pseudogene	4.77171	6.24036e-06	0.617743	0.0210487	1	PUTM
chr17:44023828:C_CGT	NA	R	I	0.84142	0.15858	downstream_gene_variant	ENSG00000266918:E001	17	43608943	43611204	ENSG00000266918	RP11-798G7.8	lincRNA	-5.73829	1.02554e-07	-0.468434	0.000601374	1	PUTM
chr8:23238193	rs56188827	G	C	0.87738	0.12262	downstream_gene_variant	ENSG00000008853:E024	8	22874765	22875954	ENSG00000008853	RHOBTB2	protein_coding	4.83943	4.74078e-06	0.209402	0.0251072	1	PUTM
chr18:5246006:T_TAC	NA	R	I	0.58297	0.41703	non_coding_transcript_exon_variant,non_coding_transcript_variant,feature_elongation	ENSG00000263753:E020	18	5243936	5246507	ENSG00000263753	LINC00667	lincRNA	-7.30197	6.96309e-11	-0.240432	3.44185e-07	1	PUTM
chr10:117938538	rs2420246	T	C	0.58914	0.41086	intron_variant	ENSG00000151892:E007	10	117849252	117849433	ENSG00000151892	GFRA1	protein_coding	5.14817	1.31913e-06	0.268931	0.0052765	1	PUTM
chr10:22835923	rs10828315	C	G	0.70899	0.29101	intron_variant	ENSG00000150867:E018	10	22896856	22896952	ENSG00000150867	PIP4K2A	protein_coding	4.97519	2.7153e-06	0.179126	0.00740463	1	PUTM
chr4:44657868:CAG_C	NA	R	D	0.76675	0.23325	upstream_gene_variant	ENSG00000151806:E022	4	44702697	44702776	ENSG00000151806	GUF1	protein_coding	-4.9245	3.34666e-06	-0.479472	0.0169743	1	PUTM
chr11:77644646	rs113598761	C	T	0.87457	0.12543	intron_variant	ENSG00000149262:E026	11	77635826	77635907	ENSG00000149262	INTS4	protein_coding	4.70477	8.17069e-06	0.614714	0.0348643	1	PUTM
chr16:58127501	rs9926767	A	G	0.91895	0.08105	downstream_gene_variant	ENSG00000260038:E001	16	57281262	57281369	ENSG00000260038	RP11-407G23.4	sense_intronic	-4.79445	5.69163e-06	-0.527383	0.0270238	1	PUTM
chr19:8137102	rs7256904	T	G	0.52982	0.47018	upstream_gene_variant	ENSG00000090661:E046	19	8327295	8327302	ENSG00000090661	CERS4	protein_coding	4.76696	6.36121e-06	0.310985	0.0365833	1	PUTM
chr10:134144739	rs76805118	G	A	0.8767	0.1233	upstream_gene_variant	ENSG00000148814:E028	10	134166410	134166899	ENSG00000148814	LRRC27	protein_coding	-5.20124	1.05432e-06	-0.726101	0.00623208	1	PUTM
chr7:105546391:AAAT_	NA	R	D	0.88142	0.11858	upstream_gene_variant	ENSG00000091127:E004	7	105099615	105099706	ENSG00000091127	PUS7	protein_coding	4.8424	4.68375e-06	0.566795	0.0222197	1	PUTM
chr10:88820592	rs17096421	A	T	0.94488	0.05512	intron_variant	ENSG00000148672:E010	10	88820218	88820444	ENSG00000148672	GLUD1	protein_coding	-5.39774	4.55305e-07	-0.886215	0.00171377	1	PUTM
chr10:85991784	rs3814211	T	C	0.94398	0.05602	upstream_gene_variant	ENSG00000148604:E022	10	86017649	86017762	ENSG00000148604	RGR	protein_coding	-4.8211	5.1079e-06	-1.10994	0.0302235	1	PUTM
chr6:135330873	rs9389255	G	A	0.51038	0.48962	intron_variant	ENSG00000112339:E016	6	135307204	135307321	ENSG00000112339	HBS1L	protein_coding	5.64536	1.54686e-07	0.231561	0.000599719	1	PUTM
chr16:2999218	rs734138	C	T	0.49625	0.49625	3_prime_UTR_variant	ENSG00000059122:E046	16	2999462	2999810	ENSG00000059122	FLYWCH1	protein_coding	-5.60648	1.83535e-07	-0.197503	0.000711382	1	PUTM
chr5:136620998	rs2905559	A	C	0.80597	0.19403	downstream_gene_variant	ENSG00000146021:E004	5	136956910	136957190	ENSG00000146021	KLHL3	protein_coding	-5.05564	1.94399e-06	-0.167991	0.00706058	1	PUTM
chr4:160895	rs139557257	A	G	0.71118	0.28882	downstream_gene_variant	ENSG00000250312:E006	4	127012	127532	ENSG00000250312	ZNF718	lincRNA	7.90137	3.70155e-12	0.520591	9.87203e-09	1	PUTM
chr8:1710632	rs6558535	C	T	0.74922	0.25078	non_coding_transcript_exon_variant	ENSG00000253982:E001	8	1710156	1710246	ENSG00000253982	CTD-2336O2.1	antisense	9.53903	1.01488e-15	0.868209	8.27429e-12	1	PUTM
chr8:1710977	rs9022	C	A	0.74921	0.25079	non_coding_transcript_exon_variant	ENSG00000253982:E001	8	1710156	1710246	ENSG00000253982	CTD-2336O2.1	antisense	9.53903	1.01488e-15	0.868209	8.27429e-12	1	PUTM
chr8:1710632	rs6558535	C	T	0.74922	0.25078	non_coding_transcript_exon_variant	ENSG00000253982:E002	8	1710247	1710790	ENSG00000253982	CTD-2336O2.1	antisense	9.1712	6.48743e-15	0.615104	5.2892e-11	1	PUTM
chr8:1710977	rs9022	C	A	0.74921	0.25079	non_coding_transcript_exon_variant	ENSG00000253982:E002	8	1710247	1710790	ENSG00000253982	CTD-2336O2.1	antisense	9.1712	6.48743e-15	0.615104	5.2892e-11	1	PUTM
chr16:2992114	rs9930148	C	T	0.57461	0.42539	intron_variant	ENSG00000059122:E040	16	2990033	2990093	ENSG00000059122	FLYWCH1	protein_coding	5.01794	2.27437e-06	0.291564	0.00881544	1	PUTM
chr12:121603116:GT_G	NA	R	D	0.71599	0.28401	regulatory_region_variant	ENSG00000089041:E017	12	121603861	121603966	ENSG00000089041	P2RX7	protein_coding	5.15777	1.26681e-06	0.442757	0.0053928	1	PUTM
chr4:120122911	rs150408742	T	A	0.68625	0.31375	upstream_gene_variant	ENSG00000245958:E040	4	120473043	120473179	ENSG00000245958	RP11-33B1.1	pseudogene	6.0602	2.4144e-08	0.317618	0.000131175	1	PUTM
chr3:49249871	rs11130185	T	C	0.68212	0.31788	downstream_gene_variant	ENSG00000145020:E014	3	49456693	49456710	ENSG00000145020	AMT	protein_coding	4.75019	6.80677e-06	0.391674	0.0144644	1	PUTM
chr12:22493005	rs76499455	T	C	0.8921	0.1079	intron_variant	ENSG00000111728:E014	12	22354076	22354401	ENSG00000111728	ST8SIA1	protein_coding	5.48461	3.12583e-07	0.521995	0.00149102	1	PUTM
chr3:43132760:T_TA	NA	R	I	0.52891	0.47109	intron_variant,feature_elongation	ENSG00000144647:E002	3	43120726	43123028	ENSG00000144647	POMGNT2	protein_coding	-5.89929	4.99633e-08	-0.163609	0.000182216	1	PUTM
chr3:107058421	rs9846476	G	T	0.84673	0.15327	downstream_gene_variant	ENSG00000243701:E010	3	107045549	107045811	ENSG00000243701	LINC00883	lincRNA	-5.71753	1.12449e-07	-0.622837	0.000524686	1	PUTM
chrX:15427382	rs59237476	A	G	0.57784	0.42216	intron_variant	ENSG00000087842:E004	X	15415571	15415653	ENSG00000087842	PIR	protein_coding	5.85371	6.12992e-08	0.271314	0.000165017	1	PUTM
chrX:15511412	rs2271550	C	A	0.61192	0.38808	5_prime_UTR_variant	ENSG00000087842:E009	X	15473971	15474177	ENSG00000087842	PIR	protein_coding	5.93105	4.33112e-08	0.222857	0.000116594	1	PUTM
chr3:98436753	rs9858592	T	C	0.55246	0.44754	intron_variant	ENSG00000239445:E004	3	98434220	98434365	ENSG00000239445	ST3GAL6-AS1	antisense	6.36546	5.94546e-09	0.627816	3.45194e-05	1	PUTM
chr12:53440582	rs11610008	T	C	0.5707	0.4293	upstream_gene_variant	ENSG00000111077:E069	12	53457021	53457041	ENSG00000111077	TENC1	protein_coding	6.3518	6.33382e-09	0.246217	3.17831e-05	1	PUTM
chr17:76143009	rs7217374	G	A	0.55974	0.44026	downstream_gene_variant	ENSG00000055483:E026	17	76798406	76798542	ENSG00000055483	USP36	protein_coding	5.40155	4.47871e-07	0.38844	0.00255197	1	PUTM
chr17:77544550	rs12951038	C	T	0.93624	0.06376	upstream_gene_variant	ENSG00000055483:E026	17	76798406	76798542	ENSG00000055483	USP36	protein_coding	5.02214	2.26386e-06	0.730263	0.0128995	2	PUTM
chr1:46023781	rs505207	A	T	0.56264	0.43736	upstream_gene_variant	ENSG00000236624:E004	1	45960064	45960580	ENSG00000236624	CCDC163P	protein_coding	-6.31913	7.36721e-09	-0.529899	2.71408e-05	1	PUTM
chr1:228402283	rs1771486	G	C	0.92568	0.07432	downstream_gene_variant	ENSG00000143774:E081	1	228336475	228336509	ENSG00000143774	GUK1	protein_coding	5.14308	1.34766e-06	0.316921	0.00687173	1	PUTM
chr1:228402283	rs1771486	G	C	0.92568	0.07432	downstream_gene_variant	ENSG00000143774:E080	1	228336454	228336474	ENSG00000143774	GUK1	protein_coding	5.1391	1.37045e-06	0.314492	0.00698792	1	PUTM
chr17:76424217	rs116552087	A	G	0.82844	0.17156	downstream_gene_variant	ENSG00000087157:E042	17	76420636	76420638	ENSG00000087157	PGS1	protein_coding	5.80142	7.74394e-08	0.687404	0.000475168	1	PUTM
chr17:76424218	rs115793642	C	T	0.82844	0.17156	downstream_gene_variant	ENSG00000087157:E042	17	76420636	76420638	ENSG00000087157	PGS1	protein_coding	5.80142	7.74394e-08	0.687404	0.000475168	1	PUTM
chr17:76424219	rs116246792	A	G	0.82844	0.17156	downstream_gene_variant	ENSG00000087157:E042	17	76420636	76420638	ENSG00000087157	PGS1	protein_coding	5.80142	7.74394e-08	0.687404	0.000475168	1	PUTM
chr1:150950800	rs11204751	G	A	0.76156	0.23844	upstream_gene_variant	ENSG00000143437:E015	1	150790396	150790506	ENSG00000143437	ARNT	protein_coding	4.72402	7.56298e-06	0.22323	0.0249654	1	PUTM
chr1:150168195	rs12136311	T	A	0.67624	0.32376	downstream_gene_variant	ENSG00000143401:E013	1	150199063	150199127	ENSG00000143401	ANP32E	protein_coding	8.8857	2.72912e-14	0.676723	6.52261e-11	1	PUTM
chr2:231751200	rs13428542	G	A	0.79063	0.20937	upstream_gene_variant	ENSG00000232520:E010	2	231760674	231761806	ENSG00000232520	AC012507.3	antisense	5.97704	3.51962e-08	0.331365	0.000187737	1	PUTM
chr11:63629934:C_CA	NA	I	R	0.67346	0.32654	upstream_gene_variant	ENSG00000110583:E025	11	63722064	63722147	ENSG00000110583	NAA40	protein_coding	-4.73432	7.25594e-06	-0.367638	0.0244525	1	PUTM
chr14:101375425	rs8017893	G	A	0.51499	0.48501	upstream_gene_variant	ENSG00000225746:E022	14	101420301	101420383	ENSG00000225746	AL132709.5	lincRNA	-5.85158	6.18862e-08	-0.483356	0.000263388	1	PUTM
chr5:79960128	rs6151603	G	T	0.56677	0.43323	upstream_gene_variant	ENSG00000228716:E012	5	79945208	79945313	ENSG00000228716	DHFR	protein_coding	-5.19675	1.07456e-06	-0.276811	0.00588751	1	PUTM
chr4:1106625	rs10050241	C	T	0.93486	0.06514	upstream_gene_variant	ENSG00000109685:E050	4	1956888	1956948	ENSG00000109685	WHSC1	protein_coding	4.86509	4.26955e-06	0.901346	0.0198833	1	PUTM
chr17:43493407:T_TTG	NA	R	I	0.91379	0.08621	downstream_gene_variant	ENSG00000225190:E030	17	43552577	43552731	ENSG00000225190	PLEKHM1	protein_coding	4.96826	2.79419e-06	0.687451	0.0167232	1	PUTM
chr1:34899208	rs10914948	G	C	0.80318	0.19682	downstream_gene_variant	ENSG00000142687:E013	1	35909762	35909765	ENSG00000142687	KIAA0319L	protein_coding	4.66031	9.76072e-06	0.19965	0.0232207	1	PUTM
chr22:22283232:C_CA	NA	R	I	0.55123	0.44877	upstream_gene_variant	ENSG00000224086:E004	22	22295474	22297799	ENSG00000224086	LL22NC03-86G7.1	antisense	5.4518	3.6041e-07	0.326325	0.000997615	1	PUTM
chr17:26719625	rs9894260	C	T	0.87544	0.12456	upstream_gene_variant	ENSG00000109083:E007	17	26655913	26656024	ENSG00000109083	IFT20	protein_coding	4.5305	1.63142e-05	0.302899	0.0468869	1	PUTM
chr7:26442474	rs1229669	A	T	0.65874	0.34126	intron_variant	ENSG00000214870:E020	7	26536616	26538594	ENSG00000214870	AC004540.5	lincRNA	5.48427	3.13043e-07	0.477276	0.00153485	1	PUTM
chr21:46714641	rs2838868	C	T	0.75716	0.24284	downstream_gene_variant	ENSG00000215447:E005	21	46710386	46710493	ENSG00000215447	BX322557.10	processed_transcript	4.74398	6.97915e-06	0.344036	0.0427194	1	PUTM
chr19:52889803	rs11883308	C	A	0.62065	0.37935	downstream_gene_variant	ENSG00000221923:E016	19	52887102	52887222	ENSG00000221923	ZNF880	protein_coding	-5.25191	8.50316e-07	-0.213631	0.00622516	1	PUTM
chr17:37745676	rs12948096	C	T	0.69492	0.30508	upstream_gene_variant	ENSG00000141736:E041	17	37871993	37872192	ENSG00000141736	ERBB2	protein_coding	4.70267	8.23992e-06	0.45046	0.0261782	1	PUTM
chr2:234445667	rs10929200	C	T	0.74001	0.25999	intron_variant	ENSG00000085982:E037	2	234429637	234429760	ENSG00000085982	USP40	protein_coding	7.71658	9.19926e-12	0.558486	5.06879e-08	1	PUTM
chr10:3193412	rs76088740	C	T	0.9277	0.0723	missense_variant	ENSG00000107959:E045	10	3209128	3209234	ENSG00000107959	PITRM1	protein_coding	7.82378	5.42788e-12	0.455441	3.66056e-08	1	PUTM
chr16:757563	rs13330447	T	G	0.57018	0.42982	downstream_gene_variant	ENSG00000140983:E066	16	722084	722181	ENSG00000140983	RHOT2	protein_coding	-5.53227	2.53984e-07	-0.412331	0.00116045	1	PUTM
chr17:78209881	rs11656263	C	T	0.89603	0.10397	upstream_gene_variant	ENSG00000141564:E004	17	78519068	78519267	ENSG00000141564	RPTOR	protein_coding	4.75329	6.72225e-06	0.419966	0.0458188	1	PUTM
chr17:39993485	rs57672173	T	C	0.73819	0.26181	upstream_gene_variant	ENSG00000141698:E015	17	39987133	39987142	ENSG00000141698	NT5C3B	protein_coding	-5.05606	1.94059e-06	-0.227054	0.00797972	1	PUTM
chr10:17176321:GC_G	NA	R	D	0.67128	0.32872	upstream_gene_variant	ENSG00000107611:E038	10	17024483	17024652	ENSG00000107611	CUBN	protein_coding	-4.82898	4.94678e-06	-0.426777	0.0249615	1	PUTM
chr12:25382070	rs7137630	T	A	0.55195	0.44805	downstream_gene_variant	ENSG00000205707:E019	12	25357605	25357617	ENSG00000205707	LYRM5	protein_coding	-5.39776	4.5525e-07	-0.39224	0.00246427	1	PUTM
chr15:43063185:TC_T	NA	R	D	0.60847	0.39153	downstream_gene_variant	ENSG00000205771:E018	15	44036593	44036766	ENSG00000205771	CATSPER2P1	pseudogene	4.80354	5.48558e-06	0.365172	0.00837648	1	PUTM
chr21:35240971	rs142998490	G	A	0.89408	0.10592	upstream_gene_variant	ENSG00000205758:E035	21	34974638	34974638	ENSG00000205758	CRYZL1	protein_coding	4.97622	2.70375e-06	0.274186	0.011856	1	PUTM
chr3:100202600:CTCTT	NA	R	D	0.63392	0.36608	downstream_gene_variant	ENSG00000206535:E004	3	100148541	100148729	ENSG00000206535	LNP1	protein_coding	5.00026	2.44751e-06	0.338994	0.0103823	1	PUTM
chr9:75900508	rs12343428	G	A	0.90314	0.09686	upstream_gene_variant	ENSG00000107372:E017	9	74979612	74979892	ENSG00000107372	ZFAND5	protein_coding	5.14255	1.35068e-06	0.405708	0.00568095	1	PUTM
chr12:25370458:GTCTT	NA	R	D	0.57319	0.42681	downstream_gene_variant	ENSG00000205707:E017	12	25357107	25357600	ENSG00000205707	LYRM5	protein_coding	4.79603	5.65518e-06	0.141684	0.0306115	1	PUTM
chr4:120304874	rs10027856	G	A	0.73905	0.26095	downstream_gene_variant	ENSG00000138735:E029	4	120473596	120473704	ENSG00000138735	PDE5A	protein_coding	5.10278	1.59624e-06	0.4439	0.00896126	1	PUTM
chr20:5489428	rs35735316	G	A	0.94413	0.05587	upstream_gene_variant	ENSG00000205181:E001	20	5476713	5482341	ENSG00000205181	LINC00654	lincRNA	-5.11165	1.53798e-06	-0.627344	0.00915869	1	PUTM
chr12:11758350	rs60761897	T	C	0.93677	0.06323	upstream_gene_variant	ENSG00000139083:E015	12	12038860	12038870	ENSG00000139083	ETV6	protein_coding	5.29163	7.17902e-07	1.39102	0.00413583	1	PUTM
chr9:100948285	rs7854562	G	A	0.57002	0.42998	upstream_gene_variant	ENSG00000106785:E014	9	100872171	100872266	ENSG00000106785	TRIM14	protein_coding	4.78454	5.92459e-06	0.375396	0.0286158	1	PUTM
chr8:94011714	rs74487968	G	A	0.93006	0.06994	intron_variant	ENSG00000205133:E042	8	93978327	93978337	ENSG00000205133	TRIQK	protein_coding	4.65073	1.01407e-05	0.952134	0.035016	1	PUTM
chr2:191869911	rs11693463	A	G	0.9477	0.0523	downstream_gene_variant	ENSG00000138378:E018	2	191922744	191922837	ENSG00000138378	STAT4	protein_coding	5.01269	2.32449e-06	1.0442	0.00897951	1	PUTM
chr14:20907464	rs8019594	T	G	0.66985	0.33015	downstream_gene_variant	ENSG00000200785:E001	14	21865451	21865560	ENSG00000200785	SNORD8	snoRNA	-4.87951	4.02501e-06	-0.444507	0.0266415	1	PUTM
chr7:12268668	rs5011432	A	C	0.56343	0.43657	intron_variant	ENSG00000106460:E010	7	12254512	12254653	ENSG00000106460	TMEM106B	protein_coding	5.67743	1.34277e-07	0.191563	0.00105595	1	PUTM
chr7:64958957	rs9770115	T	C	0.57674	0.42326	downstream_gene_variant	ENSG00000198039:E026	7	64389636	64391344	ENSG00000198039	ZNF273	protein_coding	-4.98543	2.60265e-06	-0.273692	0.0108322	1	PUTM
chr15:31174100	rs7167980	G	C	0.83966	0.16034	upstream_gene_variant	ENSG00000198690:E015	15	31203019	31203474	ENSG00000198690	FAN1	protein_coding	4.69396	8.53263e-06	0.342391	0.0286952	1	PUTM
chr2:64619247	rs1426707	C	A	0.81727	0.18273	upstream_gene_variant	ENSG00000138071:E002	2	65454922	65454966	ENSG00000138071	ACTR2	protein_coding	-4.79435	5.69391e-06	-0.415251	0.0266817	1	PUTM
chr16:89615765	rs2019604	T	G	0.83623	0.16377	intron_variant	ENSG00000197912:E057	16	89622272	89622493	ENSG00000197912	SPG7	protein_coding	-6.42852	4.43615e-09	-0.664364	2.16085e-05	1	PUTM
chr9:95978940	rs112051954	G	A	0.93151	0.06849	upstream_gene_variant	ENSG00000198000:E037	9	95081503	95081559	ENSG00000198000	NOL8	protein_coding	5.12847	1.4331e-06	0.607291	0.006244	1	PUTM
chr15:66837688	rs112017839	G	A	0.94279	0.05721	upstream_gene_variant	ENSG00000137764:E016	15	67893023	67893087	ENSG00000137764	MAP2K5	protein_coding	4.80804	5.38627e-06	0.722618	0.0266082	1	PUTM
chr8:145154257	rs11541804	C	G	0.8873	0.1127	downstream_gene_variant	ENSG00000197858:E013	8	145138156	145138206	ENSG00000197858	GPAA1	protein_coding	4.97854	2.67794e-06	0.662513	0.00895234	1	PUTM
chr2:202112133	rs76313353	T	C	0.93271	0.06729	downstream_gene_variant	ENSG00000082153:E022	2	201682697	201682756	ENSG00000082153	BZW1	protein_coding	5.41377	4.24858e-07	0.422116	0.00141903	1	PUTM
chr5:150294827	rs12188334	C	T	0.94592	0.05408	downstream_gene_variant	ENSG00000197043:E015	5	150498861	150498934	ENSG00000197043	ANXA6	protein_coding	5.20551	1.03542e-06	0.411058	0.00525684	1	PUTM
chr11:68628511	rs11228385	A	G	0.77963	0.22037	downstream_gene_variant	ENSG00000197345:E020	11	68671255	68671270	ENSG00000197345	MRPL21	protein_coding	7.05172	2.3284e-10	1.00501	9.93993e-07	1	PUTM
chr16:1461046	rs118095050	T	C	0.93383	0.06617	downstream_gene_variant	ENSG00000197599:E006	16	1485090	1485170	ENSG00000197599	CCDC154	protein_coding	4.99471	2.50449e-06	1.40303	0.0139951	1	PUTM
chr12:56368078	rs11171710	G	A	0.52569	0.47431	upstream_gene_variant	ENSG00000197728:E005	12	56435924	56435953	ENSG00000197728	RPS26	protein_coding	5.90567	4.85524e-08	0.214524	0.000158135	1	PUTM
chr1:94370519	rs6680315	C	G	0.67397	0.32603	intron_variant	ENSG00000023909:E001	1	94350761	94354715	ENSG00000023909	GCLM	protein_coding	4.76831	6.32662e-06	0.145999	0.0268881	1	PUTM
chr7:63485823:AG_A	NA	R	D	0.7998	0.2002	upstream_gene_variant	ENSG00000197008:E005	7	64254868	64254949	ENSG00000197008	ZNF138	protein_coding	5.04664	2.01831e-06	0.434901	0.00846681	1	PUTM
chr9:130629139	rs913987	G	T	0.81754	0.18246	downstream_gene_variant	ENSG00000136856:E016	9	130166017	130166026	ENSG00000136856	SLC2A8	protein_coding	5.74289	1.00481e-07	0.698966	0.000343644	1	PUTM
chr7:44833065	rs13236827	C	T	0.6437	0.3563	upstream_gene_variant	ENSG00000196262:E020	7	44841247	44842716	ENSG00000196262	PPIA	protein_coding	-8.04171	1.84866e-12	-0.279993	7.72184e-09	1	PUTM
chr4:141894694:G_GA	NA	R	I	0.76623	0.23377	upstream_gene_variant	ENSG00000196782:E002	4	140641366	140641477	ENSG00000196782	MAML3	protein_coding	-4.70315	8.22398e-06	-0.515134	0.0413337	1	PUTM
chr2:98165047	rs7603210	C	T	0.66358	0.33642	intron_variant	ENSG00000196912:E023	2	98154631	98154703	ENSG00000196912	ANKRD36B	pseudogene	-8.64178	9.28212e-14	-1.22556	2.29083e-10	1	PUTM
chr17:48274291	rs2075555	G	T	0.87687	0.12313	downstream_gene_variant	ENSG00000136504:E050	17	47906457	47906458	ENSG00000136504	KAT7	protein_coding	4.93551	3.19846e-06	0.651473	0.012845	1	PUTM
chr17:48274309	rs2075554	C	T	0.87687	0.12313	downstream_gene_variant	ENSG00000136504:E050	17	47906457	47906458	ENSG00000136504	KAT7	protein_coding	4.93551	3.19846e-06	0.651473	0.012845	1	PUTM
chr7:32518614	rs76226443	G	T	0.94069	0.05931	upstream_gene_variant	ENSG00000105778:E025	7	32620414	32620502	ENSG00000105778	AVL9	protein_coding	4.75307	6.72795e-06	0.606761	0.0450638	1	PUTM
chr12:46624012	rs11836863	G	A	0.90298	0.09702	downstream_gene_variant	ENSG00000189079:E029	12	46285563	46285701	ENSG00000189079	ARID2	protein_coding	5.23038	9.31797e-07	0.386034	0.00352313	1	PUTM
chr7:44855101	rs6972151	T	C	0.80315	0.19685	intron_variant	ENSG00000196262:E018	7	44841230	44841230	ENSG00000196262	PPIA	protein_coding	-5.00633	2.38664e-06	-0.242612	0.00996899	1	PUTM
chr10:127524612	rs4075326	C	T	0.54101	0.45899	upstream_gene_variant	ENSG00000188690:E005	10	127477156	127477293	ENSG00000188690	UROS	protein_coding	6.65221	1.55677e-09	0.286766	7.83054e-06	1	PUTM
chr3:98210599	rs73140280	G	A	0.6437	0.3563	downstream_gene_variant	ENSG00000080224:E042	3	97466267	97466363	ENSG00000080224	EPHA6	protein_coding	4.72414	7.55938e-06	0.370865	0.0486975	1	PUTM
chr10:134762739:T_TA	NA	R	I	0.66152	0.33848	downstream_gene_variant	ENSG00000188385:E005	10	133949434	133949580	ENSG00000188385	JAKMIP3	protein_coding	-4.95843	2.91005e-06	-0.440188	0.0183217	1	PUTM
chr5:156969683	rs13355228	C	T	0.86244	0.13756	intron_variant	ENSG00000135074:E015	5	156923902	156924097	ENSG00000135074	ADAM19	protein_coding	5.3407	5.81893e-07	0.743837	0.00319576	1	PUTM
chr9:20476130	rs12337265	A	G	0.87577	0.12423	upstream_gene_variant	ENSG00000188352:E058	9	20929357	20929595	ENSG00000188352	FOCAD	protein_coding	4.8971	3.7452e-06	0.299442	0.0205424	1	PUTM
chr1:53018967:CCCTT	NA	R	D	0.93306	0.06694	regulatory_region_variant	ENSG00000134744:E034	1	52911629	52911676	ENSG00000134744	ZCCHC11	protein_coding	-4.57927	1.34643e-05	-0.453788	0.040393	1	PUTM
chr19:16592457	rs146083119	G	A	0.94604	0.05396	upstream_gene_variant	ENSG00000188039:E009	19	16847445	16847561	ENSG00000188039	NWD1	protein_coding	5.0619	1.89387e-06	1.14887	0.0113765	1	PUTM
chr6:25953274	rs199727	A	T	0.71825	0.28175	downstream_gene_variant	ENSG00000187837:E001	6	26055968	26056699	ENSG00000187837	HIST1H1C	protein_coding	6.65004	1.57273e-09	0.337332	8.72866e-06	1	PUTM
chr7:6033018	rs6967366	A	G	0.84645	0.15355	upstream_gene_variant	ENSG00000187953:E020	7	6792653	6793493	ENSG00000187953	PMS2CL	pseudogene	5.2911	7.19529e-07	0.240838	0.0039531	1	PUTM
chr5:81568934	rs73138787	G	A	0.67268	0.32732	downstream_gene_variant	ENSG00000186468:E008	5	81571697	81571878	ENSG00000186468	RPS23	protein_coding	9.32406	3.00225e-15	0.638264	1.18529e-11	1	PUTM
chr5:81078947	rs458430	T	C	0.67756	0.32244	downstream_gene_variant	ENSG00000186468:E008	5	81571697	81571878	ENSG00000186468	RPS23	protein_coding	4.63821	1.07648e-05	0.292386	0.0424995	2	PUTM
chr5:81307412	rs10514231	T	C	0.64925	0.35075	downstream_gene_variant	ENSG00000186468:E019	5	81573750	81573770	ENSG00000186468	RPS23	protein_coding	-4.87005	4.18383e-06	-0.401463	0.0165178	1	PUTM
chr19:50472653	rs4009626	T	C	0.82595	0.17405	downstream_gene_variant	ENSG00000105053:E008	19	50482340	50482499	ENSG00000105053	VRK3	protein_coding	4.71774	7.75638e-06	0.269398	0.0378279	1	PUTM
chr12:131339258	rs9788282	T	C	0.61449	0.38551	upstream_gene_variant	ENSG00000132341:E036	12	131360796	131360826	ENSG00000132341	RAN	protein_coding	4.90963	3.55756e-06	0.134356	0.0251982	1	PUTM
chr12:130617485	rs10466886	G	A	0.60731	0.39269	upstream_gene_variant	ENSG00000132341:E004	12	131356611	131356614	ENSG00000132341	RAN	protein_coding	5.28315	7.55756e-07	0.437641	0.00535302	2	PUTM
chr12:132625643	rs57037358	C	T	0.79138	0.20862	splice_region_variant	ENSG00000185163:E002	12	132621980	132623657	ENSG00000185163	DDX51	protein_coding	-6.76898	8.96738e-10	-0.262767	4.82355e-06	1	PUTM
chr12:132660712	rs111911999	G	A	0.94522	0.05478	upstream_gene_variant	ENSG00000185163:E019	12	132626043	132626151	ENSG00000185163	DDX51	protein_coding	5.18337	1.13711e-06	1.16901	0.0061165	1	PUTM
chr16:89594940:CAGA_	NA	R	D	0.94033	0.05967	upstream_gene_variant	ENSG00000185324:E053	16	89762447	89762502	ENSG00000185324	CDK10	protein_coding	5.18558	1.12654e-06	0.57305	0.00472809	1	PUTM
chr22:21982892	rs2298428	C	T	0.85448	0.14552	downstream_gene_variant	ENSG00000185651:E010	22	21976639	21978323	ENSG00000185651	UBE2L3	protein_coding	-4.99082	2.54519e-06	-0.135151	0.00896671	1	PUTM
chr22:21983260	rs2298429	A	G	0.85448	0.14552	downstream_gene_variant	ENSG00000185651:E010	22	21976639	21978323	ENSG00000185651	UBE2L3	protein_coding	-4.99082	2.54519e-06	-0.135151	0.00896671	1	PUTM
chr3:14449928	rs13080695	C	T	0.9087	0.0913	intron_variant	ENSG00000131389:E019	3	14499535	14499569	ENSG00000131389	SLC6A6	protein_coding	5.00115	2.43857e-06	0.667544	0.0127513	1	PUTM
chr5:132964607	rs10479050	G	A	0.91236	0.08764	upstream_gene_variant	ENSG00000131437:E015	5	132039155	132039302	ENSG00000131437	KIF3A	protein_coding	-4.60168	1.23226e-05	-0.393451	0.0497955	1	PUTM
chr16:28052963	rs205391	C	T	0.8168	0.1832	upstream_gene_variant	ENSG00000184110:E026	16	28734769	28734872	ENSG00000184110	EIF3C	protein_coding	4.88219	3.9811e-06	0.372625	0.0108565	1	PUTM
chr6:153664718	rs17083928	T	C	0.94028	0.05972	upstream_gene_variant	ENSG00000131018:E001	6	152442819	152442821	ENSG00000131018	SYNE1	protein_coding	5.08644	1.70931e-06	0.900288	0.0119463	1	PUTM
chr6:153665194:T_TA	NA	R	I	0.94028	0.05972	upstream_gene_variant	ENSG00000131018:E001	6	152442819	152442821	ENSG00000131018	SYNE1	protein_coding	5.08644	1.70931e-06	0.900288	0.0119463	1	PUTM
chr14:88977938	rs7142053	A	G	0.67998	0.32002	downstream_gene_variant	ENSG00000042317:E048	14	88903887	88903941	ENSG00000042317	SPATA7	protein_coding	5.91935	4.56536e-08	0.4306	0.000224752	1	PUTM
chr22:21205477:A_ATC	NA	R	I	0.61505	0.38495	downstream_gene_variant	ENSG00000183506:E017	22	21831031	21831053	ENSG00000183506	PI4KAP2	pseudogene	-8.06936	1.61183e-12	-0.869135	5.95572e-09	1	PUTM
chr10:120265854:AAT_A	NA	R	D	0.94701	0.05299	downstream_gene_variant	ENSG00000183605:E013	10	120917181	120917245	ENSG00000183605	SFXN4	protein_coding	4.64889	1.02154e-05	0.514426	0.0467149	1	PUTM
chr22:21242637:ACACA	NA	R	D	0.59963	0.40037	downstream_gene_variant	ENSG00000183506:E016	22	21830933	21831030	ENSG00000183506	PI4KAP2	pseudogene	-8.19068	8.82486e-13	-0.805009	3.26079e-09	1	PUTM
chr9:140569260	rs2501557	C	T	0.75746	0.24254	upstream_gene_variant	ENSG00000130653:E007	9	140356383	140356493	ENSG00000130653	PNPLA7	protein_coding	-4.71696	7.78044e-06	-0.509096	0.0233102	1	PUTM
chr2:220178435	rs2090163	T	C	0.70145	0.29855	downstream_gene_variant	ENSG00000182698:E005	2	220194359	220194486	ENSG00000182698	RESP18	protein_coding	7.9463	2.96461e-12	0.959676	1.11054e-08	1	PUTM
chr12:132428855	rs61942451	T	C	0.9301	0.0699	downstream_gene_variant	ENSG00000182870:E005	12	132683719	132683814	ENSG00000182870	GALNT9	protein_coding	5.10968	1.55073e-06	1.04287	0.00852901	1	PUTM
chr16:425605	rs11646097	C	T	0.6675	0.3325	intron_variant	ENSG00000129925:E013	16	425216	425256	ENSG00000129925	TMEM8A	protein_coding	-4.97779	2.68622e-06	-0.391457	0.0100465	1	PUTM
chrX:152677986	rs5945305	C	T	0.89939	0.10061	upstream_gene_variant	ENSG00000182492:E003	X	152760441	152760450	ENSG00000182492	BGN	protein_coding	4.74019	7.08658e-06	0.501146	0.0152574	1	PUTM
chr17:5287079:TTTAT	NA	D	R	0.52406	0.47594	intron_variant	ENSG00000029725:E036	17	5286913	5286949	ENSG00000029725	RABEP1	protein_coding	-5.94655	4.03891e-08	-0.36616	0.000249363	1	PUTM
chr1:151742105	rs2460997	A	G	0.45197	0.45197	downstream_gene_variant	ENSG00000182134:E002	1	151744040	151744462	ENSG00000182134	TDRKH	protein_coding	-5.51999	2.67958e-07	-0.386851	0.000920437	1	PUTM
chr16:21073727	rs4783378	C	T	0.89764	0.10236	upstream_gene_variant	ENSG00000180269:E004	16	20084812	20085089	ENSG00000180269	GPR139	protein_coding	-5.60587	1.84024e-07	-0.689868	0.00079885	1	PUTM
chr15:34629167	rs73374493	G	A	0.85091	0.14909	downstream_gene_variant	ENSG00000182117:E002	15	34633920	34634251	ENSG00000182117	NOP10	protein_coding	7.48576	2.84841e-11	0.498926	1.44842e-07	1	PUTM
chr7:76895475	rs3114322	T	C	0.68917	0.31083	upstream_gene_variant	ENSG00000127951:E002	7	76828498	76829143	ENSG00000127951	FGL2	protein_coding	4.61154	1.185e-05	0.308573	0.0485969	1	PUTM
chr3:127405898	rs813634	G	C	0.52985	0.47015	downstream_gene_variant	ENSG00000074416:E007	3	127413818	127414033	ENSG00000074416	MGLL	protein_coding	5.40657	4.38277e-07	0.240283	0.00190431	1	PUTM
chr3:127408182	rs9383	T	C	0.52985	0.47015	3_prime_UTR_variant	ENSG00000074416:E007	3	127413818	127414033	ENSG00000074416	MGLL	protein_coding	5.40657	4.38277e-07	0.240283	0.00190431	1	PUTM
chr3:127408239	rs7578	A	G	0.52985	0.47015	3_prime_UTR_variant	ENSG00000074416:E007	3	127413818	127414033	ENSG00000074416	MGLL	protein_coding	5.40657	4.38277e-07	0.240283	0.00190431	1	PUTM
chr3:127409941	rs782444	C	T	0.52985	0.47015	3_prime_UTR_variant	ENSG00000074416:E007	3	127413818	127414033	ENSG00000074416	MGLL	protein_coding	5.40657	4.38277e-07	0.240283	0.00190431	1	PUTM
chr3:127410915	rs814131	T	C	0.52985	0.47015	3_prime_UTR_variant	ENSG00000074416:E007	3	127413818	127414033	ENSG00000074416	MGLL	protein_coding	5.40657	4.38277e-07	0.240283	0.00190431	1	PUTM
chr3:127411436	rs812156	T	C	0.52985	0.47015	intron_variant	ENSG00000074416:E007	3	127413818	127414033	ENSG00000074416	MGLL	protein_coding	5.40657	4.38277e-07	0.240283	0.00190431	1	PUTM
chr12:82739258	rs10778889	G	A	0.8909	0.1091	upstream_gene_variant	ENSG00000127720:E013	12	82792574	82792734	ENSG00000127720	METTL25	protein_coding	4.64449	1.03959e-05	0.405005	0.049214	1	PUTM
chr1:144474542	rs10907360	T	C	0.51476	0.48524	downstream_gene_variant	ENSG00000178104:E119	1	144951764	144952051	ENSG00000178104	PDE4DIP	protein_coding	-5.06894	1.839e-06	-0.329213	0.000669398	1	PUTM
chr1:144474542	rs10907360	T	C	0.51476	0.48524	downstream_gene_variant	ENSG00000178104:E123	1	144952201	144952250	ENSG00000178104	PDE4DIP	protein_coding	-5.30111	6.89402e-07	-0.199855	0.000250942	1	PUTM
chr2:240785	rs300705	G	A	0.83209	0.16791	3_prime_UTR_variant	ENSG00000035115:E010	2	218773	218779	ENSG00000035115	SH3YL1	protein_coding	4.72139	7.64342e-06	0.309753	0.0316591	1	PUTM
chr2:245672	rs72772894	T	A	0.83207	0.16793	intron_variant	ENSG00000035115:E010	2	218773	218779	ENSG00000035115	SH3YL1	protein_coding	4.72139	7.64342e-06	0.309753	0.0316591	1	PUTM
chr11:65523782	rs7479976	T	C	0.68126	0.31874	downstream_gene_variant	ENSG00000174851:E016	11	66054612	66054682	ENSG00000174851	YIF1A	protein_coding	4.6489	1.02152e-05	0.566049	0.0242714	1	PUTM
chr11:73509449	rs79439424	A	G	0.93673	0.06327	upstream_gene_variant	ENSG00000175575:E028	11	73611451	73611465	ENSG00000175575	PAAF1	protein_coding	4.70641	8.11715e-06	0.672072	0.0277607	1	PUTM
chr9:193737	rs3008143	T	C	0.49983	0.49983	upstream_gene_variant	ENSG00000172785:E047	9	173270	173366	ENSG00000172785	CBWD1	protein_coding	-4.85959	4.36662e-06	-0.389857	0.0185625	1	PUTM
chr11:65854553	rs117467952	C	T	0.90715	0.09285	upstream_gene_variant	ENSG00000173327:E017	11	65374741	65374984	ENSG00000173327	MAP3K11	protein_coding	-4.73561	7.21857e-06	-0.547628	0.0220094	1	PUTM
chr18:8070435	rs646575	A	G	0.53924	0.46076	intron_variant	ENSG00000173482:E011	18	7955119	7955412	ENSG00000173482	PTPRM	protein_coding	-5.22558	9.5099e-07	-0.154148	0.00725035	1	PUTM
chr19:9548698	rs55661628	T	C	0.58898	0.41102	upstream_gene_variant	ENSG00000174652:E006	19	9525384	9525396	ENSG00000174652	ZNF266	protein_coding	5.72809	1.07303e-07	0.551921	0.000541666	1	PUTM
chr12:10579084	rs12318583	A	G	0.79231	0.20769	upstream_gene_variant	ENSG00000172243:E005	12	10270753	10270825	ENSG00000172243	CLEC7A	protein_coding	-4.86759	4.22615e-06	-0.864284	0.023603	1	PUTM
chr9:192574	rs3008133	C	T	0.6096	0.3904	upstream_gene_variant	ENSG00000172785:E050	9	178816	179018	ENSG00000172785	CBWD1	protein_coding	5.77683	8.64075e-08	0.766639	0.000367318	1	PUTM
chr3:48198300	rs11130158	C	A	0.79598	0.20402	downstream_gene_variant	ENSG00000172046:E036	3	49154642	49154736	ENSG00000172046	USP19	protein_coding	-4.7888	5.82328e-06	-0.648268	0.0131199	1	PUTM
chr20:34165419:G_GA	NA	R	I	0.84543	0.15457	downstream_gene_variant	ENSG00000125991:E022	20	34135013	34135162	ENSG00000125991	ERGIC3	protein_coding	-7.48777	2.82062e-11	-1.19081	7.93722e-08	1	PUTM
chr17:40803950	rs12940478	G	C	0.54738	0.45262	upstream_gene_variant	ENSG00000037042:E005	17	40812167	40812277	ENSG00000037042	TUBG2	protein_coding	-6.14647	1.62939e-08	-0.358931	4.88817e-05	1	PUTM
chr20:3967623	rs2300215	C	T	0.8009	0.1991	downstream_gene_variant	ENSG00000125901:E001	20	3026591	3026926	ENSG00000125901	MRPS26	protein_coding	5.17669	1.16961e-06	0.489013	0.00608198	1	PUTM
chr2:100884893	rs12615454	C	T	0.70522	0.29478	downstream_gene_variant	ENSG00000170500:E009	2	100916179	100916380	ENSG00000170500	LONRF2	protein_coding	-5.57995	2.06185e-07	-0.210695	0.000945152	1	PUTM
chr13:45917174	rs12863264	A	T	0.85097	0.14903	intron_variant	ENSG00000170919:E045	13	45961720	45963869	ENSG00000170919	TPT1-AS1	antisense	-5.10728	1.56637e-06	-0.218204	0.00596788	1	PUTM
chr16:19345467	rs13330097	T	C	0.91793	0.08207	downstream_gene_variant	ENSG00000167186:E030	16	19090450	19090484	ENSG00000167186	COQ7	protein_coding	4.54482	1.54221e-05	0.479821	0.0482248	1	PUTM
chr11:74603181	rs4944963	G	A	0.73835	0.26165	intron_variant	ENSG00000166435:E012	11	74556118	74556316	ENSG00000166435	XRRA1	protein_coding	-7.15601	1.40997e-10	-0.631602	5.46222e-07	1	PUTM
chr15:31725775	rs7403010	T	C	0.75373	0.24627	upstream_gene_variant	ENSG00000166912:E022	15	31253084	31253136	ENSG00000166912	MTMR10	protein_coding	4.57988	1.34317e-05	0.26838	0.0446336	1	PUTM
chr15:31726824	rs7402977	G	A	0.75	0.25	upstream_gene_variant	ENSG00000166912:E022	15	31253084	31253136	ENSG00000166912	MTMR10	protein_coding	4.57988	1.34317e-05	0.26838	0.0446336	1	PUTM
chr20:43514210	rs6031848	T	C	0.74193	0.25807	upstream_gene_variant	ENSG00000166913:E003	20	43514352	43514380	ENSG00000166913	YWHAB	protein_coding	9.17005	6.52501e-15	0.810252	3.02238e-11	1	PUTM
chr20:48642347	rs79821982	C	T	0.9067	0.0933	regulatory_region_variant	ENSG00000124214:E020	20	47795659	47795781	ENSG00000124214	STAU1	protein_coding	4.6703	9.37913e-06	0.54749	0.049353	1	PUTM
chr11:74481631	rs4944950	T	C	0.71688	0.28312	downstream_gene_variant	ENSG00000166435:E011	11	74555213	74555328	ENSG00000166435	XRRA1	protein_coding	-7.81409	5.69322e-12	-0.635671	2.20555e-08	1	PUTM
chr18:71428502	rs12326318	C	A	0.91726	0.08274	upstream_gene_variant	ENSG00000166342:E002	18	70414377	70414615	ENSG00000166342	NETO1	protein_coding	-5.02272	2.22965e-06	-0.489073	0.0142809	1	PUTM
chr8:96094306:A_AC	NA	I	R	0.76561	0.23439	upstream_gene_variant	ENSG00000164949:E003	8	95264247	95264451	ENSG00000164949	GEM	protein_coding	-4.62591	1.11934e-05	-0.421552	0.0495754	1	PUTM
chr9:15813622	rs35971661	A	G	0.57575	0.42425	intron_variant	ENSG00000164989:E007	9	15564023	15564127	ENSG00000164989	CCDC171	protein_coding	4.82029	5.12476e-06	0.233948	0.0378207	1	PUTM
chr20:25849693	rs67051989	A	G	0.81186	0.18814	upstream_gene_variant	ENSG00000100997:E013	20	25295561	25295606	ENSG00000100997	ABHD12	protein_coding	-5.89273	5.14582e-08	-0.359849	0.000205164	1	PUTM
chr10:74714177	rs3829126	G	T	0.92571	0.07429	downstream_gene_variant	ENSG00000122882:E012	10	74908034	74908162	ENSG00000122882	ECD	protein_coding	4.8235	5.05836e-06	0.227793	0.0111335	1	PUTM
chr6:36944479	rs9296204	T	C	0.86566	0.13434	downstream_gene_variant	ENSG00000164530:E002	6	36926921	36927142	ENSG00000164530	PI16	protein_coding	-5.71708	1.12672e-07	-0.867837	0.000545785	1	PUTM
chr7:123598533	rs17551316	C	T	0.93027	0.06973	upstream_gene_variant	ENSG00000164675:E010	7	123104887	123105063	ENSG00000164675	IQUB	protein_coding	4.8552	4.44544e-06	1.10868	0.0208536	1	PUTM
chr5:74022105:CAGAG	NA	R	D	0.84451	0.15549	upstream_gene_variant	ENSG00000164346:E004	5	74064756	74064943	ENSG00000164346	NSA2	protein_coding	-6.11955	1.84261e-08	-0.433042	8.74871e-05	1	PUTM
chr5:74020235	rs72764642	G	A	0.84931	0.15069	upstream_gene_variant	ENSG00000164346:E008	5	74066456	74066635	ENSG00000164346	NSA2	protein_coding	-6.78155	8.4488e-10	-0.43541	4.01149e-06	1	PUTM
chr8:26979219	rs17437006	G	A	0.87721	0.12279	upstream_gene_variant	ENSG00000120899:E051	8	27297754	27297958	ENSG00000120899	PTK2B	protein_coding	4.97983	2.66363e-06	0.404355	0.0170126	1	PUTM
chr19:58543389:AC_A	NA	D	R	0.8771	0.1229	downstream_gene_variant	ENSG00000121413:E021	19	58599395	58600051	ENSG00000121413	ZSCAN18	protein_coding	4.68658	8.78842e-06	0.430346	0.0345648	1	PUTM
chr22:45705241	rs226503	T	G	0.82836	0.17164	5_prime_UTR_variant	ENSG00000100376:E041	22	45732276	45732291	ENSG00000100376	FAM118A	protein_coding	-5.97876	3.49234e-08	-0.627302	0.000217817	1	PUTM
chr4:174334864	rs7436467	A	G	0.54485	0.45515	regulatory_region_variant	ENSG00000164106:E004	4	174312324	174312579	ENSG00000164106	SCRG1	protein_coding	-5.69478	1.24361e-07	-0.304423	0.000500551	1	PUTM
chr3:183533376	rs2582093	C	T	0.6821	0.3179	downstream_gene_variant	ENSG00000163872:E020	3	183495330	183495488	ENSG00000163872	YEATS2	protein_coding	4.95805	2.91453e-06	0.197989	0.0148495	1	PUTM
chr1:38047385	rs148011938	T	C	0.89012	0.10988	downstream_gene_variant	ENSG00000163879:E007	1	38024928	38025097	ENSG00000163879	DNALI1	protein_coding	4.81227	5.29445e-06	0.652253	0.0227926	1	PUTM
chr3:53255206	rs1979492	G	A	0.78949	0.21051	downstream_gene_variant	ENSG00000163931:E032	3	53269177	53269190	ENSG00000163931	TKT	protein_coding	-4.71297	7.90616e-06	-0.255909	0.0295611	1	PUTM
chr17:45373142	rs11650022	G	A	0.85034	0.14966	downstream_gene_variant	ENSG00000005243:E011	17	46109012	46109521	ENSG00000005243	COPZ2	protein_coding	4.89167	3.82956e-06	0.636075	0.0155978	1	PUTM
chr17:57340870	rs9909103	A	G	0.75325	0.24675	downstream_gene_variant	ENSG00000068097:E004	17	58121034	58121495	ENSG00000068097	HEATR6	protein_coding	4.58161	1.33403e-05	0.294527	0.0257868	1	PUTM
chr9:127834277	rs656322	G	A	0.65299	0.34701	downstream_gene_variant	ENSG00000119487:E004	9	128200812	128200933	ENSG00000119487	MAPKAP1	protein_coding	4.95469	2.95532e-06	0.196475	0.0107426	1	PUTM
chr2:197048768	rs11693514	T	C	0.57089	0.42911	upstream_gene_variant	ENSG00000118997:E075	2	196915911	196915973	ENSG00000118997	DNAH7	protein_coding	-4.91615	3.46359e-06	-0.366445	0.0140726	1	PUTM
chr2:49579990	rs817082	T	A	0.94417	0.05583	downstream_gene_variant	ENSG00000162869:E023	2	48706623	48706695	ENSG00000162869	PPP1R21	protein_coding	4.85915	4.37438e-06	0.767803	0.0257257	1	PUTM
chr17:399076	rs28675025	T	C	0.94558	0.05442	downstream_gene_variant	ENSG00000167699:E022	17	674645	674690	ENSG00000167699	GLOD4	protein_coding	4.94242	3.10863e-06	0.397776	0.0146634	1	PUTM
chr15:100262266	rs1574464	A	G	0.83442	0.16558	downstream_gene_variant	ENSG00000168904:E048	15	99903439	99903470	ENSG00000168904	LRRC28	protein_coding	4.89202	3.8241e-06	0.281397	0.0256368	1	PUTM
chr2:208494175	rs141248610	C	T	0.9103	0.0897	downstream_gene_variant	ENSG00000118246:E017	2	207651457	207651623	ENSG00000118246	FASTKD2	protein_coding	4.72256	7.6075e-06	0.460244	0.0335719	1	PUTM
chr11:17462858	rs873314	T	C	0.78772	0.21228	intron_variant	ENSG00000006071:E039	11	17428224	17428335	ENSG00000006071	ABCC8	protein_coding	4.67204	9.31436e-06	0.281134	0.0446158	1	PUTM
chr11:117076708	rs35186251	T	C	0.7392	0.2608	3_prime_UTR_variant	ENSG00000160613:E017	11	117079398	117079452	ENSG00000160613	PCSK7	protein_coding	4.98523	2.60479e-06	0.42902	0.0149645	1	PUTM
chr11:118442371	rs45462592	C	T	0.94785	0.05215	upstream_gene_variant	ENSG00000160695:E011	11	118939944	118940054	ENSG00000160695	VPS11	protein_coding	5.05492	1.94988e-06	0.66068	0.00876667	1	PUTM
chr21:47593728	rs62214054	C	A	0.79655	0.20345	upstream_gene_variant	ENSG00000160282:E006	21	47556899	47556967	ENSG00000160282	FTCD	protein_coding	7.52193	2.38737e-11	0.70803	1.10201e-07	1	PUTM
chr22:19194661	rs807548	G	A	0.6165	0.3835	upstream_gene_variant	ENSG00000100075:E003	22	19163123	19163757	ENSG00000100075	SLC25A1	protein_coding	-6.67904	1.37185e-09	-0.288368	6.42574e-06	1	PUTM
chr2:74486869	rs10181732	C	A	0.9328	0.0672	downstream_gene_variant	ENSG00000065911:E013	2	74435696	74435848	ENSG00000065911	MTHFD2	protein_coding	-4.58938	1.29368e-05	-0.912693	0.0428725	1	PUTM
chr4:293447:TTATA	NA	R	D	0.93044	0.06956	downstream_gene_variant	ENSG00000159692:E006	4	1206212	1206214	ENSG00000159692	CTBP1	protein_coding	4.97822	2.68152e-06	0.920059	0.0120749	1	PUTM
chr4:827368	rs13104885	G	C	0.90247	0.09753	downstream_gene_variant	ENSG00000159692:E006	4	1206212	1206214	ENSG00000159692	CTBP1	protein_coding	-4.65457	1.00871e-05	-0.602359	0.0454222	2	PUTM
chr22:24891355	rs2070475	A	T	0.86187	0.13813	5_prime_UTR_variant	ENSG00000100024:E007	22	24898094	24898181	ENSG00000100024	UPB1	protein_coding	-4.69219	8.59301e-06	-0.898824	0.0382561	1	PUTM
chr16:56431678	rs34270592	C	A	0.64267	0.35733	intron_variant	ENSG00000159461:E003	16	56395914	56395934	ENSG00000159461	AMFR	protein_coding	4.96925	2.78282e-06	0.279569	0.0131711	1	PUTM
chr16:88238334	rs12920328	T	C	0.80368	0.19632	upstream_gene_variant	ENSG00000158545:E033	16	88694030	88694190	ENSG00000158545	ZC3H18	protein_coding	-4.7349	7.23909e-06	-0.225731	0.046779	1	PUTM
chr17:29599724	rs72815614	C	T	0.8542	0.1458	downstream_gene_variant	ENSG00000266865:E004	17	29335772	29335821	ENSG00000266865	RP11-848P1.9	pseudogene	4.96207	2.86655e-06	0.618644	0.0102852	1	PUTM
chr15:66443204	rs4776750	G	T	0.78448	0.21552	intron_variant	ENSG00000157890:E017	15	66202110	66202144	ENSG00000157890	MEGF11	protein_coding	4.94899	3.02559e-06	0.418227	0.0162414	1	PUTM
chr22:24299072	rs5760130	C	T	0.51236	0.48764	upstream_gene_variant	ENSG00000099984:E005	22	24325062	24325193	ENSG00000099984	GSTT2	protein_coding	-5.07722	1.7765e-06	-0.784935	0.00799424	1	PUTM
chr1:25893243	rs4603124	G	A	0.57579	0.42421	intron_variant	ENSG00000157978:E022	1	25894062	25894127	ENSG00000157978	LDLRAP1	protein_coding	-5.02145	2.24141e-06	-0.424816	0.00819235	1	PUTM
chr10:75405635	rs41280404	T	G	0.85808	0.14192	upstream_gene_variant	ENSG00000156042:E011	10	75037937	75038095	ENSG00000156042	TTC18	protein_coding	4.69212	8.59557e-06	0.553503	0.0214889	1	PUTM
chr6:74219920	rs9352001	T	G	0.70552	0.29448	downstream_gene_variant	ENSG00000156508:E001	6	74225473	74227237	ENSG00000156508	EEF1A1	protein_coding	-5.80906	7.48429e-08	-0.257484	0.000399886	1	PUTM
chr10:51807447:TC_T	NA	R	D	0.6776	0.3224	upstream_gene_variant	ENSG00000099290:E023	10	51855359	51855538	ENSG00000099290	FAM21A	protein_coding	8.72648	6.0706e-14	1.31498	1.57107e-10	1	PUTM
chr3:183914957	rs113721917	T	C	0.82097	0.17903	upstream_gene_variant	ENSG00000114867:E096	3	184046697	184046778	ENSG00000114867	EIF4G1	protein_coding	4.87751	4.05821e-06	0.328155	0.019796	1	PUTM
chr7:139176645	rs10270975	C	T	0.8806	0.1194	regulatory_region_variant	ENSG00000064393:E013	7	139299159	139299239	ENSG00000064393	HIPK2	protein_coding	-4.70928	8.02404e-06	-0.400195	0.0379457	1	PUTM
chr7:139180102	rs7798842	A	G	0.8806	0.1194	regulatory_region_variant	ENSG00000064393:E013	7	139299159	139299239	ENSG00000064393	HIPK2	protein_coding	-4.70928	8.02404e-06	-0.400195	0.0379457	1	PUTM
chr6:111929862	rs9481169	G	T	0.9179	0.0821	downstream_gene_variant	ENSG00000255389:E001	6	111921078	111923498	ENSG00000255389	C6orf3	antisense	7.04327	2.42477e-10	0.556148	9.37175e-07	1	PUTM
chr3:52811172	rs6792369	C	G	0.65328	0.34672	upstream_gene_variant	ENSG00000114904:E025	3	52804670	52804872	ENSG00000114904	NEK4	protein_coding	6.65382	1.54499e-09	0.237159	4.81264e-06	1	PUTM
chr10:98790153	rs2817674	T	C	0.88081	0.11919	upstream_gene_variant	ENSG00000095585:E012	10	97966767	97966809	ENSG00000095585	BLNK	protein_coding	4.66801	9.46552e-06	0.616769	0.0432669	1	PUTM
chr6:44215784	rs34124063	T	A	0.63823	0.36177	5_prime_UTR_variant	ENSG00000096384:E002	6	44215603	44215816	ENSG00000096384	HSP90AB1	protein_coding	-5.38642	4.78068e-07	-0.483769	0.00191179	1	PUTM
chr2:165885516	rs4455164	A	G	0.92632	0.07368	downstream_gene_variant	ENSG00000153253:E019	2	165984303	165984611	ENSG00000153253	SCN3A	protein_coding	-5.13328	1.40438e-06	-0.379426	0.00603322	1	PUTM
chr3:180314912	rs9832393	T	C	0.85813	0.14187	upstream_gene_variant	ENSG00000114416:E051	3	180693101	180693192	ENSG00000114416	FXR1	protein_coding	-4.58312	1.3261e-05	-0.272195	0.043695	1	PUTM
chr3:125655662	rs34765075	A	C	0.86872	0.13128	upstream_gene_variant	ENSG00000114520:E010	3	125188298	125188363	ENSG00000114520	SNX4	protein_coding	4.78794	5.84372e-06	0.315597	0.0357636	1	PUTM
chr4:120287513	rs28758876	C	T	0.62824	0.37176	upstream_gene_variant	ENSG00000245958:E016	4	120382939	120383006	ENSG00000245958	RP11-33B1.1	pseudogene	9.2251	4.9443e-15	0.515694	2.68624e-11	1	PUTM
chr17:37595059	rs4795365	G	T	0.91822	0.08178	downstream_gene_variant	ENSG00000008838:E079	17	38209631	38209633	ENSG00000008838	MED24	protein_coding	4.99607	2.4904e-06	0.773881	0.00931907	1	PUTM
chr3:141418907	rs9855944	G	A	0.67161	0.32839	downstream_gene_variant	ENSG00000114127:E064	3	142151503	142151735	ENSG00000114127	XRN1	protein_coding	-4.64153	1.05195e-05	-0.34504	0.0484631	1	PUTM
chr3:165603107	rs16849804	A	C	0.84612	0.15388	upstream_gene_variant	ENSG00000114200:E009	3	165547305	165548829	ENSG00000114200	BCHE	protein_coding	-5.35929	5.37267e-07	-0.332503	0.00261273	1	PUTM
chr3:3192524:A_ATA	NA	I	R	0.69655	0.30345	intron_variant	ENSG00000113851:E008	3	3195644	3195759	ENSG00000113851	CRBN	protein_coding	-5.44705	3.67912e-07	-0.164856	0.00262432	1	PUTM
chr2:54323956:CG_C	NA	R	D	0.68377	0.31623	downstream_gene_variant	ENSG00000239235:E006	2	54292597	54293184	NA	NA	NA	-4.93604	3.19147e-06	-0.286075	0.0177765	1	PUTM
chr3:114039966	rs9879813	G	T	0.58208	0.41792	upstream_gene_variant	ENSG00000241560:E012	3	114085892	114085943	ENSG00000241560	ZBTB20-AS1	antisense	4.8141	5.25525e-06	0.369077	0.0148093	1	PUTM
chr6:56833632	rs2008698	A	G	0.77086	0.22914	intron_variant	ENSG00000151917:E010	6	56879931	56879958	ENSG00000151917	BEND6	protein_coding	5.68125	1.32029e-07	0.267202	0.000495506	1	PUTM
chr5:33216624	rs78675028	C	A	0.9454	0.0546	upstream_gene_variant	ENSG00000113407:E032	5	33456254	33456332	ENSG00000113407	TARS	protein_coding	5.44383	3.73073e-07	0.869958	0.00172733	1	PUTM
chr14:31399172	rs59766827	A	C	0.86398	0.13602	downstream_gene_variant	ENSG00000092108:E018	14	31107403	31107453	ENSG00000092108	SCFD1	protein_coding	-4.65348	1.00304e-05	-0.644984	0.0362597	1	PUTM
chr11:110808238	rs73005162	A	G	0.85105	0.14895	upstream_gene_variant	ENSG00000150764:E036	11	111889680	111889945	ENSG00000150764	DIXDC1	protein_coding	4.75447	6.69023e-06	0.270474	0.0271824	1	PUTM
chr11:110807039	rs73005156	C	T	0.85418	0.14582	upstream_gene_variant	ENSG00000150764:E037	11	111889946	111890062	ENSG00000150764	DIXDC1	protein_coding	4.90023	3.69745e-06	0.298424	0.0150227	1	PUTM
chr3:8367537	rs1905769	C	T	0.58158	0.41842	upstream_gene_variant	ENSG00000236202:E002	3	7561825	7561850	ENSG00000236202	GRM7-AS1	antisense	4.75945	6.55716e-06	0.434152	0.0434543	1	PUTM
chr6:42225993	rs76236447	G	C	0.9364	0.0636	upstream_gene_variant	ENSG00000112624:E013	6	42830248	42830350	ENSG00000112624	GLTSCR1L	protein_coding	4.60431	1.21948e-05	0.662847	0.045938	1	PUTM
chr10:14554778:T_TA	NA	R	I	0.87419	0.12581	downstream_gene_variant	ENSG00000234091:E001	10	13771383	13771512	ENSG00000234091	RP11-353M9.1	antisense	4.95252	2.9818e-06	0.739769	0.0197008	1	PUTM
chr6:28204558:A_AG	NA	R	I	0.63546	0.36454	downstream_gene_variant	ENSG00000235109:E005	6	28292584	28292723	ENSG00000235109	ZSCAN31	protein_coding	-4.88704	3.90286e-06	-0.359555	0.0170828	1	PUTM
chr22:27248217:TCC_T	NA	D	R	0.51711	0.48289	upstream_gene_variant	ENSG00000230051:E004	22	27775147	27775226	ENSG00000230051	CTA-929C8.8	lincRNA	4.96283	2.85757e-06	0.462728	0.0153737	1	PUTM
chr10:27607905	rs237601	C	G	0.71215	0.28785	upstream_gene_variant	ENSG00000230445:E001	10	27535279	27536229	ENSG00000230445	LRRC37A6P	pseudogene	7.7918	6.35418e-12	0.716973	3.72482e-08	1	PUTM
chr6:29923351	rs112905113	A	G	0.75095	0.24905	downstream_gene_variant	ENSG00000230795:E005	6	29896234	29896350	ENSG00000230795	HLA-K	pseudogene	-5.02933	2.16914e-06	-0.637668	0.0242879	1	PUTM
chr6:33035099:C_CA	NA	R	I	0.89652	0.10348	intron_variant,feature_elongation	ENSG00000231389:E011	6	33037026	33037077	ENSG00000231389	HLA-DPA1	protein_coding	5.03454	2.12266e-06	0.98392	0.0308422	1	PUTM
chr3:185095457	rs4686596	C	G	0.71664	0.28336	downstream_gene_variant	ENSG00000090539:E060	3	184107158	184107554	ENSG00000090539	CHRD	protein_coding	4.65552	9.94898e-06	0.452617	0.0482028	1	PUTM
chr9:130884753	rs13283456	C	T	0.80438	0.19562	downstream_gene_variant	ENSG00000148337:E057	9	130952967	130952989	ENSG00000148337	CIZ1	protein_coding	4.74734	6.8853e-06	0.206871	0.0191825	1	PUTM
chr2:45803255:ACTC_	NA	R	D	0.9275	0.0725	downstream_gene_variant	ENSG00000228481:E001	2	45901840	45902046	ENSG00000228481	U51244.2	antisense	-4.73	7.38326e-06	-0.737593	0.0394118	1	PUTM
chr6:3716498:AG_A	NA	D	R	0.72852	0.27148	upstream_gene_variant	ENSG00000228793:E001	6	3594481	3594769	ENSG00000228793	RP1-223B1.1	lincRNA	5.86962	5.70825e-08	0.661573	0.000351343	1	PUTM
chr2:7136502	rs403407	A	G	0.53493	0.46507	upstream_gene_variant	ENSG00000228203:E005	2	7055954	7056098	ENSG00000228203	RNF144A-AS1	processed_transcript	4.75291	6.73241e-06	0.278691	0.0341064	1	PUTM
chr20:16263600	rs6043851	G	T	0.75878	0.24122	intron_variant	ENSG00000089177:E018	20	16409598	16409649	ENSG00000089177	KIF16B	protein_coding	4.82748	4.97707e-06	0.222565	0.0328437	1	PUTM
chr20:55579411	rs6069957	G	A	0.94402	0.05598	upstream_gene_variant	ENSG00000226308:E002	20	55841858	55841982	ENSG00000226308	RP4-813D12.3	lincRNA	4.96921	2.78331e-06	0.753871	0.0157897	1	PUTM
chr3:75410838	rs13076083	G	A	0.93161	0.06839	downstream_gene_variant	ENSG00000227124:E007	3	75788443	75788496	ENSG00000227124	ZNF717	protein_coding	4.62463	1.12505e-05	0.837445	0.0387806	1	PUTM
chr6:98402147	rs62420386	C	T	0.84701	0.15299	upstream_gene_variant	ENSG00000146263:E033	6	97717778	97717868	ENSG00000146263	MMS22L	protein_coding	4.70943	8.01944e-06	0.671101	0.0339303	1	PUTM
chr6:98403681	rs9401391	C	T	0.84701	0.15299	upstream_gene_variant	ENSG00000146263:E033	6	97717778	97717868	ENSG00000146263	MMS22L	protein_coding	4.70943	8.01944e-06	0.671101	0.0339303	1	PUTM
chr6:98408170	rs9387948	G	A	0.84701	0.15299	upstream_gene_variant	ENSG00000146263:E033	6	97717778	97717868	ENSG00000146263	MMS22L	protein_coding	4.70943	8.01944e-06	0.671101	0.0339303	1	PUTM
chr6:98408519	rs12525015	C	T	0.84701	0.15299	upstream_gene_variant	ENSG00000146263:E033	6	97717778	97717868	ENSG00000146263	MMS22L	protein_coding	4.70943	8.01944e-06	0.671101	0.0339303	1	PUTM
chr6:98412917	rs62420388	G	T	0.84701	0.15299	upstream_gene_variant	ENSG00000146263:E033	6	97717778	97717868	ENSG00000146263	MMS22L	protein_coding	4.70943	8.01944e-06	0.671101	0.0339303	1	PUTM
chr6:98412949	rs62420389	G	T	0.84701	0.15299	upstream_gene_variant	ENSG00000146263:E033	6	97717778	97717868	ENSG00000146263	MMS22L	protein_coding	4.70943	8.01944e-06	0.671101	0.0339303	1	PUTM
chr6:98413502	rs9375027	G	C	0.84701	0.15299	upstream_gene_variant	ENSG00000146263:E033	6	97717778	97717868	ENSG00000146263	MMS22L	protein_coding	4.70943	8.01944e-06	0.671101	0.0339303	1	PUTM
chr6:98413511	rs9375028	G	A	0.84701	0.15299	upstream_gene_variant	ENSG00000146263:E033	6	97717778	97717868	ENSG00000146263	MMS22L	protein_coding	4.70943	8.01944e-06	0.671101	0.0339303	1	PUTM
chr6:98415180	rs9375029	C	T	0.84701	0.15299	upstream_gene_variant	ENSG00000146263:E033	6	97717778	97717868	ENSG00000146263	MMS22L	protein_coding	4.70943	8.01944e-06	0.671101	0.0339303	1	PUTM
chr6:98415843	rs9375030	C	A	0.84701	0.15299	upstream_gene_variant	ENSG00000146263:E033	6	97717778	97717868	ENSG00000146263	MMS22L	protein_coding	4.70943	8.01944e-06	0.671101	0.0339303	1	PUTM
chr6:98416139	rs4636034	A	G	0.84701	0.15299	upstream_gene_variant	ENSG00000146263:E033	6	97717778	97717868	ENSG00000146263	MMS22L	protein_coding	4.70943	8.01944e-06	0.671101	0.0339303	1	PUTM
chr6:98418970:CAGTT	NA	R	D	0.84701	0.15299	upstream_gene_variant	ENSG00000146263:E033	6	97717778	97717868	ENSG00000146263	MMS22L	protein_coding	4.70943	8.01944e-06	0.671101	0.0339303	1	PUTM
chr6:98419104	rs9387954	G	A	0.84701	0.15299	upstream_gene_variant	ENSG00000146263:E033	6	97717778	97717868	ENSG00000146263	MMS22L	protein_coding	4.70943	8.01944e-06	0.671101	0.0339303	1	PUTM
chr16:23036546	rs8053702	G	A	0.88779	0.11221	downstream_gene_variant	ENSG00000058600:E026	16	22320798	22320826	ENSG00000058600	POLR3E	protein_coding	-4.45126	2.22301e-05	-0.574755	0.0446158	1	PUTM
chr6:20750714	rs2745933	C	T	0.58723	0.41277	intron_variant	ENSG00000145996:E004	6	20546577	20546754	ENSG00000145996	CDKAL1	protein_coding	-4.80825	5.38166e-06	-0.294892	0.0360894	1	PUTM
chr6:119584075	rs7761203	A	G	0.85593	0.14407	upstream_gene_variant	ENSG00000111879:E007	6	119281934	119282028	ENSG00000111879	FAM184A	protein_coding	4.88994	3.85678e-06	0.611785	0.0191528	1	PUTM
chr1:1213936	rs6665791	G	A	0.93448	0.06552	downstream_gene_variant	ENSG00000221978:E024	1	1326246	1326280	ENSG00000221978	CCNL2	protein_coding	5.21494	9.94855e-07	0.528101	0.00330789	1	PUTM
chr5:177838706	rs62389407	T	G	0.82861	0.17139	downstream_gene_variant	ENSG00000145916:E038	5	177576993	177577566	ENSG00000145916	RMND5B	protein_coding	4.84813	4.57568e-06	0.416317	0.0220319	1	PUTM
chr6:10604218	rs6904389	G	A	0.57178	0.42822	downstream_gene_variant	ENSG00000111837:E004	6	10775561	10775692	ENSG00000111837	MAK	protein_coding	-4.9804	2.65741e-06	-0.34446	0.0148522	1	PUTM
chr3:150319684	rs1818788	C	T	0.82277	0.17723	downstream_gene_variant	ENSG00000144895:E050	3	150302028	150302029	ENSG00000144895	EIF2A	protein_coding	-6.17639	1.42091e-08	-0.861281	5.85985e-05	1	PUTM
chr3:49200137	rs1134043	G	T	0.87687	0.12313	downstream_gene_variant	ENSG00000145020:E012	3	49456585	49456649	ENSG00000145020	AMT	protein_coding	4.49844	1.84974e-05	0.732928	0.0393069	1	PUTM
chr5:160210387:C_CAT	NA	R	I	0.94533	0.05467	upstream_gene_variant	ENSG00000221886:E002	5	159820535	159822546	ENSG00000221886	C5orf54	protein_coding	5.10228	1.59959e-06	0.460386	0.00809872	1	PUTM
chr6:76209024	rs9343293	C	T	0.89241	0.10759	upstream_gene_variant	ENSG00000111799:E038	6	75836067	75836186	ENSG00000111799	COL12A1	protein_coding	5.15245	1.29554e-06	1.15568	0.00512517	1	PUTM
chr3:60594367	rs2856034	A	G	0.72983	0.27017	upstream_gene_variant	ENSG00000144724:E034	3	62262647	62262723	ENSG00000144724	PTPRG	protein_coding	5.04192	2.05839e-06	0.394077	0.0148369	1	PUTM
chr17:42407113:TTTA_	NA	R	D	0.58361	0.41639	upstream_gene_variant	ENSG00000013306:E008	17	42397238	42397362	ENSG00000013306	SLC25A39	protein_coding	5.56111	2.23918e-07	0.140772	0.000860519	1	PUTM
chr2:238244075	rs116676902	C	A	0.93465	0.06535	downstream_gene_variant	ENSG00000144485:E004	2	239147246	239147416	ENSG00000144485	HES6	protein_coding	4.69571	8.47291e-06	0.615852	0.0499139	1	PUTM
chr2:100483788:GGT_G	NA	R	D	0.62774	0.37226	regulatory_region_variant	ENSG00000144218:E001	2	100163718	100167582	ENSG00000144218	AFF3	protein_coding	-4.88761	3.89381e-06	-0.204853	0.0208903	1	PUTM
chr12:53404656	rs10876395	A	C	0.5375	0.4625	upstream_gene_variant	ENSG00000111077:E021	12	53449565	53449590	ENSG00000111077	TENC1	protein_coding	4.88648	3.91184e-06	0.239923	0.0196296	1	PUTM
chr2:113473897	rs72950331	T	G	0.94523	0.05477	downstream_gene_variant	ENSG00000144136:E011	2	113409847	113410278	ENSG00000144136	SLC20A1	protein_coding	-4.76835	6.39428e-06	-0.894783	0.023889	2	PUTM
chr12:122838956	rs4997380	G	A	0.72766	0.27234	downstream_gene_variant	ENSG00000111011:E052	12	123010717	123010840	ENSG00000111011	RSRC2	protein_coding	5.77648	8.65412e-08	0.579063	0.000296577	1	PUTM
chr14:51934878	rs4898694	A	G	0.56818	0.43182	upstream_gene_variant	ENSG00000087302:E017	14	52471080	52471371	ENSG00000087302	C14orf166	protein_coding	-5.28084	7.51726e-07	-0.145787	0.00412923	1	PUTM
chr19:51012816	rs1274698	A	G	0.70884	0.29116	downstream_gene_variant	ENSG00000204653:E006	19	51015418	51015547	ENSG00000204653	ASPDH	protein_coding	-5.7427	1.00566e-07	-0.278703	0.000491063	1	PUTM
chr19:51738917	rs35112940	G	A	0.77237	0.22763	upstream_gene_variant	ENSG00000204653:E006	19	51015418	51015547	ENSG00000204653	ASPDH	protein_coding	4.81166	5.36709e-06	0.267928	0.0262075	2	PUTM
chr7:128855125	rs80213676	G	A	0.88317	0.11683	downstream_gene_variant	ENSG00000205085:E013	7	128323189	128323309	ENSG00000205085	FAM71F2	protein_coding	4.9543	2.96e-06	0.615789	0.0121804	1	PUTM
chr1:197317238	rs10922199	G	A	0.6237	0.3763	downstream_gene_variant	ENSG00000213047:E024	1	197627430	197627480	ENSG00000213047	DENND1B	protein_coding	4.61452	1.17111e-05	0.285778	0.0461301	1	PUTM
chr12:9615560:TTA_T	NA	D	R	0.54963	0.45037	upstream_gene_variant	ENSG00000214776:E030	12	9725599	9725689	ENSG00000214776	RP11-726G1.1	pseudogene	8.07462	1.57037e-12	0.988135	8.56949e-09	1	PUTM
chr6:58232122	rs62414336	T	C	0.60582	0.39418	downstream_gene_variant	ENSG00000215190:E003	6	58272361	58273455	ENSG00000215190	LINC00680	processed_transcript	-6.14212	1.66212e-08	-0.280899	4.40294e-05	1	PUTM
chr6:96445644:TAG_T	NA	R	D	0.68821	0.31179	upstream_gene_variant	ENSG00000014123:E021	6	97001161	97003152	ENSG00000014123	UFL1	protein_coding	-4.6756	9.18293e-06	-0.124606	0.0426271	1	PUTM
chr12:31251810	rs12579218	A	G	0.64332	0.35668	intron_variant	ENSG00000013573:E099	12	31257204	31257725	ENSG00000013573	DDX11	protein_coding	7.73895	8.24141e-12	0.810314	5.90415e-08	1	PUTM
chr11:102777331	rs140438913	A	G	0.60792	0.39208	downstream_gene_variant	ENSG00000110318:E002	11	101793372	101793491	ENSG00000110318	KIAA1377	protein_coding	5.12394	1.46061e-06	0.182638	0.00875346	1	PUTM
chr6:31688518	rs115395274	T	A	0.56342	0.43658	downstream_gene_variant	ENSG00000204469:E047	6	31603744	31603826	ENSG00000204469	PRRC2A	protein_coding	-6.90836	4.62302e-10	-0.216897	7.60349e-06	1	PUTM
chrX:73268055:G_GA	NA	R	I	0.81321	0.18679	downstream_gene_variant	ENSG00000204116:E011	X	72900952	72903050	ENSG00000204116	CHIC1	protein_coding	4.60087	1.23618e-05	0.110753	0.0230177	1	PUTM
chr4:39504269	rs7667751	T	C	0.6065	0.3935	intron_variant	ENSG00000109814:E022	4	39522971	39522971	ENSG00000109814	UGDH	protein_coding	4.69204	8.5984e-06	0.219677	0.04644	1	PUTM
chrX:153086372	rs6643647	C	A	0.67815	0.32185	upstream_gene_variant	ENSG00000203879:E022	X	153668537	153668614	ENSG00000203879	GDI1	protein_coding	4.48385	1.95814e-05	0.296734	0.0324072	1	PUTM
chr7:6060908	rs2079819	G	A	0.78967	0.21033	downstream_gene_variant	ENSG00000086232:E006	7	6063987	6064339	ENSG00000086232	EIF2AK1	protein_coding	-7.70187	9.8885e-12	-0.260433	5.15586e-08	1	PUTM
chr1:245223064	rs576872	G	A	0.55597	0.44403	intron_variant	ENSG00000203666:E030	1	245250547	245250858	ENSG00000203666	EFCAB2	protein_coding	-5.49302	3.01352e-07	-0.32842	0.00186175	1	PUTM
chr14:34309398	rs80292861	A	G	0.89082	0.10918	downstream_gene_variant	ENSG00000198604:E017	14	35242778	35242932	ENSG00000198604	BAZ1A	protein_coding	5.15476	1.28298e-06	0.571811	0.00680366	1	PUTM
chr17:48721621	rs4423464	G	A	0.51308	0.48692	upstream_gene_variant	ENSG00000108848:E008	17	48797008	48797162	ENSG00000108848	LUC7L3	protein_coding	4.72832	7.43337e-06	0.150398	0.0301795	1	PUTM
chr8:62521479	rs7006746	T	G	0.82102	0.17898	intron_variant	ENSG00000198363:E062	8	62594998	62595042	ENSG00000198363	ASPH	protein_coding	5.98826	3.34556e-08	0.333029	0.000171092	1	PUTM
chr22:18127300	rs35709877	G	A	0.79665	0.20335	downstream_gene_variant	ENSG00000015475:E003	22	18216937	18216940	ENSG00000015475	BID	protein_coding	5.07744	1.77486e-06	0.304054	0.00913697	1	PUTM
chr17:38297453:CT_C	NA	R	D	0.94925	0.05075	regulatory_region_variant	ENSG00000108349:E036	17	38326700	38328417	ENSG00000108349	CASC3	protein_coding	5.91714	4.61108e-08	0.428176	0.000170794	1	PUTM
chr12:123653556	rs2682426	T	C	0.77025	0.22975	intron_variant	ENSG00000051825:E005	12	123638929	123638977	ENSG00000051825	MPHOSPH9	protein_coding	4.88295	3.96878e-06	0.345587	0.015891	1	PUTM
chr17:27911953	rs3826461	G	C	0.61688	0.38312	intron_variant	ENSG00000108262:E026	17	27904202	27904265	ENSG00000108262	GIT1	protein_coding	4.49349	1.88584e-05	0.141142	0.0447131	1	PUTM
chr6:47255983	rs2295260	T	C	0.89907	0.10093	upstream_gene_variant	ENSG00000198087:E005	6	47512342	47512442	ENSG00000198087	CD2AP	protein_coding	4.68148	8.96948e-06	0.382502	0.0456726	1	PUTM
chr8:62118065	rs73253720	C	A	0.93509	0.06491	downstream_gene_variant	ENSG00000198363:E009	8	62465590	62465679	ENSG00000198363	ASPH	protein_coding	4.68444	8.86407e-06	0.313273	0.0453308	1	PUTM
chr11:120346414:AAC_A	NA	R	D	0.72963	0.27037	intron_variant,feature_truncation	ENSG00000196914:E061	11	120351969	120352285	ENSG00000196914	ARHGEF12	protein_coding	-10.3077	2.09654e-17	-0.324821	1.04932e-13	1	PUTM
chr14:58870819	rs185800463	G	A	0.78715	0.21285	downstream_gene_variant	ENSG00000139977:E004	14	57857675	57858018	ENSG00000139977	NAA30	protein_coding	4.69944	8.34714e-06	0.613024	0.0394068	1	PUTM
chr9:17372689	rs10963069	C	G	0.75211	0.24789	upstream_gene_variant	ENSG00000107295:E012	9	17793365	17793495	ENSG00000107295	SH3GL2	protein_coding	-4.8094	5.35666e-06	-0.238542	0.0361735	1	PUTM
chr12:50147864	rs12314795	G	A	0.89604	0.10396	intron_variant	ENSG00000139644:E066	12	50158510	50158520	ENSG00000139644	TMBIM6	protein_coding	12.8758	5.94495e-23	1.02335	1.6087e-19	1	PUTM
chr14:60691712	rs104495	C	T	0.57836	0.42164	upstream_gene_variant	ENSG00000139970:E009	14	60070570	60070639	ENSG00000139970	RTN1	protein_coding	4.7178	7.75447e-06	0.169824	0.0393229	1	PUTM
chr19:38476173	rs1643459	G	A	0.72161	0.27839	upstream_gene_variant	ENSG00000189144:E020	19	38264301	38264385	ENSG00000189144	ZNF573	protein_coding	5.50345	2.87982e-07	0.541407	0.00119311	1	PUTM
chr13:30101280	rs2776961	G	T	0.79089	0.20911	intron_variant	ENSG00000139514:E002	13	30090275	30090383	ENSG00000139514	SLC7A1	protein_coding	-4.84239	4.68387e-06	-0.345989	0.02741	1	PUTM
chr12:49262861	rs4760599	C	T	0.56363	0.43637	upstream_gene_variant	ENSG00000139537:E014	12	49314747	49314865	ENSG00000139537	CCDC65	protein_coding	5.00065	2.44357e-06	0.262009	0.0101017	1	PUTM
chr1:40219280	rs14528	T	C	0.50751	0.49249	3_prime_UTR_variant	ENSG00000084072:E025	1	40211076	40211085	ENSG00000084072	PPIE	protein_coding	-4.94589	3.06449e-06	-0.392433	0.0122978	1	PUTM
chr2:3105003:TA_T	NA	R	D	0.67125	0.32875	upstream_gene_variant	ENSG00000186487:E031	2	1915792	1915847	ENSG00000186487	MYT1L	protein_coding	5.3845	4.82041e-07	0.197071	0.00389297	1	PUTM
chr7:99675558	rs13236456	G	A	0.52816	0.47184	upstream_gene_variant	ENSG00000188186:E019	7	99751490	99751521	ENSG00000188186	LAMTOR4	protein_coding	-5.28882	7.26561e-07	-0.156581	0.00187017	1	PUTM
chr4:78078427	rs2306410	G	A	0.91339	0.08661	5_prime_UTR_variant	ENSG00000138764:E021	4	78087338	78091212	ENSG00000138764	CCNG2	protein_coding	4.88634	3.91408e-06	0.252876	0.0242203	1	PUTM
chr8:64890840:A_AT	NA	R	I	0.5317	0.4683	downstream_gene_variant	ENSG00000185942:E015	8	63877913	63878188	ENSG00000185942	NKAIN3	protein_coding	4.89117	3.83739e-06	0.279146	0.023692	1	PUTM
chrX:154918383	rs641588	G	T	0.74525	0.25475	upstream_gene_variant	ENSG00000185973:E005	X	154722151	154722156	ENSG00000185973	TMLHE	protein_coding	-5.065	1.86951e-06	-0.297506	0.00262292	1	PUTM
chr21:40554693	rs73221193	C	T	0.61572	0.38428	downstream_gene_variant	ENSG00000185658:E001	21	40556102	40559171	ENSG00000185658	BRWD1	protein_coding	4.79685	5.63649e-06	0.150825	0.0378547	1	PUTM
chr11:653185	rs11246242	T	C	0.80224	0.19776	upstream_gene_variant	ENSG00000023191:E003	11	494515	494515	ENSG00000023191	RNH1	protein_coding	5.61543	1.76455e-07	0.520436	0.00073864	1	PUTM
chr11:653248	rs7927089	G	C	0.80224	0.19776	upstream_gene_variant	ENSG00000023191:E003	11	494515	494515	ENSG00000023191	RNH1	protein_coding	5.61543	1.76455e-07	0.520436	0.00073864	1	PUTM
chr22:20052481	rs3804043	C	A	0.70522	0.29478	3_prime_UTR_variant	ENSG00000183597:E050	22	20052531	20052787	ENSG00000183597	TANGO2	protein_coding	4.99072	2.54621e-06	0.544159	0.0105413	1	PUTM
chr7:99990976	rs17317214	C	G	0.83565	0.16435	upstream_gene_variant	ENSG00000106330:E016	7	100212490	100212654	ENSG00000106330	MOSPD3	protein_coding	-4.81669	5.20042e-06	-0.271254	0.0190543	1	PUTM
chr11:83026395	rs12789821	A	G	0.72588	0.27412	upstream_gene_variant	ENSG00000137500:E004	11	82972504	82972771	ENSG00000137500	CCDC90B	protein_coding	-5.4766	3.2365e-07	-0.193411	0.00154219	1	PUTM
chr1:240912613:GAT_G	NA	R	D	0.50601	0.49399	downstream_gene_variant	ENSG00000182901:E006	1	240963947	240964021	ENSG00000182901	RGS7	protein_coding	5.02583	2.201e-06	0.233757	0.0176917	1	PUTM
chr17:76957106	rs6501271	A	G	0.89891	0.10109	regulatory_region_variant	ENSG00000183077:E023	17	76201174	76201271	ENSG00000183077	AFMID	protein_coding	5.37626	4.99445e-07	0.876257	0.00285882	1	PUTM
chr17:76565864	rs34066190	C	T	0.94367	0.05633	downstream_gene_variant	ENSG00000183077:E023	17	76201174	76201271	ENSG00000183077	AFMID	protein_coding	5.18638	1.13886e-06	1.25884	0.00651884	2	PUTM
chr7:24757660	rs2237307	G	A	0.63443	0.36557	intron_variant	ENSG00000105928:E005	7	24738000	24738613	ENSG00000105928	DFNA5	protein_coding	-5.33861	5.87131e-07	-0.243679	0.00391616	1	PUTM
chr9:130654946	rs11790037	T	C	0.77585	0.22415	downstream_gene_variant	ENSG00000136840:E002	9	130670166	130670596	ENSG00000136840	ST6GALNAC4	protein_coding	4.9684	2.79264e-06	0.40661	0.00771047	1	PUTM
chr1:203855484	rs7413330	C	A	0.87527	0.12473	downstream_gene_variant	ENSG00000182004:E017	1	203839213	203839678	ENSG00000182004	SNRPE	protein_coding	-5.89663	5.05654e-08	-0.68737	0.000217027	1	PUTM
chr19:46959108	rs61113906	G	A	0.81286	0.18714	downstream_gene_variant	ENSG00000182013:E004	19	46972990	46973194	ENSG00000182013	PNMAL1	protein_coding	5.76811	8.98254e-08	0.380654	0.000394783	1	PUTM
chr7:23251005	rs858279	T	C	0.64306	0.35694	upstream_gene_variant	ENSG00000136235:E038	7	23313684	23313871	ENSG00000136235	GPNMB	protein_coding	6.85616	5.92822e-10	0.757888	3.30024e-06	1	PUTM
chr7:23251005	rs858279	T	C	0.64306	0.35694	upstream_gene_variant	ENSG00000136235:E016	7	23292926	23292986	ENSG00000136235	GPNMB	protein_coding	6.07393	2.26832e-08	0.701682	0.000126278	1	PUTM
chr10:90750909	rs12775501	C	T	0.65612	0.34388	5_prime_UTR_variant	ENSG00000026103:E024	10	90771756	90771838	ENSG00000026103	FAS	protein_coding	6.00042	3.1665e-08	0.64169	0.000153955	1	PUTM
chr2:50117534	rs12998574	G	A	0.53248	0.46752	downstream_gene_variant	ENSG00000179915:E003	2	50147488	50148906	ENSG00000179915	NRXN1	protein_coding	6.45654	3.89358e-09	0.276673	3.32589e-05	1	PUTM
chr18:32341365:CA_C	NA	R	D	0.90018	0.09982	intron_variant,feature_truncation	ENSG00000134769:E089	18	32471105	32471362	ENSG00000134769	DTNA	protein_coding	4.70948	8.01779e-06	0.388542	0.0353344	1	PUTM
chr5:60973297	rs391101	G	T	0.65997	0.34003	intron_variant	ENSG00000178722:E009	5	60999885	60999935	ENSG00000178722	C5orf64	protein_coding	4.98669	2.58915e-06	0.470161	0.00959282	1	PUTM
chr13:27186212	rs9507746	T	A	0.80563	0.19437	intron_variant	ENSG00000132970:E014	13	27259825	27263062	ENSG00000132970	WASF3	protein_coding	5.42762	4.00174e-07	0.153177	0.00224578	1	PUTM
chr17:16957827	rs7221842	C	T	0.70208	0.29792	intron_variant	ENSG00000133030:E015	17	17039533	17039651	ENSG00000133030	MPRIP	protein_coding	-7.45967	3.23492e-11	-0.265998	1.27941e-07	1	PUTM
chr11:10472064	rs7938316	C	T	0.61617	0.38383	splice_donor_variant	ENSG00000133805:E034	11	10516446	10516577	ENSG00000133805	AMPD3	protein_coding	-5.3906	4.69531e-07	-0.313393	0.00299889	1	PUTM
chr19:45470458	rs4803783	C	G	0.64266	0.35734	downstream_gene_variant	ENSG00000104881:E004	19	45885785	45885821	ENSG00000104881	PPP1R13L	protein_coding	5.23237	9.23968e-07	0.450794	0.00466142	1	PUTM
chr17:73704333	rs3744000	T	C	0.62688	0.37312	upstream_gene_variant	ENSG00000132470:E039	17	73738663	73738738	ENSG00000132470	ITGB4	protein_coding	5.07083	1.82461e-06	0.416018	0.00740792	1	PUTM
chr12:132428855	rs61942451	T	C	0.9301	0.0699	downstream_gene_variant	ENSG00000177084:E046	12	133218793	133218983	ENSG00000177084	POLE	protein_coding	4.68236	8.93787e-06	0.763574	0.0315417	1	PUTM
chr12:131339797	rs7315388	G	A	0.61486	0.38514	upstream_gene_variant	ENSG00000132341:E037	12	131360827	131361278	ENSG00000132341	RAN	protein_coding	5.62616	1.68324e-07	0.144403	0.00119224	1	PUTM
chr18:12976467	rs6505774	T	G	0.55669	0.44331	upstream_gene_variant	ENSG00000101639:E047	18	13073115	13073184	ENSG00000101639	CEP192	protein_coding	-5.16653	1.22087e-06	-0.30605	0.00669281	1	PUTM
chrX:122390813	rs5909978	A	C	0.94772	0.05228	upstream_gene_variant	ENSG00000101972:E006	X	123094714	123094716	ENSG00000101972	STAG2	protein_coding	5.68723	1.28583e-07	0.920738	0.000410308	1	PUTM
chrX:122390966	rs5911561	G	A	0.94777	0.05223	upstream_gene_variant	ENSG00000101972:E006	X	123094714	123094716	ENSG00000101972	STAG2	protein_coding	5.68723	1.28583e-07	0.920738	0.000410308	1	PUTM
chr16:31971048	rs79278917	A	G	0.83358	0.16642	downstream_gene_variant	ENSG00000131797:E003	16	31711956	31712059	ENSG00000131797	CLUHP3	pseudogene	5.12746	1.4392e-06	0.711922	0.00242361	1	PUTM
chr8:19053212	rs1948930	G	A	0.70478	0.29522	upstream_gene_variant	ENSG00000104613:E053	8	19709579	19709589	ENSG00000104613	INTS10	protein_coding	5.45837	3.50286e-07	0.575307	0.00250629	1	PUTM
chr11:46812807	rs10838619	G	T	0.64132	0.35868	intron_variant	ENSG00000175216:E003	11	46765090	46765566	ENSG00000175216	CKAP5	protein_coding	-4.89583	3.76475e-06	-0.224134	0.0103644	1	PUTM
chr2:115219528	rs17712682	G	A	0.70176	0.29824	5_prime_UTR_variant	ENSG00000175497:E035	2	116525873	116525980	ENSG00000175497	DPP10	protein_coding	-4.87743	4.05942e-06	-0.427936	0.0278679	1	PUTM
chr5:179216834	rs13159302	C	T	0.86516	0.13484	downstream_gene_variant	ENSG00000176783:E046	5	179037013	179037013	ENSG00000176783	RUFY1	protein_coding	4.89301	3.80852e-06	0.897649	0.0256961	1	PUTM
chr17:7368513	rs35490807	T	C	0.84259	0.15741	intron_variant	ENSG00000174282:E003	17	7370576	7370646	ENSG00000174282	ZBTB4	protein_coding	-4.63425	1.08282e-05	-0.346553	0.0498963	1	PUTM
chr15:79233792:AT_A	NA	R	D	0.88433	0.11567	intron_variant,feature_truncation	ENSG00000103811:E007	15	79215401	79215460	ENSG00000103811	CTSH	protein_coding	4.72788	7.44658e-06	0.619698	0.040435	1	PUTM
chr15:79234470	rs34843303	T	C	0.88433	0.11567	intron_variant	ENSG00000103811:E007	15	79215401	79215460	ENSG00000103811	CTSH	protein_coding	4.72788	7.44658e-06	0.619698	0.040435	1	PUTM
chr15:79234957	rs34593439	G	A	0.88433	0.11567	intron_variant	ENSG00000103811:E007	15	79215401	79215460	ENSG00000103811	CTSH	protein_coding	4.72788	7.44658e-06	0.619698	0.040435	1	PUTM
chr15:79237293	rs2289702	C	T	0.88433	0.11567	missense_variant	ENSG00000103811:E007	15	79215401	79215460	ENSG00000103811	CTSH	protein_coding	4.72788	7.44658e-06	0.619698	0.040435	1	PUTM
chrX:153650507	rs150867977	G	C	0.9326	0.0674	upstream_gene_variant	ENSG00000130827:E044	X	153698785	153698954	ENSG00000130827	PLXNA3	protein_coding	5.07427	1.79857e-06	0.667856	0.00296404	1	PUTM
chr15:41836234	rs1200353	C	T	0.69776	0.30224	5_prime_UTR_variant	ENSG00000103932:E011	15	41814296	41814448	ENSG00000103932	RPAP1	protein_coding	4.8249	5.02958e-06	0.293017	0.0188257	1	PUTM
chr17:37150505	rs1733805	T	G	0.87092	0.12908	downstream_gene_variant	ENSG00000174111:E015	17	36552101	36552251	ENSG00000174111	SOCS7	protein_coding	4.98702	2.58559e-06	0.28819	0.00920472	1	PUTM
chr9:140607136	rs55852339	A	G	0.86365	0.13635	upstream_gene_variant	ENSG00000130653:E009	9	140356631	140356783	ENSG00000130653	PNPLA7	protein_coding	-5.08041	1.75298e-06	-0.67948	0.00525193	1	PUTM
chr12:66579676	rs61927088	G	A	0.70532	0.29468	downstream_gene_variant	ENSG00000174099:E023	12	65857039	65857124	ENSG00000174099	MSRB3	protein_coding	-4.80286	5.50079e-06	-0.382513	0.0189667	1	PUTM
chr12:57240377	rs58783875	C	A	0.92299	0.07701	upstream_gene_variant	ENSG00000076108:E024	12	56998001	56998023	ENSG00000076108	BAZ2A	protein_coding	5.13172	1.41365e-06	0.626119	0.00352141	1	PUTM
chr11:65541015:CTGTA	NA	R	D	0.88263	0.11737	downstream_gene_variant	ENSG00000173898:E051	11	66488712	66488733	ENSG00000173898	SPTBN2	protein_coding	5.0224	2.2326e-06	0.341755	0.00543862	1	PUTM
chr14:88995499	rs1897346	G	A	0.66061	0.33939	downstream_gene_variant	ENSG00000042317:E044	14	88897516	88897569	ENSG00000042317	SPATA7	protein_coding	7.56548	1.92964e-11	0.49647	9.49964e-08	1	PUTM
chr17:7721931	rs10153304	G	A	0.8708	0.1292	downstream_gene_variant	ENSG00000129255:E044	17	7490577	7490589	ENSG00000129255	MPDU1	protein_coding	4.91471	3.48412e-06	0.277506	0.0154555	1	PUTM
chr8:17547287	rs3850742	C	T	0.65431	0.34569	intron_variant	ENSG00000129422:E014	8	17510934	17511007	ENSG00000129422	MTUS1	protein_coding	5.18676	1.1209e-06	0.190256	0.00857149	1	PUTM
chr2:231876538	rs1811752	C	G	0.70499	0.29501	intron_variant	ENSG00000173699:E018	2	231877305	231877412	ENSG00000173699	SPATA3	protein_coding	6.92768	4.21588e-10	0.794269	2.26941e-06	1	PUTM
chr15:40844222	rs12913296	G	A	0.55224	0.44776	intron_variant	ENSG00000128891:E026	15	40857175	40857179	ENSG00000128891	C15orf57	protein_coding	6.14387	1.64885e-08	0.586885	6.17329e-05	1	PUTM
chr15:40845952	rs1044474	A	G	0.55224	0.44776	3_prime_UTR_variant	ENSG00000128891:E026	15	40857175	40857179	ENSG00000128891	C15orf57	protein_coding	6.14387	1.64885e-08	0.586885	6.17329e-05	1	PUTM
chr2:61461412	rs7588041	T	C	0.70896	0.29104	downstream_gene_variant	ENSG00000173209:E021	2	61412637	61412660	ENSG00000173209	AHSA2	protein_coding	8.3881	3.30068e-13	0.456847	1.21102e-09	1	PUTM
chr17:7560742	rs1050540	C	T	0.58108	0.41892	upstream_gene_variant	ENSG00000129245:E014	17	7497651	7497665	ENSG00000129245	FXR2	protein_coding	-4.65002	1.01695e-05	-0.279935	0.0452134	1	PUTM
chr14:89017966	rs7146241	C	T	0.66051	0.33949	downstream_gene_variant	ENSG00000042317:E032	14	88892576	88892790	ENSG00000042317	SPATA7	protein_coding	7.59825	1.64375e-11	0.400662	8.09218e-08	1	PUTM
chr7:91551245	rs11767135	G	T	0.59169	0.40831	upstream_gene_variant	ENSG00000127914:E020	7	91651552	91651666	ENSG00000127914	AKAP9	protein_coding	7.47012	3.0743e-11	0.434977	1.07877e-07	1	PUTM
chr3:122668807	rs55987998	T	C	0.72943	0.27057	downstream_gene_variant	ENSG00000173175:E030	3	123051442	123051522	ENSG00000173175	ADCY5	protein_coding	-5.75444	9.54556e-08	-0.229895	0.000415423	1	PUTM
chr2:61400427	rs2600668	G	C	0.60169	0.39831	upstream_gene_variant	ENSG00000173209:E007	2	61405520	61405802	ENSG00000173209	AHSA2	protein_coding	5.6301	1.65436e-07	0.339879	0.000606986	1	PUTM
chr2:173906149	rs3754749	A	G	0.87921	0.12079	downstream_gene_variant	ENSG00000172845:E003	2	174773260	174774985	ENSG00000172845	SP3	protein_coding	4.88141	3.99393e-06	0.184376	0.0162513	1	PUTM
chr7:75205122	rs794349	C	T	0.94379	0.05621	intron_variant	ENSG00000127946:E016	7	75186014	75186115	ENSG00000127946	HIP1	protein_coding	5.32363	6.26078e-07	0.77174	0.00159399	1	PUTM
chr9:198364	rs2992873	C	T	0.6434	0.3566	upstream_gene_variant	ENSG00000172785:E045	9	172173	172944	ENSG00000172785	CBWD1	protein_coding	-5.23772	9.0321e-07	-0.496338	0.00383955	1	PUTM
chr9:268740	rs526509	G	T	0.60074	0.39926	upstream_gene_variant	ENSG00000172785:E039	9	163978	164037	ENSG00000172785	CBWD1	protein_coding	-5.03543	2.11479e-06	-0.33575	0.00898995	1	PUTM
chr16:783156	rs61112891	G	C	0.78686	0.21314	downstream_gene_variant	ENSG00000103260:E016	16	767478	767480	ENSG00000103260	METRN	protein_coding	5.94377	4.08995e-08	0.57853	0.000189692	1	PUTM
chr3:127403018	rs782448	T	C	0.52999	0.47001	downstream_gene_variant	ENSG00000074416:E003	3	127410954	127410954	ENSG00000074416	MGLL	protein_coding	-8.52099	1.69928e-13	-0.595709	7.38336e-10	1	PUTM
chr3:127403018	rs782448	T	C	0.52999	0.47001	downstream_gene_variant	ENSG00000074416:E004	3	127410955	127410959	ENSG00000074416	MGLL	protein_coding	-6.51939	2.9036e-09	-0.41748	1.26162e-05	1	PUTM
chr19:5495485	rs148849884	G	C	0.89879	0.10121	downstream_gene_variant	ENSG00000034063:E026	19	4956720	4956824	ENSG00000034063	UHRF1	processed_transcript	5.02619	2.1977e-06	0.944026	0.011628	1	PUTM
chr4:6762238:ACT_A	NA	R	D	0.9103	0.0897	upstream_gene_variant	ENSG00000074211:E015	4	6381760	6382117	ENSG00000074211	PPP2R2C	protein_coding	4.90364	3.64614e-06	0.607953	0.0273935	1	PUTM
chrX:153687506:TC_T	NA	R	D	0.88701	0.11299	regulatory_region_variant	ENSG00000172534:E014	X	153219058	153219221	ENSG00000172534	HCFC1	protein_coding	-4.68192	8.95353e-06	-0.220466	0.015606	1	PUTM
chrX:153683533	rs5945192	T	C	0.89476	0.10524	upstream_gene_variant	ENSG00000172534:E014	X	153219058	153219221	ENSG00000172534	HCFC1	protein_coding	5.53353	2.57091e-07	2.72058	0.000448109	2	PUTM
chr13:25477663	rs147304168	C	T	0.93063	0.06937	upstream_gene_variant	ENSG00000102699:E031	13	25067734	25067871	ENSG00000102699	PARP4	protein_coding	5.02451	2.21305e-06	0.808725	0.0156286	1	PUTM
chr13:41128085	rs17446593	A	G	0.76861	0.23139	downstream_gene_variant	ENSG00000102738:E010	13	41333138	41333242	ENSG00000102738	MRPS31	protein_coding	-5.92926	4.36614e-08	-0.244777	0.000186434	1	PUTM
chr7:158665221	rs1203184	T	G	0.80116	0.19884	intron_variant	ENSG00000126870:E005	7	158664191	158664253	ENSG00000126870	WDR60	protein_coding	5.73214	1.05392e-07	0.391407	0.00045814	1	PUTM
chr19:9585570	rs76949828	T	C	0.94904	0.05096	downstream_gene_variant	ENSG00000127452:E006	19	9921832	9921957	ENSG00000127452	FBXL12	protein_coding	4.87579	4.08684e-06	1.19848	0.0212557	1	PUTM
chr5:79438417	rs35085860	T	C	0.57085	0.42915	upstream_gene_variant	ENSG00000039319:E026	5	79744079	79744101	ENSG00000039319	ZFYVE16	protein_coding	4.93316	3.22947e-06	0.335142	0.0181787	1	PUTM
chr13:95540709	rs9556425	C	T	0.56932	0.43068	downstream_gene_variant	ENSG00000102595:E054	13	96675294	96675406	ENSG00000102595	UGGT2	protein_coding	4.67286	9.28378e-06	0.341051	0.0465953	1	PUTM
chr22:50912964	rs147338216	G	A	0.9399	0.0601	downstream_gene_variant	ENSG00000073150:E008	22	50618028	50618721	ENSG00000073150	PANX2	protein_coding	5.15103	1.30333e-06	0.604175	0.00664831	1	PUTM
chr14:75397764	rs12895452	C	T	0.58749	0.41251	downstream_gene_variant	ENSG00000170348:E006	14	75602366	75602462	ENSG00000170348	TMED10	protein_coding	4.73989	7.095e-06	0.381603	0.0260103	1	PUTM
chr14:66270275	rs148661018	C	T	0.9158	0.0842	upstream_gene_variant	ENSG00000125952:E022	14	65544631	65544754	ENSG00000125952	MAX	protein_coding	-4.97887	2.67425e-06	-0.366391	0.0118764	1	PUTM
chr17:7568925	rs55745760	C	T	0.6525	0.3475	downstream_gene_variant	ENSG00000072818:E008	17	7245514	7245593	ENSG00000072818	ACAP1	protein_coding	5.31325	6.54518e-07	0.611448	0.0031515	1	PUTM
chr5:180033953	rs28407656	C	T	0.76701	0.23299	intron_variant	ENSG00000037280:E001	5	180028506	180030088	ENSG00000037280	FLT4	protein_coding	6.21134	1.21048e-08	0.940142	5.50162e-05	1	PUTM
chr20:34848116	rs2425193	C	T	0.94012	0.05988	upstream_gene_variant	ENSG00000101019:E005	20	33891167	33891235	ENSG00000101019	UQCC1	protein_coding	4.62792	1.11041e-05	0.551919	0.0326348	1	PUTM
chr20:25957535	rs2252934	C	G	0.54442	0.45558	upstream_gene_variant	ENSG00000100997:E011	20	25290135	25290211	ENSG00000100997	ABHD12	protein_coding	5.41041	4.31081e-07	0.218263	0.00171872	1	PUTM
chr6:158498298	rs6455992	A	T	0.51221	0.48779	downstream_gene_variant	ENSG00000122335:E004	6	158535723	158535762	ENSG00000122335	SERAC1	protein_coding	-4.79827	5.60407e-06	-0.419265	0.0325204	1	PUTM
chr3:150252240	rs4681631	A	T	0.82778	0.17222	downstream_gene_variant	ENSG00000120742:E017	3	150303181	150303279	ENSG00000120742	SERP1	protein_coding	-9.80581	2.63935e-16	-1.44642	1.09797e-12	1	PUTM
chr10:24844910	rs2246357	T	C	0.58681	0.41319	downstream_gene_variant	ENSG00000120549:E003	10	24166335	24166424	ENSG00000120549	KIAA1217	protein_coding	5.05221	1.97203e-06	0.428864	0.0116725	1	PUTM
chr17:46772713	rs55804472	C	G	0.91252	0.08748	downstream_gene_variant	ENSG00000002919:E029	17	46199171	46199248	ENSG00000002919	SNX11	protein_coding	5.13112	1.41721e-06	0.789349	0.00573119	1	PUTM
chr11:74481631	rs4944950	T	C	0.71688	0.28312	downstream_gene_variant	ENSG00000166435:E005	11	74554013	74554014	ENSG00000166435	XRRA1	protein_coding	-6.70419	1.21833e-09	-0.575263	4.71983e-06	1	PUTM
chr15:27348215	rs117805930	C	T	0.9496	0.0504	upstream_gene_variant	ENSG00000166206:E001	15	26788693	26788698	ENSG00000166206	GABRB3	protein_coding	4.77645	6.12183e-06	1.02206	0.0400735	1	PUTM
chr10:111986997:CG_C	NA	R	D	0.93977	0.06023	regulatory_region_variant	ENSG00000119950:E011	10	111987544	111987640	ENSG00000119950	MXI1	protein_coding	6.61306	1.87164e-09	0.790923	7.68307e-06	1	PUTM
chr8:100898905:AGAAA	NA	R	D	0.81883	0.18117	intron_variant,feature_truncation	ENSG00000164919:E005	8	100890376	100890376	ENSG00000164919	COX6C	protein_coding	-7.9389	3.07499e-12	-0.437714	1.07809e-08	1	PUTM
chr2:101629413	rs17719821	C	G	0.68657	0.31343	intron_variant	ENSG00000071082:E020	2	101622886	101623729	ENSG00000071082	RPL31	protein_coding	4.84664	4.60343e-06	0.206657	0.0229435	1	PUTM
chr3:8794545	rs1042778	G	T	0.61937	0.38063	downstream_gene_variant	ENSG00000070950:E026	3	9005019	9005115	ENSG00000070950	RAD18	protein_coding	4.81825	5.16753e-06	0.470565	0.0334391	1	PUTM
chr7:23523078	rs62468793	G	A	0.84547	0.15453	downstream_gene_variant	ENSG00000164548:E005	7	23544939	23545077	ENSG00000164548	TRA2A	protein_coding	5.83006	6.81411e-08	0.440157	0.000386496	1	PUTM
chr9:123517073:AT_A	NA	R	D	0.85153	0.14847	downstream_gene_variant	ENSG00000119403:E002	9	123619897	123620207	ENSG00000119403	PHF19	protein_coding	5.05297	1.96575e-06	0.375922	0.00615673	1	PUTM
chr9:123796180:TTTCC	NA	R	D	0.85074	0.14926	upstream_gene_variant	ENSG00000119403:E002	9	123619897	123620207	ENSG00000119403	PHF19	protein_coding	-4.54517	1.55429e-05	-0.320087	0.0486805	2	PUTM
chr9:123803287	rs12686386	C	T	0.85074	0.14926	upstream_gene_variant	ENSG00000119403:E002	9	123619897	123620207	ENSG00000119403	PHF19	protein_coding	-4.54517	1.55429e-05	-0.320087	0.0486805	2	PUTM
chr19:35458737	rs12463089	G	A	0.91242	0.08758	upstream_gene_variant	ENSG00000004777:E009	19	36269182	36269262	ENSG00000004777	ARHGAP33	protein_coding	4.69475	8.50559e-06	0.769335	0.0390917	1	PUTM
chr12:22911054	rs4963916	G	A	0.81218	0.18782	upstream_gene_variant	ENSG00000069431:E024	12	22025559	22025664	ENSG00000069431	ABCC9	protein_coding	4.72637	7.49172e-06	0.517073	0.0389869	1	PUTM
chr2:29282193:GCT_G	NA	R	D	0.91087	0.08913	downstream_gene_variant	ENSG00000163811:E010	2	29137037	29137074	ENSG00000163811	WDR43	protein_coding	5.50388	2.87444e-07	0.484471	0.00139669	1	PUTM
chr5:36106611	rs56384221	G	T	0.57019	0.42981	intron_variant	ENSG00000164187:E023	5	36151658	36152063	ENSG00000164187	LMBRD2	protein_coding	-5.2832	7.44197e-07	-0.399012	0.00317995	1	PUTM
chr4:87752909	rs7690165	T	G	0.8302	0.1698	downstream_gene_variant	ENSG00000163629:E057	4	87732199	87732261	ENSG00000163629	PTPN13	protein_coding	5.24157	8.88532e-07	0.316538	0.00464436	1	PUTM
chr2:56038729	rs7577580	T	G	0.94327	0.05673	regulatory_region_variant	ENSG00000162994:E018	2	55444947	55445069	ENSG00000162994	CLHC1	protein_coding	5.14753	1.32269e-06	0.848545	0.00684362	1	PUTM
chr1:154568834:T_TCA	NA	I	R	0.57499	0.42501	intron_variant	ENSG00000160710:E003	1	154557110	154557284	ENSG00000160710	ADAR	protein_coding	-4.95364	2.96814e-06	-0.17745	0.00891332	1	PUTM
chr3:52013883	rs13099450	A	G	0.6828	0.3172	downstream_gene_variant	ENSG00000162244:E004	3	52027739	52027765	ENSG00000162244	RPL29	protein_coding	4.63686	1.07166e-05	0.202616	0.0230408	1	PUTM
chr1:161530101	rs148162201	C	A	0.89099	0.10901	downstream_gene_variant	ENSG00000162755:E015	1	161069388	161069525	ENSG00000162755	KLHDC9	protein_coding	-4.63748	1.069e-05	-0.299559	0.0459884	1	PUTM
chr1:179057504	rs11589113	G	A	0.90672	0.09328	upstream_gene_variant	ENSG00000162782:E005	1	179562595	179563002	ENSG00000162782	TDRD5	protein_coding	4.73509	7.23365e-06	0.672044	0.0406314	1	PUTM
chr18:21574868	rs58892474	T	A	0.93667	0.06333	intron_variant	ENSG00000168234:E020	18	21698089	21698196	ENSG00000168234	TTC39C	protein_coding	4.62466	1.12489e-05	1.07868	0.0442756	1	PUTM
chr22:45705241	rs226503	T	G	0.82836	0.17164	5_prime_UTR_variant	ENSG00000100376:E028	22	45725516	45725524	ENSG00000100376	FAM118A	protein_coding	-6.60598	1.93498e-09	-1.09645	1.20685e-05	1	PUTM
chr1:27481530	rs7542969	A	G	0.67294	0.32706	downstream_gene_variant	ENSG00000117713:E033	1	27105514	27107247	ENSG00000117713	ARID1A	protein_coding	4.77969	6.04211e-06	0.0922195	0.0184647	1	PUTM
chr21:47593484	rs4818827	A	G	0.77942	0.22058	upstream_gene_variant	ENSG00000160282:E009	21	47558422	47558443	ENSG00000160282	FTCD	protein_coding	4.767	6.36014e-06	0.472491	0.0293584	1	PUTM
chr1:85058483:A_AC	NA	R	I	0.903	0.097	upstream_gene_variant	ENSG00000117151:E011	1	85039922	85040104	ENSG00000117151	CTBS	protein_coding	4.63595	1.07554e-05	0.698504	0.0496791	1	PUTM
chr7:95745411	rs12666758	G	A	0.76583	0.23417	downstream_gene_variant	ENSG00000158560:E036	7	95739291	95739634	ENSG00000158560	DYNC1I1	protein_coding	4.8195	5.1412e-06	0.458924	0.0227035	1	PUTM
chr1:236756107	rs2853588	T	C	0.75701	0.24299	downstream_gene_variant	ENSG00000116977:E067	1	236712097	236712302	ENSG00000116977	LGALS8	protein_coding	-6.14089	1.67145e-08	-0.620582	9.70612e-05	1	PUTM
chr1:236756213	rs2853587	C	T	0.757	0.243	downstream_gene_variant	ENSG00000116977:E067	1	236712097	236712302	ENSG00000116977	LGALS8	protein_coding	-6.14089	1.67145e-08	-0.620582	9.70612e-05	1	PUTM
chr1:236702475	rs11807205	G	A	0.72504	0.27496	non_coding_transcript_exon_variant	ENSG00000116977:E062	1	236711524	236711580	ENSG00000116977	LGALS8	protein_coding	-5.96624	3.69565e-08	-0.227183	0.000214606	1	PUTM
chr1:236738781	rs2794775	G	A	0.7778	0.2222	downstream_gene_variant	ENSG00000116977:E063	1	236711581	236711581	ENSG00000116977	LGALS8	protein_coding	-6.92498	4.27063e-10	-0.285324	2.47996e-06	1	PUTM
chr14:25099980	rs8192920	C	A	0.78731	0.21269	downstream_gene_variant	ENSG00000157326:E019	14	24438081	24438218	ENSG00000157326	DHRS4	protein_coding	-4.87662	4.07293e-06	-0.501182	0.0192772	1	PUTM
chr14:24767767	rs3825586	G	A	0.54474	0.45526	intron_variant	ENSG00000157379:E006	14	24760345	24760425	ENSG00000157379	DHRS1	protein_coding	5.48414	3.13219e-07	0.272704	0.00159679	1	PUTM
chr3:186569192	rs36219760	G	A	0.91403	0.08597	downstream_gene_variant	ENSG00000157005:E001	3	187386694	187387065	ENSG00000157005	SST	protein_coding	4.9249	3.34113e-06	1.00113	0.0172803	1	PUTM
chr14:24754023	rs61998493	A	G	0.58235	0.41765	regulatory_region_variant	ENSG00000157379:E004	14	24759842	24760201	ENSG00000157379	DHRS1	protein_coding	-5.47046	3.32396e-07	-0.216605	0.00169455	1	PUTM
chr22:30166437	rs140140	A	G	0.47677	0.47677	downstream_gene_variant	ENSG00000100029:E006	22	30972822	30973116	ENSG00000100029	PES1	protein_coding	-4.98534	2.60358e-06	-0.289046	0.0107424	1	PUTM
chr4:73303321	rs1481670	G	T	0.67066	0.32934	intron_variant	ENSG00000156140:E022	4	73307393	73307933	ENSG00000156140	ADAMTS3	protein_coding	-5.12065	1.48091e-06	-0.435258	0.00590736	1	PUTM
chr5:141368091	rs407749	T	C	0.83955	0.16045	upstream_gene_variant	ENSG00000156453:E010	5	141242797	141244599	ENSG00000156453	PCDH1	protein_coding	5.07368	1.80294e-06	0.171444	0.00752367	1	PUTM
chr5:141883061	rs17612068	A	G	0.82166	0.17834	upstream_gene_variant	ENSG00000156453:E010	5	141242797	141244599	ENSG00000156453	PCDH1	protein_coding	4.85741	4.45663e-06	0.198934	0.0185975	2	PUTM
chr2:10790432:GCAC_	NA	D	R	0.87675	0.12325	intron_variant	ENSG00000115761:E003	2	10711928	10711998	ENSG00000115761	NOL10	protein_coding	10.0475	7.78969e-17	0.758588	5.32581e-13	1	PUTM
chr19:8551112	rs12977861	G	T	0.9283	0.0717	synonymous_variant	ENSG00000099783:E039	19	8551042	8551157	ENSG00000099783	HNRNPM	protein_coding	5.27444	7.72521e-07	0.3162	0.00450534	1	PUTM
chr3:140927016	rs149298748	C	T	0.82376	0.17624	upstream_gene_variant	ENSG00000155903:E017	3	141292786	141292909	ENSG00000155903	RASA2	protein_coding	5.4253	4.04216e-07	0.565264	0.00177612	1	PUTM
chr14:23241027	rs9323208	G	C	0.85713	0.14287	downstream_gene_variant	ENSG00000155463:E032	14	23240940	23240963	ENSG00000155463	OXA1L	protein_coding	7.4339	3.66777e-11	0.793385	2.17499e-07	1	PUTM
chr5:132704788	rs78673984	A	C	0.92015	0.07985	upstream_gene_variant	ENSG00000155329:E006	5	132334105	132334219	ENSG00000155329	ZCCHC10	protein_coding	4.63312	1.0877e-05	0.797629	0.0491205	1	PUTM
chr2:183415490	rs6747954	A	T	0.79882	0.20118	upstream_gene_variant	ENSG00000115252:E028	2	183387003	183387039	ENSG00000115252	PDE1A	protein_coding	-5.83312	6.72171e-08	-0.689376	0.000341799	1	PUTM
chr3:126065835	rs77198521	C	T	0.88312	0.11688	upstream_gene_variant	ENSG00000114520:E005	3	125172654	125172799	ENSG00000114520	SNX4	protein_coding	-4.80495	5.45431e-06	-0.345727	0.0333804	1	PUTM
chr3:178621848:CAGAT	NA	R	D	0.85622	0.14378	downstream_gene_variant	ENSG00000114757:E035	3	179618458	179618460	ENSG00000114757	PEX5L	protein_coding	-4.65556	9.94745e-06	-0.776587	0.0428138	1	PUTM
chr6:129189669	rs113068275	T	G	0.94691	0.05309	upstream_gene_variant	ENSG00000152894:E014	6	128306866	128306965	ENSG00000152894	PTPRK	protein_coding	5.12225	1.47102e-06	0.412325	0.00642248	1	PUTM
chr3:100059518:GAATT	NA	R	D	0.67044	0.32956	intron_variant,feature_truncation	ENSG00000114021:E023	3	100073616	100073671	ENSG00000114021	NIT2	protein_coding	4.69495	8.49867e-06	0.177402	0.03504	1	PUTM
chr7:6166947	rs10255914	T	C	0.94951	0.05049	upstream_gene_variant	ENSG00000122512:E002	7	6013030	6013173	ENSG00000122512	PMS2	protein_coding	5.35076	5.57313e-07	0.860823	0.00290416	1	PUTM
chr2:75915920:TA_T	NA	R	D	0.77045	0.22955	downstream_gene_variant	ENSG00000270696:E001	2	75887588	75889334	ENSG00000270696	RP11-342K6.1	antisense	-6.02724	2.80416e-08	-0.201351	0.000153528	1	PUTM
chr6:56172362	rs187131423	C	T	0.94947	0.05053	downstream_gene_variant	ENSG00000151914:E096	6	56466241	56466474	ENSG00000151914	DST	protein_coding	5.06366	1.88001e-06	0.929705	0.00960684	1	PUTM
chr10:88431782	rs11202118	C	T	0.81611	0.18389	downstream_gene_variant	ENSG00000122375:E011	10	88423416	88423559	ENSG00000122375	OPN4	protein_coding	4.81247	5.29028e-06	0.641101	0.0206056	1	PUTM
chr10:133845209:AG_A	NA	R	D	0.87979	0.12021	upstream_gene_variant	ENSG00000151640:E013	10	134010525	134010605	ENSG00000151640	DPYSL4	protein_coding	5.7398	1.01872e-07	0.676297	0.000608482	1	PUTM
chr2:202165206	rs146303601	C	T	0.67966	0.32034	downstream_gene_variant	ENSG00000064012:E034	2	202141628	202141691	ENSG00000064012	CASP8	protein_coding	-6.50465	3.11074e-09	-0.585367	1.15626e-05	1	PUTM
chr18:72256641	rs28534519	G	T	0.89156	0.10844	downstream_gene_variant	ENSG00000264247:E001	18	72259010	72260384	ENSG00000264247	LINC00909	lincRNA	-7.17285	1.30001e-10	-0.579141	6.19323e-07	1	PUTM
chr14:31542510	rs28649794	T	C	0.64633	0.35367	downstream_gene_variant	ENSG00000092148:E028	14	31588916	31588975	ENSG00000092148	HECTD1	protein_coding	-5.00721	2.37793e-06	-0.175291	0.00918595	1	PUTM
chr2:218969536:TGTG_	NA	R	D	0.6028	0.3972	upstream_gene_variant	ENSG00000261338:E001	2	219120042	219122087	ENSG00000261338	RP11-378A13.1	sense_overlapping	6.06282	2.38586e-08	0.456746	7.83517e-05	1	PUTM
chr4:139199112	rs78104750	G	T	0.88491	0.11509	upstream_gene_variant	ENSG00000251372:E004	4	139234445	139234555	ENSG00000251372	LINC00499	lincRNA	-5.57018	2.15202e-07	-1.39002	0.00114186	1	PUTM
chr4:150044:GTGTT	NA	R	D	0.53465	0.46535	upstream_gene_variant	ENSG00000250312:E008	4	154872	156177	ENSG00000250312	ZNF718	lincRNA	-8.18101	9.25953e-13	-0.364924	2.46952e-09	1	PUTM
chr4:120047837	rs6534127	A	G	0.48881	0.48881	upstream_gene_variant	ENSG00000145390:E010	4	120141367	120142650	ENSG00000145390	USP53	protein_coding	-4.95625	2.93626e-06	-0.363721	0.0157325	1	PUTM
chr4:120310922	rs7658368	C	T	0.65569	0.34431	upstream_gene_variant	ENSG00000245958:E022	4	120414488	120414592	ENSG00000245958	RP11-33B1.1	pseudogene	4.93748	3.1725e-06	0.338919	0.0172362	1	PUTM
chr15:50650923	rs677143	C	T	0.61671	0.38329	intron_variant	ENSG00000244879:E011	15	50648568	50648611	ENSG00000244879	GABPB1-AS1	processed_transcript	-5.58948	1.9775e-07	-0.498681	0.000913803	1	PUTM
chr4:120395735	rs1480930	C	T	0.66786	0.33214	intron_variant	ENSG00000245958:E012	4	120381886	120381897	ENSG00000245958	RP11-33B1.1	pseudogene	8.45487	2.36482e-13	0.52793	1.28481e-09	1	PUTM
chr3:153780682	rs7645651	C	T	0.72457	0.27543	intron_variant	ENSG00000243069:E006	3	153744333	153744431	ENSG00000243069	ARHGEF26-AS1	processed_transcript	-6.24594	1.03252e-08	-0.475885	5.02835e-05	1	PUTM
chr3:153780407	rs62276839	C	T	0.84668	0.15332	intron_variant	ENSG00000243069:E009	3	153748090	153748153	ENSG00000243069	ARHGEF26-AS1	processed_transcript	-5.47221	3.29875e-07	-0.529732	0.00160649	1	PUTM
chr1:227175489:GC_G	NA	D	R	0.71751	0.28249	downstream_gene_variant	ENSG00000143776:E003	1	227181328	227181937	ENSG00000143776	CDC42BPA	protein_coding	-5.54979	2.35279e-07	-0.165443	0.00137967	1	PUTM
chr7:93700162	rs7795786	A	G	0.62787	0.37213	upstream_gene_variant	ENSG00000242265:E004	7	94292646	94292741	ENSG00000242265	PEG10	protein_coding	-4.62755	1.11205e-05	-0.319739	0.0364309	1	PUTM
chr3:153787331:AAG_A	NA	D	R	0.67852	0.32148	intron_variant	ENSG00000243069:E001	3	153742190	153744265	ENSG00000243069	ARHGEF26-AS1	processed_transcript	-5.17153	1.19538e-06	-0.24596	0.00582152	1	PUTM
chr12:6945914	rs2269355	C	G	0.59274	0.40726	downstream_gene_variant	ENSG00000010278:E012	12	6315125	6315250	ENSG00000010278	CD9	protein_coding	4.97517	2.71554e-06	0.514849	0.0125947	1	PUTM
chr6:135343829	rs1023179	T	A	0.46983	0.46983	intron_variant	ENSG00000112339:E005	6	135285980	135286286	ENSG00000112339	HBS1L	protein_coding	7.36441	5.14264e-11	0.299075	1.9938e-07	1	PUTM
chr6:125474001	rs576437	C	A	0.52891	0.47109	intron_variant	ENSG00000111907:E010	6	125475527	125475678	ENSG00000111907	TPD52L1	protein_coding	5.5692	2.16127e-07	0.516338	0.000811989	1	PUTM
chr6:35978378	rs2894405	C	T	0.74261	0.25739	intron_variant	ENSG00000112053:E005	6	35911472	35912117	ENSG00000112053	SLC26A8	protein_coding	4.90058	3.69212e-06	0.310448	0.0151488	1	PUTM
chr5:163789191	rs17360177	A	G	0.62314	0.37686	intron_variant	ENSG00000241956:E010	5	163781147	163781158	ENSG00000241956	CTC-340A15.2	antisense	4.89897	3.71657e-06	0.510929	0.0264211	1	PUTM
chr6:91391748	rs13213870	G	A	0.8171	0.1829	upstream_gene_variant	ENSG00000112159:E059	6	90415778	90415911	ENSG00000112159	MDN1	protein_coding	5.01855	2.26863e-06	0.332024	0.0108259	1	PUTM
chr10:6626214	rs41284471	G	A	0.79104	0.20896	non_coding_transcript_exon_variant	ENSG00000237943:E010	10	6627520	6627641	ENSG00000237943	PRKCQ-AS1	lincRNA	-5.23258	9.23122e-07	-0.531938	0.00567904	1	PUTM
chr10:6628224	rs61841332	G	A	0.79104	0.20896	downstream_gene_variant	ENSG00000237943:E010	10	6627520	6627641	ENSG00000237943	PRKCQ-AS1	lincRNA	-5.23258	9.23122e-07	-0.531938	0.00567904	1	PUTM
chr3:155023156:GT_G	NA	R	D	0.56378	0.43622	upstream_gene_variant	ENSG00000240045:E001	3	155008018	155008635	ENSG00000240045	RP11-451G4.2	lincRNA	5.89286	5.14287e-08	0.8912	0.000189206	1	PUTM
chr21:46259884	rs235258	T	C	0.86889	0.13111	downstream_gene_variant	ENSG00000241945:E012	21	45537725	45537844	ENSG00000241945	PWP2	protein_coding	4.80103	5.54169e-06	0.639669	0.0289165	1	PUTM
chr1:242384238	rs7549889	T	C	0.75764	0.24236	downstream_gene_variant	ENSG00000143702:E010	1	243289711	243289796	ENSG00000143702	CEP170	protein_coding	-5.35543	5.4624e-07	-0.196886	0.00250943	1	PUTM
chr16:31010999	rs77353311	A	G	0.89447	0.10553	upstream_gene_variant	ENSG00000089280:E020	16	31198158	31198566	ENSG00000089280	FUS	protein_coding	4.55454	1.48431e-05	0.356211	0.0301018	1	PUTM
chr1:109376855	rs17029497	G	A	0.7538	0.2462	upstream_gene_variant	ENSG00000143126:E041	1	109815455	109815649	ENSG00000143126	CELSR2	protein_coding	-4.58977	1.29172e-05	-0.148025	0.0485687	1	PUTM
chr1:150921415	rs55892644	A	G	0.88209	0.11791	upstream_gene_variant	ENSG00000143387:E011	1	150779725	150779910	ENSG00000143387	CTSK	protein_coding	5.2214	9.67986e-07	0.929847	0.00306077	1	PUTM
chr16:23171457	rs12447053	T	C	0.90297	0.09703	downstream_gene_variant	ENSG00000058600:E058	16	22344965	22345017	ENSG00000058600	POLR3E	protein_coding	4.42346	2.47598e-05	0.371227	0.0496929	1	PUTM
chr20:1608021	rs4471947	T	G	0.62353	0.37647	upstream_gene_variant	ENSG00000088832:E016	20	1373478	1373525	ENSG00000088832	FKBP1A	protein_coding	-4.7428	7.01254e-06	-0.213078	0.0419981	1	PUTM
chr10:11585536	rs11257162	G	A	0.91154	0.08846	upstream_gene_variant	ENSG00000229240:E024	10	10994059	10994129	ENSG00000229240	LINC00710	processed_transcript	4.91606	3.46479e-06	0.73926	0.0187653	1	PUTM
chr1:1213787:T_TA	NA	R	I	0.88452	0.11548	intron_variant,non_coding_transcript_variant,feature_elongation	ENSG00000230415:E001	1	1210603	1210616	ENSG00000230415	RP5-902P8.10	lincRNA	4.73752	7.1632e-06	0.593084	0.0211458	1	PUTM
chr10:27615832	rs569132	T	A	0.51421	0.48579	upstream_gene_variant	ENSG00000230445:E004	10	27539927	27540032	ENSG00000230445	LRRC37A6P	pseudogene	-6.22138	1.15591e-08	-0.637652	6.77594e-05	1	PUTM
chr9:123516572	rs34025993	G	A	0.58727	0.41273	upstream_gene_variant	ENSG00000226752:E020	9	123613634	123613718	ENSG00000226752	PSMD5-AS1	antisense	-5.71048	1.16012e-07	-0.548312	0.000363003	1	PUTM
chr9:123516414:C_CT	NA	I	R	0.55848	0.44152	upstream_gene_variant	ENSG00000226752:E023	9	123613997	123614245	ENSG00000226752	PSMD5-AS1	antisense	-7.71549	9.2486e-12	-0.614808	2.89389e-08	1	PUTM
chr8:11659109	rs2645430	G	A	0.55993	0.44007	upstream_gene_variant	ENSG00000227888:E010	8	12245776	12245805	ENSG00000227888	FAM66A	processed_transcript	5.05246	1.96994e-06	0.559156	0.0107263	1	PUTM
chr9:123516572	rs34025993	G	A	0.58727	0.41273	upstream_gene_variant	ENSG00000226752:E016	9	123609572	123609631	ENSG00000226752	PSMD5-AS1	antisense	-6.02231	2.86752e-08	-0.511866	8.97245e-05	1	PUTM
chr15:64184625	rs7177662	G	A	0.64525	0.35475	regulatory_region_variant	ENSG00000140455:E030	15	63852056	63852083	ENSG00000140455	USP3	protein_coding	4.77125	6.25188e-06	0.38918	0.025789	1	PUTM
chr16:66483806	rs9926387	C	T	0.52991	0.47009	upstream_gene_variant	ENSG00000140932:E008	16	66620900	66621001	ENSG00000140932	CMTM2	protein_coding	4.78576	5.89552e-06	0.389164	0.0169909	1	PUTM
chr14:51934878	rs4898694	A	G	0.56818	0.43182	upstream_gene_variant	ENSG00000087302:E016	14	52470958	52470960	ENSG00000087302	C14orf166	protein_coding	-4.93117	3.25614e-06	-0.166059	0.017886	1	PUTM
chr12:113455808:CAGTT	NA	R	D	0.61265	0.38735	downstream_gene_variant	ENSG00000111335:E013	12	113440737	113440763	ENSG00000111335	OAS2	protein_coding	-4.89682	3.74951e-06	-0.486148	0.0137494	1	PUTM
chr8:157039	rs7387067	C	T	0.89735	0.10265	downstream_gene_variant	ENSG00000223508:E001	8	163251	163707	ENSG00000223508	RPL23AP53	pseudogene	-4.83039	4.91853e-06	-0.741456	0.0200873	1	PUTM
chr21:22113394	rs28696360	T	A	0.91472	0.08528	downstream_gene_variant	ENSG00000224924:E003	21	22115239	22116056	ENSG00000224924	LINC00320	lincRNA	-5.01866	2.26758e-06	-0.394905	0.0142631	1	PUTM
chr6:154646018:G_GT	NA	I	R	0.6356	0.3644	downstream_gene_variant	ENSG00000218757:E001	6	155166208	155166754	ENSG00000218757	RP3-472M2.2	pseudogene	-4.96463	2.83647e-06	-0.418701	0.0137058	1	PUTM
chr2:95537572	rs4854235	C	T	0.68722	0.31278	upstream_gene_variant	ENSG00000223564:E001	2	95425004	95425157	ENSG00000223564	CYP4F32P	pseudogene	-5.93212	4.3103e-08	-0.607589	2.48273e-05	1	PUTM
chr12:110116259	rs10507235	G	C	0.5293	0.4707	upstream_gene_variant	ENSG00000110906:E015	12	109894090	109894118	ENSG00000110906	KCTD10	protein_coding	4.59914	1.24469e-05	0.351118	0.0436013	1	PUTM
chr16:57512497	rs72788080	T	C	0.93362	0.06638	downstream_gene_variant	ENSG00000087263:E024	16	56500116	56500180	ENSG00000087263	OGFOD1	protein_coding	4.96068	2.88304e-06	0.563109	0.0130688	1	PUTM
chr12:9747510:CGCGT	NA	R	D	0.57125	0.42875	downstream_gene_variant	ENSG00000214776:E032	12	9726062	9726130	ENSG00000214776	RP11-726G1.1	pseudogene	-7.57916	1.80474e-11	-0.804869	9.84848e-08	1	PUTM
chr12:9747361	rs10844141	G	A	0.49253	0.49253	downstream_gene_variant	ENSG00000214776:E028	12	9723362	9723488	ENSG00000214776	RP11-726G1.1	pseudogene	-6.80921	7.40976e-10	-0.738463	4.04351e-06	1	PUTM
chr11:116689188	rs71466777	A	T	0.78346	0.21654	upstream_gene_variant	ENSG00000137656:E004	11	116628657	116628666	ENSG00000137656	BUD13	protein_coding	-4.66895	9.42995e-06	-0.520021	0.0487811	1	PUTM
chr7:6059442	rs4720658	C	T	0.77457	0.22543	downstream_gene_variant	ENSG00000086232:E005	7	6063746	6063986	ENSG00000086232	EIF2AK1	protein_coding	-8.39159	3.24374e-13	-0.353254	1.69129e-09	1	PUTM
chr3:100202600:CTCTT	NA	R	D	0.63392	0.36608	downstream_gene_variant	ENSG00000206535:E006	3	100170563	100170579	ENSG00000206535	LNP1	protein_coding	5.00758	2.37437e-06	0.458892	0.0100721	1	PUTM
chr11:82961874	rs552997	G	A	0.62687	0.37313	downstream_gene_variant	ENSG00000137500:E001	11	82970139	82972358	ENSG00000137500	CCDC90B	protein_coding	-8.96831	1.80156e-14	-0.289714	8.58444e-11	1	PUTM
chr11:100829661:AT_A	NA	D	R	0.61037	0.38963	upstream_gene_variant	ENSG00000110318:E016	11	101868760	101868761	ENSG00000110318	KIAA1377	protein_coding	4.89855	3.72304e-06	0.290136	0.0223122	1	PUTM
chr6:31012893	rs140433648	T	C	0.8704	0.1296	upstream_gene_variant	ENSG00000137312:E003	6	30697799	30697963	ENSG00000137312	FLOT1	protein_coding	-5.53553	2.50401e-07	-0.244118	0.00457333	1	PUTM
chr21:36018301:T_TCA	NA	R	I	0.57123	0.42877	downstream_gene_variant	ENSG00000205726:E037	21	35147384	35147412	ENSG00000205726	ITSN1	protein_coding	4.7131	7.90199e-06	0.212253	0.0369655	1	PUTM
chr6:24649122	rs142454813	G	A	0.89868	0.10132	upstream_gene_variant	ENSG00000137261:E007	6	24559241	24559383	ENSG00000137261	KIAA0319	protein_coding	5.22633	9.47944e-07	0.379662	0.00636166	1	PUTM
chr12:25240398	rs859158	A	T	0.56582	0.43418	upstream_gene_variant	ENSG00000205707:E016	12	25357082	25357106	ENSG00000205707	LYRM5	protein_coding	5.13381	1.40126e-06	0.178646	0.007585	1	PUTM
chr1:245199100	rs7533985	T	C	0.53743	0.46257	intron_variant	ENSG00000203666:E025	1	245246924	245246990	ENSG00000203666	EFCAB2	protein_coding	-5.77592	8.67586e-08	-0.394662	0.000535994	1	PUTM
chr6:31603591	rs115366947	G	A	0.44776	0.44776	non_coding_transcript_exon_variant	ENSG00000204469:E049	6	31604024	31604027	ENSG00000204469	PRRC2A	protein_coding	6.37401	5.71432e-09	0.226846	9.39835e-05	1	PUTM
chr4:2678801	rs61791164	G	A	0.94968	0.05032	downstream_gene_variant	ENSG00000109685:E037	4	1944293	1944302	ENSG00000109685	WHSC1	protein_coding	5.26435	8.06477e-07	0.43258	0.00375576	1	PUTM
chr7:67579641:CA_C	NA	R	D	0.85426	0.14574	downstream_gene_variant	ENSG00000198874:E020	7	66563528	66563705	ENSG00000198874	TYW1	protein_coding	4.9274	3.30696e-06	0.293798	0.0230032	1	PUTM
chr1:210408973:T_TCT	NA	R	I	0.60627	0.39373	upstream_gene_variant	ENSG00000203706:E003	1	210406980	210407295	ENSG00000203706	SERTAD4-AS1	antisense	-4.71756	7.76179e-06	-0.345185	0.0372488	1	PUTM
chr7:6462413	rs836517	G	A	0.8336	0.1664	downstream_gene_variant	ENSG00000136238:E016	7	6442134	6442151	ENSG00000136238	RAC1	protein_coding	8.11123	1.30953e-12	0.409872	6.7886e-09	1	PUTM
chr7:6416360	rs71531381	G	C	0.69346	0.30654	intron_variant	ENSG00000136238:E013	7	6441947	6441996	ENSG00000136238	RAC1	protein_coding	-7.52546	2.34657e-11	-0.223647	1.21646e-07	1	PUTM
chr17:4391526	rs74694580	G	A	0.88153	0.11847	downstream_gene_variant	ENSG00000108509:E022	17	4876880	4877064	ENSG00000108509	CAMTA2	protein_coding	4.75591	6.65138e-06	0.367761	0.0389039	1	PUTM
chr12:51466415:AG_A	NA	R	D	0.47377	0.47377	downstream_gene_variant	ENSG00000050426:E074	12	51453589	51453610	ENSG00000050426	LETMD1	protein_coding	4.84481	4.63793e-06	0.190138	0.0147486	1	PUTM
chr3:38137624	rs9825655	C	T	0.92539	0.07461	downstream_gene_variant	ENSG00000136059:E042	3	38048433	38048652	ENSG00000136059	VILL	protein_coding	5.55938	2.25613e-07	0.50623	0.000793706	1	PUTM
chr19:53735359:TTA_T	NA	D	R	0.59296	0.40704	intron_variant	ENSG00000197928:E014	19	53746586	53746808	ENSG00000197928	ZNF677	protein_coding	-6.02292	2.85964e-08	-0.429957	0.000222823	1	PUTM
chr18:5932406	rs75131917	G	A	0.94276	0.05724	upstream_gene_variant	ENSG00000082397:E011	18	5394782	5394792	ENSG00000082397	EPB41L3	protein_coding	-4.94243	3.10847e-06	-0.383541	0.0174478	1	PUTM
chr18:59992577	rs1805033	T	C	0.72129	0.27871	upstream_gene_variant	ENSG00000197563:E054	18	59824997	59825012	ENSG00000197563	PIGN	protein_coding	-5.76611	9.06306e-08	-0.44114	0.000463485	1	PUTM
chr19:52495114	rs1836000	T	C	0.78302	0.21698	3_prime_UTR_variant	ENSG00000197619:E004	19	52494598	52495705	ENSG00000197619	ZNF615	protein_coding	6.77611	8.66964e-10	0.321355	5.83293e-06	1	PUTM
chr12:56988342	rs9368	C	A	0.5578	0.4422	upstream_gene_variant	ENSG00000135404:E025	12	56121055	56121123	ENSG00000135404	CD63	protein_coding	4.8724	4.14381e-06	0.272643	0.0148721	1	PUTM
chr1:1152731	rs76053780	G	A	0.94581	0.05419	upstream_gene_variant	ENSG00000197530:E058	1	1562310	1562379	ENSG00000197530	MIB2	protein_coding	4.62906	1.10541e-05	1.01035	0.0428568	1	PUTM
chr15:52516677	rs12915773	C	T	0.87724	0.12276	downstream_gene_variant	ENSG00000197535:E001	15	52599480	52599482	ENSG00000197535	MYO5A	protein_coding	4.65776	9.86076e-06	0.510851	0.0442551	1	PUTM
chr2:231770686	rs62195304	C	G	0.75381	0.24619	downstream_gene_variant	ENSG00000135898:E006	2	231774952	231775811	ENSG00000135898	GPR55	protein_coding	5.5357	2.50217e-07	0.379253	0.00135218	1	PUTM
chr19:55897327	rs17700376	A	G	0.66631	0.33369	5_prime_UTR_variant	ENSG00000108107:E003	19	55897302	55897303	ENSG00000108107	RPL28	protein_coding	5.60322	1.86183e-07	0.374235	0.00123067	1	PUTM
chr7:22880856	rs17147344	C	A	0.72761	0.27239	upstream_gene_variant	ENSG00000196683:E002	7	22852590	22852591	ENSG00000196683	TOMM7	protein_coding	4.768	6.33466e-06	0.369097	0.0337511	1	PUTM
chr18:34198274	rs185134606	G	T	0.81886	0.18114	intron_variant	ENSG00000134775:E017	18	34232533	34232892	ENSG00000134775	FHOD3	protein_coding	4.72994	7.38515e-06	0.446151	0.0374058	1	PUTM
chr18:34397669	rs74609957	A	G	0.68636	0.31364	3_prime_UTR_variant	ENSG00000134779:E005	18	34366536	34366945	ENSG00000134779	TPGS2	protein_coding	-5.29526	7.06865e-07	-0.184783	0.0029448	1	PUTM
chr9:139899352	rs4576515	T	C	0.60681	0.39319	downstream_gene_variant	ENSG00000107331:E021	9	139904435	139904576	ENSG00000107331	ABCA2	protein_coding	6.96508	3.52618e-10	0.316893	1.40589e-06	1	PUTM
chr14:101354691	rs80111267	A	G	0.90479	0.09521	downstream_gene_variant	ENSG00000196405:E003	14	100485913	100486024	ENSG00000196405	EVL	protein_coding	5.36768	5.18237e-07	1.03529	0.00244919	1	PUTM
chr14:100171095	rs17098927	A	C	0.88058	0.11942	upstream_gene_variant	ENSG00000196405:E003	14	100485913	100486024	ENSG00000196405	EVL	protein_coding	4.74284	7.08631e-06	0.608749	0.0334899	2	PUTM
chr14:101387747	rs74870026	G	A	0.92503	0.07497	downstream_gene_variant	ENSG00000196405:E003	14	100485913	100486024	ENSG00000196405	EVL	protein_coding	4.68614	8.98698e-06	0.809065	0.0424725	3	PUTM
chr1:110282972	rs1332018	T	G	0.58582	0.41418	5_prime_UTR_variant	ENSG00000134202:E012	1	110282051	110282115	ENSG00000134202	GSTM3	protein_coding	7.75328	7.68044e-12	0.371339	3.26419e-08	1	PUTM
chr1:110283785	rs4970777	T	C	0.58582	0.41418	intron_variant	ENSG00000134202:E012	1	110282051	110282115	ENSG00000134202	GSTM3	protein_coding	7.75328	7.68044e-12	0.371339	3.26419e-08	1	PUTM
chr1:110259016	rs3768490	G	T	0.63105	0.36895	downstream_gene_variant	ENSG00000134202:E012	1	110282051	110282115	ENSG00000134202	GSTM3	protein_coding	4.77109	6.32415e-06	0.289231	0.0268776	2	PUTM
chr1:41318440	rs4660473	A	G	0.79862	0.20138	downstream_gene_variant	ENSG00000187815:E004	1	40945005	40945160	ENSG00000187815	ZFP69	protein_coding	5.05927	1.9148e-06	0.391844	0.00883108	1	PUTM
chr19:16831659	rs8112399	T	C	0.57653	0.42347	intron_variant	ENSG00000188039:E027	19	16918397	16918947	ENSG00000188039	NWD1	protein_coding	5.82555	6.95302e-08	0.455729	0.000417668	1	PUTM
chr1:247272298	rs10924919	C	T	0.57486	0.42514	upstream_gene_variant	ENSG00000188295:E005	1	247264592	247264621	ENSG00000188295	ZNF669	protein_coding	-4.73849	7.13533e-06	-0.294247	0.04882	1	PUTM
chr9:137530136	rs67262770	A	G	0.91527	0.08473	downstream_gene_variant	ENSG00000196363:E009	9	137013410	137013465	ENSG00000196363	WDR5	protein_coding	4.87727	4.06219e-06	0.382683	0.025543	1	PUTM
chr9:77744416	rs6560421	A	G	0.62316	0.37684	upstream_gene_variant	ENSG00000106733:E003	9	77676118	77676483	ENSG00000106733	NMRK1	protein_coding	6.93273	4.11565e-10	0.388957	2.11709e-06	1	PUTM
chr9:5671273:TA_T	NA	R	D	0.82844	0.17156	upstream_gene_variant	ENSG00000107020:E002	9	5361078	5361187	ENSG00000107020	PLGRKT	protein_coding	-4.83627	4.80221e-06	-0.364917	0.0245681	1	PUTM
chr9:4736486:AAC_A	NA	D	R	0.67983	0.32017	downstream_gene_variant	ENSG00000107020:E002	9	5361078	5361187	ENSG00000107020	PLGRKT	protein_coding	-4.86628	4.29823e-06	-0.251924	0.0219897	2	PUTM
chr3:197624444	rs60149583	A	G	0.78204	0.21796	downstream_gene_variant	ENSG00000186001:E053	3	197607629	197610247	ENSG00000186001	LRCH3	protein_coding	5.01852	2.26887e-06	0.132597	0.00688376	1	PUTM
chr12:77255161	rs57381317	T	A	0.84165	0.15835	downstream_gene_variant	ENSG00000186908:E058	12	77245173	77247474	ENSG00000186908	ZDHHC17	protein_coding	6.05511	2.47095e-08	0.238375	0.000117642	1	PUTM
chr7:51098970	rs2240091	C	T	0.73861	0.26139	non_coding_transcript_exon_variant	ENSG00000106078:E009	7	51098509	51098606	ENSG00000106078	COBL	protein_coding	6.46425	3.75607e-09	0.285191	2.22547e-05	1	PUTM
chr7:51100959	rs2189432	G	T	0.73879	0.26121	non_coding_transcript_exon_variant	ENSG00000106078:E009	7	51098509	51098606	ENSG00000106078	COBL	protein_coding	6.46425	3.75607e-09	0.285191	2.22547e-05	1	PUTM
chr3:158640152	rs74863378	C	T	0.94437	0.05563	upstream_gene_variant	ENSG00000079257:E006	3	158387383	158387399	ENSG00000079257	LXN	protein_coding	-4.68325	8.90636e-06	-0.839591	0.0417619	1	PUTM
chr14:73958101	rs10147070	C	T	0.81943	0.18057	upstream_gene_variant	ENSG00000184227:E003	14	74008197	74008399	ENSG00000184227	ACOT1	protein_coding	5.82169	7.07408e-08	0.954764	0.000340758	1	PUTM
chr1:110503963	rs12036565	C	T	0.9459	0.0541	downstream_gene_variant	ENSG00000184371:E023	1	110466682	110466812	ENSG00000184371	CSF1	protein_coding	5.12104	1.47852e-06	0.859392	0.00640643	1	PUTM
chr1:2049436:T_TC	NA	I	R	0.58326	0.41674	downstream_gene_variant	ENSG00000182873:E004	1	2114263	2115009	ENSG00000182873	RP11-181G12.2	antisense	5.00373	2.41254e-06	0.427027	0.0102002	1	PUTM
chr14:92590564	rs7151932	T	A	0.71486	0.28514	upstream_gene_variant	ENSG00000183648:E006	14	92585193	92585310	ENSG00000183648	NDUFB1	protein_coding	6.65518	1.53514e-09	0.590501	8.26825e-06	1	PUTM
chr4:492931	rs143163975	G	A	0.94392	0.05608	upstream_gene_variant	ENSG00000133256:E035	4	658670	658698	ENSG00000133256	PDE6B	protein_coding	4.83581	4.81116e-06	1.04	0.0188116	1	PUTM
chr1:203773891	rs11240538	T	C	0.86562	0.13438	upstream_gene_variant	ENSG00000182004:E015	1	203839206	203839209	ENSG00000182004	SNRPE	protein_coding	-5.3154	6.48538e-07	-0.60345	0.00278353	1	PUTM
chr1:203773894	rs11240539	A	G	0.86562	0.13438	upstream_gene_variant	ENSG00000182004:E015	1	203839206	203839209	ENSG00000182004	SNRPE	protein_coding	-5.3154	6.48538e-07	-0.60345	0.00278353	1	PUTM
chr17:26484224:A_AT	NA	R	I	0.9465	0.0535	downstream_gene_variant	ENSG00000132581:E008	17	26976156	26976294	ENSG00000132581	SDF2	protein_coding	5.48145	3.16904e-07	0.694855	0.000846451	1	PUTM
chr8:1718294	rs111520013	T	A	0.92537	0.07463	upstream_gene_variant	ENSG00000104728:E017	8	1817447	1819297	ENSG00000104728	ARHGEF10	protein_coding	-4.80094	5.5438e-06	-0.419549	0.048475	1	PUTM
chr8:1720364	rs113243095	A	C	0.92536	0.07464	upstream_gene_variant	ENSG00000104728:E017	8	1817447	1819297	ENSG00000104728	ARHGEF10	protein_coding	-4.80094	5.5438e-06	-0.419549	0.048475	1	PUTM
chr8:1721352	rs113067642	A	G	0.92536	0.07464	upstream_gene_variant	ENSG00000104728:E017	8	1817447	1819297	ENSG00000104728	ARHGEF10	protein_coding	-4.80094	5.5438e-06	-0.419549	0.048475	1	PUTM
chr8:1722322	rs56255752	C	G	0.92536	0.07464	upstream_gene_variant	ENSG00000104728:E017	8	1817447	1819297	ENSG00000104728	ARHGEF10	protein_coding	-4.80094	5.5438e-06	-0.419549	0.048475	1	PUTM
chr8:1722323	rs55634012	T	C	0.92536	0.07464	upstream_gene_variant	ENSG00000104728:E017	8	1817447	1819297	ENSG00000104728	ARHGEF10	protein_coding	-4.80094	5.5438e-06	-0.419549	0.048475	1	PUTM
chr8:1722495	rs55991725	T	C	0.92537	0.07463	upstream_gene_variant	ENSG00000104728:E017	8	1817447	1819297	ENSG00000104728	ARHGEF10	protein_coding	-4.80094	5.5438e-06	-0.419549	0.048475	1	PUTM
chr8:1723896	rs56147268	T	C	0.92537	0.07463	upstream_gene_variant	ENSG00000104728:E017	8	1817447	1819297	ENSG00000104728	ARHGEF10	protein_coding	-4.80094	5.5438e-06	-0.419549	0.048475	1	PUTM
chr8:1723968:GAC_G	NA	R	D	0.92537	0.07463	upstream_gene_variant	ENSG00000104728:E017	8	1817447	1819297	ENSG00000104728	ARHGEF10	protein_coding	-4.80094	5.5438e-06	-0.419549	0.048475	1	PUTM
chr8:1728292	rs12546965	T	C	0.92537	0.07463	upstream_gene_variant	ENSG00000104728:E017	8	1817447	1819297	ENSG00000104728	ARHGEF10	protein_coding	-4.80094	5.5438e-06	-0.419549	0.048475	1	PUTM
chr10:90750909	rs12775501	C	T	0.65612	0.34388	5_prime_UTR_variant	ENSG00000026103:E030	10	90773974	90774207	ENSG00000026103	FAS	protein_coding	6.81347	7.26163e-10	0.653954	3.53061e-06	1	PUTM
chr11:89888827:GTAT_	NA	R	D	0.65519	0.34481	intron_variant,feature_truncation	ENSG00000077616:E013	11	89868727	89868838	ENSG00000077616	NAALAD2	protein_coding	5.7002	1.21419e-07	0.382192	0.000523072	1	PUTM
chr1:19148774	rs112292906	C	G	0.76124	0.23876	downstream_gene_variant	ENSG00000077549:E026	1	19811980	19811981	ENSG00000077549	CAPZB	protein_coding	4.75388	6.70611e-06	0.466829	0.0394319	1	PUTM
chr11:89917928	rs2000533	G	A	0.91365	0.08635	intron_variant	ENSG00000077616:E014	11	89880498	89880568	ENSG00000077616	NAALAD2	protein_coding	5.30362	6.82035e-07	0.595215	0.00293821	1	PUTM
chr5:169843630	rs13175143	C	T	0.8544	0.1456	upstream_gene_variant	ENSG00000181163:E026	5	170827160	170827214	ENSG00000181163	NPM1	protein_coding	4.67762	9.10904e-06	0.122817	0.0421293	1	PUTM
chr15:30158530	rs71470928	T	C	0.93954	0.06046	upstream_gene_variant	ENSG00000104059:E008	15	29443937	29444044	ENSG00000104059	FAM189A1	protein_coding	4.77766	6.09202e-06	0.59266	0.0172709	1	PUTM
chr3:57371397	rs1851574	A	G	0.94449	0.05551	downstream_gene_variant	ENSG00000180376:E020	3	56595285	56595406	ENSG00000180376	CCDC66	protein_coding	4.85211	4.50194e-06	0.882252	0.0219785	1	PUTM
chr20:34588214:T_TG	NA	R	I	0.77318	0.22682	upstream_gene_variant	ENSG00000131051:E085	20	34328746	34328759	ENSG00000131051	RBM39	protein_coding	5.4296	3.96778e-07	0.204456	0.00105662	1	PUTM
chr15:99672722	rs2292288	G	A	0.48135	0.48135	downstream_gene_variant	ENSG00000103852:E022	15	99701953	99702072	ENSG00000103852	TTC23	protein_coding	-4.97009	2.77319e-06	-0.344941	0.0181616	1	PUTM
chr6:169631965:C_CCT	NA	R	I	0.79512	0.20488	upstream_gene_variant	ENSG00000130023:E015	6	170156434	170156511	ENSG00000130023	ERMARD	protein_coding	5.00595	2.3904e-06	0.360986	0.0133982	1	PUTM
chrX:15041115	rs186006480	C	T	0.93033	0.06967	downstream_gene_variant	ENSG00000130150:E022	X	14936802	14936904	ENSG00000130150	MOSPD2	protein_coding	4.60086	1.23623e-05	0.42179	0.0320308	1	PUTM
chr11:784340	rs7104929	C	G	0.51886	0.48114	downstream_gene_variant	ENSG00000177236:E001	11	780117	780155	ENSG00000177236	AP006621.1	pseudogene	-5.51991	2.68055e-07	-0.545491	0.00142686	1	PUTM
chr7:80468187	rs73139750	T	C	0.60567	0.39433	intron_variant	ENSG00000075223:E001	7	80371854	80374183	ENSG00000075223	SEMA3C	protein_coding	4.80321	5.49288e-06	0.50043	0.0238171	1	PUTM
chr11:74318299:ATT_A	NA	R	D	0.88592	0.11408	downstream_gene_variant	ENSG00000175575:E030	11	73620558	73620638	ENSG00000175575	PAAF1	protein_coding	4.6787	9.06968e-06	0.41634	0.0310183	1	PUTM
chr13:99816631	rs9513574	G	A	0.85168	0.14832	upstream_gene_variant	ENSG00000102572:E001	13	99102455	99104412	ENSG00000102572	STK24	protein_coding	-4.70251	8.24505e-06	-0.263768	0.0435504	1	PUTM
chr14:88961387:GAGTG	NA	R	D	0.69581	0.30419	downstream_gene_variant	ENSG00000042317:E029	14	88882270	88883054	ENSG00000042317	SPATA7	protein_coding	7.06852	2.14797e-10	0.609643	1.05745e-06	1	PUTM
chr1:27720178	rs2504786	T	C	0.70895	0.29105	downstream_gene_variant	ENSG00000126705:E004	1	27861370	27861427	ENSG00000126705	AHDC1	protein_coding	-4.83186	4.88921e-06	-0.420558	0.0118026	1	PUTM
chr3:192129931	rs11710062	A	G	0.66105	0.33895	upstream_gene_variant	ENSG00000127252:E004	3	192980791	192981024	ENSG00000127252	HRASLS	protein_coding	-4.71692	7.7817e-06	-0.253367	0.0383638	1	PUTM
chr17:79092962	rs140814326	T	C	0.80324	0.19676	downstream_gene_variant	ENSG00000173821:E087	17	78355347	78355527	ENSG00000173821	RNF213	protein_coding	5.22847	9.39396e-07	0.382678	0.0061042	1	PUTM
chr7:63991258	rs57297484	T	A	0.73163	0.26837	intron_variant	ENSG00000173041:E001	7	63980262	63982303	ENSG00000173041	ZNF680	protein_coding	4.92134	3.3904e-06	0.165762	0.0138159	1	PUTM
chr3:122668807	rs55987998	T	C	0.72943	0.27057	downstream_gene_variant	ENSG00000173175:E028	3	123049787	123049863	ENSG00000173175	ADCY5	protein_coding	-5.793	8.04022e-08	-0.244389	0.00034991	1	PUTM
chr9:128792278	rs6478721	A	G	0.64036	0.35964	upstream_gene_variant	ENSG00000173611:E024	9	127791923	127792018	ENSG00000173611	SCAI	protein_coding	-5.06445	1.87383e-06	-0.300404	0.00623424	1	PUTM
chr17:7568925	rs55745760	C	T	0.6525	0.3475	downstream_gene_variant	ENSG00000072818:E009	17	7245594	7245647	ENSG00000072818	ACAP1	protein_coding	5.21629	9.89193e-07	0.588666	0.00476297	1	PUTM
chr13:101744417	rs658213	T	C	0.69389	0.30611	upstream_gene_variant	ENSG00000125247:E003	13	101257125	101257396	ENSG00000125247	TMTC4	protein_coding	5.06695	1.85442e-06	0.369821	0.00980801	1	PUTM
chrX:150088275:GTTCC	NA	R	D	0.47549	0.47549	upstream_gene_variant	ENSG00000102181:E020	X	150066995	150067082	ENSG00000102181	CD99L2	protein_coding	-4.685	8.84409e-06	-0.253438	0.025524	1	PUTM
chr18:3127438	rs113932257	T	C	0.94553	0.05447	downstream_gene_variant	ENSG00000170579:E009	18	3508568	3508659	ENSG00000170579	DLGAP1	protein_coding	4.82547	5.01795e-06	0.589653	0.0414131	1	PUTM
chr8:125567579	rs12543500	T	C	0.8925	0.1075	intron_variant	ENSG00000170873:E025	8	125577969	125578000	ENSG00000170873	MTSS1	protein_coding	-4.85614	4.42853e-06	-0.527829	0.0227848	1	PUTM
chr19:6878623	rs331684	C	G	0.87625	0.12375	downstream_gene_variant	ENSG00000171105:E027	19	7172301	7172445	ENSG00000171105	INSR	protein_coding	4.73035	7.37282e-06	0.279061	0.0499877	1	PUTM
chr11:22907896	rs2429768	G	A	0.83013	0.16987	downstream_gene_variant	ENSG00000171714:E005	11	22242643	22242756	ENSG00000171714	ANO5	protein_coding	5.33613	5.93432e-07	0.306496	0.00359027	1	PUTM
chr18:13946574:TTC_T	NA	R	D	0.80114	0.19886	downstream_gene_variant	ENSG00000101639:E036	18	13059312	13059313	ENSG00000101639	CEP192	protein_coding	-4.77493	6.15944e-06	-0.706454	0.0337661	1	PUTM
chr17:42056480	rs2700836	T	C	0.93833	0.06167	upstream_gene_variant	ENSG00000168591:E017	17	42265300	42265377	ENSG00000168591	TMUB2	protein_coding	4.60949	1.19467e-05	0.86529	0.0460904	1	PUTM
chr15:43765978	rs2584706	T	C	0.876	0.124	downstream_gene_variant	ENSG00000168803:E018	15	43641105	43641243	ENSG00000168803	ADAL	protein_coding	5.07239	1.81272e-06	0.346985	0.00348042	1	PUTM
chr17:80003372	rs145560404	T	C	0.88866	0.11134	upstream_gene_variant	ENSG00000169738:E022	17	79994290	79994324	ENSG00000169738	DCXR	protein_coding	-5.17509	1.17754e-06	-0.257281	0.00660013	1	PUTM
chr17:80005032	rs6502049	G	A	0.68269	0.31731	upstream_gene_variant	ENSG00000169738:E036	17	79994805	79994863	ENSG00000169738	DCXR	protein_coding	-4.80855	5.37508e-06	-0.197533	0.0301273	1	PUTM
chr15:76317454	rs334934	A	G	0.87825	0.12175	intron_variant	ENSG00000169752:E017	15	76251460	76251481	ENSG00000169752	NRG4	protein_coding	4.72909	7.41035e-06	0.678	0.0242467	1	PUTM
chr20:56989565	rs113378228	G	A	0.91785	0.08215	intron_variant	ENSG00000124164:E010	20	57014001	57014032	ENSG00000124164	VAPB	protein_coding	-4.98333	2.62539e-06	-0.329494	0.0127962	1	PUTM
chr20:48560410	rs35932253	G	T	0.89855	0.10145	downstream_gene_variant	ENSG00000124228:E004	20	47839494	47839553	ENSG00000124228	DDX27	protein_coding	4.83999	4.73001e-06	0.776417	0.023423	1	PUTM
chr3:56858097	rs3898134	C	A	0.92927	0.07073	downstream_gene_variant	ENSG00000168374:E013	3	57582333	57582532	ENSG00000168374	ARF4	protein_coding	5.15998	1.25508e-06	0.993908	0.00652891	1	PUTM
chr17:48505499	rs6504655	A	G	0.57686	0.42314	intron_variant	ENSG00000167107:E065	17	48551366	48551559	ENSG00000167107	ACSF2	protein_coding	4.67057	9.3693e-06	0.403028	0.0368307	1	PUTM
chr2:128389624	rs10186397	G	A	0.52866	0.47134	downstream_gene_variant	ENSG00000072163:E004	2	128396003	128396044	ENSG00000072163	LIMS2	protein_coding	5.62048	1.72584e-07	0.592602	0.000898646	1	PUTM
chr14:35444383	rs113770696	C	T	0.82349	0.17651	upstream_gene_variant	ENSG00000100883:E036	14	35492116	35492286	ENSG00000100883	SRP54	protein_coding	5.0831	1.73333e-06	0.250393	0.0088764	1	PUTM
chr14:90579580	rs11628144	A	T	0.90988	0.09012	downstream_gene_variant	ENSG00000100784:E024	14	91467432	91467503	ENSG00000100784	RPS6KA5	protein_coding	5.12126	1.47713e-06	0.645462	0.00718624	1	PUTM
chr18:71305525	rs7232378	A	T	0.79874	0.20126	downstream_gene_variant	ENSG00000166347:E004	18	71920673	71920730	ENSG00000166347	CYB5A	protein_coding	-4.79785	5.61356e-06	-0.238129	0.0300999	1	PUTM
chr18:71426705	rs58146687	G	A	0.90328	0.09672	upstream_gene_variant	ENSG00000166342:E014	18	70501274	70502554	ENSG00000166342	NETO1	protein_coding	-5.72396	1.09286e-07	-0.464209	0.000699979	1	PUTM
chr10:119021114	rs7085415	G	T	0.6011	0.3989	intron_variant	ENSG00000165646:E017	10	119036673	119038941	ENSG00000165646	SLC18A2	protein_coding	5.00875	2.36283e-06	0.133573	0.00878263	1	PUTM
chr10:119103471	rs181440	C	A	0.57086	0.42914	intron_variant	ENSG00000165650:E001	10	119040000	119043817	ENSG00000165650	PDZD8	protein_coding	5.08942	1.68811e-06	0.0850695	0.00633547	1	PUTM
chr7:73193149:AAAG_	NA	R	D	0.72017	0.27983	downstream_gene_variant	ENSG00000165171:E006	7	73254744	73254879	ENSG00000165171	WBSCR27	protein_coding	-4.55883	1.45946e-05	-0.594003	0.0303422	1	PUTM
chr11:17367249	rs10832771	G	A	0.69776	0.30224	intron_variant	ENSG00000070081:E050	11	17351674	17351844	ENSG00000070081	NUCB2	protein_coding	5.1255	1.45108e-06	0.30435	0.00695356	1	PUTM
chr5:96089067	rs17480169	A	C	0.68941	0.31059	downstream_gene_variant	ENSG00000164307:E003	5	96111621	96111898	ENSG00000164307	ERAP1	protein_coding	6.17112	1.45563e-08	0.349316	7.20391e-05	1	PUTM
chr5:96233248:C_CT	NA	I	R	0.47505	0.47505	intron_variant	ENSG00000164308:E018	5	96232107	96232208	ENSG00000164308	ERAP2	protein_coding	-6.34538	6.52482e-09	-0.64564	3.37007e-05	1	PUTM
chr16:5528805	rs2450380	A	G	0.67233	0.32767	downstream_gene_variant	ENSG00000118900:E016	16	4910746	4910954	ENSG00000118900	UBN1	protein_coding	4.90097	3.68622e-06	0.316386	0.0223016	1	PUTM
chr4:41028185	rs6840155	A	G	0.76462	0.23538	intron_variant	ENSG00000163697:E049	4	41015600	41015963	ENSG00000163697	APBB2	protein_coding	-4.96681	2.81099e-06	-0.248989	0.0173017	1	PUTM
chr2:28387402:T_TA	NA	R	I	0.94554	0.05446	regulatory_region_variant	ENSG00000163803:E060	2	28841208	28841266	ENSG00000163803	PLB1	protein_coding	5.24702	8.68204e-07	1.16311	0.00413612	1	PUTM
chr4:87702428	rs10013467	G	C	0.84536	0.15464	intron_variant	ENSG00000163629:E058	4	87735609	87736302	ENSG00000163629	PTPN13	protein_coding	5.69532	1.24068e-07	0.267726	0.000648503	1	PUTM
chr1:66126159	rs4655764	C	T	0.58582	0.41418	upstream_gene_variant	ENSG00000118473:E052	1	67206955	67207119	ENSG00000118473	SGIP1	protein_coding	4.70055	8.31008e-06	0.116247	0.0456224	1	PUTM
chr14:51463358	rs72687113	C	T	0.93902	0.06098	upstream_gene_variant	ENSG00000100503:E012	14	51193954	51194406	ENSG00000100503	NIN	protein_coding	4.84619	4.61198e-06	0.58507	0.022571	1	PUTM
chr4:20733270	rs2114474	A	G	0.47761	0.47761	intron_variant	ENSG00000163138:E064	4	20729213	20729408	ENSG00000163138	PACRGL	protein_coding	-6.88541	5.15754e-10	-0.320159	2.92793e-06	1	PUTM
chr4:20738921:T_TG	NA	I	R	0.48134	0.48134	intron_variant	ENSG00000163138:E064	4	20729213	20729408	ENSG00000163138	PACRGL	protein_coding	-6.88541	5.15754e-10	-0.320159	2.92793e-06	1	PUTM
chr4:20739530	rs6858843	G	A	0.48134	0.48134	intron_variant	ENSG00000163138:E064	4	20729213	20729408	ENSG00000163138	PACRGL	protein_coding	-6.88541	5.15754e-10	-0.320159	2.92793e-06	1	PUTM
chr22:45705241	rs226503	T	G	0.82836	0.17164	5_prime_UTR_variant	ENSG00000100376:E040	22	45732209	45732275	ENSG00000100376	FAM118A	protein_coding	-6.79044	8.09993e-10	-0.707069	5.05193e-06	1	PUTM
chr12:98659260:A_ATT	NA	R	I	0.87099	0.12901	upstream_gene_variant	ENSG00000120802:E031	12	98941351	98941479	ENSG00000120802	TMPO	protein_coding	4.7035	8.21256e-06	0.652938	0.0331048	1	PUTM
chr22:45703444	rs226502	G	A	0.82835	0.17165	upstream_gene_variant	ENSG00000100376:E031	22	45726484	45726600	ENSG00000100376	FAM118A	protein_coding	-6.33402	6.87717e-09	-0.671223	4.28929e-05	1	PUTM
chr1:207994429	rs4844393	T	C	0.76678	0.23322	downstream_gene_variant	ENSG00000117335:E018	1	207941124	207941168	ENSG00000117335	CD46	protein_coding	5.50205	2.8974e-07	0.516798	0.00109667	1	PUTM
chr1:64906160:AC_A	NA	R	D	0.67888	0.32112	regulatory_region_variant	ENSG00000158966:E028	1	65142578	65142694	ENSG00000158966	CACHD1	protein_coding	-4.69645	8.44778e-06	-0.302621	0.0442326	1	PUTM
chr9:116485008	rs7045436	C	A	0.78675	0.21325	upstream_gene_variant	ENSG00000157657:E024	9	116810173	116810274	ENSG00000157657	ZNF618	protein_coding	5.11757	1.50019e-06	0.600423	0.0080995	1	PUTM
chr1:3570883	rs6697769	C	T	0.51495	0.48505	downstream_gene_variant	ENSG00000158109:E006	1	3544973	3546691	ENSG00000158109	TPRG1L	protein_coding	6.56872	2.30468e-09	0.1557	1.22079e-05	1	PUTM
chr15:42817403	rs62019288	A	T	0.89304	0.10696	downstream_gene_variant	ENSG00000067369:E057	15	43785285	43785303	ENSG00000067369	TP53BP1	protein_coding	4.61087	1.18816e-05	0.696174	0.0206502	1	PUTM
[truncated: 9,629 more rows]

## Sheet: Legend
snp_location	The location of variant associated with the gene expression
rs_ID	The rs ID
Al1	The coded (or effect) allele for SNP. With indels, either a "R" for reference or "D" for deletion or "I" for insertion.
Al2	The reference (or baseline) allele for SNP. With indels, either a "R" for reference or "D" for deletion or "I" for insertion.
Freq1	Frequency of the coded allele
MAF	Minor Allele Frequency
snp_gene_relationship	Variant annotation using Variant effect predictor - VEP https://www.ensembl.org/info/docs/tools/vep/index.html
exon_ID	The exon ID generated by DEXSeq
exon_chr	Exon chromosome location
start_exon	Genomic start of the exon
stop_exon	Genomic stop of the exon
gene_ID	Ensembl gene ID which the exon is member
gene_symbol	Gene name which the exon is member
gene_biotype	Gene biotype
tstat	t-statistic (effect size estimate / standard error)
pvalue	p-value of eQTL
beta	Regression coefficient from linear model
FDR	False Discovery Rate
rank	Indicates the iteration at which the secondary signal was identified through conditional analysis. 0 indicated a primary signal.
tissue	One of the two brain regions analysed
