# Supplementary material for: Regulatory sites for splicing in human basal ganglia are enriched for disease-relevant information
Source: Nat Commun. 2020 Feb 25;11:1041. doi: 10.1038/s41467-020-14483-x (PMC7042265; doi:10.1038/s41467-020-14483-x)
Supplement: Supplementary file 7 — Supplementary Data 4 [file 41467_2020_14483_MOESM7_ESM.xlsx]

## Sheet: exex_eQTL_sup_3
snp_location	rs_ID	Al1	Al2	Freq1	MAF	snp_gene_relationship	ex_ex_ID	ex_ex_chr	start_left_exon	stop_left_exon	start_right_exon	stop_right_exon	transcript_ID	gene_ID	gene_symbol	gene_biotype	tstat	pvalue	beta	FDR	rank	tissue
chr22:27731294	rs909527	A	G	0.52148	0.47852	splice_region_variant	359055_359056	22	27727747	27727899	27731118	27731291	ENST00000413244	ENSG00000230051	CTA-929C8.8	lincRNA	5.97517	3.55e-08	0.362286	0.000190967	1	PUTM
chr16:23893160	rs11864224	C	A	0.89451	0.10549	upstream_gene_variant	198491_198492	16	23093758	23093878	23096180	23096310	ENST00000219689	ENSG00000103404	USP31	protein_coding	4.70378	8.2e-06	0.600958	0.0278584	1	PUTM
chr1:185968260:TTA_T	NA	R	D	0.9472	0.0528	upstream_gene_variant	41404_41405	1	185116313	185116378	185119510	185119624	ENST00000487028	ENSG00000121486	TRMT1L	protein_coding	4.90294	3.66e-06	1.15367	0.0113939	1	PUTM
chr22:25577915	rs6004467	T	C	0.67822	0.32178	intron_variant	358540_358542	22	25570206	25570456	25573314	25573489	ENST00000358431	ENSG00000197077	KIAA1671	protein_coding	-4.71344	7.89e-06	-0.423978	0.0326934	1	PUTM
chr7:5150136	rs13222420	C	T	0.94482	0.05518	downstream_gene_variant	473022_473024	7	5355586	5355703	5359948	5360057	ENST00000328270	ENSG00000182095	TNRC18	protein_coding	5.12354	1.46e-06	0.870704	0.00899482	1	PUTM
chr6:96244260	rs7760124	C	T	0.55172	0.44828	upstream_gene_variant	463062_463063	6	97000357	97000538	97001160	97003152	ENST00000369278	ENSG00000014123	UFL1	protein_coding	4.76064	6.53e-06	0.164842	0.0302923	1	PUTM
chr2:62070676	rs17513791	T	C	0.94769	0.05231	upstream_gene_variant	306006_306007	2	61541719	61541879	61542009	61542109	ENST00000398571	ENSG00000115464	USP34	protein_coding	5.89038	5.2e-08	0.852989	0.000224345	1	PUTM
chr9:38409663	rs12685364	T	C	0.91014	0.08986	downstream_gene_variant	525077_525078	9	38588547	38588660	38593756	38593906	ENST00000399703	ENSG00000180071	ANKRD18A	protein_coding	-4.57038	1.39e-05	-0.477896	0.043243	1	PUTM
chr2:161079897	rs2925759	C	T	0.81705	0.18295	downstream_gene_variant	320647_320650	2	159992704	159992809	160005652	160005783	ENST00000263635	ENSG00000115183	TANC1	protein_coding	5.06094	1.9e-06	0.664999	0.0115059	1	PUTM
chr6:135378253:T_TA	NA	R	I	0.4616	0.4616	regulatory_region_variant	467262_467264	6	135303595	135303700	135306478	135306547	ENST00000526100	ENSG00000112339	HBS1L	protein_coding	5.63385	1.63e-07	0.236398	0.000630885	1	PUTM
chr9:16205048	rs12237487	C	G	0.94063	0.05937	upstream_gene_variant	521823_521825	9	15211263	15211395	15214136	15214247	ENST00000297615;ENST00000355694	ENSG00000155158	TTC39B	protein_coding	4.80438	5.47e-06	0.69521	0.0325994	1	PUTM
chr11:2458332	rs11022827	C	T	0.79137	0.20863	downstream_gene_variant	72973_72975	11	1462028	1462158	1463719	1463836	ENST00000529951;ENST00000529433	ENSG00000174672	BRSK2	protein_coding	4.9457	3.07e-06	0.406385	0.0201067	1	PUTM
chr3:49931343	rs9815930	A	T	0.50368	0.49632	upstream_gene_variant	377586_377588	3	50004902	50006181	50009491	50009581	ENST00000425608	ENSG00000004534	RBM6	protein_coding	4.77819	6.08e-06	0.260973	0.0162001	1	PUTM
chr9:101328989	rs62576025	G	A	0.83283	0.16717	downstream_gene_variant	530224_530225	9	100420921	100421025	100423227	100423350	ENST00000375147	ENSG00000136937	NCBP1	protein_coding	-4.68798	8.83e-06	-0.494396	0.0351572	2	PUTM
chr10:3193412	rs76088740	C	T	0.9277	0.0723	missense_variant	52231_52233	10	3191812	3191945	3193438	3193555	ENST00000224949	ENSG00000107959	PITRM1	protein_coding	5.12931	1.43e-06	0.550639	0.00963055	1	PUTM
chr2:171006697	rs186957324	T	C	0.63217	0.36783	downstream_gene_variant	322372_322373	2	170770569	170770656	170780438	170780504	ENST00000272793	ENSG00000144357	UBR3	protein_coding	-5.06169	1.9e-06	-0.338207	0.0113221	1	PUTM
chr2:70009640	rs2312553	A	T	0.68878	0.31122	upstream_gene_variant	307379_307382	2	70131385	70131557	70131643	70131765	ENST00000450162;ENST00000487029	ENSG00000124380	SNRNP27	protein_coding	4.7604	6.53e-06	0.58814	0.0284397	1	PUTM
chr15:42905340	rs1197547	T	G	0.66051	0.33949	downstream_gene_variant	172705_172706	15	43871271	43871318	43873199	43873321	ENST00000427877	ENSG00000168781	PPIP5K1	protein_coding	4.69274	8.57e-06	0.410804	0.0136157	1	PUTM
chr4:120290177	rs11735878	G	C	0.79419	0.20581	upstream_gene_variant	415599_415610	4	120433967	120434125	120449894	120449944	ENST00000498873	ENSG00000245958	RP11-33B1.1	pseudogene	5.97084	3.62e-08	0.773172	0.000196654	1	PUTM
chr9:139021644	rs11103342	T	C	0.85368	0.14632	downstream_gene_variant	538372_538374	9	139357914	139358053	139358130	139358192	ENST00000290037	ENSG00000148396	SEC16A	protein_coding	4.86888	4.2e-06	0.700989	0.0196195	1	PUTM
chr1:227055045	rs114765344	G	A	0.93163	0.06837	upstream_gene_variant	47855_47856	1	226050239	226050278	226050470	226050551	ENST00000483779	ENSG00000196187	TMEM63A	protein_coding	4.77875	6.07e-06	1.02241	0.024849	1	PUTM
chr6:44417758:AC_A	NA	R	D	0.91537	0.08463	downstream_gene_variant	458572_458573	6	44220781	44221115	44221225	44221620	ENST00000353801	ENSG00000096384	HSP90AB1	protein_coding	-4.80742	5.4e-06	-0.296347	0.0215941	1	PUTM
chr16:28923518:GA_G	NA	D	R	0.5687	0.4313	upstream_gene_variant	199645_199646	16	28391296	28391459	28391612	28391700	ENST00000380876	ENSG00000205609	EIF3CL	protein_coding	-5.0738	1.8e-06	-0.253418	0.00542608	1	PUTM
chr4:174334864	rs7436467	A	G	0.54485	0.45515	regulatory_region_variant	420607_420609	4	174309312	174309546	174312323	174312579	ENST00000512188	ENSG00000164106	SCRG1	protein_coding	-5.9719	3.6e-08	-0.356326	0.000144993	1	PUTM
chr10:102758337	rs7903239	G	T	0.76872	0.23128	upstream_gene_variant	66005_66010	10	102741133	102741300	102743511	102743574	ENST00000342071;ENST00000476012	ENSG00000055950	MRPL43	protein_coding	-4.96708	2.81e-06	-0.569748	0.00977721	1	PUTM
chr14:88829975	rs1028455	T	A	0.69023	0.30977	upstream_gene_variant	160926_160928	14	88893973	88894040	88895691	88895807	ENST00000045347	ENSG00000042317	SPATA7	protein_coding	5.21127	1.01e-06	0.397922	0.00497455	1	PUTM
chr17:44200192	rs113321288	G	A	0.54726	0.45274	upstream_gene_variant	236618_236619	17	44399687	44399759	44400318	44400393	ENST00000320254	ENSG00000176681	LRRC37A	protein_coding	5.33823	5.88e-07	0.710317	0.00318337	1	PUTM
chr2:111868601:TTGAG	NA	R	D	0.91084	0.08916	downstream_gene_variant	315261_315262	2	112534435	112534634	112536251	112536347	ENST00000341068	ENSG00000153107	ANAPC1	protein_coding	4.84116	4.71e-06	0.607599	0.0155584	1	PUTM
chr11:93275919	rs117945855	C	G	0.90037	0.09963	upstream_gene_variant	96734_96735	11	93462779	93462947	93463035	93463135	ENST00000325212	ENSG00000166004	KIAA1731	protein_coding	5.26712	7.97e-07	0.762398	0.00364711	1	PUTM
chrX:134088268	rs5933484	G	C	0.85476	0.14524	downstream_gene_variant	604525_604526	X	134185087	134185398	134185946	134186120	ENST00000522309;ENST00000518153	ENSG00000203950	FAM127B	protein_coding	4.44307	2.29e-05	0.357468	0.0319439	1	PUTM
chr2:25910434	rs139835583	C	T	0.93933	0.06067	downstream_gene_variant	300082_300083	2	26684563	26684805	26684950	26685049	ENST00000272371	ENSG00000115155	OTOF	protein_coding	4.92801	3.3e-06	0.978729	0.0105527	1	PUTM
chr1:150513142	rs7364905	T	C	0.93322	0.06678	upstream_gene_variant	31368_31373	1	151196720	151196755	151199795	151199876	ENST00000454769;ENST00000349792	ENSG00000143398	PIP5K1A	protein_coding	5.43611	3.86e-07	0.896155	0.00134704	1	PUTM
chr8:100895659:GTA_G	NA	R	D	0.84689	0.15311	intron_variant,feature_truncation	513050_513052	8	100899717	100899846	100904135	100904275	ENST00000520517;ENST00000297564	ENSG00000164919	COX6C	protein_coding	-8.36409	3.72e-13	-0.405025	1.3e-09	1	PUTM
chr10:127616826	rs11244704	G	A	0.53601	0.46399	upstream_gene_variant	70179_70180	10	127504745	127504829	127505005	127505094	ENST00000368774	ENSG00000188690	UROS	protein_coding	7.30004	7.03e-11	0.478452	3.54e-07	1	PUTM
chrX:43532593	rs79487021	T	C	0.81721	0.18279	intron_variant	594731_594732	X	43591945	43592042	43595473	43595527	ENST00000338702	ENSG00000189221	MAOA	protein_coding	4.79761	5.62e-06	0.401746	0.0138119	1	PUTM
chr22:23641329:GC_G	NA	R	D	0.85417	0.14583	upstream_gene_variant	358090_358091	22	24480958	24481104	24483404	24483666	ENST00000263119	ENSG00000099991	CABIN1	protein_coding	4.96282	2.86e-06	0.589678	0.0138398	1	PUTM
chr18:55311126	rs372552	G	A	0.80537	0.19463	downstream_gene_variant	258688_258692	18	54603018	54603136	54605763	54605911	ENST00000254442;ENST00000586124	ENSG00000091157	WDR7	protein_coding	4.68994	8.67e-06	0.333792	0.0462327	1	PUTM
chr14:52381395	rs68090074	G	A	0.50856	0.49144	downstream_gene_variant	154285_154291	14	53385840	53386074	53417129	53417286	ENST00000557562;ENST00000553373	ENSG00000073712	FERMT2	protein_coding	5.32291	6.28e-07	0.251578	0.00327822	1	PUTM
chr2:149835264	rs60693991	G	A	0.85106	0.14894	intron_variant	319543_319545	2	149806827	149806976	149818484	149818593	ENST00000464066;ENST00000450621	ENSG00000168280	KIF5C	protein_coding	-4.86234	4.32e-06	-0.313569	0.0175302	1	PUTM
chr2:64077305	rs4233930	G	C	0.82755	0.17245	intron_variant	306451_306463	2	64068265	64068366	64069672	64069733	ENST00000487640;ENST00000467400	ENSG00000169764	UGP2	protein_coding	8.7781	4.69e-14	1.27725	1.55e-10	1	PUTM
chr2:233699415	rs10211596	A	G	0.53731	0.46269	intron_variant	334349_334350	2	233712057	233712281	233714971	233715119	ENST00000373563	ENSG00000204120	GIGYF2	protein_coding	-4.9085	3.57e-06	-0.405506	0.0173951	1	PUTM
chr7:14755058	rs6965637	C	T	0.51144	0.48856	intron_variant	474445_474446	7	14712553	14712652	14722177	14722294	ENST00000403963	ENSG00000136267	DGKB	protein_coding	-4.79455	5.69e-06	-0.209925	0.0466171	1	PUTM
chr11:58226725:TA_T	NA	R	D	0.94573	0.05427	upstream_gene_variant	83875_83876	11	58377770	58377807	58378422	58378527	ENST00000389919	ENSG00000255073	ZFP91-CNTF	protein_coding	5.98173	3.45e-08	0.817014	0.000143447	1	PUTM
chr19:43637890	rs7249614	G	A	0.56588	0.43412	upstream_gene_variant	284391_284394	19	42806101	42806191	42806383	42806444	ENST00000262890;ENST00000594989	ENSG00000079462	PAFAH1B3	protein_coding	-5.19721	1.07e-06	-0.417163	0.00369239	1	PUTM
chr17:5077346	rs9905872	T	A	0.57374	0.42626	upstream_gene_variant	218910_218912	17	5284683	5284800	5286416	5286518	ENST00000262477;ENST00000341923	ENSG00000029725	RABEP1	protein_coding	-6.4648	3.75e-09	-0.218928	2.31e-05	1	PUTM
chr22:37673269	rs4821624	G	T	0.92697	0.07303	upstream_gene_variant	362542_362544	22	38258975	38259045	38259278	38259352	ENST00000436452	ENSG00000100129	EIF3L	protein_coding	4.65051	1.01e-05	0.416321	0.043035	1	PUTM
chr16:65865523	rs4785865	G	C	0.87166	0.12834	downstream_gene_variant	207550_207552	16	66842423	66842516	66842891	66842978	ENST00000290810	ENSG00000159593	NAE1	protein_coding	4.63059	1.1e-05	0.454191	0.0288191	1	PUTM
chr11:69515696	rs79825511	G	A	0.86849	0.13151	downstream_gene_variant	91845_91849	11	69462761	69462910	69465885	69466175	ENST00000227507;ENST00000542367	ENSG00000110092	CCND1	protein_coding	-4.65737	9.88e-06	-0.607158	0.0479374	1	PUTM
chr17:77280267	rs117245129	G	A	0.94784	0.05216	upstream_gene_variant	248944_248945	17	78328258	78328376	78332087	78332279	ENST00000560694;ENST00000336301	ENSG00000173821	RNF213	protein_coding	4.86221	4.32e-06	1.2416	0.0280717	1	PUTM
chr9:7424089	rs72693103	A	G	0.93523	0.06477	downstream_gene_variant	521404_521406	9	7169797	7169890	7174552	7174824	ENST00000381309;ENST00000442236	ENSG00000107077	KDM4C	protein_coding	4.85193	4.51e-06	1.00548	0.0358253	1	PUTM
chr6:99479074	rs2572133	C	T	0.5224	0.4776	upstream_gene_variant	463188_463189	6	99347143	99347357	99353301	99353546	ENST00000229971	ENSG00000112234	FBXL4	protein_coding	4.73184	7.33e-06	0.284598	0.0344312	1	PUTM
chr19:58598784	rs2260914	G	A	0.79964	0.20036	downstream_gene_variant	296359_296362	19	59067682	59067746	59068053	59068157	ENST00000253023	ENSG00000130725	UBE2M	protein_coding	4.7221	7.62e-06	0.380472	0.0185126	1	PUTM
chr17:40833187	rs4793098	G	C	0.55616	0.44384	downstream_gene_variant	234000_234001	17	40762125	40762238	40762440	40762608	ENST00000589688	ENSG00000131462	TUBG1	protein_coding	5.69406	1.25e-07	0.474925	0.000370158	1	PUTM
chr7:6028696	rs112867177	T	C	0.93896	0.06104	intron_variant	473276_473278	7	6017218	6017388	6018226	6018327	ENST00000265849	ENSG00000122512	PMS2	protein_coding	6.47192	3.62e-09	0.685813	1.89e-05	1	PUTM
chr12:22533320	rs12423535	A	C	0.61965	0.38035	downstream_gene_variant	111542_111544	12	22643056	22643152	22646156	22646271	ENST00000542683	ENSG00000111731	C2CD5	protein_coding	4.68976	8.68e-06	0.191561	0.032999	1	PUTM
chr16:53490098:G_GAA	NA	R	I	0.53064	0.46936	intron_variant,feature_elongation	204709_204710	16	53504657	53504834	53513065	53513137	ENST00000379935	ENSG00000103479	RBL2	protein_coding	4.70033	8.32e-06	0.179325	0.0390332	1	PUTM
chr2:201691128:ATATT	NA	R	D	0.89576	0.10424	regulatory_region_variant	327391_327392	2	201685905	201686028	201686869	201686966	ENST00000359893;ENST00000452790	ENSG00000082153	BZW1	protein_coding	4.82725	4.98e-06	0.892606	0.0166389	1	PUTM
chr6:31688518	rs115395274	T	A	0.56342	0.43658	upstream_gene_variant	453033_453037	6	31611858	31611971	31612301	31612379	ENST00000211379	ENSG00000204463	BAG6	protein_coding	-7.09368	1.9e-10	-0.222344	3.15e-06	1	PUTM
chr4:54225853	rs62325969	C	T	0.85821	0.14179	downstream_gene_variant	407337_407338	4	54326622	54327209	54327601	54327760	ENST00000263925	ENSG00000072201	LNX1	protein_coding	4.67937	9.05e-06	0.235876	0.0426772	1	PUTM
chr12:111732782	rs75772217	G	A	0.9452	0.0548	downstream_gene_variant	132280_132284	12	112757368	112757546	112819755	112819896	ENST00000550724;ENST00000377560	ENSG00000173064	HECTD4	protein_coding	4.92531	3.34e-06	0.542134	0.00886597	1	PUTM
chr15:41541171	rs6492997	G	A	0.63062	0.36938	upstream_gene_variant	171171_171172	15	41576229	41576308	41577422	41577561	ENST00000501665;ENST00000500949	ENSG00000247556	OIP5-AS1	processed_transcript	4.85237	4.5e-06	0.272485	0.0170669	1	PUTM
chr10:70634404	rs1417939	A	G	0.75778	0.24222	upstream_gene_variant	60183_60184	10	70925797	70925866	70928244	70928288	ENST00000489656	ENSG00000122958	VPS26A	protein_coding	4.73775	7.16e-06	0.612732	0.0422874	1	PUTM
chr7:7056110	rs112687423	G	A	0.86218	0.13782	upstream_gene_variant	473746_473748	7	6854394	6854476	6859396	6859572	ENST00000411858;ENST00000316731	ENSG00000146574	CCZ1B	protein_coding	4.765	6.41e-06	0.326727	0.0363611	1	PUTM
chr10:71639359	rs4746011	A	G	0.90368	0.09632	downstream_gene_variant	60500_60501	10	71974255	71974342	71977567	71977687	ENST00000373230	ENSG00000180817	PPA1	protein_coding	4.72893	7.42e-06	0.231451	0.0472121	1	PUTM
chr5:65798492	rs7733469	C	T	0.55779	0.44221	downstream_gene_variant	428937_428939	5	64957876	64957977	64960060	64960211	ENST00000231526;ENST00000438419	ENSG00000113597	TRAPPC13	protein_coding	4.93877	3.16e-06	0.319688	0.0142167	1	PUTM
chr16:30323810	rs143248356	C	T	0.62082	0.37918	intron_variant	201440_201441	16	30305435	30305508	30305886	30306012	ENST00000411546	ENSG00000183604	RP11-347C12.2	pseudogene	-5.32811	6.14e-07	-0.446901	0.00123755	1	PUTM
chr7:90972729	rs1366881	C	T	0.74459	0.25541	upstream_gene_variant	485411_485412	7	91708392	91709466	91711835	91711976	ENST00000356239	ENSG00000127914	AKAP9	protein_coding	-4.79537	5.67e-06	-0.33666	0.019897	1	PUTM
chr7:107446613	rs6964638	G	A	0.94252	0.05748	downstream_gene_variant	490611_490616	7	107875026	107875132	107880402	107880508	ENST00000351718;ENST00000425651	ENSG00000091129	NRCAM	protein_coding	4.91081	3.54e-06	0.554827	0.0170075	1	PUTM
chr1:42057183	rs7555904	C	G	0.81493	0.18507	upstream_gene_variant	14239_14240	1	43108143	43108280	43110363	43110478	ENST00000471390	ENSG00000186409	CCDC30	protein_coding	5.56902	2.16e-07	0.738263	0.000921849	1	PUTM
chr9:130313865	rs2253843	A	G	0.71743	0.28257	downstream_gene_variant	535112_535114	9	130940647	130940769	130940987	130941183	ENST00000476239	ENSG00000148337	CIZ1	protein_coding	4.79956	5.57e-06	0.411987	0.0155316	1	PUTM
chr11:69453506	rs77290390	G	A	0.86699	0.13301	upstream_gene_variant	91996_91998	11	70172367	70172469	70172702	70172924	ENST00000532504;ENST00000526262	ENSG00000131626	PPFIA1	protein_coding	-4.73219	7.32e-06	-0.318387	0.0368335	1	PUTM
chr3:33555037	rs67599414	C	G	0.69875	0.30125	intron_variant	371968_371969	3	33540075	33540209	33543143	33543260	ENST00000476251	ENSG00000163539	CLASP2	protein_coding	-4.84176	4.7e-06	-0.156966	0.022071	1	PUTM
chr6:32419959	rs115157744	G	A	0.83565	0.16435	downstream_gene_variant	454534_454535	6	32548023	32548047	32548522	32548633	ENST00000360004	ENSG00000196126	HLA-DRB1	protein_coding	-9.17339	6.42e-15	-1.79648	8.75e-11	1	PUTM
chr1:52195029	rs856600	C	T	0.92903	0.07097	downstream_gene_variant	17323_17325	1	52293467	52293541	52299688	52299842	ENST00000473805;ENST00000475715	ENSG00000078618	NRD1	protein_coding	4.46054	2.14e-05	0.210591	0.0474313	1	PUTM
chr19:13079954	rs7250142	T	C	0.64688	0.35312	downstream_gene_variant	271334_271335	19	13218588	13218673	13220194	13220280	ENST00000586830;ENST00000221504	ENSG00000104907	TRMT1	protein_coding	4.72979	7.39e-06	0.451525	0.027393	1	PUTM
chr14:101420572	rs8015089	A	G	0.54296	0.45704	intron_variant	163993_163995	14	101421258	101421343	101422221	101422286	ENST00000414488	ENSG00000225746	AL132709.5	lincRNA	-6.23727	1.07e-08	-0.959591	4.57e-05	1	PUTM
chr17:43036822:AAAGG	NA	R	D	0.944	0.056	upstream_gene_variant	235160_235161	17	42169748	42169895	42170043	42170174	ENST00000225983	ENSG00000108840	HDAC5	protein_coding	4.8657	4.26e-06	0.636866	0.0167378	1	PUTM
chr5:73998150	rs139864278	G	A	0.85876	0.14124	upstream_gene_variant	430624_430625	5	74064755	74064943	74065038	74065189	ENST00000513356	ENSG00000164346	NSA2	protein_coding	-5.55015	2.35e-07	-0.477439	0.00111536	1	PUTM
chr3:181145170	rs1842150	G	A	0.69411	0.30589	intron_variant	396014_396015	3	181139515	181139704	181156385	181156487	ENST00000460993	ENSG00000241231	RP11-275H4.1	lincRNA	5.99736	3.21e-08	0.707155	8.67e-05	1	PUTM
chr3:52860366	rs4687658	C	G	0.76493	0.23507	upstream_gene_variant	378968_378970	3	52437816	52437910	52438468	52438602	ENST00000469613;ENST00000296288	ENSG00000163930	BAP1	protein_coding	5.33875	5.87e-07	0.468341	0.00149629	1	PUTM
chr3:52860936	rs2276817	C	T	0.76493	0.23507	upstream_gene_variant	378968_378970	3	52437816	52437910	52438468	52438602	ENST00000469613;ENST00000296288	ENSG00000163930	BAP1	protein_coding	5.33875	5.87e-07	0.468341	0.00149629	1	PUTM
chr3:52861211	rs13072536	A	T	0.76493	0.23507	upstream_gene_variant	378968_378970	3	52437816	52437910	52438468	52438602	ENST00000469613;ENST00000296288	ENSG00000163930	BAP1	protein_coding	5.33875	5.87e-07	0.468341	0.00149629	1	PUTM
chr3:52862003	rs12488303	G	A	0.76493	0.23507	upstream_gene_variant	378968_378970	3	52437816	52437910	52438468	52438602	ENST00000469613;ENST00000296288	ENSG00000163930	BAP1	protein_coding	5.33875	5.87e-07	0.468341	0.00149629	1	PUTM
chr3:52862200	rs2072391	C	T	0.76493	0.23507	upstream_gene_variant	378968_378970	3	52437816	52437910	52438468	52438602	ENST00000469613;ENST00000296288	ENSG00000163930	BAP1	protein_coding	5.33875	5.87e-07	0.468341	0.00149629	1	PUTM
chr3:52864135	rs4687554	T	C	0.76493	0.23507	upstream_gene_variant	378968_378970	3	52437816	52437910	52438468	52438602	ENST00000469613;ENST00000296288	ENSG00000163930	BAP1	protein_coding	5.33875	5.87e-07	0.468341	0.00149629	1	PUTM
chr3:52864693	rs2071041	T	G	0.76493	0.23507	upstream_gene_variant	378968_378970	3	52437816	52437910	52438468	52438602	ENST00000469613;ENST00000296288	ENSG00000163930	BAP1	protein_coding	5.33875	5.87e-07	0.468341	0.00149629	1	PUTM
chr3:53101224	rs4687699	C	T	0.74729	0.25271	upstream_gene_variant	378968_378970	3	52437816	52437910	52438468	52438602	ENST00000469613;ENST00000296288	ENSG00000163930	BAP1	protein_coding	-4.71457	7.94e-06	-0.74912	0.0202419	2	PUTM
chr3:69959680	rs62253189	A	G	0.9373	0.0627	upstream_gene_variant	381784_381785	3	69111227	69111330	69112132	69112288	ENST00000461934	ENSG00000144744	UBA3	protein_coding	4.70351	8.21e-06	0.332688	0.0388178	1	PUTM
chr15:35303767	rs11631003	G	A	0.82336	0.17664	upstream_gene_variant	169500_169501	15	34526081	34526173	34527381	34527515	ENST00000558589;ENST00000559523	ENSG00000140199	SLC12A6	protein_coding	4.88122	4e-06	0.183616	0.0219957	1	PUTM
chr14:74732209	rs17098943	C	T	0.89517	0.10483	upstream_gene_variant	158441_158443	14	73789837	73789912	73822333	73822474	ENST00000355058	ENSG00000133961	NUMB	protein_coding	4.88358	3.96e-06	0.277262	0.0210479	1	PUTM
chr1:145586048	rs17352344	T	C	0.94014	0.05986	downstream_gene_variant	28833_28897	1	145311102	145311154	145354294	145354467	ENST00000464433;ENST00000490598	ENSG00000163386	NBPF10	protein_coding	-4.09392	8.61e-05	-0.539351	0.0313483	1	PUTM
chr17:44852612	rs62074125	A	C	0.72125	0.27875	downstream_gene_variant	236670_236672	17	44601169	44601250	44617541	44617613	ENST00000333412	ENSG00000238083	LRRC37A2	protein_coding	6.55769	2.43e-09	1.032	1.3e-05	1	PUTM
chr11:112068100	rs12795478	A	T	0.70937	0.29063	upstream_gene_variant	99533_99534	11	113075013	113075226	113076244	113076383	ENST00000529356	ENSG00000149294	NCAM1	protein_coding	-4.73065	7.36e-06	-0.173058	0.0352592	1	PUTM
chr10:126785827	rs1996667	G	A	0.88428	0.11572	upstream_gene_variant	70192_70194	10	127519130	127519220	127519988	127520219	ENST00000478798;ENST00000463330	ENSG00000107949	BCCIP	protein_coding	4.77706	6.11e-06	0.427105	0.0310105	1	PUTM
chr3:108024901	rs6768207	A	C	0.84328	0.15672	downstream_gene_variant	384079_384082	3	107517369	107517567	107519941	107520128	ENST00000325805	ENSG00000114439	BBX	protein_coding	4.76071	6.52e-06	0.353422	0.0325337	1	PUTM
chr19:13610258:GGGT_	NA	R	D	0.70151	0.29849	intron_variant,feature_truncation	271492_271493	19	13418595	13418668	13418933	13419065	ENST00000360228	ENSG00000141837	CACNA1A	protein_coding	-4.92508	3.34e-06	-0.546238	0.0155817	1	PUTM
chr5:93824826	rs17379709	A	T	0.88777	0.11223	downstream_gene_variant	433036_433037	5	94275787	94275899	94278051	94278131	ENST00000312216	ENSG00000175471	MCTP1	protein_coding	4.62361	1.13e-05	0.372904	0.0434553	1	PUTM
chr1:145393226	rs865006	A	G	0.69262	0.30738	downstream_gene_variant	28823_28824	1	145298154	145298366	145299729	145299939	ENST00000464433	ENSG00000163386	NBPF10	protein_coding	-4.30636	3.88e-05	-0.351882	0.0141291	1	PUTM
chr3:183892867	rs111402581	C	T	0.94452	0.05548	upstream_gene_variant	397426_397427	3	184700353	184700435	184700799	184700882	ENST00000287546	ENSG00000156931	VPS8	protein_coding	5.32095	6.33e-07	0.742797	0.00307789	1	PUTM
chr19:36411665:ATTG_	NA	D	R	0.78519	0.21481	downstream_gene_variant	278770_278776	19	35761985	35762044	35769600	35769668	ENST00000597671;ENST00000596380	ENSG00000105698	USF2	protein_coding	-4.64373	1.04e-05	-0.335081	0.0495514	1	PUTM
chr2:25078066:CA_C	NA	R	D	0.88185	0.11815	intron_variant,feature_truncation	299629_299631	2	25064193	25064255	25064424	25064536	ENST00000433852;ENST00000260600	ENSG00000138031	ADCY3	protein_coding	4.63926	1.06e-05	0.629195	0.0385842	1	PUTM
chr1:205718858	rs7536483	A	T	0.57202	0.42798	intron_variant	44521_44523	1	205687579	205687607	205688654	205688804	ENST00000464938;ENST00000367142	ENSG00000069275	NUCKS1	protein_coding	5.57224	2.13e-07	0.207944	0.000722993	1	PUTM
chr13:24947785:C_CT	NA	R	I	0.89791	0.10209	downstream_gene_variant	138820_138821	13	25068710	25068860	25072253	25072367	ENST00000381989	ENSG00000102699	PARP4	protein_coding	4.88828	3.88e-06	0.835177	0.0274222	1	PUTM
chr2:160971675	rs4664316	A	G	0.84105	0.15895	upstream_gene_variant	320723_320727	2	160245855	160245996	160252279	160252345	ENST00000485917;ENST00000551504	ENSG00000123636	BAZ2B	protein_coding	6.23177	1.1e-08	0.608742	6.46e-05	1	PUTM
chr1:58850239	rs77087452	G	A	0.89999	0.10001	downstream_gene_variant	18791_18792	1	59131170	59131303	59132709	59132898	ENST00000401044	ENSG00000162601	MYSM1	protein_coding	5.11018	1.55e-06	0.667907	0.00731801	1	PUTM
chr1:212446689	rs173273	G	T	0.5013	0.4987	downstream_gene_variant	45919_45920	1	212558615	212558767	212560232	212560442	ENST00000467822	ENSG00000065600	TMEM206	protein_coding	4.8543	4.46e-06	0.419924	0.0191996	1	PUTM
chr5:136313051	rs3192243	A	G	0.60448	0.39552	downstream_gene_variant	438221_438222	5	137295854	137295903	137298093	137298158	ENST00000033079	ENSG00000031003	FAM13B	protein_coding	-4.5999	1.24e-05	-0.221014	0.0423778	1	PUTM
chr1:798400	rs10900604	A	G	0.79625	0.20375	upstream_gene_variant	31_34	1	17232	17368	17605	17742	ENST00000423562	ENSG00000227232	WASH7P	pseudogene	-4.43535	2.36e-05	-0.458806	0.0124613	1	PUTM
chr6:135712438	rs12190426	G	A	0.79503	0.20497	intron_variant	467400_467401	6	135786951	135787511	135788718	135788772	ENST00000531788	ENSG00000135541	AHI1	protein_coding	5.42333	4.08e-07	0.313853	0.0013669	1	PUTM
chrX:149855678	rs73250568	C	T	0.93588	0.06412	downstream_gene_variant	605785_605787	X	149828843	149828957	149831905	149832082	ENST00000306167	ENSG00000171100	MTM1	protein_coding	4.7073	8.09e-06	0.674401	0.0210944	1	PUTM
chr7:129328563	rs10954250	G	A	0.90093	0.09907	downstream_gene_variant	493545_493546	7	130337708	130337788	130347806	130347878	ENST00000330992	ENSG00000158623	COPG2	protein_coding	4.86685	4.24e-06	0.705432	0.0204151	1	PUTM
chr11:243093	rs6598067	C	T	0.69124	0.30876	intron_variant	71464_71467	11	244425	244469	244674	244761	ENST00000382671	ENSG00000185627	PSMD13	protein_coding	-4.81704	5.19e-06	-0.689095	0.0175367	1	PUTM
chr13:35318842	rs115947452	A	C	0.93862	0.06138	upstream_gene_variant	140225_140226	13	35864525	35864587	35883664	35883729	ENST00000310336	ENSG00000172915	NBEA	protein_coding	-5.21129	1.03e-06	-0.693254	0.00620418	2	PUTM
chr9:77684690	rs3752955	C	A	0.53733	0.46267	synonymous_variant	527235_527236	9	77684810	77684958	77692074	77692123	ENST00000361092;ENST00000494066	ENSG00000106733	NMRK1	protein_coding	-5.32388	6.25e-07	-0.391933	0.00321708	1	PUTM
chr13:114965118	rs7335120	C	T	0.57042	0.42958	regulatory_region_variant	146531_146537	13	115048311	115048418	115051993	115052104	ENST00000474056;ENST00000475218	ENSG00000169062	UPF3A	protein_coding	-4.9427	3.11e-06	-0.496067	0.00774414	1	PUTM
chr10:127616826	rs11244704	G	A	0.53601	0.46399	upstream_gene_variant	70178_70179	10	127503602	127503699	127504745	127504829	ENST00000368774	ENSG00000188690	UROS	protein_coding	7.24342	9.25e-11	0.473539	4.65e-07	1	PUTM
chr3:143160671:C_CTC	NA	I	R	0.88392	0.11608	upstream_gene_variant	391093_391094	3	142074242	142074338	142075753	142075961	ENST00000498077	ENSG00000114127	XRN1	protein_coding	5.01903	2.26e-06	0.319161	0.0104305	1	PUTM
chr4:120384357	rs10026748	G	A	0.73938	0.26062	intron_variant	415575_415579	4	120414487	120414592	120415587	120415678	ENST00000498873	ENSG00000245958	RP11-33B1.1	pseudogene	6.31836	7.39e-09	0.396933	4.02e-05	1	PUTM
chr6:32683680	rs116390451	G	T	0.94168	0.05832	upstream_gene_variant	455270_455272	6	33381185	33381334	33381512	33381608	ENST00000487667	ENSG00000112511	PHF1	protein_coding	5.26769	7.95e-07	1.06885	0.0104315	1	PUTM
chr12:58337671	rs11172389	G	A	0.63806	0.36194	upstream_gene_variant	123013_123015	12	58325370	58325520	58329252	58329336	ENST00000546580	ENSG00000257698	RP11-620J15.3	processed_transcript	-5.99004	3.32e-08	-0.259151	0.000110348	1	PUTM
chr1:183792814	rs16861554	C	A	0.66728	0.33272	downstream_gene_variant	40970_40971	1	182836095	182836178	182841471	182841628	ENST00000367549	ENSG00000135829	DHX9	protein_coding	-4.63918	1.06e-05	-0.27907	0.045615	1	PUTM
chr10:22835923	rs10828315	C	G	0.70899	0.29101	intron_variant	54935_54939	10	22880557	22880710	22896855	22896952	ENST00000422321	ENSG00000150867	PIP4K2A	protein_coding	5.48185	3.16e-07	0.244338	0.000862686	1	PUTM
chr7:55200625	rs6593209	G	A	0.89175	0.10825	downstream_gene_variant	480197_480200	7	54614639	54614690	54617526	54617863	ENST00000466888	ENSG00000170419	VSTM2A	protein_coding	4.85367	4.47e-06	0.459173	0.025981	1	PUTM
chr2:14672095	rs114156405	A	G	0.91019	0.08981	downstream_gene_variant	298483_298484	2	15470721	15470889	15492115	15492205	ENST00000281513	ENSG00000151779	NBAS	protein_coding	-5.05338	1.96e-06	-0.547123	0.0108835	1	PUTM
chr1:18732161	rs12120107	C	G	0.89248	0.10752	downstream_gene_variant	6560_6562	1	19564510	19564633	19565288	19565348	ENST00000375199	ENSG00000127463	EMC1	protein_coding	4.72013	7.68e-06	0.752329	0.0425357	1	PUTM
chr1:19637256:C_CT	NA	R	I	0.90972	0.09028	regulatory_region_variant	6560_6562	1	19564510	19564633	19565288	19565348	ENST00000375199	ENSG00000127463	EMC1	protein_coding	4.87026	4.23e-06	0.775067	0.023416	2	PUTM
chr11:111679631	rs150796705	C	G	0.94836	0.05164	upstream_gene_variant	99053_99055	11	111625703	111625818	111626018	111626174	ENST00000534521	ENSG00000137713	PPP2R1B	protein_coding	4.73751	7.16e-06	1.4493	0.0282665	1	PUTM
chr20:34537887	rs6579266	G	A	0.74239	0.25761	upstream_gene_variant	342795_342815	20	34328745	34328809	34329862	34330234	ENST00000338163;ENST00000361162	ENSG00000131051	RBM39	protein_coding	4.56029	1.45e-05	0.390184	0.0386424	1	PUTM
chr10:102758337	rs7903239	G	T	0.76872	0.23128	upstream_gene_variant	66025_66028	10	102746505	102746732	102746846	102746953	ENST00000299179	ENSG00000055950	MRPL43	protein_coding	-4.87604	4.08e-06	-0.423573	0.0142156	1	PUTM
chr21:46771495	rs2838892	T	C	0.48672	0.48672	upstream_gene_variant	354337_354339	21	47767370	47767426	47768925	47769100	ENST00000466474	ENSG00000160299	PCNT	protein_coding	-5.14102	1.36e-06	-0.197324	0.00565781	1	PUTM
chr3:197035188	rs143887023	A	G	0.93694	0.06306	downstream_gene_variant	400295_400322	3	197672490	197672557	197686399	197686466	ENST00000463651;ENST00000416896	ENSG00000114473	IQCG	protein_coding	-4.76433	6.43e-06	-1.26146	0.017989	1	PUTM
chr1:86040637	rs112584068	G	A	0.84636	0.15364	upstream_gene_variant	21748_21749	1	85124000	85124151	85127880	85128058	ENST00000476905	ENSG00000117155	SSX2IP	protein_coding	4.75107	6.78e-06	0.285383	0.0314639	1	PUTM
chr7:76135403	rs7799234	C	T	0.66688	0.33312	downstream_gene_variant	483573_483575	7	76069566	76069658	76069791	76069928	ENST00000467555	ENSG00000188372	ZP3	protein_coding	-6.8684	5.59e-10	-0.795524	2.28e-06	1	PUTM
chr6:28633827:GCACT	NA	R	D	0.86844	0.13156	downstream_gene_variant	451412_451413	6	29577005	29577156	29578700	29578778	ENST00000491829;ENST00000472823	ENSG00000204681	GABBR1	protein_coding	-4.87284	4.14e-06	-0.192469	0.0460673	1	PUTM
chr12:104964665	rs7962055	C	T	0.79767	0.20233	downstream_gene_variant	129932_129933	12	105568115	105568226	105569812	105569860	ENST00000553109;ENST00000547439	ENSG00000136044	APPL2	protein_coding	4.98244	2.64e-06	0.420594	0.0140395	1	PUTM
chr12:120688804	rs112629135	C	T	0.94737	0.05263	downstream_gene_variant	134422_134423	12	121693352	121693441	121693585	121693607	ENST00000324774	ENSG00000110931	CAMKK2	protein_coding	4.76057	6.53e-06	0.812277	0.0286887	1	PUTM
chr19:4945250	rs17178414	C	T	0.65281	0.34719	downstream_gene_variant	264730_264732	19	4357511	4357582	4358079	4358169	ENST00000594716;ENST00000359935	ENSG00000008382	MPND	protein_coding	-5.13287	1.41e-06	-0.363916	0.00740821	1	PUTM
chr17:44275786:A_AT	NA	R	I	0.84492	0.15508	regulatory_region_variant	236689_236690	17	44648124	44648235	44653540	44653705	ENST00000329240	ENSG00000185829	ARL17A	protein_coding	-5.85291	6.15e-08	-0.810656	0.000330299	1	PUTM
chr3:150300108:A_AT	NA	R	I	0.66626	0.33374	upstream_gene_variant	392388_392391	3	150344796	150344950	150345445	150345618	ENST00000492132;ENST00000480740	ENSG00000198843	SELT	protein_coding	5.11317	1.53e-06	0.233562	0.00624417	1	PUTM
chr2:202337730	rs1019299	G	A	0.56208	0.43792	upstream_gene_variant	327791_327792	2	202254022	202254226	202254523	202254603	ENST00000332624	ENSG00000115993	TRAK2	protein_coding	4.60475	1.22e-05	0.203204	0.0447133	1	PUTM
chr5:61900110	rs6897129	A	T	0.60391	0.39609	downstream_gene_variant	428552_428553	5	61658276	61658368	61659004	61659147	ENST00000381103	ENSG00000068796	KIF2A	protein_coding	4.98284	2.63e-06	0.406291	0.0124591	1	PUTM
chr5:68814779	rs55923832	C	G	0.86936	0.13064	upstream_gene_variant	429782_429783	5	69730741	69730849	69733357	69733421	ENST00000513202	ENSG00000226259	GTF2H2B	pseudogene	-3.93198	0.000155454	-0.498804	0.0276708	1	PUTM
chr5:68820348	rs28558979	T	G	0.8694	0.1306	upstream_gene_variant	429782_429783	5	69730741	69730849	69733357	69733421	ENST00000513202	ENSG00000226259	GTF2H2B	pseudogene	-3.93198	0.000155454	-0.498804	0.0276708	1	PUTM
chr5:68829420	rs28612873	A	G	0.86939	0.13061	upstream_gene_variant	429782_429783	5	69730741	69730849	69733357	69733421	ENST00000513202	ENSG00000226259	GTF2H2B	pseudogene	-3.93198	0.000155454	-0.498804	0.0276708	1	PUTM
chr10:45364855	rs189203940	A	G	0.9364	0.0636	upstream_gene_variant	57478_57479	10	46250383	46250563	46252459	46252587	ENST00000336378	ENSG00000172661	FAM21C	protein_coding	5.79618	7.93e-08	1.47706	0.000201745	1	PUTM
chr16:30339753	rs77948921	G	A	0.58776	0.41224	intron_variant	201438_201439	16	30302523	30302696	30304419	30304517	ENST00000411546	ENSG00000183604	RP11-347C12.2	pseudogene	-5.17334	1.19e-06	-0.398289	0.00239037	1	PUTM
chr15:40844222	rs12913296	G	A	0.55224	0.44776	intron_variant	170721_170725	15	40849414	40849571	40854970	40855002	ENST00000559153;ENST00000560535	ENSG00000128891	C15orf57	protein_coding	6.01079	3.02e-08	0.423718	0.000113117	1	PUTM
chr15:40845952	rs1044474	A	G	0.55224	0.44776	3_prime_UTR_variant	170721_170725	15	40849414	40849571	40854970	40855002	ENST00000559153;ENST00000560535	ENSG00000128891	C15orf57	protein_coding	6.01079	3.02e-08	0.423718	0.000113117	1	PUTM
chr17:62740073	rs7209424	G	C	0.93316	0.06684	downstream_gene_variant	242346_242349	17	61882430	61882535	61883894	61884010	ENST00000584261	ENSG00000198231	DDX42	protein_coding	-4.58914	1.29e-05	-0.983569	0.0300813	1	PUTM
chr7:128152565	rs13233642	G	T	0.82621	0.17379	regulatory_region_variant	492704_492705	7	128248171	128248267	128249540	128249633	ENST00000605862	ENSG00000242588	RP11-274B21.1	pseudogene	5.5271	2.6e-07	0.567427	0.00110904	1	PUTM
chr7:29102596	rs317712	T	C	0.63102	0.36898	intron_variant	476393_476394	7	29132238	29132318	29134699	29134758	ENST00000265394	ENSG00000106066	CPVL	protein_coding	4.90842	3.58e-06	0.565388	0.0210651	1	PUTM
chr13:114080876	rs3892381	G	T	0.67147	0.32853	downstream_gene_variant	145941_145944	13	113505350	113505532	113508592	113508844	ENST00000471555	ENSG00000068650	ATP11A	protein_coding	4.69586	8.47e-06	0.321383	0.0429489	1	PUTM
chr6:69578843	rs186956021	G	T	0.88141	0.11859	intron_variant	460515_460516	6	69646410	69646572	69653721	69653886	ENST00000370598	ENSG00000135298	BAI3	protein_coding	4.77541	6.15e-06	0.336109	0.048604	1	PUTM
chr13:114065248	rs4278639	C	T	0.75187	0.24813	upstream_gene_variant	146538_146540	13	115056963	115057019	115057108	115057193	ENST00000474056;ENST00000481131	ENSG00000169062	UPF3A	protein_coding	5.20036	1.06e-06	0.397742	0.00263931	1	PUTM
chr21:38487274	rs8131234	T	A	0.50419	0.49581	intron_variant	351592_351593	21	38466304	38466390	38467649	38467744	ENST00000485402;ENST00000479930	ENSG00000182670	TTC3	protein_coding	-6.62863	1.74e-09	-0.306873	9.38e-06	1	PUTM
chr12:82739258	rs10778889	G	A	0.8909	0.1091	upstream_gene_variant	126464_126467	12	82783594	82783701	82792573	82792734	ENST00000547357;ENST00000550058	ENSG00000127720	METTL25	protein_coding	4.72175	7.63e-06	0.457935	0.0361305	1	PUTM
chr1:53787360	rs872315	C	T	0.94014	0.05986	upstream_gene_variant	17459_17460	1	52824357	52824430	52824698	52824829	ENST00000460261	ENSG00000154222	CC2D1B	protein_coding	4.82194	5.09e-06	0.951007	0.0135307	1	PUTM
chr1:53756742	rs1288504	T	A	0.57076	0.42924	upstream_gene_variant	17459_17460	1	52824357	52824430	52824698	52824829	ENST00000460261	ENSG00000154222	CC2D1B	protein_coding	-4.79965	5.63e-06	-0.3939	0.0149773	2	PUTM
chr12:56394954	rs773125	A	G	0.57368	0.42632	upstream_gene_variant	120527_120529	12	56436208	56436386	56437146	56437277	ENST00000356464	ENSG00000197728	RPS26	protein_coding	-5.69552	1.24e-07	-0.213493	0.000403735	1	PUTM
chrX:152669972	rs1988121	T	C	0.73293	0.26707	downstream_gene_variant	607111_607112	X	153225553	153225612	153225685	153225865	ENST00000354233;ENST00000461098	ENSG00000172534	HCFC1	protein_coding	4.83535	4.82e-06	0.27521	0.0084018	1	PUTM
chr2:70828725	rs112013417	A	G	0.94642	0.05358	downstream_gene_variant	307954_307959	2	71336943	71337252	71351335	71351673	ENST00000462609;ENST00000244217	ENSG00000124370	MCEE	protein_coding	4.92444	3.35e-06	0.808349	0.0171924	1	PUTM
chr8:103975989	rs6468852	A	G	0.84379	0.15621	upstream_gene_variant	513772_513773	8	103851877	103852051	103855778	103855975	ENST00000337198;ENST00000521536	ENSG00000155096	AZIN1	protein_coding	4.73603	7.21e-06	0.46195	0.0394903	1	PUTM
chrX:99974588	rs2798206	G	A	0.51207	0.48793	intron_variant	600555_600557	X	99946104	99946206	99955892	99955995	ENST00000263033	ENSG00000102362	SYTL4	protein_coding	4.95981	2.89e-06	0.357811	0.00646702	1	PUTM
chr14:105180706	rs1128840	C	A	0.75899	0.24101	synonymous_variant	165454_165455	14	105173246	105173388	105173589	105174339	ENST00000330634	ENSG00000203485	INF2	protein_coding	5.13723	1.38e-06	0.35075	0.00536756	1	PUTM
chrX:53313326	rs4830340	T	C	0.8415	0.1585	downstream_gene_variant	597356_597357	X	53410017	53410174	53421697	53421808	ENST00000470241	ENSG00000072501	SMC1A	protein_coding	-4.32972	3.55e-05	-0.300084	0.0323115	1	PUTM
chr3:186087169	rs7628096	G	T	0.64179	0.35821	downstream_gene_variant	397562_397565	3	185316199	185316333	185316779	185316812	ENST00000413407;ENST00000453532	ENSG00000163904	SENP2	protein_coding	-5.53642	2.49e-07	-0.345817	0.0010169	1	PUTM
chr22:38457716	rs5756898	C	T	0.92855	0.07145	downstream_gene_variant	363170_363171	22	39135726	39135948	39136271	39136437	ENST00000216064	ENSG00000100242	SUN2	protein_coding	4.83605	4.81e-06	0.68526	0.0188851	1	PUTM
chr15:43744828:T_TA	NA	R	I	0.91418	0.08582	intron_variant,feature_elongation	172632_172634	15	43739563	43739683	43748089	43748222	ENST00000411772;ENST00000414758	ENSG00000067369	TP53BP1	protein_coding	4.61587	1.16e-05	0.623444	0.0202449	1	PUTM
chr3:66315660	rs7629911	T	G	0.72978	0.27022	intron_variant	381560_381564	3	66313755	66313803	66396787	66396832	ENST00000464350	ENSG00000144741	SLC25A26	protein_coding	4.70799	8.07e-06	0.479622	0.0483537	1	PUTM
chr19:55194821	rs1749282	A	G	0.84701	0.15299	upstream_gene_variant	294728_294729	19	56196761	56197011	56200235	56200360	ENST00000591743	ENSG00000063245	EPN1	protein_coding	4.73448	7.25e-06	0.443956	0.0452629	1	PUTM
chr1:204448062	rs60807732	G	C	0.93392	0.06608	upstream_gene_variant	44004_44008	1	204110442	204110585	204115769	204115892	ENST00000367198	ENSG00000143845	ETNK2	protein_coding	4.67196	9.32e-06	1.30272	0.0414809	1	PUTM
chr1:110282972	rs1332018	T	G	0.58582	0.41418	5_prime_UTR_variant	25520_25522	1	110282050	110282115	110282454	110282530	ENST00000486823;ENST00000256594	ENSG00000134202	GSTM3	protein_coding	5.61232	1.79e-07	0.300343	0.00076025	1	PUTM
chr1:110283785	rs4970777	T	C	0.58582	0.41418	intron_variant	25520_25522	1	110282050	110282115	110282454	110282530	ENST00000486823;ENST00000256594	ENSG00000134202	GSTM3	protein_coding	5.61232	1.79e-07	0.300343	0.00076025	1	PUTM
chr17:76180396	rs72898268	C	T	0.84621	0.15379	downstream_gene_variant	248485_248488	17	77092734	77092774	77093373	77093506	ENST00000415831	ENSG00000167281	RBFOX3	protein_coding	4.93952	3.15e-06	0.357162	0.0233148	1	PUTM
chr3:130446384:T_TC	NA	R	I	0.69149	0.30851	regulatory_region_variant	389116_389117	3	131293914	131293974	131300422	131300509	ENST00000429747	ENSG00000196353	CPNE4	protein_coding	5.06825	1.84e-06	0.537622	0.0120714	1	PUTM
chr18:12000677	rs620705	T	C	0.88758	0.11242	upstream_gene_variant	253865_253866	18	13069087	13069180	13069736	13069855	ENST00000510237	ENSG00000101639	CEP192	protein_coding	-4.79552	5.67e-06	-0.423649	0.0310665	1	PUTM
chrX:73356886	rs141109971	G	A	0.94078	0.05922	downstream_gene_variant	599490_599491	X	72899160	72899217	72899488	72899548	ENST00000498318	ENSG00000204116	CHIC1	protein_coding	4.9513	3e-06	0.467633	0.00558017	1	PUTM
chr6:34973959	rs35576171	T	C	0.85459	0.14541	intron_variant	455695_455697	6	34949466	34949763	34950889	34950991	ENST00000360359	ENSG00000064999	ANKS1A	protein_coding	4.61242	1.18e-05	0.680521	0.0470112	1	PUTM
chr8:68973803	rs6472378	C	T	0.52592	0.47408	intron_variant	509175_509176	8	68968064	68968209	68972913	68973014	ENST00000517617	ENSG00000046889	PREX2	protein_coding	-5.2828	7.45e-07	-0.236604	0.00346871	1	PUTM
chr2:60734583	rs66488669	A	G	0.92477	0.07523	upstream_gene_variant	305718_305720	2	61002168	61002258	61006771	61006910	ENST00000414060	ENSG00000115421	PAPOLG	protein_coding	4.75229	6.75e-06	0.616752	0.0273887	1	PUTM
chr16:30155031	rs7197001	C	T	0.55198	0.44802	downstream_gene_variant	201419_201420	16	30284699	30284842	30287333	30287488	ENST00000532983	ENSG00000183604	RP11-347C12.2	pseudogene	-5.49901	2.94e-07	-0.391181	0.000591615	1	PUTM
chr8:29900787	rs6988533	A	G	0.81762	0.18238	upstream_gene_variant	504465_504466	8	30999196	30999291	31000141	31000217	ENST00000298139	ENSG00000165392	WRN	protein_coding	4.72449	7.55e-06	0.646333	0.0351849	1	PUTM
chr14:51237701	rs17793018	G	A	0.62314	0.37686	synonymous_variant	153733_153735	14	51233497	51233608	51237105	51237280	ENST00000476352	ENSG00000100503	NIN	protein_coding	-5.54431	2.41e-07	-0.194472	0.00117937	1	PUTM
chr6:24649161	rs9467249	C	T	0.5712	0.4288	upstream_gene_variant	450229_450230	6	24588820	24589013	24596100	24596846	ENST00000378214	ENSG00000137261	KIAA0319	protein_coding	-4.78994	5.8e-06	-0.214896	0.038901	1	PUTM
chr15:39351937	rs880716	T	A	0.63641	0.36359	downstream_gene_variant	170331_170337	15	40331076	40331149	40331293	40331389	ENST00000558527;ENST00000267884	ENSG00000140319	SRP14	protein_coding	4.74769	6.88e-06	0.420963	0.0276608	1	PUTM
chr16:23708334:C_CA	NA	R	I	0.67992	0.32008	upstream_gene_variant	198885_198887	16	24202410	24202551	24225978	24231932	ENST00000303531	ENSG00000166501	PRKCB	protein_coding	5.01301	2.32e-06	0.291113	0.0125725	1	PUTM
chr19:55907845:T_TC	NA	I	R	0.64517	0.35483	intron_variant	294522_294533	19	55899297	55899416	55914310	55914612	ENST00000344063;ENST00000560055	ENSG00000108107	RPL28	protein_coding	-5.15169	1.3e-06	-0.500251	0.00859086	1	PUTM
chr3:41170867:AAAT_	NA	R	D	0.6675	0.3325	downstream_gene_variant	373411_373416	3	40433513	40433641	40442384	40442502	ENST00000301825	ENSG00000168032	ENTPD3	protein_coding	-5.39521	4.6e-07	-0.47765	0.00174356	1	PUTM
chrX:48498006	rs5905700	C	T	0.90886	0.09114	downstream_gene_variant	595805_595807	X	48435413	48435497	48435852	48436123	ENST00000466764;ENST00000489344	ENSG00000102317	RBM3	protein_coding	4.48206	1.97e-05	0.461932	0.0312937	1	PUTM
chr3:33555037	rs67599414	C	G	0.69875	0.30125	intron_variant	371969_371971	3	33543143	33543260	33552049	33552256	ENST00000476251	ENSG00000163539	CLASP2	protein_coding	-4.8943	3.79e-06	-0.1637	0.017806	1	PUTM
chr6:167586315	rs62436853	T	C	0.90183	0.09817	downstream_gene_variant	471104_471106	6	167435913	167436123	167438269	167438382	ENST00000496181;ENST00000349556	ENSG00000213066	FGFR1OP	protein_coding	5.08304	1.73e-06	0.65643	0.00946985	1	PUTM
chr4:156106197:T_TA	NA	R	I	0.65526	0.34474	upstream_gene_variant	419152_419154	4	156680938	156681012	156696119	156696220	ENST00000264424	ENSG00000061918	GUCY1B3	protein_coding	-4.73633	7.2e-06	-0.259978	0.0406454	1	PUTM
chr4:62883030:AT_A	NA	R	D	0.69518	0.30482	intron_variant,feature_truncation	408176_408179	4	62910170	62910267	62935826	62936711	ENST00000502815;ENST00000507164	ENSG00000150471	LPHN3	protein_coding	4.92019	3.41e-06	0.167819	0.0248471	1	PUTM
chr21:23054645	rs62216205	G	C	0.93959	0.06041	downstream_gene_variant	349466_349467	21	22840982	22841104	22849611	22849792	ENST00000484983;ENST00000284894	ENSG00000154654	NCAM2	protein_coding	-4.8706	4.17e-06	-0.34328	0.0310709	1	PUTM
chr15:41530032	rs7162443	T	C	0.64136	0.35864	upstream_gene_variant	171174_171182	15	41578208	41578298	41590238	41590267	ENST00000500949;ENST00000560706	ENSG00000247556	OIP5-AS1	processed_transcript	5.50411	2.87e-07	0.301749	0.00108975	1	PUTM
chr19:4540429	rs4806985	G	A	0.89548	0.10452	downstream_gene_variant	264983_264984	19	4695389	4695567	4697562	4697663	ENST00000262960;ENST00000599163	ENSG00000142002	DPP9	protein_coding	5.24617	8.71e-07	0.635588	0.00461546	1	PUTM
chr19:4900684	rs2779169	T	C	0.6196	0.3804	upstream_gene_variant	264983_264984	19	4695389	4695567	4697562	4697663	ENST00000262960;ENST00000599163	ENSG00000142002	DPP9	protein_coding	4.68966	8.77e-06	0.388199	0.0464541	2	PUTM
chr1:145397942	rs7536827	A	T	0.46811	0.46811	downstream_gene_variant	28822_28823	1	145297618	145297691	145298154	145298366	ENST00000464433	ENSG00000163386	NBPF10	protein_coding	5.0403	2.07e-06	0.339556	0.000754352	1	PUTM
chr1:110266754	rs11101992	A	C	0.7612	0.2388	downstream_gene_variant	25522_25523	1	110282454	110282530	110282861	110282949	ENST00000256594;ENST00000486823	ENSG00000134202	GSTM3	protein_coding	-4.86419	4.29e-06	-0.441119	0.0182123	1	PUTM
chr7:73242275	rs10949830	C	G	0.81686	0.18314	upstream_gene_variant	482659_482660	7	74120720	74120764	74125362	74125440	ENST00000324896	ENSG00000077809	GTF2I	protein_coding	-4.47132	2.06e-05	-0.145118	0.0349554	1	PUTM
chr2:33228292	rs219174	A	G	0.55596	0.44404	downstream_gene_variant	302027_302028	2	32698179	32698307	32701280	32701412	ENST00000421745	ENSG00000115760	BIRC6	protein_coding	-5.89365	5.12e-08	-0.387379	0.000224968	1	PUTM
chr21:38488908	rs2154535	G	A	0.63724	0.36276	intron_variant	351595_351600	21	38468880	38468943	38480691	38480746	ENST00000479930;ENST00000463216	ENSG00000182670	TTC3	protein_coding	5.38638	4.78e-07	0.248657	0.00257717	1	PUTM
chr15:76229696	rs4999474	A	C	0.93919	0.06081	downstream_gene_variant	181474_181477	15	75300001	75300069	75304132	75304187	ENST00000566872;ENST00000562765	ENSG00000198794	SCAMP5	protein_coding	4.60679	1.21e-05	1.04759	0.032302	1	PUTM
chr16:30339753	rs77948921	G	A	0.58776	0.41224	upstream_gene_variant	200473_200477	16	29498659	29498720	29502787	29502983	ENST00000549733;ENST00000551448	ENSG00000169203	61E3.4	protein_coding	-7.45087	3.38e-11	-0.312938	7.41e-08	1	PUTM
chr7:128316528:TAG_T	NA	R	D	0.86268	0.13732	downstream_gene_variant	492710_492711	7	128263628	128263835	128265850	128265909	ENST00000605862	ENSG00000242588	RP11-274B21.1	pseudogene	5.86064	5.94e-08	0.583259	0.000253691	1	PUTM
chr5:134970543	rs801575	C	T	0.81163	0.18837	upstream_gene_variant	437563_437564	5	133945299	133945364	133948380	133948446	ENST00000502286;ENST00000503318	ENSG00000152700	SAR1B	protein_coding	-4.8849	3.94e-06	-0.381321	0.0136622	1	PUTM
chr10:114499988	rs117610865	G	A	0.93262	0.06738	intron_variant	67981_67984	10	114224305	114224416	114286845	114286923	ENST00000480057;ENST00000489357	ENSG00000151532	VTI1A	protein_coding	4.70272	8.24e-06	0.668728	0.0399143	1	PUTM
chr3:39447066	rs13096961	T	C	0.61995	0.38005	upstream_gene_variant	373316_373320	3	39453386	39453552	39453764	39453925	ENST00000478027;ENST00000443003	ENSG00000168028	RPSA	protein_coding	5.97455	3.56e-08	0.151474	0.000160318	1	PUTM
chr20:3418472	rs649846	A	G	0.8231	0.1769	upstream_gene_variant	338185_338186	20	3324322	3324378	3329171	3329270	ENST00000252032	ENSG00000088854	C20orf194	protein_coding	4.90301	3.66e-06	0.428879	0.0216741	1	PUTM
chr3:66334952	rs707010	T	G	0.5539	0.4461	intron_variant	381557_381559	3	66293626	66293736	66312474	66312579	ENST00000464350	ENSG00000144741	SLC25A26	protein_coding	-4.81	5.34e-06	-0.441819	0.0320353	1	PUTM
chr9:79888396	rs2050831	G	A	0.76323	0.23677	intron_variant	527425_527426	9	79828149	79828230	79829244	79829302	ENST00000357409	ENSG00000197969	VPS13A	protein_coding	4.7315	7.34e-06	0.390386	0.0406577	1	PUTM
chr5:80224493	rs10942933	A	T	0.52329	0.47671	upstream_gene_variant	431757_431758	5	79929695	79929811	79933701	79933828	ENST00000513048;ENST00000439211	ENSG00000228716	DHFR	protein_coding	-6.03807	2.67e-08	-0.398149	0.000146275	1	PUTM
chr4:101595554	rs3733440	C	T	0.93886	0.06114	downstream_gene_variant	413301_413302	4	101953423	101953521	101961638	101961723	ENST00000323055	ENSG00000138814	PPP3CA	protein_coding	-4.75111	6.78e-06	-0.404961	0.0399495	1	PUTM
chr13:99079323	rs12585050	C	T	0.79194	0.20806	downstream_gene_variant	144512_144513	13	98642379	98642476	98642686	98642756	ENST00000261574;ENST00000403772	ENSG00000065150	IPO5	protein_coding	4.7023	8.25e-06	0.330958	0.0371918	1	PUTM
chr14:56248455	rs4144657	G	A	0.94029	0.05971	downstream_gene_variant	154493_154494	14	55231172	55231258	55236821	55236940	ENST00000251091	ENSG00000020577	SAMD4A	protein_coding	4.65147	1.01e-05	0.831574	0.0482391	1	PUTM
chr11:130695474	rs10894262	T	G	0.54823	0.45177	downstream_gene_variant	104378_104384	11	130750516	130750701	130773149	130773279	ENST00000530330;ENST00000524460	ENSG00000120451	SNX19	protein_coding	-6.5735	2.25e-09	-0.369901	1.1e-05	1	PUTM
chrX:17157148	rs1946395	A	T	0.75986	0.24014	intron_variant	592741_592742	X	17121840	17121902	17151946	17152030	ENST00000469714	ENSG00000169891	REPS2	protein_coding	4.51381	1.74e-05	0.146976	0.0342251	1	PUTM
chr6:170514470:CA_C	NA	R	D	0.73998	0.26002	regulatory_region_variant	471675_471678	6	170863466	170863551	170865969	170866171	ENST00000230354;ENST00000392092	ENSG00000112592	TBP	protein_coding	4.9265	3.32e-06	0.57781	0.00972545	1	PUTM
chr7:99684271	rs56252897	C	A	0.9224	0.0776	upstream_gene_variant	487875_487876	7	99956959	99957160	99964971	99965286	ENST00000310771;ENST00000444874	ENSG00000121716	PILRB	protein_coding	4.72048	7.67e-06	0.612002	0.0210657	1	PUTM
chr3:100894499	rs4683956	G	A	0.57692	0.42308	downstream_gene_variant	383738_383741	3	101399939	101400059	101401272	101401336	ENST00000495401;ENST00000394077	ENSG00000114391	RPL24	protein_coding	4.83248	4.88e-06	0.142369	0.022209	1	PUTM
chr1:242575267	rs12123081	T	A	0.93212	0.06788	downstream_gene_variant	50864_50865	1	243363915	243363982	243364078	243364116	ENST00000522191;ENST00000336415	ENSG00000143702	CEP170	protein_coding	4.63322	1.09e-05	0.96063	0.0499503	1	PUTM
chr7:32504283	rs10262005	T	C	0.80056	0.19944	downstream_gene_variant	477057_477059	7	32526674	32526905	32527296	32527369	ENST00000409952;ENST00000223084	ENSG00000106355	LSM5	protein_coding	-5.44032	3.79e-07	-0.531272	0.00218676	1	PUTM
chr6:49613135:T_TGG	NA	R	I	0.76218	0.23782	downstream_gene_variant	459109_459113	6	49522589	49522870	49529416	49529620	ENST00000371194	ENSG00000197261	C6orf141	protein_coding	5.72071	1.11e-07	0.522572	0.000505467	1	PUTM
chr9:199399	rs478887	T	C	0.52545	0.47455	upstream_gene_variant	520393_520394	9	154708	154795	156480	156527	ENST00000465014	ENSG00000172785	CBWD1	protein_coding	-4.84488	4.64e-06	-0.451542	0.0197102	1	PUTM
chr3:65820920	rs59997916	C	T	0.91968	0.08032	downstream_gene_variant	381604_381605	3	66465381	66465487	66467552	66467690	ENST00000475366	ENSG00000144749	LRIG1	protein_coding	5.30575	6.76e-07	0.68771	0.003676	1	PUTM
chr22:38457716	rs5756898	C	T	0.92855	0.07145	downstream_gene_variant	363176_363178	22	39137498	39137576	39138305	39138443	ENST00000216064;ENST00000477262	ENSG00000100242	SUN2	protein_coding	4.79786	5.61e-06	0.9653	0.0220549	1	PUTM
chr11:112357932	rs73000471	A	G	0.94306	0.05694	upstream_gene_variant	99113_99114	11	111735903	111735974	111739324	111739459	ENST00000524880	ENSG00000258529	ALG9	protein_coding	4.80659	5.42e-06	0.811033	0.0218618	1	PUTM
chr16:22240451	rs72640485	T	G	0.83979	0.16021	upstream_gene_variant	198362_198363	16	22478511	22478609	22480343	22480516	ENST00000309865	ENSG00000237296	SMG1P1	pseudogene	5.13229	1.41e-06	0.664687	0.00306589	1	PUTM
chr13:97054658	rs1328054	G	A	0.86671	0.13329	downstream_gene_variant	144332_144333	13	96412932	96413052	96415896	96416002	ENST00000376795	ENSG00000102580	DNAJC3	protein_coding	-5.20465	1.04e-06	-0.511726	0.00510975	1	PUTM
chr3:59407598	rs9845988	C	T	0.79756	0.20244	downstream_gene_variant	380731_380732	3	58398630	58398690	58406262	58406295	ENST00000479241;ENST00000463280	ENSG00000168297	PXK	protein_coding	4.86999	4.18e-06	0.477476	0.0182336	1	PUTM
chr1:43230212	rs12030508	A	T	0.70523	0.29477	downstream_gene_variant	14368_14370	1	43273065	43273171	43282101	43282251	ENST00000537227;ENST00000497437	ENSG00000177868	CCDC23	protein_coding	-4.98081	2.65e-06	-0.323402	0.0103595	1	PUTM
chr12:123955358	rs35970945	A	G	0.76493	0.23507	downstream_gene_variant	136234_136236	12	124970986	124971114	124979692	124979914	ENST00000356219	ENSG00000196498	NCOR2	protein_coding	4.90196	3.67e-06	0.401646	0.0208751	1	PUTM
chr17:29115681	rs77854497	A	G	0.90478	0.09522	intron_variant	228580_228581	17	29062050	29062115	29070318	29070387	ENST00000497969	ENSG00000264538	SUZ12P	pseudogene	5.91118	4.74e-08	0.894891	0.000159758	1	PUTM
chr1:45319964	rs12094007	A	C	0.63808	0.36192	intron_variant	15604_15605	1	45341289	45341367	45345489	45345680	ENST00000360403	ENSG00000070785	EIF2B3	protein_coding	-4.70136	8.28e-06	-0.278306	0.0310533	1	PUTM
chr1:234894243	rs12723928	A	G	0.93136	0.06864	downstream_gene_variant	49902_49903	1	235878500	235878657	235880011	235880078	ENST00000473037	ENSG00000143669	LYST	protein_coding	4.93264	3.24e-06	1.29078	0.0182985	1	PUTM
chr7:76224198	rs75292946	A	G	0.70453	0.29547	downstream_gene_variant	483676_483678	7	76241038	76241130	76247499	76247617	ENST00000424818	ENSG00000146707	POMZP3	protein_coding	-5.27885	7.58e-07	-0.692809	0.0031289	1	PUTM
chr19:5823087:AAAAG	NA	R	D	0.86485	0.13515	downstream_gene_variant	265311_265312	19	5650988	5651083	5653125	5653275	ENST00000589863	ENSG00000160633	SAFB	protein_coding	5.06043	1.91e-06	0.522354	0.0100118	1	PUTM
chr15:28016565	rs17651002	G	A	0.93897	0.06103	downstream_gene_variant	168016_168017	15	28474605	28474742	28474819	28474993	ENST00000261609	ENSG00000128731	HERC2	protein_coding	-4.5626	1.44e-05	-0.796484	0.046432	1	PUTM
chr9:38725790	rs149877074	T	A	0.9346	0.0654	downstream_gene_variant	525122_525124	9	39088419	39088644	39099907	39100147	ENST00000297668	ENSG00000106714	CNTNAP3	protein_coding	4.48983	1.91e-05	0.822869	0.0357338	1	PUTM
chr3:40335616	rs59126743	T	C	0.62988	0.37012	upstream_gene_variant	373422_373424	3	40465316	40465454	40468762	40468999	ENST00000301825;ENST00000456402	ENSG00000168032	ENTPD3	protein_coding	4.68891	8.71e-06	0.345819	0.032981	1	PUTM
chr15:41540174:A_AAA	NA	R	I	0.78976	0.21024	upstream_gene_variant	171109_171110	15	41379759	41379880	41384224	41384380	ENST00000558357	ENSG00000128908	INO80	protein_coding	4.87215	4.15e-06	0.427613	0.0169244	1	PUTM
chr14:93234794	rs3861662	A	C	0.73232	0.26768	regulatory_region_variant	162097_162098	14	93282595	93282766	93286052	93286181	ENST00000163416	ENSG00000066455	GOLGA5	protein_coding	5.29967	6.94e-07	0.253046	0.00364455	1	PUTM
chr12:57331741	rs725957	G	A	0.61612	0.38388	upstream_gene_variant	121922_121924	12	57598409	57598532	57598891	57599032	ENST00000243077	ENSG00000123384	LRP1	protein_coding	4.96734	2.8e-06	0.199671	0.00809761	1	PUTM
chr2:171113023	rs6756607	G	A	0.4907	0.4907	downstream_gene_variant	322364_322365	2	170732300	170732459	170734003	170734147	ENST00000272793	ENSG00000144357	UBR3	protein_coding	-4.70325	8.22e-06	-0.225849	0.0491016	1	PUTM
chr13:79060056:C_CT	NA	R	I	0.93714	0.06286	downstream_gene_variant	143901_143902	13	79927287	79927359	79928573	79928696	ENST00000438737;ENST00000267229	ENSG00000139746	RBM26	protein_coding	4.66666	9.52e-06	0.407143	0.0381812	1	PUTM
chr1:41347277	rs913391	G	A	0.93828	0.06172	downstream_gene_variant	13908_13913	1	41228559	41228718	41232267	41232357	ENST00000308733;ENST00000414185	ENSG00000066136	NFYC	protein_coding	4.74874	6.85e-06	0.689101	0.0315764	1	PUTM
chr17:44852612	rs62074125	A	C	0.72125	0.27875	downstream_gene_variant	236667_236668	17	44594727	44594799	44597577	44597649	ENST00000333412	ENSG00000238083	LRRC37A2	protein_coding	7.71106	9.45e-12	1.02401	5.05e-08	1	PUTM
chr9:69172277:CAG_C	NA	R	D	0.77683	0.22317	regulatory_region_variant	526284_526285	9	69416134	69416205	69420262	69420426	ENST00000357336	ENSG00000172014	ANKRD20A4	protein_coding	-3.03732	0.00304458	-0.423644	0.0304458	1	PUTM
chr2:98013814	rs4264593	A	C	0.64293	0.35707	downstream_gene_variant	312534_312535	2	97884910	97884983	97890542	97890616	ENST00000420699	ENSG00000135976	ANKRD36	protein_coding	4.97703	2.69e-06	0.331235	0.00612496	1	PUTM
chr1:223117399	rs71644720	C	A	0.75119	0.24881	upstream_gene_variant	47286_47288	1	223933007	223933141	223934698	223934867	ENST00000295006	ENSG00000162909	CAPN2	protein_coding	-4.62022	1.14e-05	-0.3112	0.0468373	1	PUTM
chr7:73862208	rs117979993	C	T	0.89778	0.10222	downstream_gene_variant	482950_482952	7	74616840	74617024	74618257	74618329	ENST00000545332	ENSG00000232561	GTF2IP1	pseudogene	4.82049	5.12e-06	0.254069	0.011337	1	PUTM
chr2:61390744:AT_A	NA	R	D	0.68823	0.31177	upstream_gene_variant	305889_305893	2	61408472	61408540	61411846	61411935	ENST00000493628;ENST00000489653	ENSG00000173209	AHSA2	protein_coding	4.72919	7.41e-06	0.452465	0.0271771	1	PUTM
chr12:72137343:A_AAT	NA	R	I	0.94382	0.05618	upstream_gene_variant	125097_125098	12	72027934	72028084	72028483	72028605	ENST00000552994	ENSG00000133858	ZFC3H1	protein_coding	4.78081	6.01e-06	0.633626	0.0251475	1	PUTM
chr2:84496001:GT_G	NA	R	D	0.93886	0.06114	downstream_gene_variant	309770_309772	2	84668370	84668583	84670407	84670524	ENST00000442240	ENSG00000163541	SUCLG1	protein_coding	4.58937	1.29e-05	0.74022	0.0494213	1	PUTM
chr7:128065850	rs78297990	G	A	0.85622	0.14378	regulatory_region_variant	492697_492699	7	128173705	128173784	128214773	128214845	ENST00000479267;ENST00000605862	ENSG00000242588	RP11-274B21.1	pseudogene	4.97192	2.75e-06	0.897851	0.0117493	1	PUTM
chr7:29034840	rs1012090	T	C	0.87353	0.12647	downstream_gene_variant	476557_476558	7	29966067	29966248	29976171	29976337	ENST00000242059	ENSG00000136193	SCRN1	protein_coding	4.8252	5.02e-06	0.166209	0.0247104	1	PUTM
chr1:41260168	rs2769258	C	T	0.51197	0.48803	downstream_gene_variant	13685_13686	1	40656443	40656525	40661303	40661436	ENST00000372771	ENSG00000117000	RLF	protein_coding	-4.68317	8.91e-06	-0.330536	0.0375066	1	PUTM
chr14:30800440	rs56048627	C	G	0.88427	0.11573	upstream_gene_variant	151214_151216	14	31177195	31177271	31185129	31185176	ENST00000311943;ENST00000555259	ENSG00000092108	SCFD1	protein_coding	4.7337	7.27e-06	0.637486	0.0262965	1	PUTM
chr20:34588214:T_TG	NA	R	I	0.77318	0.22682	upstream_gene_variant	342795_342812	20	34328745	34328809	34329862	34330024	ENST00000338163;ENST00000528062	ENSG00000131051	RBM39	protein_coding	6.6698	1.43e-09	0.503699	3.82e-06	1	PUTM
chr3:196542677	rs114899852	A	G	0.94133	0.05867	upstream_gene_variant	400224_400225	3	197562667	197562693	197566191	197566268	ENST00000494069;ENST00000334859	ENSG00000186001	LRCH3	protein_coding	4.82527	5.02e-06	1.25	0.0152371	1	PUTM
chr9:139872992	rs11145961	C	G	0.56493	0.43507	downstream_gene_variant	538942_538944	9	139904434	139904576	139904644	139904823	ENST00000459850	ENSG00000107331	ABCA2	protein_coding	5.45288	3.59e-07	0.46715	0.00143027	1	PUTM
chr12:21859049	rs852814	G	A	0.44416	0.44416	downstream_gene_variant	111531_111534	12	22627684	22627825	22631246	22631411	ENST00000537643;ENST00000333957	ENSG00000111731	C2CD5	protein_coding	-4.63817	1.07e-05	-0.271566	0.0405426	1	PUTM
chr16:71278137:AAG_A	NA	D	R	0.94451	0.05549	downstream_gene_variant	210422_210423	16	70384459	70384508	70389387	70389438	ENST00000561574	ENSG00000168872	DDX19A	protein_coding	5.29305	7.14e-07	1.89201	0.00180746	1	PUTM
chr6:135378253:T_TA	NA	R	I	0.4616	0.4616	regulatory_region_variant	467264_467265	6	135306478	135306547	135307203	135307321	ENST00000526100	ENSG00000112339	HBS1L	protein_coding	4.8683	4.21e-06	0.205859	0.0163376	1	PUTM
chr16:30340870	rs7404371	C	T	0.5713	0.4287	upstream_gene_variant	200396_200397	16	29450000	29450119	29450824	29450986	ENST00000532337	ENSG00000254634	RP11-231C14.3	pseudogene	-5.4097	4.32e-07	-0.427972	0.000915838	1	PUTM
chr19:10142671	rs113778483	G	A	0.82723	0.17277	upstream_gene_variant	269247_269248	19	10883154	10883304	10886378	10886491	ENST00000587991	ENSG00000079805	DNM2	protein_coding	4.66158	9.71e-06	0.569928	0.0440714	1	PUTM
chr8:103644073	rs4734650	A	G	0.82706	0.17294	upstream_gene_variant	513714_513717	8	103359130	103359320	103372298	103372418	ENST00000220959	ENSG00000104517	UBR5	protein_coding	4.94699	3.05e-06	0.479964	0.0157929	1	PUTM
chr2:24694472	rs79480871	C	T	0.94571	0.05429	downstream_gene_variant	299393_299395	2	24369617	24369705	24369799	24369956	ENST00000584973	ENSG00000266118	RP11-507M3.1	protein_coding	-4.92929	3.28e-06	-0.884064	0.0136572	1	PUTM
chr22:27565388	rs760522	C	T	0.7916	0.2084	upstream_gene_variant	358883_358888	22	26902268	26902425	26902740	26902894	ENST00000405938	ENSG00000100109	TFIP11	protein_coding	5.51694	2.72e-07	0.447491	0.00152451	1	PUTM
chr22:26228281	rs9624913	G	A	0.58132	0.41868	downstream_gene_variant	358883_358888	22	26902268	26902425	26902740	26902894	ENST00000405938	ENSG00000100109	TFIP11	protein_coding	-5.07831	1.79e-06	-0.264284	0.010061	2	PUTM
chr1:151096576:AAAAA	NA	D	R	0.69885	0.30115	downstream_gene_variant	30719_30720	1	150414356	150414434	150415706	150415759	ENST00000369068;ENST00000492220	ENSG00000163125	RPRD2	protein_coding	-4.55881	1.46e-05	-0.391504	0.0385766	1	PUTM
chr21:46675623	rs4995482	G	A	0.79318	0.20682	upstream_gene_variant	353852_353853	21	46709265	46709353	46710385	46710493	ENST00000400362;ENST00000454115	ENSG00000215447	BX322557.10	processed_transcript	4.93211	3.24e-06	0.86311	0.0198536	1	PUTM
chr1:203146749	rs903359	G	T	0.90282	0.09718	upstream_gene_variant	43903_43904	1	203799250	203799331	203800788	203800899	ENST00000495527	ENSG00000058673	ZC3H11A	protein_coding	-4.80827	5.38e-06	-0.24662	0.0235538	1	PUTM
chr16:30163833	rs2887799	A	G	0.48135	0.48135	upstream_gene_variant	200392_200394	16	29448502	29448643	29449262	29449364	ENST00000532337	ENSG00000254634	RP11-231C14.3	pseudogene	-4.67089	9.36e-06	-0.346453	0.0198186	1	PUTM
chr17:44289832	rs150479494	A	G	0.56333	0.43667	upstream_gene_variant	236677_236678	17	44625677	44627209	44627780	44627885	ENST00000333412	ENSG00000238083	LRRC37A2	protein_coding	-8.60398	1.12e-13	-0.885424	6e-10	1	PUTM
chr10:100189928	rs60511309	A	G	0.91445	0.08555	intron_variant	65435_65436	10	100189547	100189646	100190327	100190427	ENST00000325103;ENST00000467246	ENSG00000107521	HPS1	protein_coding	4.59554	1.26e-05	0.550417	0.0499087	1	PUTM
chr12:122675838	rs67189233	T	C	0.78415	0.21585	downstream_gene_variant	135020_135022	12	122812807	122812973	122817533	122817690	ENST00000302528	ENSG00000130779	CLIP1	protein_coding	-5.32872	6.13e-07	-0.210634	0.00220714	1	PUTM
chr8:62538202:TA_T	NA	D	R	0.6679	0.3321	intron_variant	508337_508339	8	62594997	62595042	62596597	62596747	ENST00000379449;ENST00000517928	ENSG00000198363	ASPH	protein_coding	4.68093	8.99e-06	0.285307	0.0459715	1	PUTM
chr4:120428404	rs13121569	A	G	0.82663	0.17337	intron_variant	415597_415599	4	120433527	120433619	120433967	120434125	ENST00000500559;ENST00000498873	ENSG00000245958	RP11-33B1.1	pseudogene	-4.8772	4.06e-06	-0.452289	0.0220764	1	PUTM
chr4:2406321	rs3135071	G	A	0.90622	0.09378	downstream_gene_variant	401336_401337	4	1807285	1807396	1807476	1807667	ENST00000260795	ENSG00000068078	FGFR3	protein_coding	4.90125	3.68e-06	0.608364	0.0168672	1	PUTM
chr2:112866558	rs954521	T	C	0.93973	0.06027	downstream_gene_variant	315351_315353	2	112779834	112779971	112785927	112786240	ENST00000439966;ENST00000449344	ENSG00000153208	MERTK	protein_coding	-5.1543	1.29e-06	-0.681139	0.00448111	1	PUTM
chr12:104619699	rs4592489	T	C	0.76484	0.23516	downstream_gene_variant	129568_129569	12	104340563	104340719	104341088	104341208	ENST00000299767	ENSG00000166598	HSP90B1	protein_coding	4.86313	4.3e-06	0.376932	0.0221646	1	PUTM
chr3:115007588	rs141226456	C	G	0.94781	0.05219	upstream_gene_variant	385528_385532	3	114693212	114693263	114819021	114819139	ENST00000463890;ENST00000492665	ENSG00000181722	ZBTB20	protein_coding	4.82701	4.99e-06	1.17372	0.0218062	1	PUTM
chr3:121748359:AT_A	NA	R	D	0.6287	0.3713	downstream_gene_variant	386382_386383	3	121573533	121573670	121575857	121576003	ENST00000490477;ENST00000490434	ENSG00000145088	EAF2	protein_coding	5.28226	7.47e-07	0.618213	0.00361796	1	PUTM
chr2:220202919:AATG_	NA	D	R	0.72996	0.27004	upstream_gene_variant	331897_331898	2	220192130	220192285	220193645	220193730	ENST00000333527	ENSG00000182698	RESP18	protein_coding	8.6855	7.46e-14	1.04146	2.79e-10	1	PUTM
chr6:132390803	rs17060999	G	T	0.81715	0.18285	upstream_gene_variant	466716_466717	6	131926379	131926625	131927618	131927764	ENST00000354577	ENSG00000112282	MED23	protein_coding	-4.92229	3.38e-06	-0.369116	0.0155152	1	PUTM
chr6:132391169	rs17061002	A	G	0.81715	0.18285	upstream_gene_variant	466716_466717	6	131926379	131926625	131927618	131927764	ENST00000354577	ENSG00000112282	MED23	protein_coding	-4.92229	3.38e-06	-0.369116	0.0155152	1	PUTM
chr6:132391410	rs17061005	A	T	0.81715	0.18285	upstream_gene_variant	466716_466717	6	131926379	131926625	131927618	131927764	ENST00000354577	ENSG00000112282	MED23	protein_coding	-4.92229	3.38e-06	-0.369116	0.0155152	1	PUTM
chr7:93817644	rs112639011	A	G	0.92037	0.07963	downstream_gene_variant	485774_485777	7	92869178	92869247	92881965	92882088	ENST00000438395;ENST00000436177	ENSG00000004766	CCDC132	protein_coding	4.52647	1.66e-05	0.840242	0.0483643	1	PUTM
chr16:30339753	rs77948921	G	A	0.58776	0.41224	upstream_gene_variant	200515_200516	16	29562509	29562682	29564406	29564504	ENST00000566127	ENSG00000205534	RP11-345J4.8	pseudogene	-5.44386	3.73e-07	-0.398145	0.000809844	1	PUTM
chr3:139503791	rs77491403	C	G	0.90007	0.09993	upstream_gene_variant	390548_390549	3	139090564	139090675	139092054	139092254	ENST00000333188	ENSG00000184432	COPB2	protein_coding	4.66226	9.69e-06	0.265679	0.0386545	1	PUTM
chr7:128178519	rs34125589	G	A	0.8479	0.1521	intron_variant	492711_492712	7	128265850	128265909	128266348	128266584	ENST00000605862	ENSG00000242588	RP11-274B21.1	pseudogene	5.94597	4.05e-08	0.604953	0.000172874	1	PUTM
chr11:65582028	rs7114298	G	A	0.64565	0.35435	regulatory_region_variant	89144_89145	11	65620343	65620429	65620752	65621172	ENST00000308342	ENSG00000172803	SNX32	protein_coding	-4.52192	1.69e-05	-0.242322	0.0491336	1	PUTM
chr16:56593758	rs12600046	C	T	0.8142	0.1858	downstream_gene_variant	205150_205155	16	56370657	56370772	56385295	56385449	ENST00000568375;ENST00000262493	ENSG00000087258	GNAO1	protein_coding	4.99228	2.53e-06	0.233136	0.0127987	1	PUTM
chr17:36930277	rs228292	T	G	0.79697	0.20303	intron_variant	231354_231357	17	36927266	36927525	36933939	36934053	ENST00000269554;ENST00000311500	ENSG00000141720	PIP4K2B	protein_coding	5.10838	1.56e-06	0.410657	0.00530448	1	PUTM
chr6:169562593	rs76852479	C	T	0.91948	0.08052	downstream_gene_variant	471449_471450	6	169622291	169622563	169623342	169623535	ENST00000488355	ENSG00000186340	THBS2	protein_coding	4.86431	4.28e-06	0.853139	0.0290999	1	PUTM
chr6:29922932	rs115230562	T	C	0.86176	0.13824	downstream_gene_variant	451639_451640	6	29912839	29912868	29913010	29913058	ENST00000495183;ENST00000376806	ENSG00000206503	HLA-A	protein_coding	7.11367	1.73e-10	1.10249	1.94e-06	1	PUTM
chr6:29917673	rs114103313	G	A	0.45976	0.45976	downstream_gene_variant	451639_451640	6	29912839	29912868	29913010	29913058	ENST00000495183;ENST00000376806	ENSG00000206503	HLA-A	protein_coding	5.67127	1.41e-07	0.635081	0.00157614	2	PUTM
chr17:44852612	rs62074125	A	C	0.72125	0.27875	downstream_gene_variant	236615_236618	17	44383594	44383675	44399687	44399759	ENST00000320254	ENSG00000176681	LRRC37A	protein_coding	6.62666	1.76e-09	1.05037	9.5e-06	1	PUTM
chr10:44226328	rs2484669	T	C	0.7374	0.2626	downstream_gene_variant	57042_57043	10	43659313	43659492	43662451	43662546	ENST00000374466	ENSG00000169826	CSGALNACT2	protein_coding	4.71879	7.72e-06	0.329224	0.0401788	1	PUTM
chr19:43099560	rs45559135	C	T	0.88497	0.11503	upstream_gene_variant	284503_284505	19	42909536	42909713	42910312	42910471	ENST00000244289;ENST00000599918	ENSG00000079435	LIPE	protein_coding	4.90784	3.58e-06	0.707672	0.012923	1	PUTM
chr5:109097273	rs6868564	A	G	0.51865	0.48135	intron_variant	434306_434307	5	109110488	109110666	109117096	109117299	ENST00000261483	ENSG00000112893	MAN2A1	protein_coding	4.811	5.32e-06	0.265497	0.0287915	1	PUTM
chr22:30426636	rs116953771	G	T	0.7514	0.2486	upstream_gene_variant	359720_359721	22	30186457	30186537	30188421	30188524	ENST00000458594	ENSG00000100325	ASCC2	protein_coding	5.1816	1.15e-06	0.372964	0.00470622	1	PUTM
chr20:60172299	rs66774667	C	T	0.92714	0.07286	intron_variant	347397_347398	20	60508042	60508182	60509113	60509278	ENST00000360469	ENSG00000179242	CDH4	protein_coding	5.11036	1.55e-06	0.803173	0.0121925	1	PUTM
chr17:72639760	rs12945286	A	G	0.92391	0.07609	downstream_gene_variant	245531_245533	17	73238416	73238554	73238911	73238992	ENST00000537584	ENSG00000125447	GGA3	protein_coding	4.62844	1.11e-05	0.528929	0.0459648	1	PUTM
chrX:99990696	rs5920847	C	T	0.50807	0.49193	upstream_gene_variant	600550_600552	X	99943347	99943440	99944852	99944956	ENST00000263033	ENSG00000102362	SYTL4	protein_coding	5.21523	9.94e-07	0.441964	0.00222083	1	PUTM
chr17:30046691	rs392669	A	G	0.87553	0.12447	downstream_gene_variant	228811_228812	17	29588728	29588875	29592246	29592357	ENST00000579081	ENSG00000196712	NF1	protein_coding	4.63138	1.1e-05	0.195796	0.0432524	1	PUTM
chr2:132241309:AC_A	NA	R	D	0.84194	0.15806	upstream_gene_variant	318121_318122	2	132258078	132258154	132258534	132258643	ENST00000416745	ENSG00000152117	AC093838.4	pseudogene	5.16427	1.23e-06	1.08623	0.00321453	1	PUTM
chr17:44819595	rs17698176	T	G	0.78705	0.21295	downstream_gene_variant	236652_236653	17	44552565	44552731	44553509	44553584	ENST00000570034	ENSG00000260075	NSFP1	pseudogene	-6.61612	1.84e-09	-0.361355	1.03e-05	1	PUTM
chr17:44848517	rs199523	A	C	0.72334	0.27666	downstream_gene_variant	236652_236653	17	44552565	44552731	44553509	44553584	ENST00000570034	ENSG00000260075	NSFP1	pseudogene	-5.10017	1.64e-06	-0.235605	0.00911281	2	PUTM
chr6:28715604	rs115415843	G	C	0.5485	0.4515	upstream_gene_variant	451465_451466	6	29635419	29635440	29635680	29635701	ENST00000376889	ENSG00000204655	MOG	protein_coding	5.20536	1.04e-06	0.354915	0.0114198	1	PUTM
chr1:18732161	rs12120107	C	G	0.89248	0.10752	downstream_gene_variant	6412_6413	1	19423686	19423774	19426090	19426171	ENST00000467272	ENSG00000127481	UBR4	protein_coding	4.92617	3.32e-06	0.707798	0.0193874	1	PUTM
chr1:20135583	rs2314759	C	A	0.92855	0.07145	upstream_gene_variant	6412_6413	1	19423686	19423774	19426090	19426171	ENST00000467272	ENSG00000127481	UBR4	protein_coding	4.85848	4.44e-06	0.654051	0.025882	2	PUTM
chr13:60377078	rs61956707	A	C	0.88438	0.11562	upstream_gene_variant	143046_143048	13	61057908	61057980	61059932	61060082	ENST00000484389	ENSG00000083544	TDRD3	protein_coding	4.77599	6.13e-06	0.567701	0.0339472	1	PUTM
chr11:73366751	rs3741147	T	G	0.87043	0.12957	intron_variant	93393_93395	11	73364019	73364059	73366847	73366952	ENST00000227214;ENST00000354190	ENSG00000021300	PLEKHB1	protein_coding	-5.51215	2.77e-07	-0.66583	0.000957726	1	PUTM
chrX:46458623	rs732316	T	G	0.48507	0.48507	downstream_gene_variant	594996_594998	X	46502670	46502824	46508120	46508232	ENST00000328306	ENSG00000065923	SLC9A7	protein_coding	5.70896	1.17e-07	0.173974	0.000244922	1	PUTM
chr2:111904531	rs56366063	C	A	0.87804	0.12196	upstream_gene_variant	315020_315021	2	111271397	111273222	111281072	111281274	ENST00000329516	ENSG00000183054	RGPD6	protein_coding	4.42568	2.45e-05	0.400015	0.0438931	1	PUTM
chr2:231443316	rs79296158	C	G	0.94837	0.05163	upstream_gene_variant	333203_333204	2	230633946	230634041	230636234	230636348	ENST00000283943	ENSG00000153827	TRIP12	protein_coding	4.85186	4.51e-06	0.432459	0.0263582	1	PUTM
chr2:205734087	rs17619986	C	G	0.93706	0.06294	intron_variant	328622_328623	2	206050487	206050587	206057928	206058044	ENST00000349953	ENSG00000116117	PARD3B	protein_coding	4.96094	2.88e-06	1.154	0.0170234	1	PUTM
chr14:82305727	rs61987628	G	A	0.93343	0.06657	upstream_gene_variant	160500_160502	14	81329100	81329217	81362061	81362134	ENST00000216517	ENSG00000100629	CEP128	protein_coding	4.82472	5.03e-06	0.788596	0.029133	1	PUTM
chr1:151096575:AAAAA	NA	D	R	0.5745	0.4255	upstream_gene_variant	30888_30890	1	150667131	150667326	150669467	150669500	ENST00000271732	ENSG00000143457	GOLPH3L	protein_coding	-4.7343	7.26e-06	-0.511479	0.0212619	1	PUTM
chr3:49262307	rs7652746	G	A	0.68094	0.31906	downstream_gene_variant	376368_376371	3	48982568	48982614	48999044	48999071	ENST00000452385;ENST00000470296	ENSG00000177479	ARIH2	protein_coding	4.49176	1.9e-05	0.604346	0.0415992	1	PUTM
chr18:10061922	rs576863	T	C	0.81392	0.18608	downstream_gene_variant	252888_252890	18	9208654	9208801	9211581	9211619	ENST00000540578;ENST00000581758	ENSG00000101745	ANKRD12	protein_coding	-4.93416	3.22e-06	-0.427844	0.0211721	1	PUTM
chr14:104270004	rs149049980	T	A	0.94731	0.05269	intron_variant	165210_165214	14	104205222	104205360	104206160	104206400	ENST00000556597;ENST00000556325	ENSG00000088808	PPP1R13B	protein_coding	5.05881	1.92e-06	1.15736	0.00932002	1	PUTM
chr16:28923518:GA_G	NA	D	R	0.5687	0.4313	upstream_gene_variant	199644_199645	16	28390904	28391201	28391296	28391459	ENST00000398943;ENST00000380876	ENSG00000205609	EIF3CL	protein_coding	-4.54019	1.57e-05	-0.233579	0.0472888	1	PUTM
chr13:77554639	rs74724692	C	A	0.91509	0.08491	downstream_gene_variant	143705_143706	13	77780787	77780960	77785301	77785455	ENST00000357337	ENSG00000005810	MYCBP2	protein_coding	4.98532	2.6e-06	0.300871	0.0138184	1	PUTM
chr13:43598575	rs113317084	T	G	0.77397	0.22603	intron_variant	141193_141194	13	43652747	43652824	43659903	43659974	ENST00000379221	ENSG00000120675	DNAJC15	protein_coding	5.50613	2.85e-07	0.266572	0.00140757	1	PUTM
chr13:44236039	rs11147922	C	T	0.659	0.341	downstream_gene_variant	141193_141194	13	43652747	43652824	43659903	43659974	ENST00000379221	ENSG00000120675	DNAJC15	protein_coding	-4.81078	5.39e-06	-0.159176	0.026635	2	PUTM
chrX:48452980	rs10854956	T	A	0.64362	0.35638	downstream_gene_variant	596032_596033	X	48689505	48689865	48690278	48690384	ENST00000476838	ENSG00000102109	PCSK1N	protein_coding	-4.52798	1.65e-05	-0.111303	0.0233146	1	PUTM
chr5:67645828	rs40317	G	C	0.7276	0.2724	upstream_gene_variant	429405_429408	5	68522164	68522228	68524026	68524214	ENST00000256441;ENST00000507022	ENSG00000134056	MRPS36	protein_coding	4.57723	1.36e-05	0.302503	0.0348429	1	PUTM
chr6:42196807	rs9471813	C	T	0.90521	0.09479	upstream_gene_variant	457747_457748	6	42994915	42994990	42995097	42995215	ENST00000244496	ENSG00000124541	RRP36	protein_coding	4.75327	6.72e-06	0.594793	0.0249543	1	PUTM
chr4:162155450	rs76873624	C	A	0.93491	0.06509	downstream_gene_variant	419673_419676	4	162841555	162841804	162954776	162954807	ENST00000306100;ENST00000379164	ENSG00000168843	FSTL5	protein_coding	5.06188	1.89e-06	0.827793	0.0179897	1	PUTM
chrX:83956316	rs138690556	C	G	0.72888	0.27112	upstream_gene_variant	600096_600098	X	83357044	83357206	83359506	83359665	ENST00000262752	ENSG00000072133	RPS6KA6	protein_coding	5.44269	3.75e-07	0.426338	0.00109437	1	PUTM
chr3:58006600	rs839241	G	A	0.65298	0.34702	intron_variant	380556_380557	3	58089685	58089812	58090806	58090943	ENST00000295956	ENSG00000136068	FLNB	protein_coding	-4.85318	4.48e-06	-0.409216	0.0200584	1	PUTM
chr1:213436951:TA_T	NA	R	D	0.94764	0.05236	downstream_gene_variant	45901_45903	1	212522530	212522584	212529967	212530018	ENST00000261461	ENSG00000066027	PPP2R5A	protein_coding	-4.64833	1.02e-05	-0.829973	0.0438814	1	PUTM
chr5:147837533	rs185212652	A	T	0.64222	0.35778	upstream_gene_variant	440841_440842	5	147024412	147024559	147027938	147028037	ENST00000265272	ENSG00000176049	JAKMIP2	protein_coding	-4.66448	9.6e-06	-0.227191	0.0445519	1	PUTM
chr14:101388537:TG_T	NA	R	D	0.55367	0.44633	upstream_gene_variant	163990_163993	14	101420300	101420383	101421258	101421343	ENST00000414488	ENSG00000225746	AL132709.5	lincRNA	-5.06707	1.85e-06	-0.520269	0.00788827	1	PUTM
chr10:6181642	rs11256957	C	T	0.88661	0.11339	upstream_gene_variant	52587_52588	10	5682658	5682793	5683732	5683924	ENST00000493897;ENST00000459912	ENSG00000196372	ASB13	protein_coding	4.79521	5.67e-06	0.792223	0.0388103	1	PUTM
chr3:46509069	rs4521278	T	C	0.92537	0.07463	downstream_gene_variant	375325_375326	3	47469128	47469157	47470002	47470160	ENST00000487942;ENST00000265565	ENSG00000114650	SCAP	protein_coding	4.69019	8.66e-06	0.850066	0.0234053	1	PUTM
chr3:46509712	rs72900270	A	G	0.92537	0.07463	downstream_gene_variant	375325_375326	3	47469128	47469157	47470002	47470160	ENST00000487942;ENST00000265565	ENSG00000114650	SCAP	protein_coding	4.69019	8.66e-06	0.850066	0.0234053	1	PUTM
chr3:160394040	rs75454634	G	A	0.93705	0.06295	upstream_gene_variant	393853_393855	3	160231864	160231969	160233239	160233368	ENST00000334256	ENSG00000186432	KPNA4	protein_coding	4.58601	1.31e-05	0.410026	0.042242	1	PUTM
chr3:69378312	rs67784411	A	G	0.94113	0.05887	upstream_gene_variant	381737_381738	3	69074710	69074863	69075146	69075248	ENST00000488010	ENSG00000144747	TMF1	protein_coding	4.68918	8.7e-06	0.671974	0.0413381	1	PUTM
chr16:28982630	rs62037425	G	A	0.81874	0.18126	upstream_gene_variant	199655_199656	16	28403072	28403176	28403300	28403463	ENST00000380876	ENSG00000205609	EIF3CL	protein_coding	5.16763	1.22e-06	0.403813	0.00365903	1	PUTM
chr12:58453427	rs11615959	A	G	0.57917	0.42083	downstream_gene_variant	121833_121834	12	57538754	57538883	57539009	57539273	ENST00000243077	ENSG00000123384	LRP1	protein_coding	-4.96067	2.88e-06	-0.202568	0.00832395	1	PUTM
chr4:5825070	rs73079525	C	A	0.94743	0.05257	upstream_gene_variant	402651_402652	4	6279181	6279414	6288819	6288902	ENST00000503569;ENST00000226760	ENSG00000109501	WFS1	protein_coding	5.19923	1.06e-06	0.812517	0.00673393	1	PUTM
chr3:167932498	rs78311734	A	G	0.94717	0.05283	upstream_gene_variant	394381_394382	3	167747567	167747824	167750307	167750640	ENST00000309027	ENSG00000173905	GOLIM4	protein_coding	4.62766	1.11e-05	0.350951	0.0425503	1	PUTM
chr1:237138195	rs113424129	G	T	0.94649	0.05351	downstream_gene_variant	50196_50198	1	236910999	236911075	236912423	236912564	ENST00000492101;ENST00000366578	ENSG00000077522	ACTN2	protein_coding	5.20784	1.03e-06	0.585792	0.00608076	1	PUTM
chr4:3305739	rs2239725	T	C	0.58001	0.41999	downstream_gene_variant	401860_401861	4	2900159	2900258	2900985	2901162	ENST00000264758	ENSG00000087274	ADD1	protein_coding	5.14005	1.36e-06	0.176795	0.00584748	1	PUTM
chr2:98164948	rs7592057	T	C	0.69749	0.30251	intron_variant	312623_312624	2	98152930	98152959	98154630	98154703	ENST00000359901	ENSG00000196912	ANKRD36B	pseudogene	-5.96375	3.74e-08	-0.887803	9.22e-05	1	PUTM
chr21:47475934	rs2027728	G	A	0.76422	0.23578	downstream_gene_variant	354239_354241	21	47663378	47663636	47664720	47665111	ENST00000467026	ENSG00000160294	MCM3AP	protein_coding	4.6849	8.85e-06	0.35914	0.0393982	1	PUTM
chr20:9797268	rs6141048	T	C	0.54277	0.45723	downstream_gene_variant	338896_338897	20	9343542	9343622	9346107	9346161	ENST00000492632	ENSG00000101333	PLCB4	protein_coding	4.98639	2.59e-06	0.354003	0.0160131	1	PUTM
chr22:40703888	rs139910	C	G	0.75895	0.24105	intron_variant	363661_363662	22	40696913	40697009	40697153	40697337	ENST00000301923	ENSG00000100354	TNRC6B	protein_coding	6.12386	1.81e-08	0.476454	7.3e-05	1	PUTM
chr1:55164902	rs35521031	T	C	0.86141	0.13859	downstream_gene_variant	18460_18461	1	55547059	55547097	55548944	55549037	ENST00000472566;ENST00000294383	ENSG00000162402	USP24	protein_coding	4.66964	9.4e-06	0.608217	0.048938	1	PUTM
chr2:102010245	rs13422733	C	T	0.85778	0.14222	upstream_gene_variant	313720_313721	2	102482954	102483041	102483673	102483771	ENST00000477711;ENST00000347699	ENSG00000071054	MAP4K4	protein_coding	4.88467	3.94e-06	0.309391	0.0217734	1	PUTM
chr9:124947785	rs149934610	G	A	0.94139	0.05861	downstream_gene_variant	533314_533315	9	124522618	124522718	124525783	124525928	ENST00000459906	ENSG00000136848	DAB2IP	protein_coding	4.86268	4.31e-06	0.580999	0.0174065	1	PUTM
chr3:132275993	rs12494606	A	G	0.91045	0.08955	downstream_gene_variant	389234_389236	3	132233414	132233514	132235265	132235340	ENST00000260818	ENSG00000138246	DNAJC13	protein_coding	4.91769	3.44e-06	0.796489	0.0207607	1	PUTM
chr3:132276356	rs12488259	C	A	0.91045	0.08955	downstream_gene_variant	389234_389236	3	132233414	132233514	132235265	132235340	ENST00000260818	ENSG00000138246	DNAJC13	protein_coding	4.91769	3.44e-06	0.796489	0.0207607	1	PUTM
chr3:132279291	rs10804607	C	G	0.91045	0.08955	downstream_gene_variant	389234_389236	3	132233414	132233514	132235265	132235340	ENST00000260818	ENSG00000138246	DNAJC13	protein_coding	4.91769	3.44e-06	0.796489	0.0207607	1	PUTM
chr3:132283715	rs10935019	A	G	0.91045	0.08955	downstream_gene_variant	389234_389236	3	132233414	132233514	132235265	132235340	ENST00000260818	ENSG00000138246	DNAJC13	protein_coding	4.91769	3.44e-06	0.796489	0.0207607	1	PUTM
chr10:3193412	rs76088740	C	T	0.9277	0.0723	missense_variant	52248_52249	10	3207429	3207526	3207604	3207719	ENST00000488065;ENST00000224949	ENSG00000107959	PITRM1	protein_coding	5.42022	4.13e-07	0.458747	0.00278656	1	PUTM
chr10:3193412	rs76088740	C	T	0.9277	0.0723	missense_variant	52243_52245	10	3202395	3202522	3205916	3206077	ENST00000224949	ENSG00000107959	PITRM1	protein_coding	4.97316	2.74e-06	0.352988	0.0184666	1	PUTM
chr3:52960256:AG_A	NA	D	R	0.75968	0.24032	downstream_gene_variant	379328_379333	3	52721517	52721631	52722124	52722208	ENST00000492349;ENST00000468146	ENSG00000163938	GNL3	protein_coding	5.43715	3.84e-07	0.503276	0.00112711	1	PUTM
chr3:52960260:GC_G	NA	D	R	0.75968	0.24032	downstream_gene_variant	379328_379333	3	52721517	52721631	52722124	52722208	ENST00000492349;ENST00000468146	ENSG00000163938	GNL3	protein_coding	5.43715	3.84e-07	0.503276	0.00112711	1	PUTM
chr3:53649677	rs13063116	A	G	0.93224	0.06776	downstream_gene_variant	379328_379333	3	52721517	52721631	52722124	52722208	ENST00000492349;ENST00000468146	ENSG00000163938	GNL3	protein_coding	4.63011	1.11e-05	0.729413	0.0326269	2	PUTM
chr16:22184339	rs112055760	T	C	0.89576	0.10424	upstream_gene_variant	198069_198070	16	21912872	21913035	21914769	21914867	ENST00000381448	ENSG00000185710	RP11-645C24.2	pseudogene	-4.44797	2.25e-05	-0.365507	0.0422178	1	PUTM
chr1:110261567	rs11101991	G	A	0.6627	0.3373	intron_variant	25497_25499	1	110256105	110256187	110256282	110256383	ENST00000256593	ENSG00000134201	GSTM5	protein_coding	7.75112	7.76e-12	1.08562	3.42e-08	1	PUTM
chr11:1244080	rs7118568	C	G	0.93934	0.06066	downstream_gene_variant	71474_71476	11	248931	249057	250802	250865	ENST00000382671	ENSG00000185627	PSMD13	protein_coding	4.77368	6.19e-06	0.779813	0.0209061	1	PUTM
chr2:61366704	rs1177271	T	C	0.65847	0.34153	upstream_gene_variant	305897_305900	2	61412660	61412753	61413580	61413632	ENST00000491217;ENST00000489653	ENSG00000173209	AHSA2	protein_coding	6.7826	8.41e-10	0.441882	3.08e-06	1	PUTM
chr1:19809385	rs6669496	C	A	0.62753	0.37247	upstream_gene_variant	6437_6438	1	19441304	19441443	19441891	19442131	ENST00000375217	ENSG00000127481	UBR4	protein_coding	4.88443	3.94e-06	0.273276	0.0230099	1	PUTM
chr2:61380508	rs33998984	T	C	0.63017	0.36983	upstream_gene_variant	305900_305902	2	61413580	61413632	61413751	61413942	ENST00000489653;ENST00000493628	ENSG00000173209	AHSA2	protein_coding	8.2359	7.05e-13	0.517785	2.59e-09	1	PUTM
chr1:223589036	rs147190440	A	G	0.81511	0.18489	downstream_gene_variant	47040_47041	1	222832963	222832999	222833075	222833143	ENST00000476400	ENSG00000154305	MIA3	protein_coding	5.48316	3.15e-07	0.442114	0.00132681	1	PUTM
chr6:32127477	rs114060903	A	C	0.64179	0.35821	upstream_gene_variant	453598_453599	6	31860470	31860511	31860602	31860687	ENST00000480912	ENSG00000204371	EHMT2	protein_coding	5.94669	4.04e-08	0.387894	0.000794375	1	PUTM
chr6:32136547	rs115684371	G	T	0.64179	0.35821	upstream_gene_variant	453598_453599	6	31860470	31860511	31860602	31860687	ENST00000480912	ENSG00000204371	EHMT2	protein_coding	5.94669	4.04e-08	0.387894	0.000794375	1	PUTM
chr3:170578721	rs34587559	C	T	0.743	0.257	downstream_gene_variant	394741_394745	3	169998953	169999051	169999669	169999756	ENST00000295797	ENSG00000163558	PRKCI	protein_coding	4.87096	4.17e-06	0.482333	0.017411	1	PUTM
chrX:22402182	rs4291390	C	T	0.82832	0.17168	downstream_gene_variant	593269_593271	X	21519637	21519706	21544984	21545118	ENST00000479158	ENSG00000149970	CNKSR2	protein_coding	-4.75254	6.74e-06	-0.142532	0.0184611	1	PUTM
chr13:115072386	rs75975198	T	C	0.91948	0.08052	downstream_gene_variant	146548_146549	13	115067205	115067500	115070263	115070424	ENST00000475218;ENST00000480362	ENSG00000169062	UPF3A	protein_coding	5.3719	5.09e-07	0.425167	0.00126919	1	PUTM
chr19:35797281	rs9304870	T	G	0.64551	0.35449	downstream_gene_variant	278283_278284	19	34949673	34949829	34951374	34951471	ENST00000586313	ENSG00000126261	UBA2	protein_coding	5.81844	7.18e-08	0.185477	0.00037143	1	PUTM
chr13:43554460	rs78338950	G	A	0.74898	0.25102	upstream_gene_variant	141190_141191	13	43639821	43639873	43643065	43643139	ENST00000474320	ENSG00000120675	DNAJC15	protein_coding	5.79824	7.85e-08	0.272026	0.0003884	1	PUTM
chr15:63261653	rs4352001	A	G	0.65611	0.34389	downstream_gene_variant	177736_177737	15	64017490	64017712	64019845	64020037	ENST00000443617	ENSG00000103657	HERC1	protein_coding	5.20686	1.03e-06	0.232765	0.00442485	1	PUTM
chr3:100059518:GAATT	NA	R	D	0.67044	0.32956	intron_variant,feature_truncation	383415_383417	3	100067646	100067725	100071247	100071346	ENST00000480073;ENST00000394140	ENSG00000114021	NIT2	protein_coding	5.37331	5.06e-07	0.297886	0.00208555	1	PUTM
chr7:147524161	rs116925432	A	G	0.93873	0.06127	upstream_gene_variant	496536_496537	7	148495663	148495769	148496366	148496480	ENST00000325222	ENSG00000055130	CUL1	protein_coding	4.9954	2.5e-06	0.379795	0.0137752	1	PUTM
chr3:4484040	rs62231413	C	T	0.9299	0.0701	intron_variant	367400_367401	3	4418013	4418073	4452548	4452662	ENST00000448413	ENSG00000144455	SUMF1	protein_coding	5.36382	5.27e-07	1.00648	0.00459145	1	PUTM
chr7:107656377	rs983585	T	C	0.71146	0.28854	downstream_gene_variant	490298_490301	7	107240841	107240950	107253776	107253877	ENST00000442065;ENST00000482371	ENSG00000075790	BCAP29	protein_coding	-4.6693	9.42e-06	-0.293712	0.0413595	1	PUTM
chr11:77813941	rs640016	T	C	0.85407	0.14593	upstream_gene_variant	94722_94724	11	77043774	77043912	77047130	77047327	ENST00000527457	ENSG00000149269	PAK1	protein_coding	-4.94812	3.04e-06	-0.282022	0.0142377	1	PUTM
chr20:33286779	rs2093015	A	C	0.90237	0.09763	downstream_gene_variant	341882_341884	20	33049897	33050026	33057852	33057925	ENST00000483727	ENSG00000078747	ITCH	protein_coding	4.71871	7.73e-06	0.552712	0.0229468	1	PUTM
chr9:266505	rs573851	C	A	0.57816	0.42184	upstream_gene_variant	520371_520373	9	121417	121573	121960	122090	ENST00000495302;ENST00000464198	ENSG00000172785	CBWD1	protein_coding	4.63271	1.09e-05	0.399561	0.0463139	1	PUTM
chr1:52808164	rs145715722	G	A	0.89802	0.10198	downstream_gene_variant	17879_17880	1	53727739	53727879	53728117	53728236	ENST00000480045	ENSG00000157193	LRP8	protein_coding	5.49041	3.05e-07	0.674602	0.00109725	1	PUTM
chr19:40996491	rs1993726	C	G	0.79463	0.20537	upstream_gene_variant	283574_283575	19	41759503	41759613	41762356	41762516	ENST00000301178	ENSG00000167601	AXL	protein_coding	4.815	5.24e-06	0.408449	0.0205261	1	PUTM
chr6:31346822	rs112790368	T	C	0.79478	0.20522	downstream_gene_variant	453059_453060	6	31617286	31617404	31619432	31619553	ENST00000211379	ENSG00000204463	BAG6	protein_coding	-5.38351	4.84e-07	-0.400192	0.00801234	1	PUTM
chr6:31346902	rs113649915	A	G	0.79478	0.20522	downstream_gene_variant	453059_453060	6	31617286	31617404	31619432	31619553	ENST00000211379	ENSG00000204463	BAG6	protein_coding	-5.38351	4.84e-07	-0.400192	0.00801234	1	PUTM
chr16:30340870	rs7404371	C	T	0.5713	0.4287	upstream_gene_variant	201392_201393	16	30236923	30237124	30238484	30238520	ENST00000562937	ENSG00000198064	61E3.4	protein_coding	-5.03663	2.1e-06	-0.20681	0.00383194	1	PUTM
chr10:51807447:TC_T	NA	R	D	0.6776	0.3224	upstream_gene_variant	58758_58759	10	51873654	51873757	51877665	51877818	ENST00000434114	ENSG00000099290	FAM21A	protein_coding	5.90585	4.85e-08	0.391259	0.000125552	1	PUTM
chr19:7684450:GGGGG	NA	R	D	0.77891	0.22109	regulatory_region_variant	266745_266746	19	7684831	7684961	7685160	7685332	ENST00000358368	ENSG00000076924	XAB2	protein_coding	-4.78093	6.01e-06	-0.498963	0.0368465	1	PUTM
chr6:119393173	rs10081010	C	T	0.76486	0.23514	upstream_gene_variant	465493_465494	6	118801558	118801676	118802941	118803096	ENST00000368488	ENSG00000111860	CEP85L	protein_coding	4.74127	7.06e-06	0.465371	0.0338396	1	PUTM
chr3:145377658	rs62271129	T	C	0.80441	0.19559	downstream_gene_variant	391561_391562	3	145938601	145938712	145939851	145939879	ENST00000354952	ENSG00000114698	PLSCR4	protein_coding	5.03788	2.09e-06	0.641403	0.013383	1	PUTM
chr2:33228292	rs219174	A	G	0.55596	0.44404	downstream_gene_variant	302065_302066	2	32768307	32768608	32770709	32770927	ENST00000421745	ENSG00000115760	BIRC6	protein_coding	-4.92176	3.38e-06	-0.29107	0.0148584	1	PUTM
chr14:89021247	rs3742681	A	G	0.67831	0.32169	upstream_gene_variant	160800_160805	14	88417002	88417092	88429727	88429855	ENST00000555000	ENSG00000054983	GALC	protein_coding	4.93495	3.21e-06	0.181994	0.0158429	1	PUTM
chr18:661756	rs2015944	T	C	0.55564	0.44436	upstream_gene_variant	251563_251564	18	348064	348163	357399	357522	ENST00000400256	ENSG00000158270	COLEC12	protein_coding	-4.63697	1.07e-05	-0.379459	0.0429228	1	PUTM
chr13:111463574	rs61970051	T	C	0.8967	0.1033	upstream_gene_variant	145776_145788	13	111767873	111768038	111806251	111806309	ENST00000370623;ENST00000483540	ENSG00000102606	ARHGEF7	protein_coding	4.79677	5.64e-06	0.677505	0.0356682	1	PUTM
chr2:128155998	rs12998904	C	T	0.9209	0.0791	downstream_gene_variant	317327_317328	2	128735558	128735663	128744358	128744533	ENST00000259234	ENSG00000136715	SAP130	protein_coding	5.19221	1.1e-06	0.428229	0.00587789	1	PUTM
chr17:73495692	rs13357	G	C	0.73129	0.26871	downstream_gene_variant	246825_246828	17	74087223	74087316	74090494	74090662	ENST00000335146;ENST00000332065	ENSG00000182473	EXOC7	protein_coding	4.8137	5.26e-06	0.45879	0.0254562	1	PUTM
chr22:18536488	rs459715	T	A	0.933	0.067	downstream_gene_variant	355457_355459	22	19442271	19442353	19443202	19443291	ENST00000263202	ENSG00000070010	UFD1L	protein_coding	4.69457	8.51e-06	0.405457	0.0367873	1	PUTM
chr8:111028121	rs1901175	A	G	0.75016	0.24984	upstream_gene_variant	514419_514423	8	110308612	110308798	110334537	110334692	ENST00000519607	ENSG00000120526	NUDCD1	protein_coding	4.86924	4.2e-06	0.435221	0.0173371	1	PUTM
chr14:52721842:T_TTC	NA	R	I	0.94092	0.05908	downstream_gene_variant	154313_154314	14	53529660	53529923	53539314	53539421	ENST00000323669	ENSG00000100523	DDHD1	protein_coding	4.87746	4.06e-06	0.514349	0.0207779	1	PUTM
chr7:14028707:TA_T	NA	R	D	0.54956	0.45044	regulatory_region_variant	474398_474402	7	14027710	14027798	14028632	14028764	ENST00000443137	ENSG00000006468	ETV1	protein_coding	6.99551	3.05e-10	0.634842	1.95e-06	1	PUTM
chr19:7686407	rs4134860	A	G	0.83904	0.16096	non_coding_transcript_exon_variant	266744_266745	19	7684632	7684742	7684831	7684961	ENST00000358368	ENSG00000076924	XAB2	protein_coding	-6.04617	2.57e-08	-0.731199	0.000157722	1	PUTM
chr16:28067253:C_CG	NA	I	R	0.82962	0.17038	upstream_gene_variant	199911_199912	16	28743493	28743513	28745840	28746000	ENST00000569005;ENST00000331666	ENSG00000184110	EIF3C	protein_coding	4.93356	3.22e-06	0.412307	0.00879241	1	PUTM
chr15:62115471	rs73426793	C	T	0.86835	0.13165	upstream_gene_variant	177280_177288	15	62881885	62881961	62939473	62939645	ENST00000561197;ENST00000561311	ENSG00000171914	TLN2	protein_coding	5.64504	1.55e-07	0.565973	0.000853654	1	PUTM
chrX:110003962	rs12689346	C	T	0.72	0.28	intron_variant	602385_602386	X	109943881	109943949	109963062	109963156	ENST00000218054	ENSG00000101938	CHRDL1	protein_coding	4.31097	3.81e-05	0.269922	0.0337932	1	PUTM
chr12:89843687	rs7313499	T	C	0.4923	0.4923	intron_variant	126898_126900	12	89864137	89864271	89865390	89865506	ENST00000547496	ENSG00000139323	POC1B	protein_coding	-5.38569	4.8e-07	-0.417852	0.00151305	1	PUTM
chr10:62009986:CT_C	NA	R	D	0.72804	0.27196	upstream_gene_variant	59214_59217	10	61012558	61012755	61014107	61014203	ENST00000513059	ENSG00000148541	FAM13C	protein_coding	4.8272	4.98e-06	0.390514	0.0221787	1	PUTM
chr7:23303487:C_CA	NA	R	I	0.6194	0.3806	intron_variant,feature_elongation	475485_475486	7	23299598	23299757	23300074	23300392	ENST00000258733	ENSG00000136235	GPNMB	protein_coding	7.71884	9.1e-12	0.723367	5.06e-08	1	PUTM
chr7:98004953	rs58482732	C	T	0.94029	0.05971	downstream_gene_variant	486485_486486	7	97784069	97784188	97788649	97788737	ENST00000297293	ENSG00000164715	LMTK2	protein_coding	4.68149	8.97e-06	0.364409	0.0424142	1	PUTM
chrX:20334944:TAC_T	NA	R	D	0.78037	0.21963	upstream_gene_variant	593188_593189	X	20070995	20071106	20073851	20073950	ENST00000485173	ENSG00000184368	MAP7D2	protein_coding	4.51718	1.72e-05	0.364959	0.0247178	1	PUTM
chr2:26799031	rs2272464	G	A	0.6493	0.3507	upstream_gene_variant	300092_300093	2	26689966	26690101	26690232	26690369	ENST00000272371	ENSG00000115155	OTOF	protein_coding	4.73784	7.15e-06	0.30377	0.0228851	1	PUTM
chr2:26799719	rs1148954	C	T	0.64925	0.35075	upstream_gene_variant	300092_300093	2	26689966	26690101	26690232	26690369	ENST00000272371	ENSG00000115155	OTOF	protein_coding	4.73784	7.15e-06	0.30377	0.0228851	1	PUTM
chr12:119677080	rs11064725	T	C	0.87047	0.12953	downstream_gene_variant	133737_133738	12	120567079	120567298	120568449	120568557	ENST00000300648	ENSG00000089154	GCN1L1	protein_coding	5.02486	2.21e-06	0.511556	0.0103178	1	PUTM
chr11:244964	rs7124022	A	G	0.74111	0.25889	intron_variant	71460_71463	11	244040	244075	244160	244216	ENST00000529372;ENST00000382671	ENSG00000185627	PSMD13	protein_coding	-10.0733	6.84e-17	-1.27459	2.31e-13	1	PUTM
chr22:36440240	rs112953713	C	G	0.94276	0.05724	downstream_gene_variant	361432_361434	22	35729396	35729490	35730320	35730441	ENST00000404284	ENSG00000100284	TOM1	protein_coding	4.94895	3.03e-06	0.887326	0.0162286	1	PUTM
chr15:84180830:AG_A	NA	R	D	0.69618	0.30382	intron_variant,feature_truncation	184451_184452	15	84241316	84241450	84245334	84245493	ENST00000563901	ENSG00000140600	SH3GL3	protein_coding	4.57528	1.37e-05	0.237934	0.0488857	1	PUTM
chr12:119915056	rs61938115	A	C	0.89213	0.10787	downstream_gene_variant	133791_133793	12	120606011	120606104	120607972	120608125	ENST00000300648	ENSG00000089154	GCN1L1	protein_coding	4.72435	7.55e-06	0.758442	0.0352647	1	PUTM
chr1:53062608:AT_A	NA	R	D	0.93795	0.06205	upstream_gene_variant	17552_17555	1	52912071	52912114	52912261	52912339	ENST00000484723;ENST00000257177	ENSG00000134744	ZCCHC11	protein_coding	5.20084	1.06e-06	0.976854	0.00316826	1	PUTM
chr14:77591379	rs28453195	C	T	0.80145	0.19855	downstream_gene_variant	159807_159808	14	77236305	77236394	77237532	77237589	ENST00000167106;ENST00000553518	ENSG00000071246	VASH1	protein_coding	4.71014	8e-06	0.54379	0.0434214	1	PUTM
chr3:127976681	rs9289328	C	G	0.92901	0.07099	upstream_gene_variant	388095_388097	3	128514202	128514263	128516785	128516912	ENST00000265062	ENSG00000075785	RAB7A	protein_coding	4.97716	2.69e-06	0.305263	0.0100056	1	PUTM
chr16:11422899	rs2002751	C	G	0.94776	0.05224	downstream_gene_variant	194875_194880	16	11643566	11643601	11647388	11647545	ENST00000570798;ENST00000575426	ENSG00000189067	LITAF	protein_coding	4.82891	4.95e-06	1.12198	0.0365668	1	PUTM
chr12:57625003:CCCTT	NA	D	R	0.65544	0.34456	upstream_gene_variant	121318_121320	12	56865556	56865620	56865902	56865979	ENST00000424141	ENSG00000135423	GLS2	protein_coding	4.68173	8.96e-06	0.376808	0.0242646	1	PUTM
chr2:233933427	rs12694924	A	G	0.73101	0.26899	intron_variant	334462_334463	2	234102457	234102607	234104044	234104141	ENST00000359570	ENSG00000168918	INPP5D	protein_coding	-4.68331	8.9e-06	-0.427812	0.048785	1	PUTM
chr13:104269261	rs996757	A	G	0.75	0.25	downstream_gene_variant	145272_145274	13	103525608	103525693	103527656	103528242	ENST00000355739;ENST00000472247	ENSG00000134899	ERCC5	protein_coding	-4.81008	5.34e-06	-0.264799	0.0258916	1	PUTM
chr13:104269736	rs996758	C	T	0.74999	0.25001	downstream_gene_variant	145272_145274	13	103525608	103525693	103527656	103528242	ENST00000355739;ENST00000472247	ENSG00000134899	ERCC5	protein_coding	-4.81008	5.34e-06	-0.264799	0.0258916	1	PUTM
chr2:220498350	rs2289782	G	C	0.77478	0.22522	intron_variant	332312_332313	2	220505510	220505684	220506372	220506450	ENST00000425141	ENSG00000114923	SLC4A3	protein_coding	-5.20261	1.05e-06	-0.293667	0.0044979	1	PUTM
chr13:40843151	rs9576970	C	T	0.8395	0.1605	regulatory_region_variant	140784_140785	13	40261844	40261936	40263896	40263961	ENST00000356576	ENSG00000133103	COG6	protein_coding	4.81798	5.17e-06	0.415841	0.0263722	1	PUTM
chr5:74022105:CAGAG	NA	R	D	0.84451	0.15549	upstream_gene_variant	430623_430624	5	74063087	74063188	74064755	74064943	ENST00000513356	ENSG00000164346	NSA2	protein_coding	-6.05603	2.46e-08	-0.488951	0.000116832	1	PUTM
chr1:227055045	rs114765344	G	A	0.93163	0.06837	upstream_gene_variant	47894_47898	1	226109903	226110083	226111400	226111471	ENST00000472798;ENST00000489681	ENSG00000143811	PYCR2	protein_coding	5.52005	2.68e-07	1.14696	0.00108363	1	PUTM
chr13:22266234	rs11840995	A	G	0.9481	0.0519	downstream_gene_variant	138433_138435	13	21714753	21714820	21715024	21715134	ENST00000492245;ENST00000467636	ENSG00000150459	SAP18	protein_coding	4.68732	8.76e-06	0.561886	0.0489194	1	PUTM
chr6:136297906	rs4133053	A	G	0.74554	0.25446	downstream_gene_variant	467593_467594	6	136704808	136704919	136709530	136709648	ENST00000354570	ENSG00000135525	MAP7	protein_coding	-4.56927	1.4e-05	-0.170277	0.0421582	1	PUTM
chr22:38158608	rs78983727	T	C	0.89447	0.10553	downstream_gene_variant	362632_362634	22	38373929	38374142	38379363	38379421	ENST00000427770;ENST00000446929	ENSG00000100146	SOX10	protein_coding	4.66825	9.46e-06	0.72242	0.0390646	1	PUTM
chr8:49706599	rs147513719	A	G	0.89182	0.10818	upstream_gene_variant	506816_506817	8	48740728	48740908	48743165	48743297	ENST00000518216	ENSG00000253729	PRKDC	protein_coding	4.5597	1.45e-05	0.440578	0.0315323	1	PUTM
chr3:196892446	rs9854118	C	T	0.66814	0.33186	upstream_gene_variant	400411_400412	3	197913319	197913385	197915542	197915601	ENST00000437428	ENSG00000236438	FAM157A	lincRNA	4.57621	1.36e-05	0.374894	0.0292051	1	PUTM
chr3:128413808	rs6780447	C	T	0.64914	0.35086	upstream_gene_variant	388057_388058	3	128339001	128339436	128341006	128341252	ENST00000497289;ENST00000296255	ENSG00000163902	RPN1	protein_coding	-6.8139	7.25e-10	-0.304626	2.73e-06	1	PUTM
chr2:220160230	rs4674374	T	C	0.83955	0.16045	non_coding_transcript_exon_variant	331875_331879	2	220168456	220168553	220172165	220172279	ENST00000423636	ENSG00000054356	PTPRN	protein_coding	-4.95369	2.97e-06	-0.279021	0.0110391	1	PUTM
chr12:54274967	rs78377502	C	T	0.74414	0.25586	downstream_gene_variant	118367_118369	12	53428395	53428403	53428429	53428493	ENST00000549481;ENST00000553209	ENSG00000063046	EIF4B	protein_coding	4.87666	4.07e-06	0.857547	0.0205529	1	PUTM
chr17:44265839	rs116588581	C	T	0.57607	0.42393	upstream_gene_variant	236668_236669	17	44597577	44597649	44600449	44600521	ENST00000333412	ENSG00000238083	LRRC37A2	protein_coding	-6.9437	3.91e-10	-0.618623	2.09e-06	1	PUTM
chr22:40412001	rs73165024	A	G	0.9224	0.0776	downstream_gene_variant	363564_363565	22	40061885	40062011	40064296	40064386	ENST00000336649	ENSG00000100346	CACNA1I	protein_coding	4.78543	5.9e-06	0.919646	0.0228699	1	PUTM
chrX:48397165	rs55651928	G	A	0.94282	0.05718	downstream_gene_variant	596331_596332	X	48970333	48970693	48970790	48970876	ENST00000156109	ENSG00000068394	GPKOW	protein_coding	4.41075	2.6e-05	0.436525	0.030507	1	PUTM
chr1:109473527	rs12743716	C	T	0.71205	0.28795	downstream_gene_variant	24917_24918	1	109461234	109461411	109465038	109465198	ENST00000264126	ENSG00000121957	GPSM2	protein_coding	4.83607	4.81e-06	0.238238	0.0201135	1	PUTM
chr12:58335130	rs4590915	G	A	0.63805	0.36195	upstream_gene_variant	123015_123017	12	58329252	58329336	58329621	58329846	ENST00000546580;ENST00000553102	ENSG00000257698	RP11-620J15.3	processed_transcript	-6.1899	1.34e-08	-0.271981	4.44e-05	1	PUTM
chr3:48751820	rs6786055	T	G	0.64544	0.35456	upstream_gene_variant	376212_376215	3	48719780	48719985	48720335	48720445	ENST00000454134;ENST00000294129	ENSG00000213672	NCKIPSD	protein_coding	4.60689	1.21e-05	0.414911	0.0237672	1	PUTM
chr9:18824042	rs4313669	G	C	0.91045	0.08955	upstream_gene_variant	522201_522202	9	19316414	19316515	19316618	19316837	ENST00000494124	ENSG00000137145	DENND4C	protein_coding	4.83818	4.77e-06	0.562206	0.029143	1	PUTM
chr17:44819595	rs17698176	T	G	0.78705	0.21295	downstream_gene_variant	236628_236629	17	44414661	44414716	44414794	44414934	ENST00000320254	ENSG00000176681	LRRC37A	protein_coding	-7.10333	1.82e-10	-1.03851	9.84e-07	1	PUTM
chr17:44735339:T_TA	NA	R	I	0.68333	0.31667	downstream_gene_variant	236628_236629	17	44414661	44414716	44414794	44414934	ENST00000320254	ENSG00000176681	LRRC37A	protein_coding	-6.11036	1.97e-08	-0.975516	0.000106559	2	PUTM
chr14:92585205	rs7152991	T	C	0.72404	0.27596	5_prime_UTR_variant	161940_161942	14	92583841	92583986	92585192	92585310	ENST00000553514	ENSG00000183648	NDUFB1	protein_coding	4.88685	3.91e-06	0.521297	0.0210377	1	PUTM
chr4:154579760	rs6819216	T	C	0.53681	0.46319	downstream_gene_variant	418761_418763	4	154555343	154555432	154556583	154556723	ENST00000240487	ENSG00000121210	KIAA0922	protein_coding	4.65305	1e-05	0.407555	0.048279	1	PUTM
chr2:98271575	rs72815640	C	A	0.91173	0.08827	upstream_gene_variant	312624_312625	2	98154630	98154703	98154797	98154826	ENST00000359901	ENSG00000196912	ANKRD36B	pseudogene	4.50335	1.81e-05	0.844652	0.044782	1	PUTM
chr6:129698370	rs17799606	C	G	0.78384	0.21616	intron_variant	466344_466345	6	129571256	129571358	129573228	129573440	ENST00000421865	ENSG00000196569	LAMA2	protein_coding	4.69952	8.34e-06	0.494994	0.046947	1	PUTM
chr15:40844222	rs12913296	G	A	0.55224	0.44776	intron_variant	170721_170726	15	40849414	40849571	40854970	40855221	ENST00000559153;ENST00000559103	ENSG00000128891	C15orf57	protein_coding	9.15293	7.11e-15	0.561498	2.66e-11	1	PUTM
chr15:40845952	rs1044474	A	G	0.55224	0.44776	3_prime_UTR_variant	170721_170726	15	40849414	40849571	40854970	40855221	ENST00000559153;ENST00000559103	ENSG00000128891	C15orf57	protein_coding	9.15293	7.11e-15	0.561498	2.66e-11	1	PUTM
chr5:141250502	rs79970685	T	G	0.919	0.081	upstream_gene_variant	440114_440118	5	141309742	141309839	141312823	141312966	ENST00000194118	ENSG00000081791	KIAA0141	protein_coding	4.94023	3.14e-06	1.07394	0.0130616	1	PUTM
chr7:157930785	rs10434933	A	G	0.82086	0.17914	upstream_gene_variant	498872_498873	7	158672470	158672680	158677254	158677310	ENST00000444851	ENSG00000126870	WDR60	protein_coding	4.77246	6.22e-06	0.386398	0.0270443	1	PUTM
chr20:1572374	rs1883935	G	A	0.92654	0.07346	upstream_gene_variant	337424_337425	20	940896	941109	944577	944763	ENST00000400634;ENST00000217260	ENSG00000101282	RSPO4	protein_coding	5.38805	4.75e-07	1.08814	0.00269404	1	PUTM
chr20:895423	rs6086446	C	T	0.89529	0.10471	downstream_gene_variant	337424_337425	20	940896	941109	944577	944763	ENST00000400634;ENST00000217260	ENSG00000101282	RSPO4	protein_coding	5.07977	1.78e-06	0.742351	0.0101088	2	PUTM
chr1:151096576:AAAAA	NA	D	R	0.69885	0.30115	downstream_gene_variant	30717_30719	1	150413398	150413499	150414356	150414434	ENST00000492220;ENST00000369068	ENSG00000163125	RPRD2	protein_coding	-4.88423	3.95e-06	-0.41327	0.0104347	1	PUTM
chr10:81876598	rs11201763	G	C	0.70882	0.29118	upstream_gene_variant	62419_62421	10	81568514	81568588	81574368	81574400	ENST00000470445;ENST00000484794	ENSG00000225484	RP11-773D16.1	lincRNA	5.0514	1.98e-06	0.56811	0.0097037	1	PUTM
chr6:94266570:G_GTA	NA	R	I	0.79641	0.20359	upstream_gene_variant	462991_462992	6	93956509	93956703	93964364	93964514	ENST00000369303	ENSG00000135333	EPHA7	protein_coding	5.06742	1.85e-06	0.519588	0.00975331	1	PUTM
chr3:171631201	rs34674589	G	A	0.88924	0.11076	upstream_gene_variant	395038_395047	3	171851260	171851336	171944660	171944737	ENST00000336824	ENSG00000075420	FNDC3B	protein_coding	-4.72396	7.56e-06	-0.476596	0.0389433	1	PUTM
chr14:96310976	rs10138665	T	C	0.93775	0.06225	downstream_gene_variant	163028_163029	14	96769397	96769592	96770831	96770940	ENST00000261834	ENSG00000066739	ATG2B	protein_coding	4.75623	6.64e-06	0.69978	0.0384819	1	PUTM
chr17:29115681	rs77854497	A	G	0.90478	0.09522	intron_variant	228583_228584	17	29086508	29086557	29093520	29093606	ENST00000579526;ENST00000578070	ENSG00000264538	SUZ12P	pseudogene	4.9929	2.52e-06	0.597171	0.00851131	1	PUTM
chr2:142685324	rs13013316	G	A	0.83959	0.16041	intron_variant	318932_318933	2	141026836	141026950	141027810	141027915	ENST00000442974;ENST00000389484	ENSG00000168702	LRP1B	protein_coding	4.92648	3.32e-06	0.49151	0.0355586	1	PUTM
chr17:44836302	rs9912530	C	T	0.69996	0.30004	downstream_gene_variant	236678_236680	17	44627780	44627885	44630765	44630815	ENST00000333412	ENSG00000238083	LRRC37A2	protein_coding	-7.01903	2.72e-10	-0.782766	1.46e-06	1	PUTM
chr17:45194762	rs1713493	T	C	0.71115	0.28885	downstream_gene_variant	236678_236680	17	44627780	44627885	44630765	44630815	ENST00000333412	ENSG00000238083	LRRC37A2	protein_coding	5.10362	1.61e-06	0.505335	0.0086179	2	PUTM
chr9:77744416	rs6560421	A	G	0.62316	0.37684	upstream_gene_variant	527236_527237	9	77692074	77692123	77692405	77692496	ENST00000494066	ENSG00000106733	NMRK1	protein_coding	5.10099	1.61e-06	0.393968	0.00827287	1	PUTM
chr1:150168195	rs12136311	T	A	0.67624	0.32376	downstream_gene_variant	30593_30594	1	150201404	150201570	150202905	150203028	ENST00000314136	ENSG00000143401	ANP32E	protein_coding	4.79061	5.78e-06	0.259706	0.0138159	1	PUTM
chr4:42652337	rs10938202	T	C	0.91802	0.08198	intron_variant	406379_406381	4	42626552	42626651	42627630	42627730	ENST00000264449	ENSG00000124406	ATP8A1	protein_coding	4.98026	2.66e-06	0.344046	0.0149514	1	PUTM
chr6:139423100	rs9403038	G	A	0.94691	0.05309	downstream_gene_variant	467783_467784	6	138644807	138644910	138645159	138645291	ENST00000251691	ENSG00000112379	KIAA1244	protein_coding	4.79532	5.67e-06	0.704882	0.0282501	1	PUTM
chr11:134707774	rs2661991	C	G	0.74973	0.25027	upstream_gene_variant	104700_104702	11	134120168	134120237	134121023	134121202	ENST00000341541	ENSG00000151500	THYN1	protein_coding	-4.87781	4.05e-06	-0.203717	0.0217938	1	PUTM
chr17:75714660:AGT_A	NA	R	D	0.75155	0.24845	upstream_gene_variant	247925_247927	17	76202026	76202131	76202991	76203133	ENST00000588199;ENST00000585419	ENSG00000183077	AFMID	protein_coding	4.75082	6.79e-06	0.558497	0.0388623	1	PUTM
chr2:720760	rs62103638	G	A	0.4389	0.4389	upstream_gene_variant	296459_296460	2	233168	233229	234159	234272	ENST00000454318;ENST00000479739	ENSG00000035115	SH3YL1	protein_coding	-6.21357	1.2e-08	-0.545321	4.96e-05	1	PUTM
chr11:110905063	rs75645781	T	C	0.92906	0.07094	upstream_gene_variant	98869_98870	11	110482032	110482110	110485284	110485369	ENST00000260283	ENSG00000137727	ARHGAP20	protein_coding	5.69882	1.22e-07	0.623994	0.000549102	1	PUTM
chr3:114920200	rs56260350	A	G	0.90211	0.09789	upstream_gene_variant	385528_385531	3	114693212	114693263	114790065	114790222	ENST00000463890;ENST00000462705	ENSG00000181722	ZBTB20	protein_coding	-5.00795	2.37e-06	-0.673649	0.0103671	1	PUTM
chr18:28806510	rs62090398	G	A	0.88585	0.11415	downstream_gene_variant	255836_255838	18	29890155	29890286	29972857	29972998	ENST00000578619;ENST00000269209	ENSG00000141441	GAREM	protein_coding	4.95219	2.99e-06	0.678746	0.0134723	1	PUTM
chr10:51594462	rs7350420	T	C	0.63796	0.36204	downstream_gene_variant	58657_58659	10	51586270	51586411	51589224	51589444	ENST00000344348;ENST00000414907	ENSG00000138293	NCOA4	protein_coding	4.77634	6.12e-06	0.14795	0.0163768	1	PUTM
chr9:114364768:AAAAC	NA	R	D	0.93033	0.06967	upstream_gene_variant	531769_531772	9	114337013	114337122	114341075	114341180	ENST00000374324;ENST00000466771	ENSG00000106853	PTGR1	protein_coding	5.07887	1.76e-06	0.556356	0.0101889	1	PUTM
chr12:55741796	rs10876746	T	A	0.68807	0.31193	downstream_gene_variant	120853_120856	12	56578813	56578895	56579938	56580024	ENST00000550859;ENST00000550519	ENSG00000139613	SMARCC2	protein_coding	-4.68085	8.99e-06	-0.175915	0.0280555	1	PUTM
chr9:36255035	rs115589905	G	T	0.93735	0.06265	upstream_gene_variant	524806_524807	9	37304184	37304310	37305540	37305711	ENST00000461038	ENSG00000147905	ZCCHC7	protein_coding	4.78184	5.99e-06	0.356407	0.029314	1	PUTM
chr4:47082362	rs13144187	G	T	0.69581	0.30419	upstream_gene_variant	406556_406557	4	46976248	46976392	46979077	46979160	ENST00000502874	ENSG00000109158	GABRA4	protein_coding	-4.67447	9.22e-06	-0.206023	0.0375156	1	PUTM
chr6:149076600	rs4897045	T	C	0.6158	0.3842	upstream_gene_variant	468843_468844	6	149900058	149900109	149900969	149901126	ENST00000433539;ENST00000367419	ENSG00000055211	GINM1	protein_coding	4.68724	8.77e-06	0.421563	0.0491196	1	PUTM
chr18:13076343	rs513897	C	T	0.5284	0.4716	intron_variant	253868_253869	18	13072753	13072844	13073007	13073184	ENST00000510237	ENSG00000101639	CEP192	protein_coding	5.69296	1.25e-07	0.365531	0.00068726	1	PUTM
chr13:51059256	rs182187	A	G	0.94413	0.05587	downstream_gene_variant	142468_142469	13	51952374	51952590	51953597	51953708	ENST00000469430	ENSG00000102786	INTS6	protein_coding	4.95169	2.99e-06	0.646933	0.00998767	1	PUTM
chr14:61652028	rs72725835	C	G	0.92258	0.07742	downstream_gene_variant	155851_155853	14	61482621	61482674	61486258	61486298	ENST00000491344	ENSG00000139974	SLC38A6	protein_coding	4.96392	2.84e-06	0.841125	0.0092115	1	PUTM
chr6:30988590	rs115767524	A	G	0.62056	0.37944	downstream_gene_variant	451910_451913	6	30313267	30313350	30314208	30314334	ENST00000491477;ENST00000489124	ENSG00000241370	RPP21	protein_coding	5.38929	4.72e-07	0.410766	0.00762646	1	PUTM
chr17:44265839	rs116588581	C	T	0.57607	0.42393	upstream_gene_variant	236619_236620	17	44400318	44400393	44405757	44405876	ENST00000320254	ENSG00000176681	LRRC37A	protein_coding	-5.72571	1.08e-07	-0.68835	0.000586993	1	PUTM
chr5:73177910:T_TG	NA	R	I	0.90855	0.09145	upstream_gene_variant	430570_430572	5	74016252	74016343	74016467	74016572	ENST00000503312	ENSG00000049860	HEXB	protein_coding	4.97917	2.67e-06	0.621303	0.0130318	1	PUTM
chrX:102400849	rs5945945	G	A	0.66045	0.33955	upstream_gene_variant	601405_601406	X	102585904	102585968	102586304	102587016	ENST00000372666	ENSG00000182916	TCEAL7	protein_coding	4.93315	3.23e-06	0.279403	0.00463127	1	PUTM
chr10:102821921	rs11190810	C	T	0.8726	0.1274	downstream_gene_variant	66382_66385	10	103588831	103588956	103589600	103589654	ENST00000355657;ENST00000356640	ENSG00000120049	KCNIP2	protein_coding	4.57625	1.36e-05	0.704581	0.0442019	1	PUTM
chr7:12669016	rs2529785	C	T	0.80957	0.19043	intron_variant	474317_474319	7	12668725	12668847	12675669	12675760	ENST00000341757	ENSG00000006747	SCIN	protein_coding	4.79081	5.78e-06	0.7305	0.046752	1	PUTM
chr1:7717080	rs17031253	C	A	0.80826	0.19174	upstream_gene_variant	3038_3040	1	6705935	6706038	6711588	6711662	ENST00000473993	ENSG00000007923	DNAJC11	protein_coding	-4.84049	4.72e-06	-0.330687	0.0222096	1	PUTM
chr8:17547287	rs3850742	C	T	0.65431	0.34569	intron_variant	501187_501188	8	17512072	17512175	17513371	17513574	ENST00000521772;ENST00000520196	ENSG00000129422	MTUS1	protein_coding	6.01765	2.93e-08	0.248955	0.000223964	1	PUTM
chr12:6861383:AC_A	NA	R	D	0.82423	0.17577	regulatory_region_variant	107186_107189	12	6857172	6857713	6857935	6858148	ENST00000203630	ENSG00000089693	MLF2	protein_coding	12.24	1.34e-21	0.819553	6.02e-18	1	PUTM
chr4:120296591	rs59866101	T	G	0.72466	0.27534	upstream_gene_variant	415610_415617	4	120449894	120449944	120464907	120465000	ENST00000498873	ENSG00000245958	RP11-33B1.1	pseudogene	7.87848	4.14e-12	1.09437	2.25e-08	1	PUTM
chr11:2178267	rs11564723	C	T	0.92803	0.07197	upstream_gene_variant	73474_73478	11	2417857	2417944	2418033	2418209	ENST00000263645;ENST00000481687	ENSG00000110651	CD81	protein_coding	4.78933	5.81e-06	0.765084	0.0354342	1	PUTM
chr12:118513591	rs7488596	C	T	0.54852	0.45148	upstream_gene_variant	133191_133193	12	117627031	117627167	117628022	117628091	ENST00000551458;ENST00000550180	ENSG00000135108	FBXO21	protein_coding	-5.03444	2.12e-06	-0.326923	0.0103566	1	PUTM
chr1:150168195	rs12136311	T	A	0.67624	0.32376	downstream_gene_variant	30590_30592	1	150198939	150199127	150201404	150201477	ENST00000314136;ENST00000534220	ENSG00000143401	ANP32E	protein_coding	4.80622	5.43e-06	0.54494	0.0129687	1	PUTM
chr2:796058	rs12987038	T	C	0.74822	0.25178	upstream_gene_variant	296467_296469	2	247537	247602	249730	249770	ENST00000479739;ENST00000497051	ENSG00000035115	SH3YL1	protein_coding	4.93184	3.25e-06	0.498922	0.0134494	1	PUTM
chr17:4040671	rs12452601	G	A	0.71589	0.28411	downstream_gene_variant	218610_218611	17	4862797	4862938	4863054	4863211	ENST00000575784	ENSG00000091640	SPAG7	protein_coding	4.70371	8.21e-06	0.252595	0.0480682	1	PUTM
chrX:15508777:CCAGA	NA	R	D	0.91841	0.08159	regulatory_region_variant	592443_592444	X	15408306	15408373	15415570	15415653	ENST00000492432;ENST00000484433	ENSG00000087842	PIR	protein_coding	5.02485	2.21e-06	0.622564	0.00594929	1	PUTM
chr1:19571875	rs12091991	C	T	0.76827	0.23173	intron_variant	6569_6570	1	19567509	19567636	19568838	19568967	ENST00000375199	ENSG00000127463	EMC1	protein_coding	5.35434	5.49e-07	0.494779	0.00303875	1	PUTM
chr16:18057095	rs2059895	T	A	0.68982	0.31018	downstream_gene_variant	196572_196575	16	18796059	18796145	18799384	18799427	ENST00000562935	ENSG00000134419	RPS15A	protein_coding	-4.62628	1.12e-05	-0.228695	0.0369842	1	PUTM
chr6:160112638	rs5746105	A	G	0.69274	0.30726	upstream_gene_variant	470307_470308	6	160197181	160197304	160198333	160198488	ENST00000367048;ENST00000472052	ENSG00000120437	ACAT2	protein_coding	-4.70312	8.23e-06	-0.372016	0.0466605	1	PUTM
chr10:127469566	rs11244644	A	G	0.52952	0.47048	downstream_gene_variant	70177_70178	10	127500782	127500857	127503602	127503699	ENST00000368774	ENSG00000188690	UROS	protein_coding	7.40645	4.19e-11	0.364839	2.11e-07	1	PUTM
chr19:33868013	rs1469084	G	A	0.55188	0.44812	upstream_gene_variant	278149_278151	19	34712411	34712643	34717312	34717369	ENST00000433627	ENSG00000257103	LSM14A	protein_coding	-4.91518	3.48e-06	-0.249183	0.0181001	1	PUTM
chr10:4957668	rs55810378	C	T	0.82226	0.17774	intron_variant	52397_52399	10	5014392	5014502	5014775	5014939	ENST00000477661;ENST00000442997	ENSG00000187134	AKR1C1	protein_coding	5.39835	4.54e-07	0.692758	0.00311151	1	PUTM
chr4:177111486	rs28567067	A	T	0.71629	0.28371	downstream_gene_variant	420969_420971	4	177089822	177089934	177093525	177093667	ENST00000443118;ENST00000280190	ENSG00000150627	WDR17	protein_coding	-5.4047	4.42e-07	-0.332649	0.00222465	1	PUTM
chr2:24943316	rs56082276	A	G	0.9102	0.0898	upstream_gene_variant	299254_299255	2	24086250	24086425	24087678	24087794	ENST00000238789	ENSG00000119778	ATAD2B	protein_coding	4.8737	4.12e-06	0.960655	0.0180416	1	PUTM
chr3:16077872	rs1454770	C	G	0.94575	0.05425	upstream_gene_variant	370228_370231	3	15737640	15737752	15749430	15749571	ENST00000451422	ENSG00000206560	ANKRD28	protein_coding	4.68716	8.77e-06	0.761235	0.0487502	1	PUTM
chr2:109946167:AG_A	NA	R	D	0.82061	0.17939	downstream_gene_variant	314530_314531	2	109067483	109067568	109068854	109068922	ENST00000309863;ENST00000482325	ENSG00000135968	GCC2	protein_coding	5.51772	2.71e-07	0.426724	0.00111038	1	PUTM
chr22:37300530	rs5756394	C	T	0.57191	0.42809	regulatory_region_variant	361721_361723	22	36681703	36681827	36681910	36681999	ENST00000475726;ENST00000216181	ENSG00000100345	MYH9	protein_coding	-4.68142	8.97e-06	-0.334252	0.0479082	1	PUTM
chr16:30438138	rs12165013	G	A	0.66653	0.33347	upstream_gene_variant	200516_200518	16	29564406	29564504	29565736	29565809	ENST00000566127;ENST00000447140	ENSG00000205534	RP11-345J4.8	pseudogene	-4.98959	2.56e-06	-0.444828	0.00555385	1	PUTM
chr18:10347343	rs16974211	C	A	0.88753	0.11247	upstream_gene_variant	252949_252952	18	9549194	9549336	9550049	9550184	ENST00000285124	ENSG00000154845	PPP4R1	protein_coding	5.54204	2.43e-07	0.778313	0.00156832	1	PUTM
chr16:3717665	rs59079335	T	A	0.94472	0.05528	downstream_gene_variant	191923_191924	16	2808985	2809048	2809140	2809173	ENST00000575870	ENSG00000167978	SRRM2	protein_coding	5.35472	5.48e-07	0.422084	0.00254885	1	PUTM
chr16:30336030	rs7195216	A	T	0.57139	0.42861	intron_variant	201443_201444	16	30311189	30311248	30312542	30312679	ENST00000411546	ENSG00000183604	RP11-347C12.2	pseudogene	-5.13717	1.38e-06	-0.512197	0.00278398	1	PUTM
chr21:40866176:TC_T	NA	R	D	0.5146	0.4854	intron_variant,feature_truncation	352167_352168	21	40883606	40883736	40887014	40887134	ENST00000333634;ENST00000380631	ENSG00000185437	SH3BGR	protein_coding	8.65601	8.64e-14	0.648061	5.62e-10	1	PUTM
chr2:71492858	rs10165198	T	C	0.79425	0.20575	upstream_gene_variant	307673_307676	2	70524307	70524609	70527971	70528112	ENST00000430566;ENST00000037869	ENSG00000035141	FAM136A	protein_coding	4.64807	1.02e-05	0.561629	0.0472277	1	PUTM
chr8:96773451:A_ATT	NA	R	I	0.60185	0.39815	upstream_gene_variant	512575_512577	8	97342440	97342509	97343253	97343323	ENST00000337004	ENSG00000156471	PTDSS1	protein_coding	5.46316	3.43e-07	0.418196	0.00154013	1	PUTM
chr16:30339753	rs77948921	G	A	0.58776	0.41224	intron_variant	201424_201425	16	30289501	30289701	30290253	30290394	ENST00000532983	ENSG00000183604	RP11-347C12.2	pseudogene	-5.31522	6.49e-07	-0.345035	0.00130778	1	PUTM
chr7:104058197:AC_A	NA	R	D	0.94265	0.05735	upstream_gene_variant	489760_489765	7	104703797	104704027	104707173	104707254	ENST00000334884	ENSG00000005483	MLL5	protein_coding	4.72319	7.59e-06	0.292643	0.0370609	1	PUTM
chr5:80239157	rs181730005	A	T	0.90874	0.09126	upstream_gene_variant	431760_431763	5	79945207	79945313	79949826	79949854	ENST00000513048;ENST00000513314	ENSG00000228716	DHFR	protein_coding	4.73841	7.14e-06	0.947758	0.0391061	1	PUTM
chr22:25551920:C_CAT	NA	R	I	0.71588	0.28412	downstream_gene_variant	358202_358204	22	24726223	24726399	24730377	24730541	ENST00000358654	ENSG00000258555	SPECC1L	protein_coding	-4.98938	2.56e-06	-0.216112	0.0125155	1	PUTM
chr10:3193412	rs76088740	C	T	0.9277	0.0723	missense_variant	52250_52251	10	3208420	3208572	3209127	3209234	ENST00000224949	ENSG00000107959	PITRM1	protein_coding	6.04027	2.64e-08	0.52309	0.000178256	1	PUTM
chr10:3135350	rs75961101	C	T	0.6222	0.3778	downstream_gene_variant	52250_52251	10	3208420	3208572	3209127	3209234	ENST00000224949	ENSG00000107959	PITRM1	protein_coding	5.21333	1.02e-06	0.236158	0.00685434	2	PUTM
chr15:41776783	rs72739663	C	A	0.89391	0.10609	downstream_gene_variant	171348_171349	15	41819364	41819499	41819620	41819803	ENST00000562303	ENSG00000103932	RPAP1	protein_coding	4.68597	8.81e-06	0.394299	0.0329747	1	PUTM
chr6:135632179	rs12208668	C	G	0.7979	0.2021	intron_variant	467395_467396	6	135774478	135774574	135776871	135777064	ENST00000531788	ENSG00000135541	AHI1	protein_coding	4.59065	1.29e-05	0.348153	0.0431604	1	PUTM
chr5:141998966	rs34016	G	A	0.85313	0.14687	upstream_gene_variant	440341_440342	5	142513549	142513670	142526795	142526946	ENST00000489924;ENST00000419676	ENSG00000145819	ARHGAP26	protein_coding	4.91011	3.55e-06	0.326694	0.0184346	1	PUTM
chr10:93392776	rs62620038	A	G	0.93956	0.06044	5_prime_UTR_variant	63732_63733	10	93388198	93390623	93392712	93392811	ENST00000238994	ENSG00000119938	PPP1R3C	protein_coding	-4.97311	2.74e-06	-0.581715	0.011152	1	PUTM
chr1:175663031	rs10753109	C	T	0.58705	0.41295	intron_variant	39819_39820	1	175332843	175332963	175334145	175334415	ENST00000263525	ENSG00000116147	TNR	protein_coding	-4.86149	4.33e-06	-0.355718	0.0215774	1	PUTM
chr6:86149161	rs9885944	G	C	0.45846	0.45846	downstream_gene_variant	462297_462301	6	86387141	86387210	86387512	86387593	ENST00000369605	ENSG00000203875	SNHG5	processed_transcript	6.69587	1.27e-09	0.461486	7.43e-06	1	PUTM
chr3:125332150	rs11708269	C	T	0.87783	0.12217	upstream_gene_variant	387331_387332	3	125298708	125298884	125301753	125301822	ENST00000296220	ENSG00000144909	OSBPL11	protein_coding	-5.24797	8.65e-07	-0.513832	0.00528757	1	PUTM
chr12:875786	rs11064521	A	T	0.89311	0.10689	upstream_gene_variant	105062_105063	12	431582	431733	432247	432372	ENST00000382815	ENSG00000073614	KDM5A	protein_coding	4.67416	9.24e-06	0.443067	0.0285012	1	PUTM
chr2:202179770	rs138352040	T	G	0.92428	0.07572	downstream_gene_variant	327379_327380	2	201681828	201681964	201682696	201682806	ENST00000409226	ENSG00000082153	BZW1	protein_coding	4.88752	3.9e-06	0.514379	0.01301	1	PUTM
chr9:7542883	rs7043561	A	C	0.86329	0.13671	regulatory_region_variant	521311_521312	9	6588617	6588702	6589194	6589292	ENST00000321612	ENSG00000178445	GLDC	protein_coding	5.0113	2.34e-06	0.791552	0.0154961	1	PUTM
chr6:111413058	rs925303	C	T	0.79521	0.20479	downstream_gene_variant	464434_464435	6	110528708	110528792	110530286	110530315	ENST00000307731;ENST00000453107	ENSG00000168438	CDC40	protein_coding	4.91167	3.53e-06	0.503066	0.0161186	1	PUTM
chr6:31442782	rs116088953	G	A	0.83209	0.16791	downstream_gene_variant	454202_454203	6	32095218	32095297	32095447	32095527	ENST00000468502	ENSG00000213676	ATF6B	protein_coding	5.08799	1.7e-06	0.371357	0.0341734	1	PUTM
chr15:41654707	rs12148715	C	T	0.9413	0.0587	upstream_gene_variant	171433_171434	15	42021361	42021547	42026719	42026792	ENST00000219905	ENSG00000174197	MGA	protein_coding	4.82087	5.11e-06	0.947895	0.0187178	1	PUTM
chr6:1162351	rs9502845	G	A	0.92925	0.07075	upstream_gene_variant	447924_447925	6	532468	532610	549174	549291	ENST00000230449	ENSG00000112685	EXOC2	protein_coding	4.9339	3.22e-06	1.20426	0.0146044	1	PUTM
chr10:125484717	rs11597511	A	G	0.81313	0.18687	upstream_gene_variant	69913_69918	10	126205748	126205840	126301832	126301871	ENST00000368842;ENST00000482963	ENSG00000107902	LHPP	protein_coding	4.75339	6.72e-06	0.730649	0.0411163	1	PUTM
chr2:161027848	rs78550084	T	A	0.76648	0.23352	downstream_gene_variant	320792_320794	2	160585519	160585686	160599571	160599764	ENST00000473749	ENSG00000136536	2007-03-01	protein_coding	5.28959	7.24e-07	0.454251	0.00357239	1	PUTM
chr15:90197310	rs76694846	C	G	0.93399	0.06601	upstream_gene_variant	186236_186237	15	91083270	91083369	91136867	91136987	ENST00000558619	ENSG00000140577	CRTC3	protein_coding	4.72027	7.68e-06	0.660861	0.0424201	1	PUTM
chr4:87702428	rs10013467	G	C	0.84536	0.15464	intron_variant	411704_411705	4	87691253	87691352	87692323	87692688	ENST00000316707	ENSG00000163629	PTPN13	protein_coding	4.72705	7.47e-06	0.290551	0.0390531	1	PUTM
chr15:78165100	rs11631704	T	A	0.64372	0.35628	upstream_gene_variant	182264_182267	15	77059258	77059429	77064082	77064295	ENST00000565507	ENSG00000140386	SCAPER	protein_coding	5.11417	1.52e-06	0.370417	0.00677357	1	PUTM
chr12:101124798	rs34312131	C	T	0.88162	0.11838	upstream_gene_variant	128999_129005	12	102074120	102074307	102079359	102079584	ENST00000360610;ENST00000392934	ENSG00000196091	MYBPC1	protein_coding	4.9267	3.32e-06	0.758952	0.0151535	1	PUTM
chr16:688557	rs34409359	A	C	0.66414	0.33586	downstream_gene_variant	188463_188464	16	222942	223006	223123	223328	ENST00000484216;ENST00000251595	ENSG00000188536	HBA2	protein_coding	-4.7655	6.4e-06	-0.661357	0.0199966	1	PUTM
chr12:117570187	rs11834350	C	T	0.81638	0.18362	upstream_gene_variant	133077_133079	12	117157567	117157681	117158100	117158252	ENST00000547630	ENSG00000111412	C12orf49	protein_coding	4.69974	8.34e-06	0.508767	0.0380004	1	PUTM
chr5:32663041	rs6450918	C	T	0.94774	0.05226	upstream_gene_variant	425270_425274	5	33463857	33463930	33466975	33467090	ENST00000507716	ENSG00000113407	TARS	protein_coding	-4.67119	9.35e-06	-0.555068	0.0432722	1	PUTM
chr15:43834862:G_GTT	NA	R	I	0.87112	0.12888	downstream_gene_variant	172878_172879	15	43963174	43963339	43963486	43963603	ENST00000510070	ENSG00000249839	AC011330.5	pseudogene	7.53167	2.28e-11	0.589117	3.35e-08	1	PUTM
chr2:33300166	rs405958	G	T	0.6269	0.3731	downstream_gene_variant	302037_302038	2	32713654	32713781	32715107	32715218	ENST00000421745	ENSG00000115760	BIRC6	protein_coding	4.69023	8.66e-06	0.256393	0.0380214	1	PUTM
chr2:33300735	rs402402	A	G	0.6269	0.3731	downstream_gene_variant	302037_302038	2	32713654	32713781	32715107	32715218	ENST00000421745	ENSG00000115760	BIRC6	protein_coding	4.69023	8.66e-06	0.256393	0.0380214	1	PUTM
chrX:46944155	rs6611328	C	A	0.51448	0.48552	non_coding_transcript_exon_variant	595049_595050	X	46949174	46949390	46951076	46951208	ENST00000336169	ENSG00000130988	RGN	protein_coding	-6.75181	9.73e-10	-0.395116	1.82e-06	1	PUTM
chr9:114344237	rs10739317	T	C	0.64229	0.35771	intron_variant	531773_531774	9	114341075	114341231	114345751	114345869	ENST00000374324	ENSG00000106853	PTGR1	protein_coding	-4.80678	5.41e-06	-0.186218	0.0312651	1	PUTM
chr16:55701700:CA_C	NA	R	D	0.79453	0.20547	regulatory_region_variant	205187_205190	16	56441875	56442028	56443335	56443500	ENST00000290649;ENST00000568657	ENSG00000159461	AMFR	protein_coding	4.75442	6.69e-06	0.276378	0.031671	1	PUTM
chr2:201736734	rs7606251	T	C	0.74253	0.25747	intron_variant	327448_327449	2	201736096	201736244	201741641	201741760	ENST00000463866;ENST00000415562	ENSG00000240344	PPIL3	protein_coding	4.612	1.18e-05	0.422591	0.0398853	1	PUTM
chr2:234445667	rs10929200	C	T	0.74001	0.25999	intron_variant	334670_334671	2	234429636	234429760	234431815	234431898	ENST00000251722;ENST00000452724	ENSG00000085982	USP40	protein_coding	6.29297	8.31e-09	0.821123	4.58e-05	1	PUTM
chr13:113256133	rs1952109	A	G	0.55543	0.44457	upstream_gene_variant	145928_145929	13	113473617	113473721	113474213	113474264	ENST00000283558	ENSG00000068650	ATP11A	protein_coding	-4.87827	4.05e-06	-0.470811	0.0205189	1	PUTM
chrX:7974010:AAG_A	NA	R	D	0.87726	0.12274	upstream_gene_variant	591678_591679	X	7889753	7889889	7890044	7890139	ENST00000381042	ENSG00000006757	PNPLA4	protein_coding	4.70265	8.24e-06	0.639163	0.0228182	1	PUTM
chrX:7974011:AG_A	NA	R	D	0.87726	0.12274	upstream_gene_variant	591678_591679	X	7889753	7889889	7890044	7890139	ENST00000381042	ENSG00000006757	PNPLA4	protein_coding	4.70265	8.24e-06	0.639163	0.0228182	1	PUTM
chr10:8258094	rs12769264	A	C	0.91043	0.08957	upstream_gene_variant	53061_53062	10	7804419	7804519	7805685	7805754	ENST00000498098	ENSG00000151657	KIN	protein_coding	4.83085	4.91e-06	0.647754	0.0324064	1	PUTM
chr1:157249426	rs1591786	T	C	0.91086	0.08914	upstream_gene_variant	34957_34960	1	156396589	156396664	156399167	156399210	ENST00000469813;ENST00000495000	ENSG00000125462	C1orf61	protein_coding	-4.54686	1.53e-05	-0.736347	0.0481762	1	PUTM
chr1:207040614	rs2232359	A	G	0.933	0.067	upstream_gene_variant	45237_45238	1	207930884	207930987	207932983	207933069	ENST00000469535;ENST00000493796	ENSG00000117335	CD46	protein_coding	4.67439	9.23e-06	0.606899	0.0349256	1	PUTM
chr9:35715911	rs10814272	T	C	0.57438	0.42562	upstream_gene_variant	524282_524286	9	35684728	35684804	35685265	35685336	ENST00000329305	ENSG00000198467	TPM2	protein_coding	-5.39812	4.55e-07	-0.502081	0.00163456	1	PUTM
chr3:120690203	rs12491742	T	G	0.93929	0.06071	upstream_gene_variant	386003_386004	3	119545547	119545702	119562101	119562200	ENST00000473886;ENST00000264235	ENSG00000082701	GSK3B	protein_coding	5.15011	1.31e-06	1.27308	0.00688065	1	PUTM
chr22:49880577	rs73176916	T	C	0.82569	0.17431	upstream_gene_variant	366546_366548	22	50832321	50832564	50845117	50845304	ENST00000216061	ENSG00000100239	PPP6R2	protein_coding	4.61947	1.15e-05	0.636085	0.0492405	1	PUTM
chr5:37892952	rs1895435	A	C	0.90298	0.09702	downstream_gene_variant	425969_425970	5	37044737	37044831	37045544	37045699	ENST00000282516	ENSG00000164190	NIPBL	protein_coding	-4.71454	7.86e-06	-0.495926	0.0363366	1	PUTM
chr16:30373854:G_GT	NA	R	I	0.62305	0.37695	upstream_gene_variant	201422_201423	16	30288584	30288749	30288917	30289114	ENST00000529428;ENST00000532983	ENSG00000183604	RP11-347C12.2	pseudogene	6.0297	2.77e-08	0.395433	5.59e-05	1	PUTM
chr10:95468475	rs10786128	A	G	0.59328	0.40672	upstream_gene_variant	64147_64148	10	95457892	95457938	95458057	95458153	ENST00000359204	ENSG00000148690	FRA10AC1	protein_coding	-4.69287	8.57e-06	-0.20071	0.0385121	1	PUTM
chr17:42054739	rs918242	A	G	0.69661	0.30339	downstream_gene_variant	235665_235671	17	42761239	42761327	42766917	42767093	ENST00000315286;ENST00000588687	ENSG00000180329	CCDC43	protein_coding	4.70822	8.06e-06	0.444725	0.0305089	1	PUTM
chr6:125621179	rs9491376	C	T	0.81198	0.18802	intron_variant	465945_465946	6	125621683	125621805	125622994	125623120	ENST00000368377;ENST00000318787	ENSG00000111906	HDDC2	protein_coding	4.87467	4.11e-06	0.474114	0.0145828	1	PUTM
chr21:35307200	rs8128167	T	C	0.54104	0.45896	downstream_gene_variant	350997_350998	21	35134226	35134290	35138178	35138316	ENST00000488166	ENSG00000205726	ITSN1	protein_coding	4.92389	3.36e-06	0.141597	0.0156952	1	PUTM
chr7:23278283	rs858271	G	T	0.61209	0.38791	intron_variant	475490_475491	7	23307504	23307607	23309585	23309794	ENST00000258733	ENSG00000136235	GPNMB	protein_coding	5.61236	1.79e-07	0.590066	0.000995695	1	PUTM
chr11:17326638	rs11024244	A	T	0.68981	0.31019	intron_variant	77729_77730	11	17351673	17351844	17352448	17352530	ENST00000533773	ENSG00000070081	NUCB2	protein_coding	7.1401	1.52e-10	0.682929	7.29e-07	1	PUTM
chr6:69690915	rs71555397	T	G	0.92297	0.07703	intron_variant	460517_460518	6	69665915	69666080	69666536	69666701	ENST00000370598	ENSG00000135298	BAI3	protein_coding	-4.83594	4.81e-06	-0.313362	0.0380177	1	PUTM
chr19:39482940	rs563627	C	T	0.72607	0.27393	upstream_gene_variant	281755_281756	19	39371739	39371795	39372071	39372131	ENST00000420440	ENSG00000068903	SIRT2	protein_coding	4.72787	7.45e-06	0.197809	0.037093	1	PUTM
chr3:58522023	rs4404463	G	A	0.93055	0.06945	downstream_gene_variant	380713_380714	3	58376308	58376386	58376873	58376947	ENST00000468776	ENSG00000168297	PXK	protein_coding	4.80852	5.38e-06	0.419352	0.0234228	1	PUTM
chr8:98625972	rs2512427	C	A	0.69151	0.30849	downstream_gene_variant	512891_512892	8	99718694	99718862	99719374	99719539	ENST00000424861	ENSG00000104375	STK3	protein_coding	-4.95196	2.99e-06	-0.425042	0.013339	1	PUTM
chr19:54742693	rs61002408	A	G	0.88776	0.11224	downstream_gene_variant	294304_294306	19	55750961	55751051	55751193	55751279	ENST00000412770	ENSG00000105063	PPP6R1	protein_coding	4.80052	5.55e-06	0.442866	0.038184	1	PUTM
chr1:19571876	rs12094043	A	G	0.64848	0.35152	intron_variant	6555_6556	1	19557754	19557916	19559117	19559267	ENST00000375199	ENSG00000127463	EMC1	protein_coding	4.88911	3.87e-06	0.395926	0.0214274	1	PUTM
chr9:17265321	rs11560448	G	A	0.631	0.369	upstream_gene_variant	522055_522056	9	17786378	17786522	17787377	17787511	ENST00000380607	ENSG00000107295	SH3GL2	protein_coding	-4.92573	3.33e-06	-0.264257	0.0224863	1	PUTM
chr3:186086283	rs4608682	C	T	0.58584	0.41416	downstream_gene_variant	397591_397592	3	185339613	185339693	185341785	185341870	ENST00000413407	ENSG00000163904	SENP2	protein_coding	-5.21308	1e-06	-0.243783	0.00408828	1	PUTM
chr16:30157522:C_CA	NA	I	R	0.53272	0.46728	downstream_gene_variant	201423_201424	16	30288917	30289114	30289501	30289701	ENST00000532983	ENSG00000183604	RP11-347C12.2	pseudogene	-8.12566	1.22e-12	-0.624025	2.46e-09	1	PUTM
chr16:56966011	rs37025	A	G	0.67164	0.32836	upstream_gene_variant	205822_205823	16	57264622	57264725	57265078	57265231	ENST00000563073	ENSG00000159579	RSPRY1	protein_coding	4.65839	9.84e-06	0.331292	0.0477623	1	PUTM
chr17:41225781	rs8176216	A	T	0.70032	0.29968	upstream_gene_variant	234674_234675	17	41277660	41277787	41283224	41283287	ENST00000467245;ENST00000356906	ENSG00000198496	NBR2	pseudogene	7.08978	1.94e-10	0.726553	5.97e-07	1	PUTM
chr10:106248998	rs17761970	G	T	0.68873	0.31127	upstream_gene_variant	67362_67364	10	107006976	107007089	107012532	107012664	ENST00000369701	ENSG00000156395	SORCS3	protein_coding	4.96933	2.78e-06	0.532637	0.0157286	1	PUTM
chr15:99235051	rs12594040	A	G	0.75845	0.24155	upstream_gene_variant	187589_187591	15	100243566	100243590	100246933	100247060	ENST00000557942;ENST00000338042	ENSG00000068305	MEF2A	protein_coding	4.8086	5.37e-06	0.520977	0.0371449	1	PUTM
chr16:69560330:A_AC	NA	I	R	0.78967	0.21033	downstream_gene_variant	210179_210180	16	70045743	70045832	70048006	70048070	ENST00000525331	ENSG00000196696	PDXDC2P	processed_transcript	5.1362	1.39e-06	0.700371	0.0036402	1	PUTM
chr10:54546681	rs12775695	C	T	0.94528	0.05472	downstream_gene_variant	58934_58935	10	54032151	54032241	54040548	54040690	ENST00000373975	ENSG00000185532	PRKG1	protein_coding	5.15102	1.3e-06	0.853432	0.0105792	1	PUTM
chr10:53060634	rs10996671	T	C	0.70624	0.29376	intron_variant	58934_58935	10	54032151	54032241	54040548	54040690	ENST00000373975	ENSG00000185532	PRKG1	protein_coding	5.01628	2.32e-06	0.371296	0.018828	2	PUTM
chr14:89348087:C_CT	NA	R	I	0.71884	0.28116	downstream_gene_variant	160928_160930	14	88895691	88895807	88897515	88897569	ENST00000045347	ENSG00000042317	SPATA7	protein_coding	5.12256	1.47e-06	0.456158	0.00723257	1	PUTM
chr3:38926930	rs112874144	C	G	0.94793	0.05207	upstream_gene_variant	373085_373086	3	39108236	39108366	39110261	39110311	ENST00000413099;ENST00000423296	ENSG00000114742	WDR48	protein_coding	-4.63711	1.07e-05	-0.970228	0.0489473	1	PUTM
chr11:107151668	rs9666843	G	A	0.44328	0.44328	upstream_gene_variant	98563_98565	11	108095510	108095598	108098321	108098423	ENST00000452508;ENST00000278616	ENSG00000149311	ATM	protein_coding	-4.63082	1.1e-05	-0.503442	0.0488374	1	PUTM
chr11:93012427	rs11020238	C	T	0.58868	0.41132	upstream_gene_variant	96698_96699	11	93416724	93416908	93417129	93417294	ENST00000325212	ENSG00000166004	KIAA1731	protein_coding	5.08353	1.73e-06	0.377823	0.00791738	1	PUTM
chr16:28864449	rs56226746	G	A	0.60645	0.39355	downstream_gene_variant	199912_199914	16	28745840	28746000	28746098	28746164	ENST00000331666	ENSG00000184110	EIF3C	protein_coding	-4.57138	1.39e-05	-0.22756	0.0378782	1	PUTM
chr16:28309340	rs28520136	A	G	0.72761	0.27239	upstream_gene_variant	199912_199914	16	28745840	28746000	28746098	28746164	ENST00000331666	ENSG00000184110	EIF3C	protein_coding	4.99522	2.53e-06	0.243786	0.00690181	2	PUTM
chr1:59629174	rs80195717	C	T	0.94409	0.05591	upstream_gene_variant	18929_18930	1	60294451	60294524	60297834	60297885	ENST00000465876	ENSG00000134709	HOOK1	protein_coding	5.06484	1.87e-06	1.42446	0.00664512	1	PUTM
chr16:56874184	rs4620942	G	A	0.83211	0.16789	intron_variant	205469_205473	16	56872863	56872981	56873432	56873516	ENST00000308159	ENSG00000102900	NUP93	protein_coding	5.19951	1.06e-06	0.269686	0.00508846	1	PUTM
chr3:196943030	rs28524078	T	C	0.90312	0.09688	upstream_gene_variant	399905_399908	3	196664380	196664519	196666121	196666303	ENST00000428425	ENSG00000114503	NCBP2	protein_coding	4.75295	6.73e-06	0.509734	0.0344505	1	PUTM
chr17:78992225	rs117860115	C	T	0.94244	0.05756	upstream_gene_variant	250299_250305	17	79970106	79970159	79974351	79974403	ENST00000584454	ENSG00000169696	ASPSCR1	protein_coding	5.38911	4.73e-07	1.27537	0.00271009	1	PUTM
chr12:125399167	rs13624	C	T	0.76119	0.23881	5_prime_UTR_variant	136286_136296	12	125397580	125397813	125398041	125398320	ENST00000541272	ENSG00000150991	UBC	protein_coding	8.48809	2e-13	0.669953	1.08e-09	1	PUTM
chr1:150850365	rs10305646	T	C	0.88501	0.11499	upstream_gene_variant	30974_30976	1	150790395	150790506	150795669	150795821	ENST00000471844;ENST00000354396	ENSG00000143437	ARNT	protein_coding	4.6957	8.47e-06	0.550859	0.02797	1	PUTM
chr13:43554460	rs78338950	G	A	0.74898	0.25102	upstream_gene_variant	141189_141190	13	43597338	43597870	43639821	43639873	ENST00000474320	ENSG00000120675	DNAJC15	protein_coding	6.8686	5.59e-10	0.314661	2.76e-06	1	PUTM
chr5:130135761:ATAT_	NA	R	D	0.91605	0.08395	downstream_gene_variant	436578_436579	5	130828274	130828478	130831245	130831353	ENST00000515170	ENSG00000158987	RAPGEF6	protein_coding	5.07864	1.77e-06	0.546601	0.00562823	1	PUTM
chr17:31449951:CA_C	NA	R	D	0.8097	0.1903	downstream_gene_variant	229250_229254	17	30692348	30692506	30693683	30693776	ENST00000581531	ENSG00000010244	ZNF207	protein_coding	-4.8287	4.95e-06	-0.194772	0.0207117	1	PUTM
chr17:31450715	rs7224279	C	T	0.8097	0.1903	downstream_gene_variant	229250_229254	17	30692348	30692506	30693683	30693776	ENST00000581531	ENSG00000010244	ZNF207	protein_coding	-4.8287	4.95e-06	-0.194772	0.0207117	1	PUTM
chr9:136184792	rs539285	G	C	0.55582	0.44418	downstream_gene_variant	537354_537357	9	136218609	136218837	136218915	136218997	ENST00000371974;ENST00000495952	ENSG00000148290	SURF1	protein_coding	5.5922	1.95e-07	0.297897	0.00111028	1	PUTM
chr1:236307294	rs61833528	G	A	0.92105	0.07895	upstream_gene_variant	50273_50274	1	237550580	237550680	237551386	237551483	ENST00000360064	ENSG00000198626	RYR2	protein_coding	4.85616	4.43e-06	0.323705	0.0379665	1	PUTM
chr15:71338429	rs1660968	A	T	0.51231	0.48769	intron_variant	179741_179743	15	71272439	71272523	71276432	71276544	ENST00000560107;ENST00000558456	ENSG00000137821	LRRC49	protein_coding	5.58051	2.06e-07	0.485701	0.000906226	1	PUTM
chr15:71338693	rs1713568	G	A	0.51231	0.48769	intron_variant	179741_179743	15	71272439	71272523	71276432	71276544	ENST00000560107;ENST00000558456	ENSG00000137821	LRRC49	protein_coding	5.58051	2.06e-07	0.485701	0.000906226	1	PUTM
chr2:61366704	rs1177271	T	C	0.65847	0.34153	upstream_gene_variant	305885_305887	2	61406265	61406306	61408454	61408540	ENST00000493310;ENST00000489653	ENSG00000173209	AHSA2	protein_coding	5.93144	4.32e-08	0.463288	0.000158634	1	PUTM
chr21:38445069	rs2298683	T	C	0.49638	0.49638	upstream_gene_variant	351593_351595	21	38467649	38467744	38468880	38468943	ENST00000479930	ENSG00000182670	TTC3	protein_coding	-6.00602	3.09e-08	-0.23623	0.000166402	1	PUTM
chr21:38445095	rs2298684	G	A	0.4964	0.4964	upstream_gene_variant	351593_351595	21	38467649	38467744	38468880	38468943	ENST00000479930	ENSG00000182670	TTC3	protein_coding	-6.00602	3.09e-08	-0.23623	0.000166402	1	PUTM
chr2:177321229	rs1915137	T	C	0.6202	0.3798	regulatory_region_variant	323881_323882	2	178326620	178326746	178333143	178333252	ENST00000264167	ENSG00000018510	AGPS	protein_coding	4.71402	7.87e-06	0.323076	0.0376559	1	PUTM
chr17:44852612	rs62074125	A	C	0.72125	0.27875	downstream_gene_variant	236614_236615	17	44382874	44382946	44383594	44383675	ENST00000320254	ENSG00000176681	LRRC37A	protein_coding	5.7931	8.04e-08	0.864521	0.000435019	1	PUTM
chr3:54955208:TAGCT	NA	D	R	0.52119	0.47881	intron_variant	379951_379952	3	54603821	54603882	54603980	54604131	ENST00000468658	ENSG00000157445	CACNA2D3	protein_coding	5.08866	1.69e-06	0.2336	0.011548	1	PUTM
chr5:52155699	rs79640780	G	A	0.93285	0.06715	intron_variant	427363_427365	5	52161523	52161651	52177704	52177853	ENST00000509049	ENSG00000213949	ITGA1	protein_coding	4.71572	7.82e-06	0.952946	0.0475582	1	PUTM
chr3:42342380	rs1349210	C	T	0.86592	0.13408	upstream_gene_variant	374094_374095	3	43373660	43373802	43381778	43381991	ENST00000296088	ENSG00000163788	SNRK	protein_coding	4.64829	1.02e-05	0.385206	0.0382046	1	PUTM
chr7:99492286:T_TC	NA	R	I	0.57705	0.42295	downstream_gene_variant	487775_487776	7	99820267	99820343	99821192	99821321	ENST00000538588;ENST00000328453	ENSG00000239521	GATS	pseudogene	-4.59604	1.26e-05	-0.353832	0.0347141	1	PUTM
chr10:67448596	rs12264580	C	T	0.85797	0.14203	downstream_gene_variant	59713_59716	10	68979364	68979628	69281599	69281719	ENST00000373744	ENSG00000183230	CTNNA3	protein_coding	5.21155	1.01e-06	0.452832	0.0112768	1	PUTM
chr10:51807814	rs12146177	G	T	0.68523	0.31477	upstream_gene_variant	58757_58758	10	51869860	51870030	51873654	51873757	ENST00000434114	ENSG00000099290	FAM21A	protein_coding	5.54298	2.42e-07	0.527629	0.000627288	1	PUTM
chr16:688557	rs34409359	A	C	0.66414	0.33586	downstream_gene_variant	188471_188472	16	226746	226810	226927	227132	ENST00000487791;ENST00000320868	ENSG00000206172	HBA1	protein_coding	-4.79447	5.69e-06	-0.662066	0.0177956	1	PUTM
chr20:48339717	rs35159774	A	G	0.94297	0.05703	downstream_gene_variant	345880_345885	20	48699332	48699451	48700665	48700791	ENST00000486653;ENST00000483534	ENSG00000244687	UBE2V1	protein_coding	4.76892	6.31e-06	0.560975	0.0294223	1	PUTM
chr16:30157522:C_CA	NA	I	R	0.53272	0.46728	upstream_gene_variant	200503_200504	16	29548931	29549128	29549515	29549715	ENST00000566127	ENSG00000205534	RP11-345J4.8	pseudogene	-8.30795	4.92e-13	-0.619305	1.07e-09	1	PUTM
chr12:110129179	rs825009	G	A	0.74613	0.25387	downstream_gene_variant	131182_131183	12	110370916	110370995	110371826	110371890	ENST00000548000;ENST00000546613	ENSG00000139436	GIT2	protein_coding	4.65642	9.91e-06	0.302865	0.0322982	1	PUTM
chrX:153416315	rs17294500	A	G	0.94334	0.05666	upstream_gene_variant	607901_607904	X	154003469	154003548	154004461	154004599	ENST00000412124;ENST00000492372	ENSG00000130826	DKC1	protein_coding	4.9462	3.06e-06	0.848396	0.00454491	1	PUTM
chr15:41567369	rs11857631	G	T	0.73216	0.26784	upstream_gene_variant	171430_171432	15	42005348	42005694	42019377	42019604	ENST00000219905	ENSG00000174197	MGA	protein_coding	4.74388	6.98e-06	0.268705	0.0255613	1	PUTM
chr16:28923518:GA_G	NA	D	R	0.5687	0.4313	downstream_gene_variant	199917_199924	16	28746493	28746656	28746751	28746911	ENST00000331666;ENST00000566086	ENSG00000184110	EIF3C	protein_coding	-4.5296	1.64e-05	-0.23308	0.044646	1	PUTM
chr22:24299072	rs5760130	C	T	0.51236	0.48764	downstream_gene_variant	357949_357950	22	24299805	24300119	24300471	24300645	ENST00000404172;ENST00000290765	ENSG00000133433	GSTT2B	protein_coding	-6.0052	3.1e-08	-0.798362	0.000138731	1	PUTM
chr7:158666809	rs7776895	C	A	0.94468	0.05532	intron_variant	498869_498870	7	158663832	158664253	158669299	158669382	ENST00000407559	ENSG00000126870	WDR60	protein_coding	4.62832	1.11e-05	0.538861	0.0481939	1	PUTM
chr12:112545374	rs56143183	A	G	0.93819	0.06181	downstream_gene_variant	132288_132289	12	112843656	112843841	112844097	112844146	ENST00000202773	ENSG00000089009	RPL6	protein_coding	4.6657	9.55e-06	0.204305	0.022851	1	PUTM
chr22:18071660:T_TA	NA	R	I	0.78934	0.21066	downstream_gene_variant	354926_354928	22	18082792	18082861	18083857	18083947	ENST00000253413	ENSG00000131100	ATP6V1E1	protein_coding	4.8044	5.47e-06	0.223309	0.0270153	1	PUTM
chr16:69957225:G_GGT	NA	I	R	0.53913	0.46087	downstream_gene_variant	210570_210572	16	70548268	70548412	70551528	70551643	ENST00000564653;ENST00000482252	ENSG00000103051	COG4	protein_coding	-4.73556	7.22e-06	-0.427022	0.0190099	1	PUTM
chr16:24088867	rs7195648	T	C	0.93282	0.06718	upstream_gene_variant	198568_198569	16	23430020	23430148	23436069	23436268	ENST00000307149	ENSG00000168434	COG7	protein_coding	5.70908	1.17e-07	0.879701	0.00045386	1	PUTM
chr17:5295252:C_CTA	NA	R	I	0.60068	0.39932	downstream_gene_variant	218904_218905	17	5276608	5276749	5280410	5280600	ENST00000262477	ENSG00000029725	RABEP1	protein_coding	6.12884	1.77e-08	0.214753	0.000109038	1	PUTM
chr7:121230056	rs58135471	T	C	0.94775	0.05225	downstream_gene_variant	492006_492008	7	122221232	122221344	122255234	122255353	ENST00000476131;ENST00000313070	ENSG00000081803	CADPS2	protein_coding	4.85203	4.5e-06	1.04545	0.0241611	1	PUTM
chr2:229865212	rs184179192	A	T	0.91253	0.08747	downstream_gene_variant	333249_333250	2	230679814	230679910	230679988	230680024	ENST00000283943	ENSG00000153827	TRIP12	protein_coding	5.48631	3.1e-07	0.651456	0.00181482	1	PUTM
chr10:95457992	rs11187596	A	G	0.88806	0.11194	intron_variant	64146_64147	10	95454617	95454694	95457892	95457938	ENST00000359204	ENSG00000148690	FRA10AC1	protein_coding	-4.71046	7.99e-06	-0.331644	0.0358897	1	PUTM
chr2:97680369	rs149547324	G	A	0.91655	0.08345	upstream_gene_variant	312520_312521	2	97873670	97873743	97875417	97875446	ENST00000420699	ENSG00000135976	ANKRD36	protein_coding	4.91213	3.52e-06	1.24502	0.00800381	1	PUTM
chr16:30324494	rs2911213	C	T	0.55775	0.44225	upstream_gene_variant	200509_200510	16	29551765	29551884	29552589	29552751	ENST00000566127	ENSG00000205534	RP11-345J4.8	pseudogene	-7.5179	2.43e-11	-0.62656	5.29e-08	1	PUTM
chr22:22003746	rs73877639	T	A	0.91707	0.08293	upstream_gene_variant	356938_356939	22	21832873	21832983	21834047	21834118	ENST00000450651	ENSG00000183506	PI4KAP2	pseudogene	4.6804	9.01e-06	0.910969	0.0332861	1	PUTM
chr2:156120784	rs13409983	G	T	0.74333	0.25667	downstream_gene_variant	320235_320239	2	154996853	154997018	155098542	155098709	ENST00000431076	ENSG00000144278	GALNT13	protein_coding	-4.92902	3.29e-06	-0.444182	0.0201505	1	PUTM
chr10:27963892	rs2130809	C	T	0.72388	0.27612	upstream_gene_variant	55487_55488	10	27512135	27512168	27512266	27512381	ENST00000476758	ENSG00000107897	ACBD5	protein_coding	-4.72086	7.66e-06	-0.398565	0.0454213	1	PUTM
chr10:27964470	rs2253230	G	A	0.72388	0.27612	upstream_gene_variant	55487_55488	10	27512135	27512168	27512266	27512381	ENST00000476758	ENSG00000107897	ACBD5	protein_coding	-4.72086	7.66e-06	-0.398565	0.0454213	1	PUTM
chr2:179506414	rs78619854	A	C	0.9305	0.0695	intron_variant	324491_324493	2	179566894	179566972	179567180	179567390	ENST00000342992	ENSG00000155657	TTN	protein_coding	4.95487	2.95e-06	0.827494	0.0166081	1	PUTM
chr17:17507905	rs35851484	A	G	0.61458	0.38542	downstream_gene_variant	224333_224337	17	17924436	17924552	17925058	17925171	ENST00000462733;ENST00000469327	ENSG00000171953	ATPAF2	protein_coding	-4.78752	5.85e-06	-0.426281	0.0202069	1	PUTM
chr14:32640314:A_AAA	NA	I	R	0.54311	0.45689	upstream_gene_variant	151414_151416	14	31647270	31647460	31675002	31675163	ENST00000553616;ENST00000556474	ENSG00000092148	HECTD1	protein_coding	-4.70658	8.11e-06	-0.427087	0.0313348	1	PUTM
chr1:150168195	rs12136311	T	A	0.67624	0.32376	downstream_gene_variant	30590_30593	1	150198939	150199127	150201404	150201570	ENST00000314136	ENSG00000143401	ANP32E	protein_coding	5.60269	1.87e-07	0.444067	0.000446003	1	PUTM
chr13:22904840	rs9316913	T	C	0.66805	0.33195	upstream_gene_variant	138512_138513	13	21955572	21955688	21956039	21956084	ENST00000477811	ENSG00000180776	ZDHHC20	protein_coding	4.73505	7.23e-06	0.428813	0.0409053	1	PUTM
chr6:3020689	rs6920375	T	C	0.48404	0.48404	downstream_gene_variant	448136_448137	6	3015763	3015877	3017117	3017219	ENST00000338130	ENSG00000124588	NQO2	protein_coding	5.51219	2.77e-07	0.368375	0.00151896	1	PUTM
chr2:241407115	rs80183110	C	T	0.93184	0.06816	upstream_gene_variant	336804_336805	2	242375895	242375953	242380718	242380971	ENST00000264042	ENSG00000006607	FARP2	protein_coding	4.80556	5.44e-06	0.891068	0.0277311	1	PUTM
chr10:32892017	rs7093191	T	C	0.8168	0.1832	intron_variant	56236_56238	10	32871961	32872235	32873159	32873232	ENST00000302316	ENSG00000150076	C10orf68	protein_coding	4.79423	5.7e-06	0.474293	0.0365555	1	PUTM
chr12:20668796	rs7953905	A	G	0.68585	0.31415	intron_variant	111051_111054	12	20523058	20523178	20709593	20709644	ENST00000542675;ENST00000359062	ENSG00000172572	PDE3A	protein_coding	-4.79447	5.69e-06	-0.441919	0.0431788	1	PUTM
chrX:413497:TTATC	NA	R	D	0.88728	0.11272	upstream_gene_variant	591094_591095	X	221416	221864	224026	224179	ENST00000400701;ENST00000326153	ENSG00000178605	GTPBP6	protein_coding	-4.8327	4.87e-06	-0.605816	0.00923826	1	PUTM
chr19:52189152	rs12974855	G	A	0.89146	0.10854	downstream_gene_variant	291841_291844	19	52592189	52592255	52597098	52597152	ENST00000389534;ENST00000599430	ENSG00000197608	ZNF841	protein_coding	4.77795	6.08e-06	0.914138	0.0409929	1	PUTM
chr14:95890250	rs142458939	A	G	0.49196	0.49196	downstream_gene_variant	163060_163061	14	96800024	96800210	96800741	96800838	ENST00000359933	ENSG00000066739	ATG2B	protein_coding	-5.09686	1.64e-06	-0.216015	0.0094792	1	PUTM
chr2:85540894	rs75381329	T	C	0.94127	0.05873	upstream_gene_variant	310532_310534	2	86361418	86361500	86361961	86362321	ENST00000477520	ENSG00000132300	PTCD3	protein_coding	5.18	1.15e-06	1.12662	0.00444059	1	PUTM
chr16:57664970	rs56154222	C	G	0.82413	0.17587	downstream_gene_variant	205449_205452	16	56855415	56855505	56857618	56857758	ENST00000308159	ENSG00000102900	NUP93	protein_coding	-4.64721	1.03e-05	-0.549222	0.0492705	1	PUTM
chr7:2526556:T_TTT	NA	I	R	0.60909	0.39091	upstream_gene_variant	472231_472232	7	1535791	1535900	1536773	1536950	ENST00000389470	ENSG00000164880	INTS1	protein_coding	4.68224	8.94e-06	0.327355	0.048047	1	PUTM
chr16:30339753	rs77948921	G	A	0.58776	0.41224	upstream_gene_variant	200495_200496	16	29538888	29539008	29539737	29539897	ENST00000566127	ENSG00000205534	RP11-345J4.8	pseudogene	-4.78348	5.95e-06	-0.415995	0.0129179	1	PUTM
chr3:45446634:T_TG	NA	I	R	0.56425	0.43575	downstream_gene_variant	374670_374672	3	45869930	45870107	45872404	45872482	ENST00000411866	ENSG00000163818	LZTFL1	protein_coding	-4.84278	4.68e-06	-0.279631	0.0254774	1	PUTM
chr1:151143166	rs6689566	C	T	0.91033	0.08967	downstream_gene_variant	30674_30676	1	150266288	150266318	150266754	150266869	ENST00000309092	ENSG00000187145	MRPS21	protein_coding	4.75861	6.58e-06	0.635641	0.0162507	1	PUTM
chr1:179542602	rs3765547	G	A	0.7499	0.2501	upstream_gene_variant	40489_40490	1	180010796	180010937	180012190	180012327	ENST00000490047;ENST00000367607	ENSG00000135837	CEP350	protein_coding	4.78663	5.87e-06	0.307356	0.0338968	1	PUTM
chr20:56955064	rs2143615	A	G	0.91494	0.08506	upstream_gene_variant	346817_346819	20	57014000	57014081	57015962	57016139	ENST00000265619;ENST00000520497	ENSG00000124164	VAPB	protein_coding	-4.85097	4.52e-06	-0.419889	0.0220445	1	PUTM
chr4:5305631:C_CA	NA	R	I	0.93988	0.06012	downstream_gene_variant	402590_402591	4	5844819	5844888	5851118	5851199	ENST00000506216	ENSG00000072832	CRMP1	protein_coding	-5.03604	2.14e-06	-2439.81	0.0143367	2	PUTM
chr4:5305906	rs7670982	A	G	0.93988	0.06012	downstream_gene_variant	402590_402591	4	5844819	5844888	5851118	5851199	ENST00000506216	ENSG00000072832	CRMP1	protein_coding	-5.03604	2.14e-06	-2439.81	0.0143367	2	PUTM
chr4:5306056	rs7693818	C	T	0.93988	0.06012	downstream_gene_variant	402590_402591	4	5844819	5844888	5851118	5851199	ENST00000506216	ENSG00000072832	CRMP1	protein_coding	-5.03604	2.14e-06	-2439.81	0.0143367	2	PUTM
chr4:5306338	rs28837078	A	G	0.93988	0.06012	downstream_gene_variant	402590_402591	4	5844819	5844888	5851118	5851199	ENST00000506216	ENSG00000072832	CRMP1	protein_coding	-5.03604	2.14e-06	-2439.81	0.0143367	2	PUTM
chr1:145397942	rs7536827	A	T	0.46811	0.46811	downstream_gene_variant	28821_28822	1	145296356	145296571	145297618	145297691	ENST00000464433	ENSG00000163386	NBPF10	protein_coding	5.29692	7.02e-07	0.422417	0.000255477	1	PUTM
chr3:57590351:GGT_G	NA	D	R	0.82254	0.17746	upstream_gene_variant	380500_380501	3	57850533	57850584	57850968	57851019	ENST00000383718;ENST00000475055	ENSG00000163681	SLMAP	protein_coding	-4.89601	3.76e-06	-0.475955	0.0186258	1	PUTM
chr3:197192462	rs2567343	G	A	0.71395	0.28605	upstream_gene_variant	400030_400037	3	196921315	196921460	197009549	197009716	ENST00000419553;ENST00000392381	ENSG00000075711	DLG1	protein_coding	4.77474	6.16e-06	0.309618	0.0329353	1	PUTM
chr6:31572956	rs115963686	A	C	0.66373	0.33627	upstream_gene_variant	452979_452984	6	31602908	31603049	31603170	31603242	ENST00000376007	ENSG00000204469	PRRC2A	protein_coding	5.13538	1.39e-06	0.144553	0.0228952	1	PUTM
chr3:111733101:TG_T	NA	D	R	0.5108	0.4892	downstream_gene_variant	384632_384634	3	111719618	111719793	111732256	111732567	ENST00000273368;ENST00000494932	ENSG00000144834	TAGLN3	protein_coding	-5.4215	4.11e-07	-0.389353	0.0019243	1	PUTM
chr7:75063984	rs12154789	C	T	0.87912	0.12088	upstream_gene_variant	482986_482987	7	74710752	74710936	74712251	74712354	ENST00000314850;ENST00000512776	ENSG00000189011	AC138783.12	pseudogene	5.31206	6.58e-07	0.791963	0.00148807	1	PUTM
chr16:50463530	rs4785420	T	G	0.89997	0.10003	upstream_gene_variant	204403_204405	16	50811735	50811852	50813575	50813955	ENST00000311559	ENSG00000083799	CYLD	protein_coding	4.68538	8.83e-06	0.351833	0.0352783	1	PUTM
chr2:87326760	rs35104076	C	T	0.58496	0.41504	upstream_gene_variant	310882_310883	2	87386685	87386777	87388739	87388874	ENST00000454465	ENSG00000204745	AC083899.3	pseudogene	-5.50115	2.91e-07	-0.566626	0.000495078	1	PUTM
chr7:21336811:GT_G	NA	R	D	0.60484	0.39516	downstream_gene_variant	475221_475222	7	22165221	22165276	22170654	22170719	ENST00000488366	ENSG00000136237	RAPGEF5	protein_coding	-4.76857	6.32e-06	-0.431074	0.0406372	1	PUTM
chr2:65270869	rs71424150	T	C	0.94357	0.05643	downstream_gene_variant	306745_306748	2	65561762	65561907	65571852	65572030	ENST00000440972;ENST00000474228	ENSG00000198369	SPRED2	protein_coding	4.67357	9.26e-06	0.747739	0.0435205	1	PUTM
chr2:65070218	rs187240816	T	G	0.93256	0.06744	downstream_gene_variant	306621_306623	2	64806619	64806680	64808323	64808407	ENST00000238855	ENSG00000119844	AFTPH	protein_coding	5.69963	1.22e-07	0.850459	0.00051112	1	PUTM
chr4:165963956	rs13129288	G	T	0.92908	0.07092	upstream_gene_variant	419925_419927	4	166259803	166259930	166261372	166261527	ENST00000261507	ENSG00000052802	MSMO1	protein_coding	-4.72322	7.59e-06	-0.451812	0.0460621	1	PUTM
chr4:2427644	rs736679	G	A	0.92306	0.07694	upstream_gene_variant	401864_401870	4	2906490	2906742	2909469	2909540	ENST00000355842;ENST00000536078	ENSG00000087274	ADD1	protein_coding	4.94041	3.13e-06	0.507177	0.013428	1	PUTM
chr1:110261567	rs11101991	G	A	0.6627	0.3373	intron_variant	25499_25501	1	110256282	110256383	110257568	110257664	ENST00000256593	ENSG00000134201	GSTM5	protein_coding	8.6739	7.9e-14	1.15903	3.49e-10	1	PUTM
chr4:55408999	rs218265	T	C	0.83624	0.16376	regulatory_region_variant	407662_407665	4	56348939	56348995	56355540	56355632	ENST00000509151;ENST00000506923	ENSG00000134852	CLOCK	protein_coding	-4.70584	8.14e-06	-0.613177	0.0451774	1	PUTM
chr3:3214772	rs1619281	T	C	0.69317	0.30683	intron_variant	367313_367314	3	3194139	3194271	3195107	3195172	ENST00000231948	ENSG00000113851	CRBN	protein_coding	-5.68063	1.32e-07	-0.198832	0.00094433	1	PUTM
chr1:9117948	rs74595111	C	T	0.918	0.082	upstream_gene_variant	3312_3325	1	8482849	8482867	8525984	8526083	ENST00000464972;ENST00000337907	ENSG00000142599	RERE	protein_coding	4.68157	8.97e-06	0.722228	0.0475207	1	PUTM
chr21:45645523	rs187368595	G	T	0.91925	0.08075	downstream_gene_variant	353230_353231	21	45391283	45391371	45397926	45398002	ENST00000484865;ENST00000479117	ENSG00000160216	AGPAT3	protein_coding	4.84084	4.71e-06	0.44288	0.0279611	1	PUTM
chr16:66477750	rs6416690	C	T	0.54906	0.45094	upstream_gene_variant	207823_207824	16	67070541	67070658	67100584	67100699	ENST00000290858;ENST00000564034	ENSG00000067955	CBFB	protein_coding	4.48479	1.95e-05	0.496664	0.0418283	1	PUTM
chr6:42065152	rs10223356	G	C	0.90333	0.09667	upstream_gene_variant	457546_457547	6	42573458	42573597	42574326	42574389	ENST00000372899	ENSG00000024048	UBR2	protein_coding	4.67813	9.09e-06	0.670013	0.0357897	1	PUTM
chr18:9285123	rs138247295	C	T	0.93867	0.06133	downstream_gene_variant	252979_252984	18	9584718	9584826	9588086	9588233	ENST00000285124	ENSG00000154845	PPP4R1	protein_coding	5.25583	8.36e-07	1.25043	0.00538892	1	PUTM
chr1:110201812	rs563003	G	A	0.8694	0.1306	missense_variant	25414_25417	1	110200393	110200494	110201435	110201531	ENST00000478397	ENSG00000168765	GSTM4	protein_coding	-5.05218	1.97e-06	-0.288196	0.00824617	1	PUTM
chr3:128414456	rs28787069	C	T	0.73806	0.26194	upstream_gene_variant	388339_388340	3	129017196	129017378	129020792	129020848	ENST00000383463;ENST00000511665	ENSG00000183624	C3orf37	protein_coding	4.56695	1.41e-05	0.429275	0.0484689	1	PUTM
chr6:41436099	rs76922621	G	A	0.94977	0.05023	downstream_gene_variant	457255_457256	6	41657468	41657549	41658400	41658655	ENST00000230323	ENSG00000112561	TFEB	protein_coding	4.65156	1.01e-05	1.03452	0.04794	1	PUTM
chr17:44852612	rs62074125	A	C	0.72125	0.27875	downstream_gene_variant	236669_236670	17	44600449	44600521	44601169	44601250	ENST00000333412	ENSG00000238083	LRRC37A2	protein_coding	5.82027	7.12e-08	0.908915	0.000380505	1	PUTM
chr9:132672289	rs76629631	C	A	0.92209	0.07791	upstream_gene_variant	536463_536464	9	133495800	133495845	133498094	133498197	ENST00000487406	ENSG00000107164	FUBP3	protein_coding	4.81035	5.34e-06	0.788509	0.0258954	1	PUTM
chr1:16830026	rs277457	T	C	0.55534	0.44466	downstream_gene_variant	5765_5767	1	16891301	16891413	16892127	16892300	ENST00000430580;ENST00000392963	ENSG00000219481	NBPF1	protein_coding	-5.40296	4.45e-07	-0.547749	0.00206513	1	PUTM
chr2:231795391	rs6742145	G	C	0.69205	0.30795	downstream_gene_variant	333584_333587	2	231741571	231741682	231742114	231742265	ENST00000492029;ENST00000326407	ENSG00000135916	ITM2C	protein_coding	-4.80955	5.35e-06	-0.251063	0.0284687	1	PUTM
chr17:1052086	rs11870264	C	G	0.83549	0.16451	downstream_gene_variant	216690_216691	17	1550199	1550283	1551128	1551251	ENST00000301336	ENSG00000167705	RILP	protein_coding	4.93789	3.17e-06	0.612737	0.0175176	1	PUTM
chr4:122582065	rs34579832	G	A	0.74919	0.25081	downstream_gene_variant	415796_415798	4	122589400	122589682	122590756	122590879	ENST00000509648;ENST00000506395	ENSG00000164111	ANXA5	protein_coding	4.84154	4.7e-06	0.201791	0.0249156	1	PUTM
chr22:31583907:TTG_T	NA	D	R	0.6198	0.3802	downstream_gene_variant	360687_360689	22	31843411	31843551	31844138	31844218	ENST00000445424	ENSG00000184708	EIF4ENIF1	protein_coding	5.63322	1.63e-07	0.284299	0.00083172	1	PUTM
chr22:31254289	rs3959619	G	A	0.88971	0.11029	downstream_gene_variant	360687_360689	22	31843411	31843551	31844138	31844218	ENST00000445424	ENSG00000184708	EIF4ENIF1	protein_coding	4.89976	3.75e-06	0.335359	0.0191072	2	PUTM
chr17:5761794	rs66546648	T	C	0.82619	0.17381	downstream_gene_variant	218973_218984	17	5329290	5329402	5335861	5335928	ENST00000539417;ENST00000327154	ENSG00000129197	RPAIN	protein_coding	4.85483	4.45e-06	0.620339	0.027403	1	PUTM
chr22:30993940	rs112541506	G	A	0.94343	0.05657	upstream_gene_variant	360257_360260	22	31011587	31011774	31013316	31013482	ENST00000450638	ENSG00000185339	TCN2	protein_coding	4.84968	4.55e-06	1.13547	0.018519	1	PUTM
chr10:127462833	rs28381281	C	T	0.57394	0.42606	downstream_gene_variant	70165_70168	10	127483448	127483547	127484671	127484757	ENST00000462490	ENSG00000188690	UROS	protein_coding	6.711	1.18e-09	0.459059	5.93e-06	1	PUTM
chrX:46455125	rs1117956	C	T	0.49238	0.49238	downstream_gene_variant	594993_594996	X	46491020	46491084	46502670	46502824	ENST00000464933;ENST00000328306	ENSG00000065923	SLC9A7	protein_coding	5.30597	6.75e-07	0.223797	0.00141597	1	PUTM
chr2:37288592	rs2540991	G	A	0.86462	0.13538	downstream_gene_variant	302539_302540	2	37353431	37353554	37362626	37362689	ENST00000233057	ENSG00000055332	EIF2AK2	protein_coding	4.74297	7.01e-06	0.508351	0.0398112	1	PUTM
chr17:44265839	rs116588581	C	T	0.57607	0.42393	upstream_gene_variant	236626_236628	17	44412910	44412960	44414661	44414716	ENST00000320254	ENSG00000176681	LRRC37A	protein_coding	-7.63445	1.38e-11	-0.792192	7.45e-08	1	PUTM
chr2:109364301	rs826559	G	A	0.75853	0.24147	intron_variant	314642_314643	2	109374868	109375004	109378556	109378651	ENST00000283195	ENSG00000153201	RANBP2	protein_coding	6.20531	1.24e-08	0.360694	4.83e-05	1	PUTM
chr16:202049	rs2974760	A	C	0.67684	0.32316	upstream_gene_variant	188660_188661	16	336834	336945	337068	337114	ENST00000219406;ENST00000404312	ENSG00000185615	PDIA2	protein_coding	4.7192	7.71e-06	0.693223	0.026626	1	PUTM
chr1:236618970	rs55634882	A	T	0.6369	0.3631	upstream_gene_variant	50104_50107	1	236706859	236706948	236708049	236708148	ENST00000238181;ENST00000532640	ENSG00000116977	LGALS8	protein_coding	4.70393	8.2e-06	0.413339	0.0476064	1	PUTM
chrX:84222366	rs139020608	C	G	0.9399	0.0601	downstream_gene_variant	600237_600240	X	85282494	85282561	85302487	85302539	ENST00000467744;ENST00000537751	ENSG00000188419	CHM	protein_coding	5.18346	1.14e-06	0.785093	0.00462276	1	PUTM
chr14:75888138	rs78250888	G	A	0.92173	0.07827	upstream_gene_variant	159628_159629	14	76232404	76232711	76238076	76238197	ENST00000555422	ENSG00000119685	TTLL5	protein_coding	4.79419	5.7e-06	0.376369	0.0266527	1	PUTM
chr10:45449243	rs61647450	T	C	0.75629	0.24371	upstream_gene_variant	57477_57478	10	46249933	46249993	46250383	46250563	ENST00000336378	ENSG00000172661	FAM21C	protein_coding	5.33078	6.07e-07	0.353083	0.00154529	1	PUTM
chr17:26196172	rs7218952	C	A	0.63048	0.36952	downstream_gene_variant	227126_227129	17	26901511	26901595	26901731	26901874	ENST00000226253;ENST00000581807	ENSG00000109107	ALDOC	protein_coding	-4.52917	1.64e-05	-0.399324	0.0452636	1	PUTM
chr2:203433118	rs114095286	A	T	0.94845	0.05155	upstream_gene_variant	328384_328385	2	203990074	203990243	203990682	203990816	ENST00000449802	ENSG00000144426	NBEAL1	protein_coding	4.8994	3.71e-06	1.41841	0.0130704	1	PUTM
chr14:51407850	rs10143053	G	T	0.80837	0.19163	downstream_gene_variant	153789_153791	14	51370791	51370910	51371056	51371289	ENST00000382029;ENST00000554566	ENSG00000131969	ABHD12B	protein_coding	4.73786	7.15e-06	0.536467	0.0359032	1	PUTM
chr4:6603053	rs114816356	A	G	0.92332	0.07668	upstream_gene_variant	402591_402592	4	5851118	5851199	5853134	5853196	ENST00000506216	ENSG00000072832	CRMP1	protein_coding	4.83828	4.76e-06	1.0986	0.0319556	1	PUTM
chr9:104000630:GGT_G	NA	R	D	0.61933	0.38067	intron_variant,feature_truncation	530767_530768	9	104075079	104075256	104079646	104079778	ENST00000374874	ENSG00000148123	LPPR1	protein_coding	5.19079	1.1e-06	0.273258	0.00670453	1	PUTM
chr2:151982620	rs2022554	G	A	0.91758	0.08242	upstream_gene_variant	319778_319779	2	152317651	152317803	152318755	152318836	ENST00000243326	ENSG00000080345	RIF1	protein_coding	4.7195	7.7e-06	0.501443	0.035196	1	PUTM
chr4:87629937	rs13150561	C	T	0.91772	0.08228	intron_variant	411705_411706	4	87692323	87692688	87693930	87694111	ENST00000316707	ENSG00000163629	PTPN13	protein_coding	4.80156	5.53e-06	0.616266	0.0289038	1	PUTM
chr1:227149921	rs2777841	T	C	0.94731	0.05269	downstream_gene_variant	48160_48161	1	227181967	227182100	227182523	227182681	ENST00000366765;ENST00000334218	ENSG00000143776	CDC42BPA	protein_coding	-6.19056	1.33e-08	-0.489199	7.81e-05	1	PUTM
chr1:204262260	rs16853237	T	C	0.85447	0.14553	downstream_gene_variant	43841_43842	1	203676989	203677232	203678428	203678670	ENST00000341360	ENSG00000058668	ATP2B4	protein_coding	4.66858	9.44e-06	0.453611	0.0427903	1	PUTM
chr1:204263809	rs11240716	G	A	0.85448	0.14552	downstream_gene_variant	43841_43842	1	203676989	203677232	203678428	203678670	ENST00000341360	ENSG00000058668	ATP2B4	protein_coding	4.66858	9.44e-06	0.453611	0.0427903	1	PUTM
chr1:204266980	rs6594001	G	A	0.85448	0.14552	downstream_gene_variant	43841_43842	1	203676989	203677232	203678428	203678670	ENST00000341360	ENSG00000058668	ATP2B4	protein_coding	4.66858	9.44e-06	0.453611	0.0427903	1	PUTM
chr18:13161432:A_AGC	NA	I	R	0.61651	0.38349	downstream_gene_variant	253862_253864	18	13068357	13068421	13068850	13068990	ENST00000510237	ENSG00000101639	CEP192	protein_coding	-5.57188	2.14e-07	-0.394588	0.001171	1	PUTM
chr18:8971365	rs12454318	G	A	0.71296	0.28704	regulatory_region_variant	252851_252853	18	9119323	9119386	9119471	9119564	ENST00000483511	ENSG00000178127	NDUFV2	protein_coding	4.72663	7.48e-06	0.486441	0.0463787	1	PUTM
chr2:220178435	rs2090163	T	C	0.70145	0.29855	downstream_gene_variant	331901_331902	2	220194358	220194486	220195492	220195597	ENST00000333527	ENSG00000182698	RESP18	protein_coding	6.88711	5.12e-10	0.80022	1.92e-06	1	PUTM
chr1:155865090:TA_T	NA	D	R	0.82068	0.17932	upstream_gene_variant	34596_34599	1	156106903	156107023	156107444	156107534	ENST00000347559;ENST00000368299	ENSG00000160789	LMNA	protein_coding	4.58575	1.31e-05	0.508317	0.0343972	1	PUTM
chr1:145407904	rs7551624	C	A	0.63502	0.36498	downstream_gene_variant	28833_28840	1	145311102	145311154	145316511	145316684	ENST00000464433	ENSG00000163386	NBPF10	protein_coding	-6.3195	7.35e-09	-0.416358	2.68e-06	1	PUTM
chr1:110261567	rs11101991	G	A	0.6627	0.3373	intron_variant	25501_25502	1	110257568	110257664	110257751	110257862	ENST00000256593;ENST00000483153	ENSG00000134201	GSTM5	protein_coding	8.38152	3.41e-13	1.05482	1.5e-09	1	PUTM
chr4:47506961	rs11728248	G	A	0.78322	0.21678	upstream_gene_variant	406555_406556	4	46973099	46973252	46976248	46976392	ENST00000502874	ENSG00000109158	GABRA4	protein_coding	-4.77605	6.13e-06	-0.241406	0.0249379	1	PUTM
chr6:33953734	rs17531143	G	T	0.90229	0.09771	upstream_gene_variant	455714_455715	6	35051193	35051280	35051897	35052035	ENST00000360359	ENSG00000064999	ANKS1A	protein_coding	4.71838	7.74e-06	0.402273	0.030798	1	PUTM
chr17:57344601	rs62083295	C	A	0.91331	0.08669	upstream_gene_variant	240933_240936	17	57761235	57761346	57762416	57762587	ENST00000269122	ENSG00000141367	CLTC	protein_coding	4.63035	1.1e-05	0.461256	0.021775	1	PUTM
chr10:51551173	rs12775087	T	C	0.85914	0.14086	upstream_gene_variant	58568_58569	10	51245748	51245817	51246186	51246361	ENST00000479304	ENSG00000174194	AGAP8	protein_coding	4.75811	6.59e-06	0.623907	0.0218081	1	PUTM
chr15:44118890	rs8040839	C	T	0.8857	0.1143	downstream_gene_variant	172922_172923	15	43990838	43990964	43991170	43991420	ENST00000413453	ENSG00000223572	CKMT1A	protein_coding	5.58515	2.02e-07	0.338387	0.000292835	1	PUTM
chr19:47033117	rs4803973	T	A	0.90672	0.09328	downstream_gene_variant	287564_287566	19	47978449	47978801	47979788	47979971	ENST00000594208	ENSG00000118162	KPTN	protein_coding	4.9039	3.64e-06	0.707908	0.0168562	1	PUTM
chr7:75179702	rs34565004	T	G	0.93297	0.06703	upstream_gene_variant	483082_483083	7	74973247	74973330	74977921	74978010	ENST00000310939	ENSG00000174368	PMS2P2	pseudogene	4.55023	1.51e-05	0.662803	0.0368222	1	PUTM
chr7:129391881	rs10234904	C	T	0.86358	0.13642	upstream_gene_variant	493021_493023	7	128610201	128610369	128612479	128612636	ENST00000265388	ENSG00000064419	TNPO3	protein_coding	5.24047	8.93e-07	0.470943	0.00429032	1	PUTM
chr16:28053011	rs412951	C	A	0.81541	0.18459	downstream_gene_variant	199653_199654	16	28401840	28401966	28402160	28402302	ENST00000380876	ENSG00000205609	EIF3CL	protein_coding	5.15797	1.27e-06	0.341696	0.00381116	1	PUTM
chr16:28982630	rs62037425	G	A	0.81874	0.18126	upstream_gene_variant	199653_199654	16	28401840	28401966	28402160	28402302	ENST00000380876	ENSG00000205609	EIF3CL	protein_coding	4.53921	1.59e-05	0.258355	0.0479086	2	PUTM
chr5:67227384	rs10940143	A	G	0.82442	0.17558	downstream_gene_variant	429165_429166	5	66405925	66406027	66409914	66410047	ENST00000261569	ENSG00000069020	MAST4	protein_coding	4.88523	3.93e-06	0.601925	0.0237405	1	PUTM
chr19:56006594	rs183113659	A	G	0.92699	0.07301	upstream_gene_variant	294084_294086	19	55614776	55614936	55623834	55623953	ENST00000263433	ENSG00000125503	PPP1R12C	protein_coding	4.77175	6.24e-06	0.709917	0.0434128	1	PUTM
chr1:145432028:TGAGT	NA	D	R	0.58346	0.41654	downstream_gene_variant	29183_29186	1	145609189	145609356	145610743	145610884	ENST00000466003;ENST00000334163	ENSG00000186141	POLR3C	protein_coding	-4.41392	2.57e-05	-0.37217	0.0207581	1	PUTM
chr18:10347343	rs16974211	C	A	0.88753	0.11247	upstream_gene_variant	252954_252959	18	9550275	9550396	9553319	9553420	ENST00000285124	ENSG00000154845	PPP4R1	protein_coding	5.05544	1.95e-06	0.680691	0.0125376	1	PUTM
chrX:30494117	rs140761468	C	G	0.94782	0.05218	downstream_gene_variant	593993_593994	X	32834584	32834757	32841411	32841504	ENST00000288447	ENSG00000198947	DMD	protein_coding	5.0039	2.41e-06	1.1707	0.017165	1	PUTM
chr11:244964	rs7124022	A	G	0.74111	0.25889	intron_variant	71459_71460	11	238997	239076	244040	244075	ENST00000382671;ENST00000529372	ENSG00000185627	PSMD13	protein_coding	-8.2235	7.5e-13	-0.920434	2.53e-09	1	PUTM
chr16:20061568	rs4780274	A	G	0.87765	0.12235	downstream_gene_variant	196911_196912	16	19537040	19537183	19539188	19539344	ENST00000396212;ENST00000562083	ENSG00000103540	CCP110	protein_coding	5.16441	1.23e-06	0.499415	0.00481153	1	PUTM
chr16:30339753	rs77948921	G	A	0.58776	0.41224	intron_variant	201442_201443	16	30309697	30309911	30311189	30311248	ENST00000411546	ENSG00000183604	RP11-347C12.2	pseudogene	-5.64223	1.57e-07	-0.600181	0.000316013	1	PUTM
chr10:3193412	rs76088740	C	T	0.9277	0.0723	missense_variant	52249_52250	10	3207604	3207719	3208420	3208572	ENST00000224949	ENSG00000107959	PITRM1	protein_coding	6.52111	2.88e-09	0.533358	1.94e-05	1	PUTM
chr16:688557	rs34409359	A	C	0.66414	0.33586	downstream_gene_variant	188472_188475	16	226927	227132	227281	227519	ENST00000320868;ENST00000472694	ENSG00000206172	HBA1	protein_coding	-4.60324	1.22e-05	-0.677204	0.038295	1	PUTM
chr6:135712438	rs12190426	G	A	0.79503	0.20497	intron_variant	467406_467407	6	135811760	135811885	135813365	135813429	ENST00000531788	ENSG00000135541	AHI1	protein_coding	6.70948	1.19e-09	0.354502	3.98e-06	1	PUTM
chrX:123370748	rs7472134	G	T	0.72869	0.27131	intron_variant	603610_603611	X	123179013	123179218	123181203	123181355	ENST00000218089	ENSG00000101972	STAG2	protein_coding	-4.62072	1.14e-05	-0.358101	0.0364613	1	PUTM
chr14:24441072	rs12586874	G	A	0.93572	0.06428	intron_variant	149520_149521	14	24470592	24470726	24473545	24473601	ENST00000335125	ENSG00000187630	DHRS4L2	protein_coding	4.71878	7.72e-06	1.09651	0.0369901	1	PUTM
chr10:31007961	rs76477221	C	G	0.88601	0.11399	upstream_gene_variant	56058_56061	10	31799600	31799803	31803530	31803609	ENST00000320985;ENST00000561304	ENSG00000148516	ZEB1	protein_coding	4.68569	8.82e-06	0.416041	0.049691	1	PUTM
chr2:152515683	rs75807392	G	A	0.93657	0.06343	missense_variant	319887_319888	2	152418623	152418728	152419124	152419322	ENST00000172853	ENSG00000183091	NEB	protein_coding	4.66317	9.65e-06	0.884476	0.0482411	1	PUTM
chr12:26939195	rs7311204	C	G	0.94481	0.05519	upstream_gene_variant	112308_112312	12	27450642	27450787	27455069	27455121	ENST00000544367;ENST00000546286	ENSG00000211455	STK38L	protein_coding	4.90047	3.69e-06	1.15362	0.020896	1	PUTM
chr17:38186918:TA_T	NA	R	D	0.62782	0.37218	upstream_gene_variant	232279_232281	17	38233760	38233861	38240087	38240235	ENST00000264637	ENSG00000126351	THRA	protein_coding	4.59358	1.27e-05	0.197716	0.0485787	1	PUTM
chr13:32161942:G_GCA	NA	I	R	0.52572	0.47428	upstream_gene_variant	140027_140029	13	33225940	33226144	33232375	33232462	ENST00000450460	ENSG00000083642	PDS5B	protein_coding	-4.85078	4.53e-06	-0.367033	0.0197803	1	PUTM
chr15:34616823:AAT_A	NA	R	D	0.93067	0.06933	intron_variant,feature_truncation	169527_169529	15	34547462	34547593	34548429	34548484	ENST00000559523	ENSG00000140199	SLC12A6	protein_coding	-4.89859	3.72e-06	-0.73582	0.0204845	1	PUTM
chr1:42011132:T_TCA	NA	I	R	0.58787	0.41213	downstream_gene_variant	14140_14145	1	42776720	42776781	42800729	42800892	ENST00000361346;ENST00000445886	ENSG00000198815	FOXJ3	protein_coding	5.1768	1.17e-06	0.473111	0.00521298	1	PUTM
chr19:40534336	rs3754	A	T	0.8467	0.1533	upstream_gene_variant	282079_282081	19	39877121	39877212	39877333	39877406	ENST00000416728;ENST00000595379	ENSG00000006712	PAF1	protein_coding	4.64411	1.04e-05	0.461008	0.0477067	1	PUTM
chr16:28868695	rs62037364	G	A	0.57842	0.42158	upstream_gene_variant	199648_199649	16	28391952	28392112	28394438	28394802	ENST00000380876	ENSG00000205609	EIF3CL	protein_coding	-5.11318	1.53e-06	-0.247128	0.00460105	1	PUTM
chr2:160638404:TA_T	NA	R	D	0.50049	0.49951	intron_variant,feature_truncation	320817_320819	2	160637392	160637509	160639869	160639980	ENST00000480212	ENSG00000241399	CD302	protein_coding	4.70987	8.01e-06	0.498136	0.0393699	1	PUTM
chr5:177614183	rs2913783	T	C	0.53027	0.46973	downstream_gene_variant	445793_445794	5	176798165	176798247	176798350	176798397	ENST00000408923;ENST00000506944	ENSG00000169220	RGS14	protein_coding	4.60357	1.22e-05	0.186504	0.0385386	1	PUTM
chr4:42125746	rs28736357	G	T	0.72135	0.27865	downstream_gene_variant	406304_406306	4	42069101	42069209	42072542	42072708	ENST00000513699	ENSG00000014824	SLC30A9	protein_coding	-6.3886	5.34e-09	-0.235951	2.96e-05	1	PUTM
chr1:145651066	rs35364859	T	A	0.94197	0.05803	upstream_gene_variant	28733_28735	1	144952250	144952368	144952565	144952689	ENST00000533259;ENST00000526445	ENSG00000178104	PDE4DIP	protein_coding	4.16427	6.63e-05	0.923672	0.0241434	1	PUTM
chr19:38971854	rs118185414	C	A	0.91211	0.08789	downstream_gene_variant	281175_281177	19	38869879	38870045	38871538	38871639	ENST00000215071;ENST00000590331	ENSG00000099341	PSMD8	protein_coding	5.0065	2.38e-06	0.263508	0.0103244	1	PUTM
chr21:41415904	rs12483568	A	G	0.91074	0.08926	intron_variant	352226_352227	21	41446963	41447140	41450613	41450904	ENST00000400454	ENSG00000171587	DSCAM	protein_coding	5.14945	1.31e-06	0.730052	0.0119041	1	PUTM
chr15:42905340	rs1197547	T	G	0.66051	0.33949	downstream_gene_variant	172717_172718	15	43875093	43875150	43875601	43875797	ENST00000453080;ENST00000432870	ENSG00000168781	PPIP5K1	protein_coding	4.55925	1.46e-05	0.485859	0.0231379	1	PUTM
chr13:46184992	rs1325689	G	A	0.93535	0.06465	downstream_gene_variant	141530_141531	13	46085899	46085989	46090277	46090398	ENST00000349995	ENSG00000136152	COG3	protein_coding	4.63321	1.09e-05	1.26484	0.0433847	1	PUTM
chr5:140647617	rs598227	T	A	0.54331	0.45669	upstream_gene_variant	439582_439584	5	140026840	140026947	140027067	140027230	ENST00000252102;ENST00000512088	ENSG00000131495	NDUFA2	protein_coding	4.99713	2.48e-06	0.175627	0.00745575	1	PUTM
chr7:75115226	rs55838432	G	A	0.65304	0.34696	downstream_gene_variant	482700_482701	7	74159096	74159280	74160221	74160280	ENST00000438130	ENSG00000077809	GTF2I	protein_coding	6.193	1.32e-08	0.260944	2.24e-05	1	PUTM
chr7:17017173	rs847444	C	T	0.63026	0.36974	regulatory_region_variant	474753_474754	7	17913150	17913239	17915102	17915204	ENST00000409076	ENSG00000071189	SNX13	protein_coding	4.95151	2.99e-06	0.315579	0.0152767	1	PUTM
chr19:17674895:C_CA	NA	R	I	0.93776	0.06224	upstream_gene_variant	274661_274662	19	18099223	18099334	18100524	18100652	ENST00000598525	ENSG00000105642	CTB-52I2.8	pseudogene	5.02559	2.2e-06	1.08715	0.0120779	1	PUTM
chr3:53064021:AC_A	NA	R	D	0.86803	0.13197	upstream_gene_variant	379417_379418	3	52773444	52773650	52775426	52775515	ENST00000233027	ENSG00000114904	NEK4	protein_coding	4.91983	3.41e-06	0.768569	0.0106269	1	PUTM
chr17:40566240	rs1968866	T	C	0.93381	0.06619	upstream_gene_variant	233787_233788	17	40633303	40633376	40635055	40635149	ENST00000589759	ENSG00000033627	ATP6V0A1	protein_coding	4.63623	1.07e-05	0.989815	0.0346259	1	PUTM
chr2:132480463	rs1821698	A	T	0.81609	0.18391	downstream_gene_variant	318319_318326	2	134060608	134060682	134275028	134275158	ENST00000317721;ENST00000358991	ENSG00000176771	NCKAP5	protein_coding	4.84005	4.73e-06	0.528964	0.0271293	1	PUTM
chr15:41202230	rs1055505	G	T	0.79651	0.20349	upstream_gene_variant	171258_171260	15	41763369	41763547	41766817	41766900	ENST00000389629	ENSG00000137815	RTF1	protein_coding	4.91334	3.5e-06	0.202878	0.0135317	1	PUTM
chr2:85540894	rs75381329	T	C	0.94127	0.05873	downstream_gene_variant	309825_309826	2	84897451	84897599	84899450	84899608	ENST00000237449	ENSG00000115423	DNAH6	protein_coding	4.82647	5e-06	1.20817	0.022334	1	PUTM
chr13:75124959	rs35985160	A	G	0.89645	0.10355	downstream_gene_variant	143413_143414	13	75873465	75873710	75876378	75876537	ENST00000478591	ENSG00000136111	TBC1D4	protein_coding	4.80341	5.49e-06	0.571548	0.0318057	1	PUTM
chr13:76760678	rs1818373	C	T	0.80296	0.19704	upstream_gene_variant	143413_143414	13	75873465	75873710	75876378	75876537	ENST00000478591	ENSG00000136111	TBC1D4	protein_coding	-4.72594	7.58e-06	-0.35686	0.0439499	2	PUTM
chr17:44848314	rs3809857	G	T	0.70333	0.29667	downstream_gene_variant	236519_236521	17	44039703	44039836	44049224	44049311	ENST00000415613;ENST00000571311	ENSG00000186868	MAPT	protein_coding	4.85177	4.51e-06	0.392662	0.0254446	1	PUTM
chr6:135712438	rs12190426	G	A	0.79503	0.20497	intron_variant	467401_467406	6	135788718	135788772	135811760	135811885	ENST00000531788	ENSG00000135541	AHI1	protein_coding	6.39681	5.14e-09	0.350498	1.72e-05	1	PUTM
chr4:39453730	rs2608828	C	G	0.69403	0.30597	downstream_gene_variant	405667_405669	4	39458025	39458158	39459205	39459301	ENST00000295955	ENSG00000163682	RPL9	protein_coding	-7.75697	7.54e-12	-0.321854	4.01e-08	1	PUTM
chr4:39455378	rs2249563	G	A	0.69403	0.30597	downstream_gene_variant	405667_405669	4	39458025	39458158	39459205	39459301	ENST00000295955	ENSG00000163682	RPL9	protein_coding	-7.75697	7.54e-12	-0.321854	4.01e-08	1	PUTM
chr4:39457430	rs2687956	C	T	0.69403	0.30597	intron_variant	405667_405669	4	39458025	39458158	39459205	39459301	ENST00000295955	ENSG00000163682	RPL9	protein_coding	-7.75697	7.54e-12	-0.321854	4.01e-08	1	PUTM
chr4:39457868:G_GT	NA	I	R	0.69403	0.30597	intron_variant	405667_405669	4	39458025	39458158	39459205	39459301	ENST00000295955	ENSG00000163682	RPL9	protein_coding	-7.75697	7.54e-12	-0.321854	4.01e-08	1	PUTM
chr4:39457870:T_TG	NA	I	R	0.69403	0.30597	intron_variant	405667_405669	4	39458025	39458158	39459205	39459301	ENST00000295955	ENSG00000163682	RPL9	protein_coding	-7.75697	7.54e-12	-0.321854	4.01e-08	1	PUTM
chr4:39458051	rs2125313	G	A	0.69403	0.30597	synonymous_variant	405667_405669	4	39458025	39458158	39459205	39459301	ENST00000295955	ENSG00000163682	RPL9	protein_coding	-7.75697	7.54e-12	-0.321854	4.01e-08	1	PUTM
chr4:39458765	rs1012352	T	G	0.69403	0.30597	non_coding_transcript_exon_variant	405667_405669	4	39458025	39458158	39459205	39459301	ENST00000295955	ENSG00000163682	RPL9	protein_coding	-7.75697	7.54e-12	-0.321854	4.01e-08	1	PUTM
chr4:39459724	rs2687958	C	T	0.69403	0.30597	intron_variant	405667_405669	4	39458025	39458158	39459205	39459301	ENST00000295955	ENSG00000163682	RPL9	protein_coding	-7.75697	7.54e-12	-0.321854	4.01e-08	1	PUTM
chr2:79528641	rs61454343	G	T	0.77978	0.22022	intron_variant	309685_309687	2	80808830	80808944	80816428	80816610	ENST00000343114	ENSG00000066032	CTNNA2	protein_coding	5.35116	5.56e-07	0.375116	0.00484428	1	PUTM
chr6:86353622	rs9362232	A	C	0.50387	0.49613	downstream_gene_variant	462304_462305	6	86387671	86387750	86387853	86387906	ENST00000369605;ENST00000414002	ENSG00000203875	SNHG5	processed_transcript	6.38213	5.5e-09	0.357382	3.23e-05	1	PUTM
chr2:129405321	rs55927311	T	C	0.84036	0.15964	upstream_gene_variant	317339_317341	2	128772376	128772488	128773962	128774121	ENST00000259234	ENSG00000136715	SAP130	protein_coding	4.7124	7.92e-06	0.29694	0.0425216	1	PUTM
chr10:90747447	rs7914490	A	G	0.54055	0.45945	upstream_gene_variant	63429_63431	10	90771755	90771838	90773099	90773124	ENST00000479522	ENSG00000026103	FAS	protein_coding	-4.97126	2.76e-06	-0.592789	0.0134178	1	PUTM
chr19:49831246	rs181344	C	T	0.71269	0.28731	upstream_gene_variant	288601_288602	19	49316712	49316809	49316919	49316987	ENST00000263278	ENSG00000087076	HSD17B14	protein_coding	5.35753	5.41e-07	0.444562	0.00288592	1	PUTM
chr14:92435065	rs1133441	T	A	0.69746	0.30254	3_prime_UTR_variant	161852_161853	14	92435856	92436237	92439060	92439205	ENST00000554357;ENST00000267622	ENSG00000100815	TRIP11	protein_coding	4.89739	3.74e-06	0.231582	0.0205181	1	PUTM
chr12:53439139	rs12368925	A	T	0.61112	0.38888	upstream_gene_variant	118455_118459	12	53456403	53456481	53456872	53457020	ENST00000314250;ENST00000550660	ENSG00000111077	TENC1	protein_coding	5.41992	4.14e-07	0.224416	0.00207609	1	PUTM
chr3:38047607	rs9311176	A	C	0.79472	0.20528	intron_variant	372638_372639	3	38047282	38047465	38047671	38047743	ENST00000283713	ENSG00000136059	VILL	protein_coding	4.60099	1.24e-05	0.500047	0.0434678	1	PUTM
chr9:139897983:G_GCA	NA	I	R	0.49814	0.49814	downstream_gene_variant	538946_538947	9	139905071	139905189	139905424	139905557	ENST00000459850;ENST00000479446	ENSG00000107331	ABCA2	protein_coding	4.84052	4.72e-06	0.6377	0.0188177	1	PUTM
chr6:90491503:A_AG	NA	I	R	0.79322	0.20678	downstream_gene_variant	462735_462743	6	90338830	90338957	90340151	90340228	ENST00000339746;ENST00000521240	ENSG00000135299	ANKRD6	protein_coding	4.73828	7.14e-06	0.553394	0.0347644	1	PUTM
chr17:55914197	rs11655155	C	T	0.7231	0.2769	downstream_gene_variant	240102_240104	17	55916841	55917296	55918286	55918413	ENST00000313608	ENSG00000181610	MRPS23	protein_coding	-4.89552	3.77e-06	-0.247815	0.0143582	1	PUTM
chr16:30339753	rs77948921	G	A	0.58776	0.41224	upstream_gene_variant	201394_201397	16	30238629	30238690	30242760	30242956	ENST00000562937;ENST00000520915	ENSG00000198064	61E3.4	protein_coding	-7.69161	1.04e-11	-0.324444	1.89e-08	1	PUTM
chr1:145687770	rs77417901	T	C	0.94743	0.05257	downstream_gene_variant	28833_28882	1	145311102	145311154	145344832	145345005	ENST00000464433;ENST00000342960	ENSG00000163386	NBPF10	protein_coding	-4.03517	0.000106884	-0.614426	0.0389059	1	PUTM
chr5:61888675	rs10059269	A	G	0.72014	0.27986	downstream_gene_variant	428539_428540	5	61645892	61645947	61648414	61648480	ENST00000381103;ENST00000506857	ENSG00000068796	KIF2A	protein_coding	4.70522	8.16e-06	0.302353	0.038627	1	PUTM
chr6:83207029	rs6909138	T	G	0.63265	0.36735	upstream_gene_variant	461776_461777	6	82909857	82909970	82910303	82910425	ENST00000503400	ENSG00000005700	IBTK	protein_coding	4.92859	3.29e-06	0.330845	0.0140455	1	PUTM
chr17:17676387	rs57604977	G	A	0.94804	0.05196	downstream_gene_variant	223940_223941	17	17078677	17078726	17079739	17079826	ENST00000578209;ENST00000581855	ENSG00000133030	MPRIP	protein_coding	4.84849	4.57e-06	1.45889	0.0180702	1	PUTM
chr17:26525465	rs111878774	T	C	0.82085	0.17915	downstream_gene_variant	227270_227271	17	26943396	26943527	26943635	26943771	ENST00000389003	ENSG00000007202	KIAA0100	protein_coding	4.51337	1.74e-05	0.456107	0.0477021	1	PUTM
chr21:40875344	rs55951661	A	T	0.48885	0.48885	intron_variant	352164_352167	21	40880924	40880954	40883606	40883736	ENST00000333634	ENSG00000185437	SH3BGR	protein_coding	-7.24226	9.3e-11	-0.723789	6.05e-07	1	PUTM
chr1:109454285	rs6699472	T	C	0.67978	0.32022	intron_variant	24918_24919	1	109465038	109465198	109466621	109466836	ENST00000264126	ENSG00000121957	GPSM2	protein_coding	9.39706	2.08e-15	0.711446	8.69e-12	1	PUTM
chr14:39612770	rs4902431	T	C	0.81713	0.18287	upstream_gene_variant	152651_152653	14	39645281	39645353	39645730	39645799	ENST00000216832	ENSG00000100941	PNN	protein_coding	5.83578	6.64e-08	0.329981	0.00035475	1	PUTM
chr10:22835923	rs10828315	C	G	0.70899	0.29101	intron_variant	54934_54935	10	22862239	22862386	22880557	22880710	ENST00000422321	ENSG00000150867	PIP4K2A	protein_coding	5.37519	5.02e-07	0.255226	0.00136825	1	PUTM
chr22:27731294	rs909527	A	G	0.52148	0.47852	splice_region_variant	359056_359057	22	27731118	27731291	27732057	27732223	ENST00000413244	ENSG00000230051	CTA-929C8.8	lincRNA	5.02819	2.18e-06	0.407825	0.0117255	1	PUTM
chr20:47743182:AG_A	NA	R	D	0.77442	0.22558	downstream_gene_variant	345773_345774	20	47876999	47877114	47879870	47880020	ENST00000371744	ENSG00000124201	ZNFX1	protein_coding	-4.94627	3.06e-06	-0.508381	0.0149464	1	PUTM
chr3:180611427	rs6778573	A	T	0.706	0.294	intron_variant	395960_395961	3	180687979	180688146	180688862	180688943	ENST00000481383;ENST00000482125	ENSG00000114416	FXR1	protein_coding	4.90225	3.67e-06	0.493954	0.0120825	1	PUTM
chr2:242155307	rs749264	C	A	0.75377	0.24623	upstream_gene_variant	336180_336181	2	241722006	241722024	241722460	241722526	ENST00000320389	ENSG00000130294	KIF1A	protein_coding	5.46975	3.33e-07	0.214132	0.00219222	1	PUTM
chr12:53440582	rs11610008	T	C	0.5707	0.4293	upstream_gene_variant	118460_118462	12	53457132	53457201	53457346	53457376	ENST00000314250	ENSG00000111077	TENC1	protein_coding	5.45088	3.62e-07	0.251164	0.0018158	1	PUTM
chr7:47851921:C_CA	NA	R	I	0.87418	0.12582	intron_variant,NMD_transcript_variant,feature_elongation	479714_479715	7	48018013	48018190	48018285	48018413	ENST00000433977;ENST00000436444	ENSG00000136273	HUS1	protein_coding	-4.93511	3.2e-06	-0.464962	0.0213329	1	PUTM
chr1:15293828	rs72639807	A	G	0.94697	0.05303	upstream_gene_variant	5364_5365	1	16247364	16247478	16248743	16248844	ENST00000375759	ENSG00000065526	SPEN	protein_coding	5.00869	2.36e-06	0.89943	0.0117605	1	PUTM
chr6:24169857	rs78520841	C	A	0.84526	0.15474	downstream_gene_variant	450227_450228	6	24582476	24582574	24583831	24583930	ENST00000378214	ENSG00000137261	KIAA0319	protein_coding	4.92159	3.39e-06	0.59769	0.02273	1	PUTM
chr8:141487367	rs28807692	C	T	0.85406	0.14594	downstream_gene_variant	517551_517554	8	141756932	141756959	141762330	141762415	ENST00000519361;ENST00000519993	ENSG00000169398	PTK2	protein_coding	4.96558	2.83e-06	1.0068	0.0147821	1	PUTM
chr5:16787272	rs2052836	G	A	0.83269	0.16731	intron_variant	424399_424404	5	16711268	16711354	16741912	16741989	ENST00000506343;ENST00000512061	ENSG00000145555	MYO10	protein_coding	4.76129	6.51e-06	0.521201	0.0320348	1	PUTM
chr13:27202053:AT_A	NA	R	D	0.78733	0.21267	intron_variant,feature_truncation	139198_139199	13	27216397	27216540	27239164	27239299	ENST00000496788	ENSG00000132970	WASF3	protein_coding	-4.77334	6.2e-06	-0.217605	0.0347906	1	PUTM
chr9:132595274:ATATG	NA	R	D	0.87091	0.12909	intron_variant,feature_truncation	536184_536187	9	132590246	132590531	132591483	132591582	ENST00000461349	ENSG00000136819	C9orf78	protein_coding	6.11413	1.89e-08	0.518998	8.17e-05	1	PUTM
chr17:48636534	rs989128	G	A	0.61976	0.38024	downstream_gene_variant	239078_239079	17	48632592	48632673	48632852	48633211	ENST00000503127	ENSG00000006282	SPATA20	protein_coding	8.03748	1.89e-12	0.401754	7.14e-09	1	PUTM
chr17:48628470	rs9913430	T	A	0.7319	0.2681	missense_variant	239078_239079	17	48632592	48632673	48632852	48633211	ENST00000503127	ENSG00000006282	SPATA20	protein_coding	-4.64228	1.06e-05	-0.322804	0.0400701	2	PUTM
chr17:4959590	rs71368530	G	A	0.83937	0.16063	upstream_gene_variant	218562_218564	17	4848961	4849292	4849922	4850764	ENST00000574872	ENSG00000108518	PFN1	protein_coding	-4.80438	5.47e-06	-0.40968	0.0320581	1	PUTM
chr11:21478022	rs7950933	T	C	0.71642	0.28358	upstream_gene_variant	78815_78816	11	22276916	22277068	22279225	22279300	ENST00000324559	ENSG00000171714	ANO5	protein_coding	-4.89994	3.7e-06	-0.317891	0.0223963	1	PUTM
chr9:139833566	rs72761086	T	C	0.9487	0.0513	downstream_gene_variant	538929_538931	9	139902867	139903074	139903182	139903320	ENST00000459850	ENSG00000107331	ABCA2	protein_coding	6.22539	1.13e-08	1.22241	4.52e-05	1	PUTM
chr17:44200192	rs113321288	G	A	0.54726	0.45274	upstream_gene_variant	236672_236673	17	44617541	44617613	44618172	44618247	ENST00000333412	ENSG00000238083	LRRC37A2	protein_coding	5.194	1.09e-06	0.651159	0.0058106	1	PUTM
chr5:79889417	rs58344183	T	C	0.89584	0.10416	upstream_gene_variant	431776_431777	5	79968062	79968179	79968559	79968677	ENST00000265081	ENSG00000113318	MSH3	protein_coding	4.85706	4.41e-06	0.438438	0.025329	1	PUTM
chr2:220506522	rs2305054	G	A	0.80515	0.19485	3_prime_UTR_variant	332312_332314	2	220505510	220505684	220506372	220506693	ENST00000425141;ENST00000358055	ENSG00000114923	SLC4A3	protein_coding	-4.90477	3.63e-06	-0.354494	0.0155728	1	PUTM
chr19:18577873	rs4808802	G	C	0.82901	0.17099	upstream_gene_variant	275333_275334	19	18964060	18964159	18965409	18965518	ENST00000262803	ENSG00000005007	UPF1	protein_coding	4.79244	5.74e-06	0.696334	0.0241856	1	PUTM
chr4:122569357	rs13136171	T	A	0.72022	0.27978	downstream_gene_variant	415802_415804	4	122593687	122593781	122599048	122599105	ENST00000506395	ENSG00000164111	ANXA5	protein_coding	4.82436	5.04e-06	0.206224	0.0267202	1	PUTM
chr1:161608317	rs4047523	A	C	0.63848	0.36152	upstream_gene_variant	37582_37583	1	162482514	162482613	162487891	162487980	ENST00000282169	ENSG00000152332	UHMK1	protein_coding	4.72054	7.67e-06	0.211298	0.039505	1	PUTM
chr5:96072161:AAAAA	NA	R	D	0.67581	0.32419	intron_variant,feature_truncation	433431_433433	5	96075741	96075822	96076448	96076487	ENST00000348386;ENST00000309190	ENSG00000153113	CAST	protein_coding	7.18759	1.21e-10	1.13071	6.26e-07	1	PUTM
chr5:96072162:AAAAC	NA	R	D	0.67581	0.32419	intron_variant,feature_truncation	433431_433433	5	96075741	96075822	96076448	96076487	ENST00000348386;ENST00000309190	ENSG00000153113	CAST	protein_coding	7.18759	1.21e-10	1.13071	6.26e-07	1	PUTM
chr3:39442232	rs13076276	A	C	0.46753	0.46753	upstream_gene_variant	373298_373301	3	39448225	39448255	39449111	39449277	ENST00000443003;ENST00000444512	ENSG00000168028	RPSA	protein_coding	6.60593	1.94e-09	0.493229	8.72e-06	1	PUTM
chr15:65674177	rs2280345	A	G	0.88434	0.11566	downstream_gene_variant	178358_178359	15	65790288	65790370	65792943	65793117	ENST00000558529;ENST00000395652	ENSG00000074603	DPP8	protein_coding	4.66243	9.68e-06	0.361898	0.0384917	1	PUTM
chr6:56911574	NA	A	G	0.82937	0.17063	downstream_gene_variant	460108_460113	6	56857175	56857353	56879930	56880151	ENST00000370745;ENST00000484701	ENSG00000151917	BEND6	protein_coding	5.04632	2.02e-06	0.41945	0.00758499	1	PUTM
chr13:72937081	rs9572958	A	G	0.82583	0.17417	upstream_gene_variant	143327_143328	13	73547728	73547813	73572959	73573133	ENST00000469712	ENSG00000083535	PIBF1	protein_coding	5.11998	1.49e-06	0.649176	0.0084354	1	PUTM
chr19:52359169	rs1056294	C	T	0.75373	0.24627	3_prime_UTR_variant	291666_291673	19	52364156	52364231	52380534	52380630	ENST00000485702	ENSG00000161551	ZNF577	protein_coding	6.43745	4.26e-09	0.674204	2.9e-05	1	PUTM
chr19:52359502	rs11671807	T	C	0.75373	0.24627	intron_variant	291666_291673	19	52364156	52364231	52380534	52380630	ENST00000485702	ENSG00000161551	ZNF577	protein_coding	6.43745	4.26e-09	0.674204	2.9e-05	1	PUTM
chr19:52359605	rs7253396	T	C	0.75373	0.24627	intron_variant	291666_291673	19	52364156	52364231	52380534	52380630	ENST00000485702	ENSG00000161551	ZNF577	protein_coding	6.43745	4.26e-09	0.674204	2.9e-05	1	PUTM
chr19:52359868	rs3752124	C	T	0.75372	0.24628	intron_variant	291666_291673	19	52364156	52364231	52380534	52380630	ENST00000485702	ENSG00000161551	ZNF577	protein_coding	6.43745	4.26e-09	0.674204	2.9e-05	1	PUTM
chr1:11770102	rs9430627	T	C	0.77898	0.22102	upstream_gene_variant	4402_4404	1	11893933	11894087	11894292	11894452	ENST00000494028;ENST00000312413	ENSG00000011021	CLCN6	protein_coding	4.71291	7.91e-06	0.302335	0.0303754	1	PUTM
chr7:130932122	rs112497485	G	C	0.84771	0.15229	downstream_gene_variant	493754_493755	7	131895701	131895902	131908285	131908400	ENST00000321063	ENSG00000221866	PLXNA4	protein_coding	4.88671	3.91e-06	0.397622	0.0195334	1	PUTM
chr16:87881474	rs56225907	G	A	0.92287	0.07713	upstream_gene_variant	214531_214535	16	88696892	88696989	88697508	88697664	ENST00000301011;ENST00000566660	ENSG00000158545	ZC3H18	protein_coding	5.32676	6.18e-07	0.797056	0.00399183	1	PUTM
chr2:61549129	rs11125874	T	C	0.70375	0.29625	downstream_gene_variant	305887_305893	2	61408454	61408540	61411846	61411935	ENST00000489653	ENSG00000173209	AHSA2	protein_coding	6.54441	2.58e-09	0.526327	9.48e-06	1	PUTM
chr14:49788057	rs11846868	A	G	0.48146	0.48146	upstream_gene_variant	153269_153270	14	50195643	50195727	50196207	50196266	ENST00000555704	ENSG00000197776	KLHDC1	protein_coding	5.2335	9.2e-07	0.328576	0.00360454	1	PUTM
chr22:42537218	rs2856959	T	C	0.83742	0.16258	downstream_gene_variant	364485_364487	22	42477928	42478069	42479122	42479357	ENST00000422252	ENSG00000183172	SMDT1	protein_coding	-4.76053	6.53e-06	-0.229906	0.0290394	1	PUTM
chr20:60255765	rs6142828	G	A	0.94712	0.05288	upstream_gene_variant	347527_347528	20	60848364	60848462	60854212	60854395	ENST00000313733	ENSG00000130703	OSBPL2	protein_coding	4.82661	4.99e-06	0.461005	0.0313127	1	PUTM
chr20:47283781	rs56258328	C	G	0.91815	0.08185	intron_variant	345594_345595	20	47253000	47253221	47254248	47254290	ENST00000482556	ENSG00000124126	PREX1	protein_coding	5.05564	1.94e-06	0.763489	0.0110615	1	PUTM
chr4:39457153	rs2687955	T	C	0.69569	0.30431	intron_variant	405659_405663	4	39456152	39456269	39456483	39456564	ENST00000295955	ENSG00000163682	RPL9	protein_coding	-7.33728	5.87e-11	-0.48335	3.12e-07	1	PUTM
chr7:151079356	rs757599	G	C	0.71663	0.28337	downstream_gene_variant	498075_498076	7	151843683	151843820	151845117	151846237	ENST00000558084	ENSG00000055609	MLL3	protein_coding	-5.39212	4.66e-07	-0.189758	0.00256275	1	PUTM
chr2:229865212	rs184179192	A	T	0.91253	0.08747	downstream_gene_variant	333250_333251	2	230679988	230680024	230683079	230683228	ENST00000283943	ENSG00000153827	TRIP12	protein_coding	6.16997	1.46e-08	0.730669	8.56e-05	1	PUTM
chr20:61723656	rs6090235	C	T	0.63981	0.36019	upstream_gene_variant	348584_348585	20	62658334	62658511	62658955	62659089	ENST00000266079	ENSG00000101161	PRPF6	protein_coding	4.93738	3.17e-06	0.419977	0.0130701	1	PUTM
chr17:36928444	rs228291	G	A	0.79858	0.20142	intron_variant	231357_231358	17	36933939	36934053	36934586	36934625	ENST00000311500	ENSG00000141720	PIP4K2B	protein_coding	4.71277	7.91e-06	0.274167	0.0269189	1	PUTM
chr10:11780837	rs2055040	C	T	0.72761	0.27239	downstream_gene_variant	53240_53242	10	11299700	11299835	11312628	11312787	ENST00000315874	ENSG00000048740	CELF2	protein_coding	5.78127	8.47e-08	0.574227	0.000530994	1	PUTM
chr2:85540894	rs75381329	T	C	0.94127	0.05873	downstream_gene_variant	310572_310576	2	86408421	86408495	86422460	86422526	ENST00000409258;ENST00000442664	ENSG00000132305	IMMT	protein_coding	4.83953	4.74e-06	1.14753	0.0174102	1	PUTM
chr21:38494918	rs6517404	G	A	0.50986	0.49014	intron_variant	351584_351585	21	38460495	38460646	38461098	38461186	ENST00000479930	ENSG00000182670	TTC3	protein_coding	-5.28807	7.29e-07	-0.237802	0.00392872	1	PUTM
chr16:28053011	rs412951	C	A	0.81541	0.18459	upstream_gene_variant	199901_199902	16	28735642	28735784	28735978	28736104	ENST00000331666	ENSG00000184110	EIF3C	protein_coding	5.21381	1e-06	0.344265	0.0027261	1	PUTM
chr16:28982630	rs62037425	G	A	0.81874	0.18126	downstream_gene_variant	199901_199902	16	28735642	28735784	28735978	28736104	ENST00000331666	ENSG00000184110	EIF3C	protein_coding	4.65455	1.01e-05	0.26289	0.0275096	2	PUTM
chr15:79314806	rs12901912	C	A	0.49412	0.49412	downstream_gene_variant	183105_183106	15	79172853	79172921	79177308	79177425	ENST00000558539;ENST00000331268	ENSG00000185787	MORF4L1	protein_coding	-4.86431	4.28e-06	-0.469504	0.0237933	1	PUTM
chr16:55461535:A_AGG	NA	R	I	0.73728	0.26272	upstream_gene_variant	205145_205146	16	56362542	56362703	56368640	56368687	ENST00000262493;ENST00000563440	ENSG00000087258	GNAO1	protein_coding	4.74168	7.04e-06	0.150791	0.0356364	1	PUTM
chr17:44265839	rs116588581	C	T	0.57607	0.42393	upstream_gene_variant	236624_236626	17	44409917	44410022	44412910	44412960	ENST00000320254	ENSG00000176681	LRRC37A	protein_coding	-7.74064	8.17e-12	-0.768058	4.42e-08	1	PUTM
chr7:75353658	rs62477607	C	T	0.88854	0.11146	upstream_gene_variant	483234_483235	7	75143969	75144109	75145042	75145153	ENST00000394921	ENSG00000127957	PMS2P3	pseudogene	4.74884	6.84e-06	0.641826	0.0163634	1	PUTM
chr2:101829749	rs1192820	T	C	0.93973	0.06027	upstream_gene_variant	313704_313705	2	102452361	102452440	102456280	102456456	ENST00000324219	ENSG00000071054	MAP4K4	protein_coding	4.72203	7.62e-06	0.475765	0.042121	1	PUTM
chr3:10782181	rs1655661	G	T	0.86745	0.13255	upstream_gene_variant	369063_369067	3	11404286	11404402	11406132	11406208	ENST00000354449	ENSG00000197548	ATG7	protein_coding	4.67962	9.04e-06	0.662121	0.0473235	1	PUTM
chr12:98332704	rs1349299	G	C	0.90398	0.09602	downstream_gene_variant	128448_128455	12	99548066	99548173	99638119	99638192	ENST00000329257	ENSG00000185046	ANKS1B	protein_coding	5.43445	3.89e-07	0.928082	0.00248232	1	PUTM
chr16:30340870	rs7404371	C	T	0.5713	0.4287	intron_variant	201431_201433	16	30292587	30292746	30292895	30293026	ENST00000529428	ENSG00000183604	RP11-347C12.2	pseudogene	-6.0898	2.11e-08	-0.636148	4.25e-05	1	PUTM
chr1:200504656	rs138202024	G	A	0.9477	0.0523	downstream_gene_variant	43025_43027	1	201453804	201453917	201454410	201454504	ENST00000526317	ENSG00000159176	CSRP1	protein_coding	5.15147	1.3e-06	0.521306	0.00623397	1	PUTM
chr17:9143458	rs113122856	A	G	0.80901	0.19099	upstream_gene_variant	221759_221760	17	8377529	8379266	8380193	8380366	ENST00000269243	ENSG00000133026	MYH10	protein_coding	5.07688	1.78e-06	0.261084	0.00892018	1	PUTM
chr10:89843287:TA_T	NA	R	D	0.9499	0.0501	upstream_gene_variant	63135_63144	10	89086386	89086429	89096542	89096646	ENST00000413722	ENSG00000223482	NUTM2A-AS1	antisense	4.75038	6.8e-06	0.89779	0.0268661	1	PUTM
chr3:195479748	rs842225	G	A	0.51648	0.48352	downstream_gene_variant	399517_399520	3	195694749	195694861	195698193	195698315	ENST00000427841	ENSG00000185485	SDHAP1	pseudogene	-4.76581	6.39e-06	-0.471206	0.0311684	1	PUTM
chr3:5120744	rs4685855	C	T	0.68722	0.31278	downstream_gene_variant	367480_367481	3	4810194	4810448	4816925	4817126	ENST00000302640	ENSG00000150995	ITPR1	protein_coding	5.05603	1.94e-06	0.376071	0.0137703	1	PUTM
chr16:30340870	rs7404371	C	T	0.5713	0.4287	upstream_gene_variant	200522_200523	16	29572835	29572972	29576671	29576827	ENST00000447140	ENSG00000205534	RP11-345J4.8	pseudogene	-4.52393	1.67e-05	-0.399792	0.0363426	1	PUTM
chr1:182656506	rs7541043	G	A	0.87429	0.12571	upstream_gene_variant	41130_41132	1	183471422	183471526	183481971	183482003	ENST00000493609;ENST00000440812	ENSG00000116698	SMG7	protein_coding	4.84641	4.61e-06	0.848105	0.0208964	1	PUTM
chr2:86006187	rs10207516	T	C	0.86587	0.13413	upstream_gene_variant	310505_310506	2	86352117	86352205	86352577	86352638	ENST00000254630	ENSG00000132300	PTCD3	protein_coding	4.62907	1.11e-05	0.53757	0.0425565	1	PUTM
chr12:105571658	rs145127926	T	A	0.89469	0.10531	downstream_gene_variant	129894_129895	12	105534944	105535024	105536230	105536336	ENST00000550053	ENSG00000136051	KIAA1033	protein_coding	5.0086	2.36e-06	0.515539	0.0125003	1	PUTM
chr12:106955617	rs10861628	G	A	0.58119	0.41881	upstream_gene_variant	130168_130171	12	107208473	107209082	107219503	107219598	ENST00000462949	ENSG00000111785	RIC8B	protein_coding	-4.72577	7.51e-06	-0.18053	0.0339527	1	PUTM
chr5:126631841	rs2585200	G	A	0.60906	0.39094	intron_variant	436154_436155	5	126626550	126626748	126635687	126635738	ENST00000274473	ENSG00000145794	MEGF10	protein_coding	9.50603	1.2e-15	1.10253	4.9e-12	1	PUTM
chr6:86090906	rs13200185	A	T	0.818	0.182	downstream_gene_variant	462232_462233	6	86256833	86256944	86257034	86257115	ENST00000508980;ENST00000369635	ENSG00000135317	SNX14	protein_coding	5.04709	2.01e-06	0.622348	0.0121416	1	PUTM
chr5:167909873:T_TTA	NA	R	I	0.84046	0.15954	downstream_gene_variant	443960_443961	5	168179959	168180103	168180868	168181012	ENST00000332966	ENSG00000184347	SLIT3	protein_coding	4.86567	4.26e-06	0.59948	0.027047	1	PUTM
chr19:36801712	rs116127133	C	G	0.63263	0.36737	downstream_gene_variant	280510_280512	19	37756848	37756987	37757715	37757885	ENST00000590889;ENST00000586442	ENSG00000267605	CTD-3220F14.1	lincRNA	5.97036	3.63e-08	1.08547	0.000141287	1	PUTM
chr12:131437942:GCTGA	NA	R	D	0.91101	0.08899	upstream_gene_variant	137086_137088	12	132392039	132392076	132393188	132393362	ENST00000321867	ENSG00000177169	ULK1	protein_coding	5.44796	3.66e-07	0.797029	0.00217197	1	PUTM
chr6:112654998	rs17608450	C	G	0.87806	0.12194	upstream_gene_variant	464750_464754	6	112035573	112035646	112041007	112041265	ENST00000484067;ENST00000229470	ENSG00000010810	FYN	protein_coding	4.64807	1.02e-05	0.595036	0.0445319	1	PUTM
chr12:6420513	rs749930	C	T	0.81273	0.18727	downstream_gene_variant	106966_106968	12	6704499	6704596	6705171	6705303	ENST00000309577	ENSG00000111642	CHD4	protein_coding	5.32385	6.25e-07	0.330379	0.00291099	1	PUTM
chr7:76055267:G_GT	NA	R	I	0.90413	0.09587	intron_variant,feature_elongation	483575_483577	7	76069791	76069928	76071158	76071379	ENST00000467555;ENST00000416245	ENSG00000188372	ZP3	protein_coding	-6.19894	1.28e-08	-0.992873	5.21e-05	1	PUTM
chr16:15941297	rs7196358	C	T	0.74973	0.25027	upstream_gene_variant	196246_196247	16	16434228	16434291	16437901	16437962	ENST00000283050;ENST00000535961	ENSG00000183889	PKD1P1	protein_coding	-4.88238	3.98e-06	-0.423405	0.0136804	1	PUTM
chr16:23708334:C_CA	NA	R	I	0.67992	0.32008	upstream_gene_variant	198874_198876	16	24166004	24166178	24183590	24183682	ENST00000303531	ENSG00000166501	PRKCB	protein_coding	4.69757	8.41e-06	0.294863	0.0455484	1	PUTM
chr12:70163594	rs80164657	T	C	0.91286	0.08714	downstream_gene_variant	124619_124620	12	69991417	69991546	69991747	69991851	ENST00000550010;ENST00000299300	ENSG00000166226	CCT2	protein_coding	-5.14381	1.34e-06	-0.3533	0.00744729	1	PUTM
chr3:77332107:CT_C	NA	D	R	0.47694	0.47694	intron_variant	382356_382357	3	77526564	77526722	77530249	77530370	ENST00000473767	ENSG00000185008	ROBO2	protein_coding	4.89888	3.72e-06	0.174761	0.0262709	1	PUTM
chr6:152925050	rs9397532	A	C	0.40126	0.40126	intron_variant	469511_469513	6	152832145	152832238	152841593	152841677	ENST00000265368	ENSG00000131018	SYNE1	protein_coding	4.76396	6.44e-06	0.354725	0.0450008	1	PUTM
chr6:56908904	rs3996929	A	T	0.79155	0.20845	downstream_gene_variant	460113_460115	6	56879930	56880151	56882004	56882197	ENST00000484701	ENSG00000151917	BEND6	protein_coding	5.33883	5.87e-07	0.333021	0.00220146	1	PUTM
chr15:44069069	rs2277531	G	C	0.86569	0.13431	upstream_gene_variant	172260_172261	15	43109229	43109295	43120125	43120230	ENST00000267890	ENSG00000128881	TTBK2	protein_coding	4.59905	1.25e-05	0.600931	0.0394956	1	PUTM
chr10:67394348	rs12244352	T	C	0.90084	0.09916	downstream_gene_variant	59717_59718	10	69299260	69299427	69366614	69366807	ENST00000330298	ENSG00000183230	CTNNA3	protein_coding	4.9911	2.54e-06	0.516957	0.0284042	1	PUTM
chr9:132270513	rs112781132	T	C	0.79484	0.20516	upstream_gene_variant	536333_536334	9	132988667	132988783	132995268	132999583	ENST00000372398	ENSG00000107130	NCS1	protein_coding	-4.69448	8.51e-06	-0.218074	0.0424881	1	PUTM
chr2:143676144:T_TA	NA	R	I	0.89333	0.10667	upstream_gene_variant	318996_318997	2	141625667	141625832	141641385	141641590	ENST00000389484	ENSG00000168702	LRP1B	protein_coding	4.90651	3.6e-06	0.323404	0.0385991	1	PUTM
chr15:101599246	rs17744500	C	T	0.5709	0.4291	upstream_gene_variant	188229_188230	15	102513798	102513930	102514107	102514142	ENST00000338304;ENST00000354296	ENSG00000185596	WASH3P	pseudogene	-4.83171	4.89e-06	-0.447382	0.0124944	1	PUTM
chr17:44265839	rs116588581	C	T	0.57607	0.42393	upstream_gene_variant	236673_236674	17	44618172	44618247	44623620	44623739	ENST00000333412	ENSG00000238083	LRRC37A2	protein_coding	-5.70067	1.21e-07	-0.67988	0.000647623	1	PUTM
chr20:36594427	rs4811396	G	A	0.78393	0.21607	downstream_gene_variant	343291_343292	20	35854090	35854205	35856952	35857147	ENST00000237530	ENSG00000118705	RPN2	protein_coding	5.38612	4.79e-07	0.268332	0.00146192	1	PUTM
chr9:95644970	rs7854940	C	T	0.90917	0.09083	upstream_gene_variant	529401_529402	9	96421792	96421882	96422473	96422842	ENST00000359246	ENSG00000197724	PHF2	protein_coding	4.78608	5.89e-06	0.803966	0.0333787	1	PUTM
chr1:43674461:TAAC_	NA	D	R	0.93423	0.06577	intron_variant	14470_14471	1	43630016	43630164	43630313	43630476	ENST00000463906	ENSG00000117395	EBNA1BP2	protein_coding	5.15614	1.28e-06	0.388588	0.00514556	1	PUTM
chr13:32171217	rs17076377	G	T	0.92208	0.07792	upstream_gene_variant	139869_139870	13	32808710	32808898	32810214	32810309	ENST00000380250	ENSG00000073910	FRY	protein_coding	-5.42334	4.08e-07	-0.289171	0.00200813	1	PUTM
chr1:146788388:GAGGT	NA	R	D	0.92285	0.07715	downstream_gene_variant	29489_29490	1	146399554	146399627	146400090	146400139	ENST00000309471	ENSG00000186275	NBPF12	protein_coding	4.61049	1.19e-05	1.02729	0.0309867	1	PUTM
chr1:146788395:CTCCC	NA	R	D	0.92285	0.07715	downstream_gene_variant	29489_29490	1	146399554	146399627	146400090	146400139	ENST00000309471	ENSG00000186275	NBPF12	protein_coding	4.61049	1.19e-05	1.02729	0.0309867	1	PUTM
chr3:170919312	rs73171528	G	A	0.77257	0.22743	intron_variant	394893_394897	3	170783975	170784115	170784364	170784524	ENST00000284483	ENSG00000154310	TNIK	protein_coding	4.73833	7.14e-06	0.277906	0.0368483	1	PUTM
chr6:139407814	rs139557840	A	C	0.94062	0.05938	downstream_gene_variant	467772_467773	6	138612869	138613190	138615129	138615263	ENST00000251691	ENSG00000112379	KIAA1244	protein_coding	4.74837	6.86e-06	0.640746	0.0341535	1	PUTM
chr12:56394954	rs773125	A	G	0.57368	0.42632	upstream_gene_variant	120529_120530	12	56437146	56437277	56437902	56438007	ENST00000356464;ENST00000552361	ENSG00000197728	RPS26	protein_coding	-7.42341	3.86e-11	-0.322905	1.26e-07	1	PUTM
chr4:122570040	rs11723566	C	A	0.71676	0.28324	regulatory_region_variant	415807_415811	4	122599569	122599649	122602825	122602916	ENST00000296511;ENST00000506395	ENSG00000164111	ANXA5	protein_coding	5.41742	4.18e-07	0.264394	0.00221701	1	PUTM
chr6:42924955	rs6920547	G	T	0.53691	0.46309	downstream_gene_variant	457672_457673	6	42932072	42932209	42932527	42932667	ENST00000244546	ENSG00000124587	PEX6	protein_coding	9.09226	9.65e-15	0.778856	3.63e-11	1	PUTM
chr10:3193412	rs76088740	C	T	0.9277	0.0723	missense_variant	52204_52205	10	3180015	3180316	3180426	3180529	ENST00000451104;ENST00000464395	ENSG00000107959	PITRM1	protein_coding	5.05878	1.92e-06	0.504206	0.01294	1	PUTM
chr1:40441611	rs72666989	C	T	0.9434	0.0566	downstream_gene_variant	13208_13209	1	39749080	39749187	39749737	39749857	ENST00000496804	ENSG00000127603	MACF1	protein_coding	4.9745	2.72e-06	0.335223	0.0126704	1	PUTM
chr16:28503634:GGCTT	NA	R	D	0.93274	0.06726	regulatory_region_variant	199455_199457	16	27512511	27512665	27514179	27514237	ENST00000356183;ENST00000569653	ENSG00000077235	GTF3C1	protein_coding	4.87114	4.17e-06	0.981932	0.0192896	1	PUTM
chr20:33031276	rs2064705	C	T	0.70454	0.29546	downstream_gene_variant	341938_341940	20	33203845	33203943	33222418	33222519	ENST00000217446	ENSG00000101464	PIGU	protein_coding	4.64409	1.04e-05	0.370484	0.0330185	1	PUTM
chr2:220181066	rs35083292	T	A	0.72528	0.27472	downstream_gene_variant	331902_331904	2	220195492	220195597	220197245	220197351	ENST00000333527;ENST00000392083	ENSG00000182698	RESP18	protein_coding	6.52776	2.79e-09	0.821808	1.05e-05	1	PUTM
chr4:120289405	rs28470894	A	G	0.69421	0.30579	upstream_gene_variant	415563_415566	4	120381337	120381397	120381885	120381982	ENST00000508519	ENSG00000245958	RP11-33B1.1	pseudogene	4.87857	4.04e-06	0.446752	0.0219528	1	PUTM
chr8:134896566	rs75322442	A	G	0.90746	0.09254	upstream_gene_variant	517007_517010	8	134274302	134274410	134276789	134276824	ENST00000523931;ENST00000517745	ENSG00000104419	NDRG1	protein_coding	4.78117	6.01e-06	1.23619	0.0362579	1	PUTM
chr1:110261567	rs11101991	G	A	0.6627	0.3373	intron_variant	25495_25497	1	110255740	110255805	110256105	110256187	ENST00000256593	ENSG00000134201	GSTM5	protein_coding	6.6776	1.38e-09	0.962653	6.09e-06	1	PUTM
chr1:44449684	rs3791122	T	G	0.94504	0.05496	downstream_gene_variant	15095_15098	1	44440650	44440779	44441471	44441520	ENST00000496131;ENST00000498208	ENSG00000117410	ATP6V0B	protein_coding	4.79535	5.67e-06	0.976135	0.0200743	1	PUTM
chr5:65165427	rs4700087	G	A	0.87291	0.12709	upstream_gene_variant	429029_429030	5	65346610	65346794	65349233	65350779	ENST00000284037	ENSG00000112851	ERBB2IP	protein_coding	-4.68747	8.76e-06	-0.418836	0.0425508	1	PUTM
chr19:4516982	rs8102428	A	G	0.94027	0.05973	upstream_gene_variant	264817_264819	19	4452360	4452489	4453454	4453519	ENST00000301281	ENSG00000167671	UBXN6	protein_coding	5.01762	2.28e-06	0.585893	0.0120589	1	PUTM
chr19:52880265	rs4802926	C	T	0.66418	0.33582	intron_variant	292006_292007	19	52876363	52876490	52877551	52877647	ENST00000344085	ENSG00000221923	ZNF880	protein_coding	-8.55636	1.42e-13	-0.612183	1.04e-09	1	PUTM
chr19:52882285	rs2059817	G	A	0.66418	0.33582	intron_variant	292006_292007	19	52876363	52876490	52877551	52877647	ENST00000344085	ENSG00000221923	ZNF880	protein_coding	-8.55636	1.42e-13	-0.612183	1.04e-09	1	PUTM
chr19:52882520	rs2059818	T	C	0.66418	0.33582	intron_variant	292006_292007	19	52876363	52876490	52877551	52877647	ENST00000344085	ENSG00000221923	ZNF880	protein_coding	-8.55636	1.42e-13	-0.612183	1.04e-09	1	PUTM
chr5:74068247:G_GT	NA	R	I	0.8431	0.1569	intron_variant,feature_elongation	430628_430630	5	74066455	74066635	74069692	74069885	ENST00000513356;ENST00000296802	ENSG00000164346	NSA2	protein_coding	-5.39431	4.62e-07	-0.516971	0.00219393	1	PUTM
chr4:39447779	rs2608824	G	A	0.6942	0.3058	downstream_gene_variant	405660_405663	4	39456181	39456269	39456483	39456564	ENST00000503040;ENST00000295955	ENSG00000163682	RPL9	protein_coding	-11.7452	1.56e-20	-1.19091	8.27e-17	1	PUTM
chrX:30961142	rs148939624	C	T	0.93655	0.06345	downstream_gene_variant	593987_593988	X	32715986	32716115	32717228	32717410	ENST00000288447	ENSG00000198947	DMD	protein_coding	7.0473	2.38e-10	0.943779	1.69e-06	1	PUTM
chr6:31237563	rs116173008	T	C	0.65554	0.34446	non_coding_transcript_exon_variant	452673_452676	6	31237269	31237302	31237742	31237862	ENST00000376237	ENSG00000204525	HLA-C	protein_coding	-11.0408	5.24e-19	-1.06944	6.97e-15	1	PUTM
chr18:12816123	rs112320131	T	C	0.89928	0.10072	upstream_gene_variant	253831_253833	18	13008454	13008630	13012971	13013024	ENST00000325971;ENST00000513432	ENSG00000101639	CEP192	protein_coding	5.53366	2.52e-07	0.648888	0.00138393	1	PUTM
chr13:36042839	rs58876226	T	G	0.84385	0.15615	intron_variant	140235_140236	13	36124613	36124731	36125066	36125169	ENST00000310336	ENSG00000172915	NBEA	protein_coding	5.02376	2.22e-06	0.393853	0.0134357	1	PUTM
chr1:184297014	rs71634104	C	T	0.77968	0.22032	downstream_gene_variant	41319_41320	1	184671944	184672130	184675776	184675942	ENST00000439962	ENSG00000116406	EDEM3	protein_coding	4.97545	2.71e-06	0.449664	0.0101688	1	PUTM
chr3:130957740	rs1033222	T	G	0.86193	0.13807	downstream_gene_variant	388944_388947	3	130718361	130718503	130720063	130720188	ENST00000507194;ENST00000359644	ENSG00000017260	ATP2C1	protein_coding	-5.40528	4.41e-07	-0.451425	0.001974	1	PUTM
chr1:1665015	rs79125954	G	A	0.61406	0.38594	downstream_gene_variant	1539_1540	1	1720499	1720708	1721833	1722035	ENST00000471354;ENST00000378609	ENSG00000078369	GNB1	protein_coding	-4.74558	6.93e-06	-0.13539	0.0287911	1	PUTM
chr4:101099742:C_CAT	NA	R	I	0.82053	0.17947	downstream_gene_variant	413303_413304	4	101982243	101982318	101984388	101984514	ENST00000323055;ENST00000394853	ENSG00000138814	PPP3CA	protein_coding	-4.70722	8.09e-06	-0.267104	0.047663	1	PUTM
chr1:150194485	rs7532164	C	T	0.67015	0.32985	intron_variant	30590_30591	1	150198939	150199127	150201404	150201447	ENST00000314136;ENST00000369115	ENSG00000143401	ANP32E	protein_coding	5.4579	3.51e-07	0.522092	0.000838909	1	PUTM
chrX:102548822	rs3861730	G	A	0.73681	0.26319	upstream_gene_variant	601329_601330	X	102317578	102318207	102318569	102318659	ENST00000372728	ENSG00000133169	BEX1	protein_coding	-5.06581	1.86e-06	-0.208039	0.00281903	1	PUTM
chr17:29115681	rs77854497	A	G	0.90478	0.09522	intron_variant	228581_228583	17	29070318	29070387	29086508	29086557	ENST00000497969;ENST00000579526	ENSG00000264538	SUZ12P	pseudogene	4.74981	6.82e-06	0.595611	0.0229938	1	PUTM
chr2:183834537	rs76629050	A	C	0.91449	0.08551	upstream_gene_variant	325190_325191	2	184022171	184022241	184023010	184023139	ENST00000374930	ENSG00000163002	NUP35	protein_coding	4.83017	4.92e-06	0.802045	0.026377	1	PUTM
chr1:37176654	rs77896756	T	A	0.9479	0.0521	upstream_gene_variant	12766_12769	1	38024927	38025097	38027157	38027336	ENST00000296218;ENST00000466723	ENSG00000163879	DNALI1	protein_coding	4.93539	3.2e-06	1.46737	0.0137758	1	PUTM
chr13:50763925:ATGT_	NA	R	D	0.86568	0.13432	regulatory_region_variant	141981_141985	13	49550204	49550313	49580287	49580425	ENST00000378383;ENST00000484074	ENSG00000102531	FNDC3A	protein_coding	4.74396	6.98e-06	0.456474	0.0298035	1	PUTM
chr4:112717783	rs12509584	C	T	0.82432	0.17568	upstream_gene_variant	414998_415000	4	113570690	113570842	113571616	113571738	ENST00000509622	ENSG00000174720	LARP7	protein_coding	4.62036	1.14e-05	0.557103	0.0449574	1	PUTM
chr13:52708484:GA_G	NA	R	D	0.93796	0.06204	upstream_gene_variant	142466_142467	13	51948789	51948932	51950183	51950310	ENST00000469430	ENSG00000102786	INTS6	protein_coding	4.58162	1.33e-05	0.467918	0.0445292	1	PUTM
chr2:202337730	rs1019299	G	A	0.56208	0.43792	upstream_gene_variant	327793_327794	2	202257631	202257769	202259520	202259595	ENST00000332624	ENSG00000115993	TRAK2	protein_coding	5.05412	1.96e-06	0.213243	0.0071857	1	PUTM
chr11:60715956	rs11605460	G	T	0.93904	0.06096	upstream_gene_variant	85194_85195	11	61205096	61205320	61205475	61205585	ENST00000359614	ENSG00000167985	SDHAF2	protein_coding	4.64621	1.03e-05	0.726255	0.0407021	1	PUTM
chr11:47832118	rs112348392	A	T	0.93159	0.06841	downstream_gene_variant	82375_82376	11	47331057	47331163	47333282	47333393	ENST00000311027	ENSG00000110514	MADD	protein_coding	-5.1735	1.19e-06	-0.417939	0.00354469	1	PUTM
chr7:43285598	rs17172182	C	G	0.74534	0.25466	downstream_gene_variant	478952_478955	7	44283071	44283126	44286718	44286791	ENST00000424197;ENST00000353185	ENSG00000058404	CAMK2B	protein_coding	5.06265	1.89e-06	0.528454	0.00940013	1	PUTM
chr1:52808164	rs145715722	G	A	0.89802	0.10198	downstream_gene_variant	17529_17531	1	52891020	52891179	52896684	52896753	ENST00000527941;ENST00000471623	ENSG00000134744	ZCCHC11	protein_coding	4.54217	1.56e-05	0.660284	0.046751	1	PUTM
chr16:30340870	rs7404371	C	T	0.5713	0.4287	upstream_gene_variant	201393_201394	16	30238484	30238520	30238629	30238690	ENST00000562937	ENSG00000198064	61E3.4	protein_coding	-7.03193	2.56e-10	-0.299643	4.66e-07	1	PUTM
chr3:186086283	rs4608682	C	T	0.58584	0.41416	downstream_gene_variant	397589_397591	3	185337086	185337290	185339613	185339693	ENST00000413407	ENSG00000163904	SENP2	protein_coding	-4.7631	6.46e-06	-0.219557	0.026342	1	PUTM
chr5:96027252	rs152014	G	T	0.83956	0.16044	intron_variant	433457_433458	5	96089763	96089865	96090361	96090445	ENST00000484552	ENSG00000153113	CAST	protein_coding	-4.68693	8.78e-06	-0.249521	0.0453712	1	PUTM
chr16:30340870	rs7404371	C	T	0.5713	0.4287	intron_variant	201444_201445	16	30312542	30312679	30316375	30316531	ENST00000411546	ENSG00000183604	RP11-347C12.2	pseudogene	-4.63817	1.07e-05	-0.404929	0.0214813	1	PUTM
chr12:131882047	rs117778510	C	G	0.90984	0.09016	upstream_gene_variant	137026_137030	12	132241017	132241189	132250662	132250853	ENST00000538548	ENSG00000061936	SFSWAP	protein_coding	5.00574	2.39e-06	1.0326	0.0149722	1	PUTM
chr5:109066261:T_TA	NA	R	I	0.45951	0.45951	intron_variant,feature_elongation	434305_434306	5	109106055	109106242	109110488	109110666	ENST00000261483	ENSG00000112893	MAN2A1	protein_coding	4.75795	6.6e-06	0.245289	0.0356893	1	PUTM
chr15:82544379	rs62013461	C	A	0.79601	0.20399	upstream_gene_variant	183888_183889	15	82809330	82809391	82810429	82810532	ENST00000506719	ENSG00000186322	RP13-608F4.1	pseudogene	-4.76114	6.51e-06	-0.755393	0.0165873	1	PUTM
chr10:95457992	rs11187596	A	G	0.88806	0.11194	intron_variant	64144_64145	10	95451765	95451850	95452402	95452486	ENST00000359204	ENSG00000148690	FRA10AC1	protein_coding	-4.83539	4.82e-06	-0.382098	0.0216583	1	PUTM
chr10:95467031	rs11187609	C	A	0.79478	0.20522	upstream_gene_variant	64144_64145	10	95451765	95451850	95452402	95452486	ENST00000359204	ENSG00000148690	FRA10AC1	protein_coding	-4.983	2.66e-06	-0.320415	0.0119634	2	PUTM
chr7:99934192	rs190448056	T	C	0.81115	0.18885	non_coding_transcript_exon_variant	487824_487828	7	99936395	99936512	99943487	99943591	ENST00000470714	ENSG00000121716	PILRB	protein_coding	-4.78029	6.03e-06	-0.582163	0.0165511	1	PUTM
chr18:3042911	rs4423500	G	C	0.89407	0.10593	downstream_gene_variant	251942_251943	18	2769986	2770106	2771530	2771616	ENST00000577880	ENSG00000101596	SMCHD1	protein_coding	4.77925	6.05e-06	0.58842	0.0398878	1	PUTM
chr5:68807417	rs28404493	T	A	0.86785	0.13215	upstream_gene_variant	429635_429636	5	68882080	68882183	68886154	68886194	ENST00000446221	ENSG00000183474	GTF2H2C	protein_coding	-4.41604	2.55e-05	-0.447238	0.0494088	1	PUTM
chr3:52747836:A_AAG	NA	R	I	0.64818	0.35182	intron_variant,feature_elongation	379438_379440	3	52802353	52802620	52804669	52804872	ENST00000233027;ENST00000461689	ENSG00000114904	NEK4	protein_coding	4.76307	6.46e-06	0.292646	0.0201294	1	PUTM
chr9:114184259	rs16916091	G	C	0.94586	0.05414	downstream_gene_variant	531769_531773	9	114337013	114337122	114341075	114341231	ENST00000374324	ENSG00000106853	PTGR1	protein_coding	5.29602	7.05e-07	0.686716	0.00406891	1	PUTM
chr1:110254396	rs61628662	C	G	0.59216	0.40784	upstream_gene_variant	25493_25495	1	110255239	110255315	110255740	110255805	ENST00000256593	ENSG00000134201	GSTM5	protein_coding	6.55425	2.47e-09	0.854619	1.09e-05	1	PUTM
chr12:22067217	rs4148651	T	C	0.54104	0.45896	intron_variant	111416_111417	12	22005030	22005156	22005301	22005439	ENST00000261200	ENSG00000069431	ABCC9	protein_coding	-5.52686	2.6e-07	-0.388376	0.00135333	1	PUTM
chrX:73356886	rs141109971	G	A	0.94078	0.05922	downstream_gene_variant	599491_599492	X	72899488	72899548	72900789	72900951	ENST00000498318;ENST00000498407	ENSG00000204116	CHIC1	protein_coding	4.90694	3.6e-06	0.400669	0.00669769	1	PUTM
chr16:28982630	rs62037425	G	A	0.81874	0.18126	upstream_gene_variant	199652_199653	16	28401611	28401705	28401840	28401966	ENST00000380876	ENSG00000205609	EIF3CL	protein_coding	5.30365	6.82e-07	0.311052	0.00205334	1	PUTM
chr3:3192524:A_ATA	NA	I	R	0.69655	0.30345	intron_variant	367314_367317	3	3195107	3195172	3195643	3195759	ENST00000231948	ENSG00000113851	CRBN	protein_coding	-5.17854	1.16e-06	-0.203866	0.00827797	1	PUTM
chr12:121388321	rs1617471	A	C	0.92367	0.07633	downstream_gene_variant	134430_134433	12	121707330	121707384	121708700	121708748	ENST00000539380	ENSG00000110931	CAMKK2	protein_coding	4.70002	8.33e-06	0.406607	0.036601	1	PUTM
chr17:29111833:G_GTG	NA	R	I	0.89804	0.10196	intron_variant,non_coding_transcript_variant,feature_elongation	228579_228580	17	29061914	29061961	29062050	29062115	ENST00000497969	ENSG00000264538	SUZ12P	pseudogene	6.24261	1.05e-08	0.757657	3.54e-05	1	PUTM
chr16:69949787	rs6499273	T	A	0.64085	0.35915	downstream_gene_variant	210186_210187	16	70055726	70055852	70057281	70057380	ENST00000529089	ENSG00000196696	PDXDC2P	processed_transcript	-4.75329	6.72e-06	-0.548829	0.0176389	1	PUTM
chr10:101324893:TA_T	NA	R	D	0.74088	0.25912	upstream_gene_variant	65577_65580	10	101514285	101514391	101515381	101515891	ENST00000471520;ENST00000370476	ENSG00000119929	CUTC	protein_coding	-5.16964	1.2e-06	-0.454428	0.00483924	1	PUTM
chr15:75130093	rs12898397	C	T	0.6194	0.3806	missense_variant	181261_181263	15	75129709	75129776	75130097	75130139	ENST00000566631;ENST00000568210	ENSG00000140474	ULK3	protein_coding	4.593	1.28e-05	0.530836	0.0366909	1	PUTM
chr15:75130573	rs2290572	G	A	0.6194	0.3806	intron_variant	181261_181263	15	75129709	75129776	75130097	75130139	ENST00000566631;ENST00000568210	ENSG00000140474	ULK3	protein_coding	4.593	1.28e-05	0.530836	0.0366909	1	PUTM
chr15:75131959	rs936227	G	A	0.6194	0.3806	synonymous_variant	181261_181263	15	75129709	75129776	75130097	75130139	ENST00000566631;ENST00000568210	ENSG00000140474	ULK3	protein_coding	4.593	1.28e-05	0.530836	0.0366909	1	PUTM
chr15:75132490	rs12908814	G	C	0.6194	0.3806	intron_variant	181261_181263	15	75129709	75129776	75130097	75130139	ENST00000566631;ENST00000568210	ENSG00000140474	ULK3	protein_coding	4.593	1.28e-05	0.530836	0.0366909	1	PUTM
chr2:232327880	rs59474219	C	T	0.9146	0.0854	non_coding_transcript_exon_variant	333797_333798	2	232325188	232325275	232325379	232325577	ENST00000322723	ENSG00000115053	NCL	protein_coding	5.93951	4.17e-08	0.609731	0.000198867	1	PUTM
chr9:216124	rs561921	A	G	0.77578	0.22422	upstream_gene_variant	520400_520405	9	163977	164037	172080	172172	ENST00000465014	ENSG00000172785	CBWD1	protein_coding	4.88427	3.95e-06	0.509926	0.0167805	1	PUTM
chr21:31334169	rs77609508	G	A	0.94642	0.05358	downstream_gene_variant	350084_350085	21	30693541	30693835	30698379	30698657	ENST00000286800;ENST00000435072	ENSG00000156273	BACH1	protein_coding	5.11488	1.52e-06	0.586342	0.00863473	1	PUTM
chr5:179979391:GCA_G	NA	R	D	0.94815	0.05185	downstream_gene_variant	447752_447758	5	180668491	180668639	180669173	180669206	ENST00000503494;ENST00000502905	ENSG00000204628	GNB2L1	protein_coding	4.55966	1.45e-05	0.733978	0.0436256	1	PUTM
chr1:153623136	rs12730186	G	C	0.475	0.475	upstream_gene_variant	32313_32314	1	153591283	153591514	153598795	153599009	ENST00000491177;ENST00000476133	ENSG00000189171	S100A13	protein_coding	-5.98761	3.36e-08	-0.265462	0.000136869	1	PUTM
chr18:8096100	rs511993	G	T	0.67884	0.32116	intron_variant	252704_252709	18	7955118	7955412	8069683	8069957	ENST00000332175;ENST00000578600	ENSG00000173482	PTPRM	protein_coding	-5.50894	2.81e-07	-0.185777	0.00214377	1	PUTM
chr11:62059846	rs7935840	C	T	0.78854	0.21146	upstream_gene_variant	85702_85704	11	62158993	62159104	62159550	62160040	ENST00000301776;ENST00000533970	ENSG00000162174	ASRGL1	protein_coding	-5.32531	6.22e-07	-0.439396	0.00242106	1	PUTM
chr15:74211548	rs4461027	T	C	0.59701	0.40299	downstream_gene_variant	180396_180400	15	73428325	73428368	73468743	73468898	ENST00000560328;ENST00000261908	ENSG00000067141	NEO1	protein_coding	-4.68005	9.02e-06	-0.385254	0.0277031	1	PUTM
chr3:46581884	rs1814973	G	A	0.91804	0.08196	downstream_gene_variant	375347_375349	3	47537518	47537687	47539775	47539922	ENST00000439305;ENST00000442215	ENSG00000163832	ELP6	protein_coding	4.96233	2.86e-06	0.695648	0.00693831	1	PUTM
chr13:43598575	rs113317084	T	G	0.77397	0.22603	intron_variant	141191_141193	13	43643065	43643139	43652747	43652824	ENST00000474320;ENST00000379221	ENSG00000120675	DNAJC15	protein_coding	5.55225	2.33e-07	0.284261	0.00115102	1	PUTM
chr7:150822326	rs729711	C	G	0.67608	0.32392	downstream_gene_variant	497243_497249	7	150501449	150501560	150501914	150502208	ENST00000004103	ENSG00000002933	TMEM176A	protein_coding	4.70621	8.12e-06	0.427436	0.0403257	1	PUTM
chr12:110078370:TG_T	NA	R	D	0.87276	0.12724	downstream_gene_variant	131224_131225	12	110427494	110427607	110429431	110429565	ENST00000320063	ENSG00000139436	GIT2	protein_coding	4.90237	3.67e-06	0.460993	0.0119413	1	PUTM
chr9:36545436	rs10972957	C	T	0.91784	0.08216	downstream_gene_variant	524134_524135	9	35560025	35560848	35560956	35561094	ENST00000361226	ENSG00000198853	RUSC2	protein_coding	4.77679	6.11e-06	0.394231	0.0227054	1	PUTM
chr16:30337208	rs71389464	T	A	0.60122	0.39878	upstream_gene_variant	200471_200472	16	29497052	29497154	29498514	29498550	ENST00000552123;ENST00000549733	ENSG00000169203	61E3.4	protein_coding	-6.28155	8.76e-09	-0.281222	1.92e-05	1	PUTM
chr16:28067253:C_CG	NA	I	R	0.82962	0.17038	upstream_gene_variant	199895_199898	16	28726627	28726755	28734484	28734538	ENST00000331666;ENST00000565099	ENSG00000184110	EIF3C	protein_coding	4.7197	7.7e-06	0.482412	0.0209856	1	PUTM
chr7:76224198	rs75292946	A	G	0.70453	0.29547	downstream_gene_variant	483571_483573	7	76063354	76063472	76069566	76069658	ENST00000336517;ENST00000467555	ENSG00000188372	ZP3	protein_coding	-5.61917	1.74e-07	-0.905334	0.000706306	1	PUTM
chr6:31606376	rs112247058	T	C	0.52239	0.47761	downstream_gene_variant	453029_453033	6	31611666	31611754	31611858	31611971	ENST00000465348;ENST00000211379	ENSG00000204463	BAG6	protein_coding	-5.09017	1.68e-06	-0.205458	0.0278521	1	PUTM
chr6:31610529	rs114324798	A	G	0.52239	0.47761	non_coding_transcript_exon_variant	453029_453033	6	31611666	31611754	31611858	31611971	ENST00000465348;ENST00000211379	ENSG00000204463	BAG6	protein_coding	-5.09017	1.68e-06	-0.205458	0.0278521	1	PUTM
chr6:31610686	rs116546065	A	G	0.52239	0.47761	missense_variant	453029_453033	6	31611666	31611754	31611858	31611971	ENST00000465348;ENST00000211379	ENSG00000204463	BAG6	protein_coding	-5.09017	1.68e-06	-0.205458	0.0278521	1	PUTM
chr17:41837509:TCC_T	NA	D	R	0.57213	0.42787	upstream_gene_variant	234296_234299	17	40966616	40966691	40967925	40967989	ENST00000593205;ENST00000590852	ENSG00000126581	BECN1	protein_coding	4.56342	1.43e-05	0.33703	0.0437008	1	PUTM
chr6:39877344	rs2984443	T	C	0.66603	0.33397	downstream_gene_variant	456923_456924	6	39867855	39867984	39869077	39869248	ENST00000538976;ENST00000274867	ENSG00000146122	DAAM2	protein_coding	5.00203	2.43e-06	0.321473	0.0128576	1	PUTM
chr1:39348958:A_AT	NA	R	I	0.93601	0.06399	upstream_gene_variant	13039_13041	1	38455219	38455267	38455541	38455645	ENST00000461869;ENST00000462258	ENSG00000183431	SF3A3	protein_coding	4.71351	7.89e-06	1.03367	0.0360141	1	PUTM
chr5:74324451	rs35535831	C	T	0.94616	0.05384	upstream_gene_variant	430590_430592	5	74026084	74026223	74028846	74028923	ENST00000514734	ENSG00000164347	GFM2	protein_coding	5.06059	1.9e-06	0.88238	0.00921871	1	PUTM
chr5:70307464	rs4976210	C	T	0.75368	0.24632	downstream_gene_variant	429781_429782	5	69730005	69730093	69730741	69730849	ENST00000513202	ENSG00000226259	GTF2H2B	pseudogene	-4.27799	4.32e-05	-0.60841	0.00769618	1	PUTM
chr5:70308251	rs28409706	T	C	0.75372	0.24628	downstream_gene_variant	429781_429782	5	69730005	69730093	69730741	69730849	ENST00000513202	ENSG00000226259	GTF2H2B	pseudogene	-4.27799	4.32e-05	-0.60841	0.00769618	1	PUTM
chr7:72771563:TG_T	NA	D	R	0.81669	0.18331	downstream_gene_variant	481922_481923	7	72596116	72596188	72597154	72597338	ENST00000453092	ENSG00000233369	RP11-396K3.1	pseudogene	4.7909	5.77e-06	0.142828	0.0161036	1	PUTM
chr9:139829887	rs35055192	C	T	0.87662	0.12338	upstream_gene_variant	538847_538853	9	139871955	139872144	139873444	139873584	ENST00000224167;ENST00000471521	ENSG00000107317	PTGDS	protein_coding	4.69266	8.58e-06	0.553866	0.0345394	1	PUTM
chr15:25217944:AT_A	NA	R	D	0.69034	0.30966	intron_variant,NMD_transcript_variant,feature_truncation	167393_167396	15	25207260	25207356	25213078	25213229	ENST00000551312	ENSG00000214265	SNURF	protein_coding	-5.22232	9.64e-07	-0.331373	0.00741305	1	PUTM
chr7:12262801	rs1435524	G	A	0.55444	0.44556	intron_variant	474222_474223	7	12258083	12258147	12263851	12264011	ENST00000420833	ENSG00000106460	TMEM106B	protein_coding	6.23118	1.11e-08	0.238521	8.69e-05	1	PUTM
chr13:49789900	rs2147400	G	A	0.94103	0.05897	upstream_gene_variant	141952_141953	13	49073756	49073896	49075877	49076004	ENST00000344532	ENSG00000136161	RCBTB2	protein_coding	4.69899	8.36e-06	1.21936	0.033232	1	PUTM
chr4:57513776:CGGGG	NA	R	D	0.61913	0.38087	upstream_gene_variant	408022_408023	4	57890170	57890278	57891051	57891165	ENST00000314595	ENSG00000047315	POLR2B	protein_coding	-4.70825	8.06e-06	-0.285982	0.048151	1	PUTM
chr16:420179	rs11557300	G	A	0.85097	0.14903	upstream_gene_variant	188491_188494	16	239999	240134	240539	240548	ENST00000495349;ENST00000442701	ENSG00000007392	LUC7L	protein_coding	4.66665	9.52e-06	0.685255	0.0314155	1	PUTM
chr14:74552048	rs1476748	C	T	0.9179	0.0821	upstream_gene_variant	158837_158838	14	74531524	74531623	74531883	74532063	ENST00000350259	ENSG00000119711	ALDH6A1	protein_coding	-4.7828	5.97e-06	-0.254629	0.0255841	1	PUTM
chr19:38835377	rs183576282	C	T	0.9188	0.0812	upstream_gene_variant	282061_282062	19	39868124	39868464	39869143	39869229	ENST00000314471	ENSG00000179134	SAMD4B	protein_coding	4.73757	7.16e-06	0.696176	0.0330877	1	PUTM
chr6:135383766:AG_A	NA	R	D	0.84696	0.15304	intron_variant,feature_truncation	467257_467258	6	135287466	135287611	135290375	135290476	ENST00000526100	ENSG00000112339	HBS1L	protein_coding	4.72846	7.43e-06	0.267481	0.0288025	1	PUTM
chr17:18542519	NA	T	G	0.54979	0.45021	upstream_gene_variant	224975_224978	17	18498460	18498494	18506916	18507053	ENST00000425214	ENSG00000154874	CCDC144B	pseudogene	4.66481	9.59e-06	0.48686	0.0257699	1	PUTM
chr7:6446779	rs117598732	T	A	0.68803	0.31197	downstream_gene_variant	473444_473446	7	6439756	6439819	6441498	6441658	ENST00000488373	ENSG00000136238	RAC1	protein_coding	-5.1784	1.16e-06	-0.201703	0.00601965	1	PUTM
chr7:997657	rs6966449	T	C	0.6912	0.3088	upstream_gene_variant	471804_471805	7	550445	550633	551987	552092	ENST00000354513	ENSG00000197461	PDGFA	protein_coding	4.66113	9.73e-06	0.431103	0.0354427	1	PUTM
chr15:35709585:AAC_A	NA	R	D	0.80274	0.19726	upstream_gene_variant	169655_169656	15	34821218	34821475	34821862	34821950	ENST00000267731	ENSG00000215252	GOLGA8B	protein_coding	5.32663	6.18e-07	0.498114	0.00310339	1	PUTM
chr17:5269132	rs8081520	G	A	0.76485	0.23515	downstream_gene_variant	219073_219074	17	5402758	5403270	5403350	5404465	ENST00000568641	ENSG00000091592	NLRP1	protein_coding	-5.12335	1.46e-06	-0.310825	0.00911182	1	PUTM
chr14:51314737	rs4901060	T	C	0.93723	0.06277	upstream_gene_variant	153728_153729	14	51223209	51225348	51226574	51227077	ENST00000476352	ENSG00000100503	NIN	protein_coding	4.66477	9.59e-06	0.42333	0.0469276	1	PUTM
chr10:54546681	rs12775695	C	T	0.94528	0.05472	downstream_gene_variant	58919_58920	10	53564344	53564450	53667266	53667330	ENST00000373976	ENSG00000185532	PRKG1	protein_coding	5.10105	1.61e-06	1.29287	0.0130507	1	PUTM
chr1:2355916	rs2494590	C	T	0.48991	0.48991	downstream_gene_variant	1833_1836	1	2332295	2332374	2333645	2333755	ENST00000306256;ENST00000443438	ENSG00000157916	RER1	protein_coding	4.8321	4.88e-06	0.292427	0.0209296	1	PUTM
chr10:46101156:CT_C	NA	D	R	0.5277	0.4723	upstream_gene_variant	57476_57477	10	46248627	46248685	46249933	46249993	ENST00000336378	ENSG00000172661	FAM21C	protein_coding	-6.40123	5.04e-09	-0.381736	1.28e-05	1	PUTM
chrX:30731081	rs187778383	G	A	0.9472	0.0528	downstream_gene_variant	593960_593961	X	32408187	32408298	32429868	32430030	ENST00000357033	ENSG00000198947	DMD	protein_coding	4.854	4.47e-06	0.75577	0.0318075	1	PUTM
chr4:177111486	rs28567067	A	T	0.71629	0.28371	downstream_gene_variant	420972_420973	4	177094417	177094520	177095767	177095869	ENST00000280190	ENSG00000150627	WDR17	protein_coding	-5.0156	2.3e-06	-0.359836	0.0115633	1	PUTM
chr5:94261260	rs13171147	C	T	0.93692	0.06308	intron_variant	433031_433034	5	94259666	94259726	94267657	94267696	ENST00000312216	ENSG00000175471	MCTP1	protein_coding	5.24814	8.64e-07	1.00892	0.00332408	1	PUTM
chrX:117782167:ATAT_	NA	R	D	0.94492	0.05508	intron_variant,feature_truncation	602885_602886	X	117727176	117727300	117731393	117731515	ENST00000276202	ENSG00000147251	DOCK11	protein_coding	5.19845	1.07e-06	1.01754	0.00315044	1	PUTM
chr6:127675323	rs118126506	C	T	0.93299	0.06701	downstream_gene_variant	466290_466292	6	128561179	128561295	128563665	128563747	ENST00000531050	ENSG00000152894	PTPRK	protein_coding	4.85867	4.38e-06	0.519281	0.0191358	1	PUTM
chr6:44214488	rs34094794	C	T	0.91015	0.08985	upstream_gene_variant	458294_458295	6	43519060	43519190	43521109	43521240	ENST00000424378;ENST00000496341	ENSG00000124571	XPO5	protein_coding	4.61324	1.18e-05	0.488839	0.0430453	1	PUTM
chr7:138362934	rs61363107	A	C	0.86958	0.13042	downstream_gene_variant	494596_494597	7	138262164	138262333	138263948	138264277	ENST00000343526	ENSG00000122779	TRIM24	protein_coding	5.2382	9.01e-07	0.593712	0.00384529	1	PUTM
chr16:30324494	rs2911213	C	T	0.55775	0.44225	intron_variant	201418_201419	16	30284349	30284551	30284699	30284842	ENST00000532983	ENSG00000183604	RP11-347C12.2	pseudogene	-6.7924	8.03e-10	-0.408939	1.62e-06	1	PUTM
chr9:139872992	rs11145961	C	G	0.56493	0.43507	downstream_gene_variant	538944_538946	9	139904644	139904823	139905071	139905189	ENST00000459850	ENSG00000107331	ABCA2	protein_coding	5.56762	2.18e-07	0.539068	0.00086769	1	PUTM
chr3:100071070	rs13082297	G	C	0.66446	0.33554	intron_variant	383417_383418	3	100071247	100071346	100073615	100073671	ENST00000394140	ENSG00000114021	NIT2	protein_coding	4.69319	8.56e-06	0.218991	0.0352885	1	PUTM
chr5:61888675	rs10059269	A	G	0.72014	0.27986	downstream_gene_variant	428537_428539	5	61643874	61643994	61645892	61645947	ENST00000381103	ENSG00000068796	KIF2A	protein_coding	4.66478	9.59e-06	0.23348	0.0454101	1	PUTM
chr5:136313051	rs3192243	A	G	0.60448	0.39552	downstream_gene_variant	438220_438221	5	137295304	137295452	137295854	137295903	ENST00000033079	ENSG00000031003	FAM13B	protein_coding	-4.69368	8.54e-06	-0.22604	0.0291709	1	PUTM
chr1:153743623	rs12725182	C	T	0.94889	0.05111	upstream_gene_variant	32928_32930	1	154238976	154239044	154241232	154241430	ENST00000493867;ENST00000361546	ENSG00000143569	UBAP2L	protein_coding	4.6014	1.23e-05	0.683375	0.0455443	1	PUTM
chr10:45465076:TACTC	NA	R	D	0.94677	0.05323	upstream_gene_variant	57485_57487	10	46268703	46268806	46274400	46274583	ENST00000336378	ENSG00000172661	FAM21C	protein_coding	4.95293	2.98e-06	1.19889	0.00757585	1	PUTM
chr4:47637220	rs2351793	C	G	0.78575	0.21425	downstream_gene_variant	406688_406692	4	47877143	47877310	47880541	47880682	ENST00000464756	ENSG00000170448	NFXL1	protein_coding	5.0926	1.67e-06	0.462687	0.00719462	1	PUTM
chr1:24685504	rs6665910	A	C	0.83244	0.16756	downstream_gene_variant	8009_8010	1	24080852	24080950	24082332	24082513	ENST00000418390	ENSG00000011007	TCEB3	protein_coding	5.83766	6.59e-08	0.613211	0.000244234	1	PUTM
chr15:41494365:T_TA	NA	R	I	0.88697	0.11303	downstream_gene_variant	171836_171837	15	42479468	42479561	42479955	42480054	ENST00000318006	ENSG00000166887	VPS39	protein_coding	4.84597	4.62e-06	0.448018	0.0150717	1	PUTM
chr16:28065575	rs205415	A	T	0.83087	0.16913	upstream_gene_variant	199894_199895	16	28726139	28726249	28726627	28726755	ENST00000331666	ENSG00000184110	EIF3C	protein_coding	4.69691	8.43e-06	0.399752	0.0229946	1	PUTM
chr2:56349681	rs74688338	C	T	0.94604	0.05396	upstream_gene_variant	305456_305457	2	56093994	56094369	56097854	56098050	ENST00000355426	ENSG00000115380	EFEMP1	protein_coding	4.94293	3.1e-06	0.66809	0.0154114	1	PUTM
chr4:67357036:A_AT	NA	R	I	0.933	0.067	downstream_gene_variant	408348_408349	4	68383873	68384086	68384934	68385220	ENST00000506882	ENSG00000145241	CENPC1	protein_coding	5.18846	1.11e-06	0.42054	0.00562225	1	PUTM
chr4:67357037:T_TG	NA	R	I	0.933	0.067	downstream_gene_variant	408348_408349	4	68383873	68384086	68384934	68385220	ENST00000506882	ENSG00000145241	CENPC1	protein_coding	5.18846	1.11e-06	0.42054	0.00562225	1	PUTM
chr22:50495805	rs114038090	A	G	0.91287	0.08713	downstream_gene_variant	366183_366184	22	50515269	50515341	50515829	50515931	ENST00000311597	ENSG00000100427	MLC1	protein_coding	4.84767	4.58e-06	0.595795	0.0266662	1	PUTM
chr1:16825607	rs156863	A	T	0.65093	0.34907	downstream_gene_variant	5766_5767	1	16891347	16891413	16892127	16892300	ENST00000392963	ENSG00000219481	NBPF1	protein_coding	-5.22926	9.36e-07	-0.532246	0.00434317	1	PUTM
chr7:156047259	rs7789165	T	C	0.88058	0.11942	downstream_gene_variant	498406_498408	7	155499553	155499762	155503866	155504149	ENST00000307403;ENST00000440108	ENSG00000184863	RBM33	protein_coding	4.97417	2.73e-06	0.591815	0.0175878	1	PUTM
chr1:8461330:G_GT	NA	R	I	0.82436	0.17564	intron_variant,feature_elongation	3325_3326	1	8525984	8526083	8555122	8555222	ENST00000337907	ENSG00000142599	RERE	protein_coding	4.71541	7.83e-06	0.250218	0.0414937	1	PUTM
chr15:34668709	rs72722536	C	G	0.87728	0.12272	downstream_gene_variant	169629_169630	15	34690834	34690930	34691355	34691404	ENST00000360553	ENSG00000175265	GOLGA8A	protein_coding	5.28537	7.37e-07	1.02319	0.00399263	1	PUTM
chr5:176478320	rs10476214	T	C	0.94671	0.05329	upstream_gene_variant	445627_445628	5	176618884	176619020	176631120	176631237	ENST00000347982;ENST00000510954	ENSG00000165671	NSD1	protein_coding	5.09603	1.64e-06	1.22137	0.00517735	1	PUTM
chr1:157452881	rs12758476	C	T	0.82836	0.17164	upstream_gene_variant	35250_35251	1	156707909	156707926	156708134	156708230	ENST00000412846;ENST00000361531	ENSG00000143314	MRPL24	protein_coding	4.62297	1.13e-05	0.73302	0.0431242	1	PUTM
chr5:64761334	rs62368976	C	T	0.87187	0.12813	upstream_gene_variant	428863_428865	5	64872778	64872896	64875250	64875440	ENST00000511334;ENST00000510930	ENSG00000113593	PPWD1	protein_coding	4.76114	6.51e-06	0.513187	0.0287394	1	PUTM
chr11:66115264	rs11227464	G	A	0.7225	0.2775	downstream_gene_variant	89644_89645	11	66031321	66031423	66031516	66031690	ENST00000316924	ENSG00000174996	KLC2	protein_coding	-4.48549	1.96e-05	-0.364833	0.0472065	2	PUTM
chr6:97215370	rs9374085	A	C	0.83175	0.16825	downstream_gene_variant	463048_463049	6	96973172	96973270	96974196	96974311	ENST00000369278	ENSG00000014123	UFL1	protein_coding	4.64206	1.05e-05	0.433246	0.0487276	1	PUTM
chr16:30340870	rs7404371	C	T	0.5713	0.4287	upstream_gene_variant	200497_200498	16	29540271	29540419	29541391	29541501	ENST00000566127	ENSG00000205534	RP11-345J4.8	pseudogene	-5.28389	7.42e-07	-0.377799	0.0016109	1	PUTM
chr14:92946717	rs12889526	G	A	0.92904	0.07096	upstream_gene_variant	162252_162253	14	93962756	93962812	93963502	93963632	ENST00000256339	ENSG00000133958	UNC79	protein_coding	4.77394	6.18e-06	0.993996	0.0416145	1	PUTM
chr4:122578722	rs7666178	A	T	0.74648	0.25352	downstream_gene_variant	415799_415800	4	122591108	122591167	122592701	122592797	ENST00000506395	ENSG00000164111	ANXA5	protein_coding	5.73702	1.03e-07	0.250096	0.000546716	1	PUTM
chr4:5319210:CAT_C	NA	R	D	0.94997	0.05003	upstream_gene_variant	402652_402655	4	6288819	6288902	6290713	6290858	ENST00000226760	ENSG00000109501	WFS1	protein_coding	5.12052	1.48e-06	1.07061	0.00938411	1	PUTM
chr11:123941846	rs566920	T	G	0.89923	0.10077	regulatory_region_variant	102733_102735	11	123485452	123485543	123489052	123489064	ENST00000450171;ENST00000456860	ENSG00000023171	GRAMD1B	protein_coding	5.40984	4.32e-07	0.552412	0.00268744	1	PUTM
chr18:12870383	rs9959368	C	T	0.91169	0.08831	upstream_gene_variant	253587_253588	18	12353003	12353157	12356692	12356830	ENST00000269143	ENSG00000141385	AFG3L2	protein_coding	4.71315	7.9e-06	0.627518	0.0425762	1	PUTM
chr5:89411937	rs256511	T	G	0.84514	0.15486	upstream_gene_variant	432756_432757	5	90073721	90073860	90074243	90074426	ENST00000405460	ENSG00000164199	GPR98	protein_coding	4.62838	1.11e-05	0.37889	0.0465866	1	PUTM
chr4:114698696	rs1476569	A	G	0.70153	0.29847	upstream_gene_variant	415157_415158	4	114436224	114436347	114438718	114438799	ENST00000296402;ENST00000509594	ENSG00000145349	CAMK2D	protein_coding	-4.84341	4.66e-06	-0.37114	0.0256086	1	PUTM
chr17:40117753:AAG_A	NA	R	D	0.77529	0.22471	regulatory_region_variant	233139_233140	17	39913666	39913788	39913885	39914036	ENST00000310706	ENSG00000173801	JUP	protein_coding	4.71391	7.88e-06	0.378621	0.0356489	1	PUTM
chr7:7092373	rs112872189	C	T	0.92175	0.07825	upstream_gene_variant	473743_473746	7	6852606	6852668	6854394	6854476	ENST00000316731;ENST00000411858	ENSG00000146574	CCZ1B	protein_coding	5.62501	1.69e-07	0.806274	0.000959417	1	PUTM
chr17:17073509:T_TA	NA	R	I	0.85446	0.14554	downstream_gene_variant	224194_224198	17	17722326	17722548	17722633	17722768	ENST00000395751	ENSG00000072310	SREBF1	protein_coding	4.77194	6.23e-06	0.890694	0.0223751	1	PUTM
chr9:130329786	rs7048290	T	C	0.90681	0.09319	downstream_gene_variant	534317_534320	9	129936993	129937061	129957369	129957496	ENST00000259351	ENSG00000136828	RALGPS1	protein_coding	5.05851	1.92e-06	0.999775	0.00830191	1	PUTM
chr20:31190452:TCA_T	NA	R	D	0.94893	0.05107	downstream_gene_variant	341329_341330	20	31292615	31292706	31294384	31294422	ENST00000278980	ENSG00000149600	COMMD7	protein_coding	4.59827	1.25e-05	0.623427	0.039693	1	PUTM
chr6:137464837	rs17066102	G	C	0.87323	0.12677	upstream_gene_variant	467610_467611	6	136883640	136883753	136888768	136889012	ENST00000355845	ENSG00000197442	MAP3K5	protein_coding	4.61388	1.17e-05	0.276211	0.0412684	1	PUTM
chr1:19574853	rs61764880	G	A	0.71234	0.28766	upstream_gene_variant	6352_6354	1	19209617	19209692	19209772	19209922	ENST00000494072	ENSG00000255275	RP13-279N23.2	protein_coding	4.7725	6.22e-06	0.368161	0.0357482	1	PUTM
chr1:12203195	rs11569951	A	G	0.93879	0.06121	upstream_gene_variant	4612_4613	1	12381865	12382021	12382592	12382803	ENST00000460333	ENSG00000048707	VPS13D	protein_coding	5.07265	1.81e-06	0.686982	0.00579265	1	PUTM
chr1:35113184	rs612353	A	G	0.62699	0.37301	downstream_gene_variant	12192_12194	1	35925908	35926038	35928221	35928314	ENST00000431916;ENST00000482929	ENSG00000142687	KIAA0319L	protein_coding	4.48652	1.94e-05	0.272046	0.0461007	1	PUTM
chr2:36952284	rs13408523	T	C	0.94801	0.05199	upstream_gene_variant	302389_302392	2	36780089	36780322	36782825	36782891	ENST00000487282;ENST00000413938	ENSG00000171055	FEZ2	protein_coding	4.75001	6.81e-06	0.98441	0.0432544	1	PUTM
chr20:18142462	rs80113248	A	G	0.94733	0.05267	splice_acceptor_variant	339685_339686	20	18139727	18139909	18142463	18142883	ENST00000278816	ENSG00000149474	CSRP2BP	protein_coding	5.4154	4.22e-07	0.882633	0.00241575	1	PUTM
chr11:121223884	rs12286898	G	C	0.91272	0.08728	upstream_gene_variant	102428_102429	11	121393624	121393698	121403172	121403261	ENST00000532451	ENSG00000137642	SORL1	protein_coding	-4.79538	5.67e-06	-0.805211	0.025153	1	PUTM
chr21:38481436	rs1793870	G	T	0.5214	0.4786	intron_variant	351589_351592	21	38463626	38463713	38466304	38466390	ENST00000460328;ENST00000485402	ENSG00000182670	TTC3	protein_coding	-4.8909	3.84e-06	-0.331957	0.0207061	1	PUTM
chr9:101257703	rs62575969	G	T	0.87096	0.12904	downstream_gene_variant	530407_530408	9	101540507	101540706	101542470	101542619	ENST00000353234	ENSG00000165138	ANKS6	protein_coding	5.18362	1.14e-06	0.824741	0.00505934	1	PUTM
chr6:23532672:C_CT	NA	R	I	0.83235	0.16765	regulatory_region_variant	450132_450134	6	24409688	24409801	24412449	24412623	ENST00000378353;ENST00000483634	ENSG00000124532	MRS2	protein_coding	-5.05107	1.98e-06	-0.561541	0.0127803	1	PUTM
chr15:52962983:CCA_C	NA	R	D	0.83678	0.16322	upstream_gene_variant	175497_175499	15	52632392	52632591	52638557	52638658	ENST00000356338	ENSG00000197535	MYO5A	protein_coding	4.7408	7.07e-06	0.223586	0.031727	1	PUTM
chr7:91617607	rs1122308	C	A	0.63538	0.36462	intron_variant	485387_485388	7	91651551	91651666	91652127	91652323	ENST00000356239	ENSG00000127914	AKAP9	protein_coding	7.29005	7.38e-11	0.610006	2.59e-07	1	PUTM
chr17:18541775	NA	A	G	0.46548	0.46548	upstream_gene_variant	224985_224987	17	18513356	18513605	18525811	18525882	ENST00000455629;ENST00000450277	ENSG00000154874	CCDC144B	pseudogene	4.94287	3.1e-06	0.42144	0.00834069	1	PUTM
chr12:71461640	rs7135866	T	C	0.78585	0.21415	downstream_gene_variant	125066_125070	12	72004837	72004877	72005565	72005667	ENST00000378743	ENSG00000133858	ZFC3H1	protein_coding	-4.92493	3.34e-06	-0.437484	0.0139675	1	PUTM
chr2:33226370	rs388602	A	C	0.55673	0.44327	upstream_gene_variant	302213_302215	2	33736878	33736909	33740076	33740273	ENST00000423159;ENST00000402538	ENSG00000152689	RASGRP3	protein_coding	-4.79836	5.6e-06	-0.468336	0.0354944	1	PUTM
chr2:115260609	rs34846987	G	A	0.66685	0.33315	intron_variant	316152_316153	2	116572368	116572563	116573250	116573305	ENST00000310323	ENSG00000175497	DPP10	protein_coding	-5.07893	1.76e-06	-0.478282	0.0121088	1	PUTM
chrX:153634457	rs11156612	T	C	0.87607	0.12393	upstream_gene_variant	607326_607328	X	153586812	153586936	153587351	153587522	ENST00000420627	ENSG00000196924	FLNA	protein_coding	4.62327	1.13e-05	0.41661	0.0197493	1	PUTM
chr12:110056549	rs79486107	C	T	0.91636	0.08364	downstream_gene_variant	130809_130811	12	109671742	109671850	109673117	109673174	ENST00000538526	ENSG00000076555	ACACB	protein_coding	4.78854	5.83e-06	0.913041	0.0238541	1	PUTM
chr13:27492793	rs78479243	T	A	0.94566	0.05434	upstream_gene_variant	139247_139251	13	27830320	27830471	27830572	27830705	ENST00000461690;ENST00000272274	ENSG00000122026	RPL21	protein_coding	5.12949	1.43e-06	0.725569	0.00800103	1	PUTM
chr1:150476144	rs144868725	T	C	0.91241	0.08759	downstream_gene_variant	30567_30568	1	150129578	150129680	150131013	150131181	ENST00000466659;ENST00000485470	ENSG00000023902	PLEKHO1	protein_coding	-4.8632	4.3e-06	-0.540228	0.0099994	1	PUTM
chr8:27048956	rs4733035	A	G	0.75293	0.24707	upstream_gene_variant	503768_503769	8	27987018	27987180	27989794	27989921	ENST00000518112	ENSG00000134014	ELP3	protein_coding	4.76699	6.36e-06	0.341015	0.0298881	1	PUTM
chr12:49693361	rs28883069	G	T	0.91288	0.08712	upstream_gene_variant	115913_115914	12	49437982	49438087	49438185	49438305	ENST00000301067	ENSG00000167548	MLL2	protein_coding	5.02747	2.19e-06	0.930695	0.00863472	1	PUTM
chr8:97243634	rs36123415	G	A	0.93146	0.06854	missense_variant	512524_512526	8	97243606	97243743	97244001	97244168	ENST00000518406;ENST00000517603	ENSG00000156467	UQCRB	protein_coding	-5.6101	1.81e-07	-1.25231	0.000797536	1	PUTM
chrX:17265117	rs6632966	T	C	0.47261	0.47261	upstream_gene_variant	592698_592700	X	16870871	16870998	16871804	16871965	ENST00000380084	ENSG00000102054	RBBP7	protein_coding	-4.64141	1.05e-05	-0.129954	0.0204698	1	PUTM
chr1:155706217	rs644853	T	G	0.60512	0.39488	intron_variant	34217_34219	1	155699087	155699157	155701146	155701202	ENST00000497433;ENST00000471214	ENSG00000132676	DAP3	protein_coding	4.47593	2.02e-05	0.453379	0.0497617	1	PUTM
chr17:73059664	rs62087560	T	A	0.94163	0.05837	downstream_gene_variant	245670_245677	17	73389631	73389846	73401569	73401734	ENST00000316615;ENST00000316804	ENSG00000177885	GRB2	protein_coding	4.86696	4.24e-06	0.864144	0.0178081	1	PUTM
chr10:95457992	rs11187596	A	G	0.88806	0.11194	intron_variant	64135_64136	10	95436409	95436448	95441236	95441355	ENST00000359204	ENSG00000148690	FRA10AC1	protein_coding	-4.76379	6.44e-06	-0.353411	0.0289557	1	PUTM
chr14:58336874	rs10131552	G	C	0.9472	0.0528	upstream_gene_variant	155161_155163	14	58718836	58718960	58724462	58724564	ENST00000216455;ENST00000555931	ENSG00000100567	PSMA3	protein_coding	5.38452	4.82e-07	1.41891	0.00241291	1	PUTM
chr4:39109558	rs35739603	C	T	0.59716	0.40284	intron_variant	405505_405506	4	39114639	39114852	39116778	39116950	ENST00000261425	ENSG00000109790	KLHL5	protein_coding	-5.68838	1.28e-07	-0.20492	0.000715907	1	PUTM
chr16:28923520:AC_A	NA	D	R	0.56858	0.43142	downstream_gene_variant	199903_199905	16	28736239	28736333	28737925	28738116	ENST00000331666	ENSG00000184110	EIF3C	protein_coding	-5.07946	1.76e-06	-0.279582	0.00479936	1	PUTM
chr4:120291518:GT_G	NA	R	D	0.77683	0.22317	regulatory_region_variant	415569_415572	4	120382871	120383006	120384050	120384134	ENST00000508519	ENSG00000245958	RP11-33B1.1	pseudogene	7.18532	1.22e-10	0.617148	6.65e-07	1	PUTM
chr17:36928444	rs228291	G	A	0.79858	0.20142	intron_variant	231355_231357	17	36927426	36927525	36933939	36934053	ENST00000583278;ENST00000311500	ENSG00000141720	PIP4K2B	protein_coding	4.83856	4.76e-06	0.40791	0.0161851	1	PUTM
chr22:27568117	rs481258	T	G	0.80041	0.19959	upstream_gene_variant	358880_358883	22	26899631	26899759	26902268	26902425	ENST00000496523;ENST00000405938	ENSG00000100109	TFIP11	protein_coding	4.94313	3.1e-06	0.394113	0.0174011	1	PUTM
chr13:53319021	rs9536270	C	G	0.62828	0.37172	upstream_gene_variant	142770_142772	13	52997708	52997774	53000066	53000201	ENST00000378060	ENSG00000136100	VPS36	protein_coding	-5.31556	6.48e-07	-0.325971	0.00186262	1	PUTM
chr10:103581880:GT_G	NA	R	D	0.93325	0.06675	upstream_gene_variant	66534_66535	10	104128495	104128589	104128967	104129144	ENST00000369983	ENSG00000107862	GBF1	protein_coding	4.79098	5.77e-06	0.639937	0.0193019	1	PUTM
chr16:30156544	rs7202066	G	A	0.51257	0.48743	upstream_gene_variant	200388_200389	16	29445582	29445737	29446833	29446998	ENST00000532337	ENSG00000254634	RP11-231C14.3	pseudogene	5.37177	5.09e-07	0.42172	0.00107844	1	PUTM
chr2:32945776	rs17012133	A	G	0.89969	0.10031	upstream_gene_variant	302184_302185	2	33586495	33586582	33588456	33588488	ENST00000272273;ENST00000422669	ENSG00000049323	LTBP1	protein_coding	4.92751	3.31e-06	0.856849	0.0221866	1	PUTM
chr1:41367277	rs77610645	G	T	0.94541	0.05459	regulatory_region_variant	13909_13913	1	41228661	41228718	41232267	41232357	ENST00000372653;ENST00000414185	ENSG00000066136	NFYC	protein_coding	4.71419	7.87e-06	0.685146	0.0362847	1	PUTM
chr1:41367278	rs181915483	C	T	0.94541	0.05459	regulatory_region_variant	13909_13913	1	41228661	41228718	41232267	41232357	ENST00000372653;ENST00000414185	ENSG00000066136	NFYC	protein_coding	4.71419	7.87e-06	0.685146	0.0362847	1	PUTM
chr1:111187885	rs2640493	C	T	0.70895	0.29105	regulatory_region_variant	26134_26136	1	111996832	111996978	111998707	111998871	ENST00000464154;ENST00000369721	ENSG00000116459	ATP5F1	protein_coding	-4.85838	4.39e-06	-0.165522	0.0234943	1	PUTM
chr2:201597027	rs4396694	C	T	0.79601	0.20399	downstream_gene_variant	327877_327879	2	202490748	202490870	202492043	202492137	ENST00000286196	ENSG00000155755	TMEM237	protein_coding	5.01046	2.35e-06	0.399266	0.00805656	1	PUTM
chr11:26765521	rs78273817	T	C	0.90184	0.09816	downstream_gene_variant	79007_79008	11	26463464	26463659	26465311	26465383	ENST00000256737	ENSG00000134343	ANO3	protein_coding	5.03884	2.09e-06	0.513596	0.0149265	1	PUTM
chr6:72541445	rs10805947	G	A	0.59863	0.40137	downstream_gene_variant	460780_460781	6	71483091	71483128	71501391	71501472	ENST00000439432;ENST00000370455	ENSG00000112305	SMAP1	protein_coding	4.68729	8.76e-06	0.46147	0.0452972	1	PUTM
chr9:33652221:GGTT_	NA	D	R	0.51011	0.48989	upstream_gene_variant	523774_523778	9	34660500	34660597	34660850	34660933	ENST00000466082;ENST00000555247	ENSG00000137070	IL11RA	protein_coding	-5.48671	3.1e-07	-0.432597	0.00121758	1	PUTM
chr13:113176336	rs2317448	G	T	0.64342	0.35658	upstream_gene_variant	145945_145947	13	113510224	113510399	113512131	113512234	ENST00000471555	ENSG00000068650	ATP11A	protein_coding	-5.00757	2.37e-06	-0.33208	0.0120432	1	PUTM
chr3:150318034:TAAAG	NA	D	R	0.55251	0.44749	upstream_gene_variant	392388_392390	3	150344796	150344950	150345445	150345480	ENST00000492132;ENST00000477889	ENSG00000198843	SELT	protein_coding	-6.13807	1.69e-08	-0.299592	6.92e-05	1	PUTM
chr11:92060517	rs1941441	C	T	0.73131	0.26869	upstream_gene_variant	96552_96561	11	92088351	92088570	92257799	92258114	ENST00000528921;ENST00000298047	ENSG00000165323	FAT3	protein_coding	-7.69109	1.04e-11	-0.382141	5.82e-08	1	PUTM
chr2:242081793	rs2074830	G	C	0.65808	0.34192	intron_variant	336395_336398	2	242046767	242046914	242047581	242047715	ENST00000234040;ENST00000475666	ENSG00000115687	PASK	protein_coding	4.71456	7.86e-06	0.378629	0.0472528	1	PUTM
chr2:202855855	rs10188867	G	A	0.93509	0.06491	upstream_gene_variant	328192_328193	2	203560603	203560755	203589639	203589732	ENST00000303116	ENSG00000138439	FAM117B	protein_coding	5.17737	1.17e-06	0.677619	0.00374256	1	PUTM
chrX:15500603:T_TTC	NA	I	R	0.62931	0.37069	intron_variant	592447_592449	X	15444028	15444113	15473970	15474177	ENST00000380420;ENST00000476381	ENSG00000087842	PIR	protein_coding	4.73218	7.32e-06	0.239188	0.0197019	1	PUTM
chr4:101461378	rs72692183	G	A	0.81695	0.18305	downstream_gene_variant	413309_413310	4	102015024	102015072	102019523	102019669	ENST00000510292;ENST00000492351	ENSG00000138814	PPP3CA	protein_coding	4.69923	8.35e-06	0.267894	0.049214	1	PUTM
chr19:10004898	rs8102297	G	A	0.53181	0.46819	upstream_gene_variant	268624_268626	19	10363226	10363377	10365264	10365316	ENST00000591054	ENSG00000105364	MRPL4	protein_coding	4.81746	5.18e-06	0.309246	0.0243077	1	PUTM
chr15:52178487	rs2570226	C	G	0.57296	0.42704	downstream_gene_variant	175519_175520	15	52680025	52680109	52681434	52681560	ENST00000556196	ENSG00000197535	MYO5A	protein_coding	-5.12354	1.46e-06	-0.212782	0.00656631	1	PUTM
chr12:2564110	rs55674974	C	T	0.52825	0.47175	intron_variant	105642_105643	12	2717676	2717878	2719706	2719865	ENST00000496818	ENSG00000151067	CACNA1C	protein_coding	5.30969	6.65e-07	0.42991	0.00440145	1	PUTM
chr17:3455628	rs618894	C	T	0.72512	0.27488	downstream_gene_variant	217748_217749	17	3787177	3787231	3787673	3787721	ENST00000158166	ENSG00000004660	CAMKK1	protein_coding	-4.74126	7.06e-06	-0.471066	0.0412775	1	PUTM
chr19:50437558	rs283527	G	A	0.9438	0.0562	downstream_gene_variant	289737_289738	19	50183743	50183845	50185166	50185322	ENST00000534280	ENSG00000126457	PRMT1	protein_coding	4.69831	8.39e-06	0.956005	0.0385882	1	PUTM
chr19:38250958	rs11672440	C	T	0.86931	0.13069	upstream_gene_variant	281540_281541	19	39219635	39219794	39219913	39220061	ENST00000477174	ENSG00000130402	ACTN4	protein_coding	4.6986	8.38e-06	0.214285	0.0408883	1	PUTM
chr7:98059060	rs12667648	A	G	0.883	0.117	upstream_gene_variant	486909_486912	7	99007659	99007792	99008686	99008809	ENST00000496696;ENST00000427499	ENSG00000106245	BUD31	protein_coding	4.95021	3.01e-06	0.438127	0.00816129	1	PUTM
chr6:62587682	rs17349002	T	C	0.76477	0.23523	upstream_gene_variant	460287_460288	6	62369021	62369055	62371186	62371269	ENST00000511849	ENSG00000250686	RP1-240B8.3	processed_transcript	-4.8895	3.86e-06	-0.487834	0.0154512	1	PUTM
chr17:41173226	rs9915489	A	T	0.68049	0.31951	upstream_gene_variant	234675_234679	17	41283224	41283287	41290673	41290939	ENST00000356906	ENSG00000198496	NBR2	pseudogene	8.06029	1.69e-12	0.793918	5.19e-09	1	PUTM
chr10:95466613:AG_A	NA	D	R	0.50292	0.49708	upstream_gene_variant	64148_64149	10	95458057	95458153	95459786	95459863	ENST00000359204	ENSG00000148690	FRA10AC1	protein_coding	-5.44528	3.71e-07	-0.300641	0.00166608	1	PUTM
chr3:184459689	rs35292680	T	C	0.81325	0.18675	downstream_gene_variant	396441_396442	3	183435438	183435536	183436287	183436380	ENST00000305135	ENSG00000163872	YEATS2	protein_coding	5.10186	1.6e-06	0.324145	0.00816437	1	PUTM
chr7:51098970	rs2240091	C	T	0.73861	0.26139	non_coding_transcript_exon_variant	480117_480119	7	51098508	51098606	51111079	51111389	ENST00000265136	ENSG00000106078	COBL	protein_coding	6.67377	1.41e-09	0.478727	8.33e-06	1	PUTM
chr7:51100959	rs2189432	G	T	0.73879	0.26121	non_coding_transcript_exon_variant	480117_480119	7	51098508	51098606	51111079	51111389	ENST00000265136	ENSG00000106078	COBL	protein_coding	6.67377	1.41e-09	0.478727	8.33e-06	1	PUTM
chr17:44339746:TTC_T	NA	R	D	0.75486	0.24514	upstream_gene_variant	236682_236683	17	44632517	44632572	44632650	44632790	ENST00000333412	ENSG00000238083	LRRC37A2	protein_coding	-9.06594	1.1e-14	-1.68276	5.89e-11	1	PUTM
chr8:100843414	rs11987173	C	T	0.84066	0.15934	downstream_gene_variant	513047_513050	8	100890378	100890493	100899717	100899846	ENST00000522940;ENST00000520517	ENSG00000164919	COX6C	protein_coding	-9.2057	5.45e-15	-0.458142	1.91e-11	1	PUTM
chr15:25137202:G_GA	NA	R	I	0.84959	0.15041	upstream_gene_variant	167433_167434	15	25244116	25244225	25245391	25245521	ENST00000551631	ENSG00000224078	SNHG14	processed_transcript	5.16797	1.21e-06	0.417027	0.0103415	1	PUTM
chr2:65293878:AAATA	NA	R	D	0.80362	0.19638	upstream_gene_variant	306723_306725	2	65469182	65469197	65473657	65473852	ENST00000377982;ENST00000471552	ENSG00000138071	ACTR2	protein_coding	4.85686	4.42e-06	0.599879	0.0206906	1	PUTM
chr20:24214296	rs73337581	C	T	0.94759	0.05241	downstream_gene_variant	340516_340518	20	24988143	24988577	24989905	24990024	ENST00000542618;ENST00000323482	ENSG00000154930	ACSS1	protein_coding	5.2259	9.5e-07	0.904479	0.00423552	1	PUTM
chr19:1002709	rs10407906	G	C	0.90672	0.09328	upstream_gene_variant	261755_261756	19	899439	899495	899600	899686	ENST00000589428	ENSG00000198858	R3HDM4	protein_coding	4.71266	7.92e-06	0.550015	0.0368569	1	PUTM
chr7:37874424:C_CT	NA	R	I	0.94552	0.05448	upstream_gene_variant	477787_477792	7	37136223	37136332	37172734	37172839	ENST00000420636	ENSG00000155849	ELMO1	protein_coding	4.83204	4.89e-06	0.717418	0.0341498	1	PUTM
chr16:88213390	rs4843831	A	G	0.88568	0.11432	upstream_gene_variant	214506_214508	16	88666243	88666356	88675341	88675459	ENST00000568072;ENST00000301011	ENSG00000158545	ZC3H18	protein_coding	5.2955	7.06e-07	0.739185	0.00456299	1	PUTM
chr15:100288444	rs11853459	A	G	0.65229	0.34771	downstream_gene_variant	187390_187391	15	99472789	99472889	99473463	99473534	ENST00000558762;ENST00000268035	ENSG00000140443	IGF1R	protein_coding	5.55253	2.32e-07	0.483286	0.0017006	1	PUTM
chr10:4971784	rs6601873	G	A	0.60627	0.39373	intron_variant	52395_52397	10	5011013	5011136	5014392	5014502	ENST00000477661	ENSG00000187134	AKR1C1	protein_coding	-5.39808	4.55e-07	-0.541461	0.00311515	1	PUTM
chr3:158980193	rs1449008	A	T	0.73882	0.26118	downstream_gene_variant	393695_393698	3	160073800	160073938	160075276	160075366	ENST00000472555;ENST00000484963	ENSG00000068885	IFT80	protein_coding	5.02149	2.24e-06	0.445503	0.00751874	1	PUTM
chr16:3717665	rs59079335	T	A	0.94472	0.05528	downstream_gene_variant	191924_191925	16	2809140	2809173	2809352	2809403	ENST00000575870	ENSG00000167978	SRRM2	protein_coding	5.2028	1.05e-06	0.397129	0.00487237	1	PUTM
chr20:56989565	rs113378228	G	A	0.91785	0.08215	intron_variant	346819_346820	20	57015962	57016139	57019132	57019587	ENST00000520497	ENSG00000124164	VAPB	protein_coding	-5.49927	2.93e-07	-0.27275	0.00142944	1	PUTM
chr16:688557	rs34409359	A	C	0.66414	0.33586	downstream_gene_variant	188464_188467	16	223123	223328	223470	223674	ENST00000251595;ENST00000482565	ENSG00000188536	HBA2	protein_coding	-4.63206	1.09e-05	-0.685792	0.0341345	1	PUTM
chr18:28560149	rs765073	C	T	0.78185	0.21815	downstream_gene_variant	255712_255713	18	29444589	29444744	29446811	29446938	ENST00000580104	ENSG00000153339	TRAPPC8	protein_coding	4.74746	6.88e-06	0.415098	0.0303152	1	PUTM
chr12:125399167	rs13624	C	T	0.76119	0.23881	5_prime_UTR_variant	136283_136289	12	125396191	125396726	125397866	125398320	ENST00000538617	ENSG00000150991	UBC	protein_coding	4.67793	9.1e-06	0.206947	0.0488448	1	PUTM
chr16:30323810	rs143248356	C	T	0.62082	0.37918	upstream_gene_variant	200518_200519	16	29565736	29565809	29566187	29566313	ENST00000447140	ENSG00000205534	RP11-345J4.8	pseudogene	-4.78191	5.99e-06	-0.409169	0.0130002	1	PUTM
chr7:92693816	rs35712420	C	T	0.82645	0.17355	downstream_gene_variant	485383_485384	7	91641742	91641956	91643562	91643642	ENST00000356239	ENSG00000127914	AKAP9	protein_coding	-4.76087	6.52e-06	-0.33088	0.0228774	1	PUTM
chr2:31073069	rs148093676	A	G	0.68798	0.31202	downstream_gene_variant	301591_301602	2	30369872	30369928	30379493	30379653	ENST00000402003;ENST00000490211	ENSG00000119801	YPEL5	protein_coding	-5.15176	1.3e-06	-0.549704	0.006742	1	PUTM
chr21:46926297	rs2838950	C	T	0.69184	0.30816	upstream_gene_variant	354436_354437	21	47974081	47974205	47974487	47974609	ENST00000318711	ENSG00000160305	DIP2A	protein_coding	-4.67667	9.14e-06	-0.307128	0.0330541	1	PUTM
chr6:33107422	rs114343305	C	T	0.89154	0.10846	downstream_gene_variant	455083_455085	6	33247273	33247387	33247540	33247636	ENST00000461951	ENSG00000227057	WDR46	protein_coding	5.03694	2.1e-06	0.835382	0.0296464	1	PUTM
chr1:110282972	rs1332018	T	G	0.58582	0.41418	5_prime_UTR_variant	25515_25516	1	110280078	110280189	110280277	110280373	ENST00000486823;ENST00000476321	ENSG00000134202	GSTM3	protein_coding	6.46293	3.78e-09	0.295151	1.61e-05	1	PUTM
chr1:110283785	rs4970777	T	C	0.58582	0.41418	intron_variant	25515_25516	1	110280078	110280189	110280277	110280373	ENST00000486823;ENST00000476321	ENSG00000134202	GSTM3	protein_coding	6.46293	3.78e-09	0.295151	1.61e-05	1	PUTM
chr1:110253741	rs11101989	A	C	0.65006	0.34994	downstream_gene_variant	25515_25516	1	110280078	110280189	110280277	110280373	ENST00000486823;ENST00000476321	ENSG00000134202	GSTM3	protein_coding	5.02362	2.25e-06	0.254842	0.00956271	2	PUTM
chr1:7174357	rs6684264	G	A	0.80828	0.19172	upstream_gene_variant	3143_3146	1	7833501	7833571	7837219	7837378	ENST00000054666	ENSG00000049245	VAMP3	protein_coding	5.0373	2.1e-06	0.256641	0.00885962	1	PUTM
chr5:114700212	rs11241321	T	G	0.94188	0.05812	regulatory_region_variant	434977_434978	5	114611035	114611303	114611690	114611766	ENST00000503027	ENSG00000164221	CCDC112	protein_coding	5.11504	1.52e-06	0.705319	0.0082589	1	PUTM
chr1:146533725	rs114045295	G	C	0.77915	0.22085	downstream_gene_variant	29136_29137	1	145584481	145584615	145584798	145584836	ENST00000369298	ENSG00000131788	PIAS3	protein_coding	4.55607	1.48e-05	0.416606	0.0110065	1	PUTM
chr2:192632284	rs60781637	T	C	0.84618	0.15382	downstream_gene_variant	326214_326215	2	192225356	192225455	192226993	192227097	ENST00000304164	ENSG00000128641	MYO1B	protein_coding	-4.75786	6.6e-06	-0.574781	0.0256711	1	PUTM
chr1:20451281	rs7531682	C	T	0.87629	0.12371	regulatory_region_variant	7063_7069	1	21099943	21100103	21103089	21103243	ENST00000312239	ENSG00000127483	HP1BP3	protein_coding	-4.68427	8.87e-06	-0.260794	0.0441376	1	PUTM
chr8:143796110	rs76679208	A	G	0.94215	0.05785	downstream_gene_variant	517972_517974	8	143857040	143857112	143857323	143857537	ENST00000522906;ENST00000335822	ENSG00000180155	LYNX1	protein_coding	-4.83693	4.79e-06	-1.26809	0.0283333	1	PUTM
chr8:68962961	rs4737886	A	G	0.60447	0.39553	intron_variant	509174_509175	8	68965331	68965481	68968064	68968209	ENST00000517617	ENSG00000046889	PREX2	protein_coding	-4.74933	6.83e-06	-0.170947	0.0317814	1	PUTM
chr2:233503989	rs10165093	G	A	0.58447	0.41553	intron_variant	334207_334210	2	233537018	233537153	233546294	233546484	ENST00000442845	ENSG00000115468	EFHD1	protein_coding	-5.51385	2.75e-07	-0.209757	0.00126001	1	PUTM
chr12:109891742	rs12578648	A	G	0.79241	0.20759	downstream_gene_variant	131016_131019	12	109998844	109998909	109999224	109999322	ENST00000537496	ENSG00000139428	MMAB	protein_coding	5.0653	1.87e-06	0.5462	0.00622526	1	PUTM
chr3:9224941	rs79250505	G	A	0.92047	0.07953	downstream_gene_variant	368424_368426	3	9879848	9879891	9880715	9880855	ENST00000427174;ENST00000383820	ENSG00000156990	RPUSD3	protein_coding	4.77727	6.1e-06	0.701901	0.0295859	1	PUTM
chr2:40034408:A_AAC	NA	R	I	0.80294	0.19706	downstream_gene_variant	303331_303332	2	40387904	40388004	40391993	40392124	ENST00000407929	ENSG00000183023	SLC8A1	protein_coding	-4.92039	3.4e-06	-0.442971	0.0197857	1	PUTM
chr10:97684297:T_TA	NA	R	I	0.71683	0.28317	upstream_gene_variant	64521_64522	10	97197246	97197312	97200882	97200937	ENST00000474353	ENSG00000095637	SORBS1	protein_coding	-4.7258	7.51e-06	-0.197105	0.041007	1	PUTM
chr11:117374470	rs2298767	C	T	0.84636	0.15364	upstream_gene_variant	100490_100491	11	117161349	117161375	117161615	117161765	ENST00000530824;ENST00000313005	ENSG00000186318	BACE1	protein_coding	5.73308	1.05e-07	0.744748	0.000607169	1	PUTM
chr10:3183044:T_TA	NA	R	I	0.92746	0.07254	intron_variant,feature_elongation	52205_52208	10	3180426	3180529	3181095	3181241	ENST00000464395	ENSG00000107959	PITRM1	protein_coding	5.76563	9.08e-08	0.552017	0.00061251	1	PUTM
chr11:68650064	rs592697	G	A	0.72008	0.27992	downstream_gene_variant	91674_91677	11	68663982	68664146	68665394	68665480	ENST00000541279;ENST00000541265	ENSG00000197345	MRPL21	protein_coding	5.79737	7.89e-08	0.519899	0.000336618	1	PUTM
chr3:10433317	rs13097882	A	C	0.50838	0.49162	intron_variant	368930_368931	3	10442636	10442762	10443774	10444032	ENST00000460129	ENSG00000157087	ATP2B2	protein_coding	5.19739	1.07e-06	0.214163	0.00572243	1	PUTM
chr4:114013873	rs7688341	T	C	0.67999	0.32001	downstream_gene_variant	414825_414826	4	113181921	113182018	113184143	113184242	ENST00000274000	ENSG00000138660	AP1AR	protein_coding	4.70377	8.2e-06	0.262229	0.034241	1	PUTM
chr16:28982630	rs62037425	G	A	0.81874	0.18126	upstream_gene_variant	199654_199655	16	28402160	28402302	28403072	28403176	ENST00000380876	ENSG00000205609	EIF3CL	protein_coding	4.79339	5.72e-06	0.310674	0.0172112	1	PUTM
chr1:150513142	rs7364905	T	C	0.93322	0.06678	downstream_gene_variant	30654_30655	1	150248929	150249040	150252053	150252152	ENST00000369098;ENST00000369099	ENSG00000118292	C1orf54	protein_coding	4.69582	8.47e-06	0.803654	0.0207576	1	PUTM
chr11:45833841	rs76564550	C	A	0.92172	0.07828	downstream_gene_variant	81442_81444	11	45935395	45935489	45935681	45935754	ENST00000533151;ENST00000241041	ENSG00000121680	PEX16	protein_coding	4.67214	9.31e-06	0.799839	0.0288816	1	PUTM
chr10:114388945	rs10885362	A	G	0.62194	0.37806	intron_variant	67976_67980	10	114207116	114207225	114220282	114220341	ENST00000480057	ENSG00000151532	VTI1A	protein_coding	-4.82649	5e-06	-0.475503	0.0242116	1	PUTM
chr1:11630319	rs2817587	C	T	0.88067	0.11933	upstream_gene_variant	4466_4467	1	12027043	12027148	12030726	12030873	ENST00000491536;ENST00000196061	ENSG00000083444	PLOD1	protein_coding	-5.22922	9.36e-07	-0.548974	0.00333727	1	PUTM
chr1:110201812	rs563003	G	A	0.8694	0.1306	missense_variant	25417_25418	1	110201435	110201531	110201621	110201732	ENST00000478397;ENST00000485640	ENSG00000168765	GSTM4	protein_coding	-5.23979	8.95e-07	-0.31323	0.00374319	1	PUTM
chr16:30338626:A_AAA	NA	R	I	0.62142	0.37858	intron_variant,non_coding_transcript_variant,feature_elongation	201437_201438	16	30299881	30300106	30302523	30302696	ENST00000411546	ENSG00000183604	RP11-347C12.2	pseudogene	-5.95875	3.82e-08	-0.469424	7.7e-05	1	PUTM
chr1:242301889	rs35571513	G	A	0.76492	0.23508	upstream_gene_variant	50529_50532	1	240963940	240964021	240966203	240966293	ENST00000331110	ENSG00000182901	RGS7	protein_coding	5.14657	1.33e-06	0.518677	0.0106745	1	PUTM
chr8:27879595	rs997549	T	G	0.54478	0.45522	upstream_gene_variant	504015_504017	8	28866588	28866699	28876276	28876416	ENST00000518080	ENSG00000147421	HMBOX1	protein_coding	-4.91463	3.49e-06	-0.297262	0.015063	1	PUTM
chr12:89843687	rs7313499	T	C	0.4923	0.4923	intron_variant	126897_126898	12	89861393	89861462	89864137	89864271	ENST00000547496	ENSG00000139323	POC1B	protein_coding	-4.91153	3.53e-06	-0.396573	0.0111369	1	PUTM
chr2:61460717	rs6735081	T	C	0.69559	0.30441	downstream_gene_variant	305890_305893	2	61408485	61408540	61411846	61411935	ENST00000487904;ENST00000489653	ENSG00000173209	AHSA2	protein_coding	6.27196	9.16e-09	0.512191	3.36e-05	1	PUTM
chr17:5771099	rs7217760	G	T	0.87199	0.12801	downstream_gene_variant	218459_218461	17	4797282	4797388	4797468	4797511	ENST00000571207;ENST00000572304	ENSG00000141503	MINK1	protein_coding	4.69805	8.39e-06	0.557249	0.0498347	1	PUTM
chr12:26761513	rs11048611	T	G	0.53881	0.46119	intron_variant	112121_112123	12	26774055	26774229	26775172	26775338	ENST00000381340;ENST00000545902	ENSG00000123104	ITPR2	protein_coding	-4.80266	5.51e-06	-0.356156	0.0375401	1	PUTM
chr17:4406205	rs55871131	G	A	0.86576	0.13424	upstream_gene_variant	218881_218883	17	5185781	5185815	5211988	5212097	ENST00000341923;ENST00000575991	ENSG00000029725	RABEP1	protein_coding	4.86665	4.24e-06	0.741379	0.026193	1	PUTM
chr5:76109084	rs141054409	G	A	0.91414	0.08586	upstream_gene_variant	431128_431130	5	76624822	76624882	76627226	76627284	ENST00000264917	ENSG00000113231	PDE8B	protein_coding	4.75042	6.8e-06	0.522603	0.0367077	1	PUTM
chr7:5922615	rs144450101	A	C	0.93084	0.06916	downstream_gene_variant	473282_473283	7	6026717	6027251	6029430	6029586	ENST00000406569;ENST00000265849	ENSG00000122512	PMS2	protein_coding	5.3829	4.85e-07	0.579822	0.00252927	1	PUTM
chr1:65680857:TTC_T	NA	R	D	0.83393	0.16607	intron_variant,feature_truncation	19649_19650	1	65684436	65684609	65690434	65690520	ENST00000470888	ENSG00000162433	AK4	protein_coding	5.61303	1.78e-07	0.742604	0.000858283	1	PUTM
chr22:29814381	rs6006133	A	G	0.55912	0.44088	upstream_gene_variant	359673_359674	22	30070824	30070930	30074184	30074312	ENST00000432151	ENSG00000186575	NF2	protein_coding	-4.77278	6.21e-06	-0.185266	0.0253934	1	PUTM
chr2:233195867	rs3020187	T	C	0.85437	0.14563	upstream_gene_variant	333786_333790	2	232321711	232321835	232322353	232322511	ENST00000322723	ENSG00000115053	NCL	protein_coding	4.75505	6.67e-06	0.211412	0.0318379	1	PUTM
chr1:168921205	rs1322485	T	G	0.87495	0.12505	downstream_gene_variant	38616_38619	1	169272382	169272433	169279207	169279309	ENST00000525440;ENST00000483228	ENSG00000143156	NME7	protein_coding	4.74953	6.82e-06	0.563983	0.0452967	1	PUTM
chr1:160095288:C_CT	NA	R	I	0.77072	0.22928	regulatory_region_variant	36260_36264	1	160109715	160109774	160111083	160111335	ENST00000392233	ENSG00000018625	ATP1A2	protein_coding	4.7277	7.45e-06	0.226297	0.0301052	1	PUTM
chr1:54176721	rs115859820	A	G	0.92434	0.07566	upstream_gene_variant	18062_18063	1	54427706	54427795	54427968	54428082	ENST00000319223	ENSG00000116212	LRRC42	protein_coding	-4.90144	3.68e-06	-1.01177	0.017237	1	PUTM
chr4:122578722	rs7666178	A	T	0.74648	0.25352	downstream_gene_variant	415800_415802	4	122592701	122592797	122593687	122593781	ENST00000506395	ENSG00000164111	ANXA5	protein_coding	4.88097	4e-06	0.211798	0.0212094	1	PUTM
chr16:56911640	rs1865834	A	G	0.56055	0.43945	downstream_gene_variant	205473_205476	16	56873432	56873516	56875616	56875745	ENST00000308159	ENSG00000102900	NUP93	protein_coding	4.83449	4.84e-06	0.256877	0.0231751	1	PUTM
chr14:66184172	rs139525066	C	T	0.63322	0.36678	intron_variant	156825_156827	14	66199948	66200099	66208810	66209654	ENST00000342677;ENST00000557164	ENSG00000033170	FUT8	protein_coding	-4.81781	5.18e-06	-0.218425	0.025293	1	PUTM
chr2:61371110:T_TGA	NA	R	I	0.64784	0.35216	upstream_gene_variant	305863_305869	2	61384996	61385147	61389976	61390090	ENST00000398622	ENSG00000162929	KIAA1841	protein_coding	7.39947	4.34e-11	0.863708	1.66e-07	1	PUTM
chr16:30339753	rs77948921	G	A	0.58776	0.41224	upstream_gene_variant	200504_200505	16	29549515	29549715	29550267	29550408	ENST00000566127	ENSG00000205534	RP11-345J4.8	pseudogene	-5.25066	8.55e-07	-0.342374	0.00185587	1	PUTM
chr1:45319964	rs12094007	A	C	0.63808	0.36192	intron_variant	15602_15604	1	45340349	45340498	45341289	45341367	ENST00000486491;ENST00000360403	ENSG00000070785	EIF2B3	protein_coding	-5.2279	9.42e-07	-0.302478	0.00353025	1	PUTM
chrX:30137604:C_CCT	NA	R	I	0.93594	0.06406	downstream_gene_variant	593862_593863	X	30864667	30864761	30870894	30871055	ENST00000288422;ENST00000467136	ENSG00000157625	TAB3	protein_coding	4.86495	4.27e-06	0.842984	0.0146103	1	PUTM
chr9:90937324	rs112296304	C	T	0.90986	0.09014	upstream_gene_variant	528480_528482	9	90585690	90585812	90586061	90586250	ENST00000325303	ENSG00000156345	CDK20	protein_coding	5.49691	2.96e-07	0.851658	0.00167972	1	PUTM
chr16:84644592	rs2925051	A	G	0.90044	0.09956	upstream_gene_variant	213335_213336	16	84125336	84125453	84126792	84126891	ENST00000569770	ENSG00000140943	MBTPS1	protein_coding	4.93666	3.18e-06	0.886271	0.0304798	1	PUTM
chr2:191439497	rs13029743	C	G	0.69731	0.30269	regulatory_region_variant	326240_326242	2	192272840	192272915	192273769	192273799	ENST00000304164;ENST00000461714	ENSG00000128641	MYO1B	protein_coding	4.649	1.02e-05	0.452282	0.0397209	1	PUTM
chr10:90752018	rs6586163	A	C	0.49359	0.49359	intron_variant	63423_63424	10	90767456	90767594	90768645	90768754	ENST00000488877;ENST00000313771	ENSG00000026103	FAS	protein_coding	-5.42197	4.1e-07	-0.55101	0.0019938	1	PUTM
chrX:30731081	rs187778383	G	A	0.9472	0.0528	downstream_gene_variant	593982_593983	X	32613873	32613993	32632419	32632570	ENST00000288447	ENSG00000198947	DMD	protein_coding	5.03028	2.16e-06	0.803525	0.0153833	1	PUTM
chr1:9117948	rs74595111	C	T	0.918	0.082	downstream_gene_variant	3593_3594	1	9809821	9809971	9811530	9811639	ENST00000361311;ENST00000435891	ENSG00000171603	CLSTN1	protein_coding	4.59142	1.28e-05	0.484801	0.0482516	1	PUTM
chr3:149049717	rs71304466	C	A	0.89486	0.10514	downstream_gene_variant	391943_391946	3	148884851	148885027	148885679	148885770	ENST00000460822;ENST00000296051	ENSG00000163755	HPS3	protein_coding	5.00631	2.39e-06	0.469542	0.0109415	1	PUTM
chr6:135330873	rs9389255	G	A	0.51038	0.48962	intron_variant	467259_467260	6	135299816	135299925	135300315	135300406	ENST00000526100	ENSG00000112339	HBS1L	protein_coding	5.63104	1.65e-07	0.250693	0.000638735	1	PUTM
chr2:203089148:CTT_C	NA	R	D	0.94667	0.05333	upstream_gene_variant	327975_327976	2	202590078	202590177	202591206	202591272	ENST00000439495	ENSG00000003393	ALS2	protein_coding	5.92174	4.52e-08	1.44417	0.000152978	1	PUTM
chr4:36772197	rs61795502	A	G	0.94385	0.05615	upstream_gene_variant	405158_405159	4	36118682	36118757	36121271	36121340	ENST00000303965	ENSG00000047365	ARAP2	protein_coding	4.95076	3e-06	0.841171	0.0214429	1	PUTM
chr20:34459389:CCT_C	NA	R	D	0.88323	0.11677	upstream_gene_variant	342604_342605	20	34218904	34218956	34219035	34219095	ENST00000414664;ENST00000401607	ENSG00000214078	CPNE1	protein_coding	4.79659	5.64e-06	0.487754	0.0154712	1	PUTM
chr4:141546417:GA_G	NA	R	D	0.87464	0.12536	upstream_gene_variant	417298_417300	4	142151319	142151424	142152592	142152639	ENST00000506302	ENSG00000109445	ZNF330	protein_coding	-4.62129	1.14e-05	-0.502274	0.0489776	1	PUTM
chr6:125610660:AC_A	NA	R	D	0.87417	0.12583	intron_variant,NMD_transcript_variant,feature_truncation	465939_465940	6	125596495	125597389	125598247	125598386	ENST00000318787	ENSG00000111906	HDDC2	protein_coding	4.84956	4.55e-06	0.239077	0.0161578	1	PUTM
chr14:23529065:GT_G	NA	R	D	0.93666	0.06334	upstream_gene_variant	148674_148675	14	23395732	23395764	23395910	23396023	ENST00000555530;ENST00000553787	ENSG00000100462	PRMT5	protein_coding	4.88768	3.89e-06	0.914059	0.0220438	1	PUTM
chr19:52889687	rs7260085	G	A	0.62071	0.37929	downstream_gene_variant	292008_292013	19	52877551	52877680	52887101	52887222	ENST00000422689;ENST00000424032	ENSG00000221923	ZNF880	protein_coding	-10.1571	4.48e-17	-0.711009	3.28e-13	1	PUTM
chr19:43099560	rs45559135	C	T	0.88497	0.11503	downstream_gene_variant	285003_285004	19	44057216	44057243	44057552	44057664	ENST00000594107;ENST00000597811	ENSG00000073050	XRCC1	protein_coding	4.79039	5.79e-06	0.814147	0.0302319	1	PUTM
chr22:30209216	rs141884818	T	C	0.9326	0.0674	downstream_gene_variant	359453_359455	22	29674119	29674205	29678378	29678445	ENST00000415761;ENST00000447973	ENSG00000182944	EWSR1	protein_coding	4.61986	1.15e-05	0.638412	0.0383867	1	PUTM
chr1:240308410	rs17669345	T	C	0.78086	0.21914	non_coding_transcript_exon_variant	50476_50477	1	240351506	240351562	240370098	240370487	ENST00000319653;ENST00000447095	ENSG00000155816	FMN2	protein_coding	6.32161	7.28e-09	0.208302	4.93e-05	1	PUTM
chr15:43744828:T_TA	NA	R	I	0.91418	0.08582	downstream_gene_variant	172505_172506	15	43623022	43623057	43624097	43624198	ENST00000565555;ENST00000422466	ENSG00000168803	ADAL	protein_coding	5.33224	6.03e-07	1.06044	0.00115853	1	PUTM
chr8:68837602	rs28558166	C	T	0.93726	0.06274	upstream_gene_variant	509167_509168	8	68930080	68930152	68931783	68931906	ENST00000529398	ENSG00000046889	PREX2	protein_coding	4.8762	4.08e-06	0.464706	0.018984	1	PUTM
chr15:44118890	rs8040839	C	T	0.8857	0.1143	downstream_gene_variant	172921_172922	15	43990211	43990346	43990838	43990964	ENST00000413453	ENSG00000223572	CKMT1A	protein_coding	4.73221	7.32e-06	0.307315	0.010633	1	PUTM
chrX:100093907	rs2213514	C	T	0.60811	0.39189	upstream_gene_variant	600553_600554	X	99945071	99945162	99945559	99945635	ENST00000263033	ENSG00000102362	SYTL4	protein_coding	4.74427	6.97e-06	0.404101	0.0155802	1	PUTM
chr5:102473141	rs32848	T	C	0.6788	0.3212	downstream_gene_variant	433954_433955	5	102262288	102262372	102282540	102282589	ENST00000345721	ENSG00000145730	PAM	protein_coding	-5.0849	1.72e-06	-0.331837	0.00895613	1	PUTM
chr1:115232568	rs2336363	C	T	0.91954	0.08046	downstream_gene_variant	27027_27028	1	115261233	115261366	115262199	115262363	ENST00000261443	ENSG00000009307	CSDE1	protein_coding	-5.36911	5.15e-07	-0.198965	0.00230686	1	PUTM
chr6:149083727	rs961591	G	C	0.92557	0.07443	upstream_gene_variant	468931_468935	6	150092297	150092402	150094273	150094286	ENST00000460828	ENSG00000120265	PCMT1	protein_coding	4.97589	2.71e-06	0.884601	0.0156599	1	PUTM
chr1:110282972	rs1332018	T	G	0.58582	0.41418	5_prime_UTR_variant	25519_25520	1	110280906	110280988	110282050	110282115	ENST00000486823	ENSG00000134202	GSTM3	protein_coding	6.75586	9.54e-10	0.317216	4.06e-06	1	PUTM
chr1:110283785	rs4970777	T	C	0.58582	0.41418	intron_variant	25519_25520	1	110280906	110280988	110282050	110282115	ENST00000486823	ENSG00000134202	GSTM3	protein_coding	6.75586	9.54e-10	0.317216	4.06e-06	1	PUTM
chr13:37957132	rs61947202	T	C	0.94375	0.05625	regulatory_region_variant	140505_140507	13	37600926	37600953	37602284	37602442	ENST00000490716	ENSG00000102710	SUPT20H	protein_coding	5.26833	7.93e-07	1.03943	0.00419698	1	PUTM
chr10:71371976	rs4746873	G	A	0.82312	0.17688	downstream_gene_variant	60024_60025	10	70411602	70411693	70412257	70412351	ENST00000373644	ENSG00000138336	TET1	protein_coding	5.02077	2.25e-06	0.51887	0.0121359	1	PUTM
chr16:28864449	rs56226746	G	A	0.60645	0.39355	upstream_gene_variant	199646_199647	16	28391612	28391700	28391788	28391854	ENST00000380876	ENSG00000205609	EIF3CL	protein_coding	-4.89345	3.8e-06	-0.237448	0.0114471	1	PUTM
chr16:84800419	rs6564076	A	G	0.77853	0.22147	upstream_gene_variant	213304_213307	16	84092906	84093033	84094286	84094418	ENST00000343411	ENSG00000140943	MBTPS1	protein_coding	-4.85085	4.53e-06	-0.339389	0.0433281	1	PUTM
chr22:27706403	rs8141118	T	A	0.81617	0.18383	downstream_gene_variant	359083_359085	22	28250841	28250927	28254374	28254497	ENST00000335272;ENST00000320996	ENSG00000180957	PITPNB	protein_coding	4.69244	8.58e-06	0.404663	0.0389317	1	PUTM
chr22:27395385	rs9608562	C	T	0.79567	0.20433	downstream_gene_variant	359083_359085	22	28250841	28250927	28254374	28254497	ENST00000335272;ENST00000320996	ENSG00000180957	PITPNB	protein_coding	4.63869	1.07e-05	0.322664	0.048725	2	PUTM
chr5:173243469	rs1974797	G	A	0.90299	0.09701	upstream_gene_variant	444848_444852	5	173531230	173531341	173534316	173534429	ENST00000517587;ENST00000519867	ENSG00000170091	NSG2	protein_coding	4.74231	7.03e-06	0.49586	0.0441666	1	PUTM
chr12:80745081	rs34097959	T	G	0.75254	0.24746	upstream_gene_variant	126058_126060	12	80226111	80226271	80239081	80239200	ENST00000261207	ENSG00000058272	PPP1R12A	protein_coding	5.22806	9.41e-07	0.237146	0.00327191	1	PUTM
chr17:7265632	rs9897457	T	C	0.45477	0.45477	regulatory_region_variant	221077_221078	17	7801288	7801420	7801813	7801913	ENST00000330494	ENSG00000170004	CHD3	protein_coding	-4.74428	6.97e-06	-0.387247	0.0303514	1	PUTM
chr2:152497544	rs59493296	T	C	0.93672	0.06328	intron_variant	319879_319880	2	152408251	152408359	152409185	152409290	ENST00000172853	ENSG00000183091	NEB	protein_coding	4.88602	3.92e-06	0.846856	0.0195924	1	PUTM
chr20:18660157	rs17736093	A	G	0.85828	0.14172	upstream_gene_variant	339900_339901	20	19565614	19565699	19566084	19566188	ENST00000328041	ENSG00000185052	SLC24A3	protein_coding	4.7342	7.26e-06	0.629849	0.0412194	1	PUTM
chr19:51176055	rs3893128	G	A	0.58567	0.41433	downstream_gene_variant	289741_289744	19	50185452	50185516	50187183	50187326	ENST00000534280	ENSG00000126457	PRMT1	protein_coding	-4.94764	3.04e-06	-0.326828	0.0140016	1	PUTM
chr5:67630082	rs606121	C	A	0.72176	0.27824	regulatory_region_variant	429455_429456	5	68588014	68588189	68590619	68590727	ENST00000396496;ENST00000460090	ENSG00000183323	CCDC125	protein_coding	4.51826	1.71e-05	0.498055	0.0413884	1	PUTM
chr1:157370385	rs4633280	G	A	0.92896	0.07104	upstream_gene_variant	35492_35495	1	156933311	156933386	156937778	156937916	ENST00000486670;ENST00000361409	ENSG00000132694	ARHGEF11	protein_coding	-5.4821	3.16e-07	-0.815997	0.00133294	1	PUTM
chr14:96497771	rs140068916	C	T	0.83365	0.16635	downstream_gene_variant	163022_163024	14	96758365	96758435	96761296	96761396	ENST00000261834;ENST00000554151	ENSG00000066739	ATG2B	protein_coding	4.95391	2.96e-06	0.694746	0.0171748	1	PUTM
chr2:87326760	rs35104076	C	T	0.58496	0.41504	upstream_gene_variant	310881_310882	2	87383400	87383637	87386685	87386777	ENST00000454465	ENSG00000204745	AC083899.3	pseudogene	-4.97824	2.68e-06	-0.424316	0.00456343	1	PUTM
chrX:153596477	rs2070817	C	T	0.93718	0.06282	downstream_gene_variant	606699_606701	X	153041048	153041115	153041341	153041423	ENST00000482654;ENST00000411613	ENSG00000198753	PLXNB3	protein_coding	5.14091	1.36e-06	0.746757	0.00283025	1	PUTM
chr22:30188799:G_GA	NA	R	I	0.92881	0.07119	upstream_gene_variant	359584_359585	22	29913017	29913105	29913251	29913355	ENST00000358079	ENSG00000100296	THOC5	protein_coding	4.90797	3.58e-06	0.875145	0.0134461	1	PUTM
chr14:65233900	rs60545775	G	A	0.89212	0.10788	downstream_gene_variant	156281_156282	14	64604504	64604701	64606658	64606791	ENST00000344113	ENSG00000054654	SYNE2	protein_coding	5.8451	6.37e-08	0.731499	0.00030568	1	PUTM
chr16:24888593	rs8052587	A	G	0.86618	0.13382	upstream_gene_variant	199161_199162	16	25186257	25186355	25189321	25189403	ENST00000380962;ENST00000576625	ENSG00000205629	LCMT1	protein_coding	4.96433	2.84e-06	0.540071	0.0161198	1	PUTM
chr7:98179311:ATT_A	NA	R	D	0.90367	0.09633	downstream_gene_variant	486622_486624	7	98457801	98457961	98460717	98461023	ENST00000339375;ENST00000486839	ENSG00000166448	TMEM130	protein_coding	5.05339	1.96e-06	0.605523	0.00621485	1	PUTM
chr9:130286428	rs1891732	A	G	0.68658	0.31342	upstream_gene_variant	534461_534462	9	130210155	130210268	130210615	130210702	ENST00000497825;ENST00000497322	ENSG00000197958	RPL12	protein_coding	5.15275	1.29e-06	0.193512	0.00440835	1	PUTM
chr21:47662446	rs1060609	G	C	0.56249	0.43751	downstream_gene_variant	354458_354459	21	48019193	48019416	48020194	48020288	ENST00000397648;ENST00000367071	ENSG00000160307	S100B	protein_coding	-4.62469	1.12e-05	-0.31047	0.0356439	1	PUTM
chr5:68807417	rs28404493	T	A	0.86785	0.13215	upstream_gene_variant	429785_429786	5	69737242	69737345	69741309	69741349	ENST00000513202	ENSG00000226259	GTF2H2B	pseudogene	-4.38031	2.92e-05	-0.443196	0.00520586	1	PUTM
chr13:36003881	rs117694602	C	T	0.92047	0.07953	intron_variant	140205_140206	13	35730219	35730343	35731214	35731407	ENST00000310336	ENSG00000172915	NBEA	protein_coding	4.86927	4.2e-06	0.448409	0.0254012	1	PUTM
chr1:12203195	rs11569951	A	G	0.93879	0.06121	downstream_gene_variant	4477_4480	1	12040426	12040541	12042026	12042171	ENST00000484391;ENST00000490079	ENSG00000116688	MFN2	protein_coding	4.58506	1.32e-05	0.994831	0.0452695	1	PUTM
chr19:2287530	rs74788173	T	A	0.92943	0.07057	upstream_gene_variant	262939_262944	19	1877506	1877686	1879919	1880016	ENST00000591351;ENST00000592757	ENSG00000129968	ABHD17A	protein_coding	4.71833	7.74e-06	0.704611	0.0430373	1	PUTM
chr14:60734191	rs28757572	C	T	0.59173	0.40827	upstream_gene_variant	155554_155555	14	60069782	60069841	60069929	60069976	ENST00000557422	ENSG00000139970	RTN1	protein_coding	5.2438	8.8e-07	0.179758	0.00446336	1	PUTM
chr1:59629174	rs80195717	C	T	0.94409	0.05591	upstream_gene_variant	18931_18932	1	60299076	60299209	60301016	60301084	ENST00000465876	ENSG00000134709	HOOK1	protein_coding	5.46929	3.34e-07	1.35527	0.00118668	1	PUTM
chr9:132026058	rs7857310	C	T	0.7573	0.2427	downstream_gene_variant	535572_535573	9	131455916	131456087	131456174	131456277	ENST00000477806	ENSG00000119335	SET	protein_coding	5.16107	1.25e-06	0.432794	0.00391044	1	PUTM
chr5:16524973	rs13169278	G	A	0.7486	0.2514	downstream_gene_variant	424393_424394	5	16703108	16703267	16704687	16704794	ENST00000512061;ENST00000506343	ENSG00000145555	MYO10	protein_coding	4.70656	8.11e-06	0.242856	0.0399285	1	PUTM
chr2:98373006	rs5865	T	C	0.69403	0.30597	downstream_gene_variant	312515_312516	2	97869804	97869833	97869927	97870000	ENST00000420699	ENSG00000135976	ANKRD36	protein_coding	4.45878	2.16e-05	0.431659	0.049074	1	PUTM
chr3:137627166	rs113183894	T	C	0.86908	0.13092	downstream_gene_variant	390179_390180	3	137890474	137890555	137892343	137892468	ENST00000463982;ENST00000477557	ENSG00000138231	DBR1	protein_coding	-4.64273	1.05e-05	-0.713529	0.0373534	1	PUTM
chr14:59250404	rs1960502	G	A	0.71627	0.28373	downstream_gene_variant	155314_155315	14	58896080	58896151	58897365	58897435	ENST00000555203	ENSG00000100578	KIAA0586	protein_coding	-4.72683	7.48e-06	-0.303775	0.0424219	1	PUTM
chr3:52866157	rs3755803	C	G	0.76482	0.23518	upstream_gene_variant	378974_378976	3	52439826	52439928	52440268	52440392	ENST00000471532;ENST00000460680	ENSG00000163930	BAP1	protein_coding	4.99492	2.5e-06	0.381962	0.00638081	1	PUTM
chr3:55118685	rs358002	C	T	0.77983	0.22017	downstream_gene_variant	380005_380006	3	55107805	55107886	55108140	55108584	ENST00000288197;ENST00000471363	ENSG00000157445	CACNA2D3	protein_coding	5.8692	5.72e-08	0.593543	0.00038997	1	PUTM
chr10:22864037	rs12357444	C	A	0.68301	0.31699	intron_variant	54932_54934	10	22856779	22856818	22862239	22862386	ENST00000422321	ENSG00000150867	PIP4K2A	protein_coding	4.60516	1.22e-05	0.227504	0.0331435	1	PUTM
chr5:134276116:C_CAT	NA	R	I	0.88811	0.11189	upstream_gene_variant	437403_437405	5	133494174	133494286	133496677	133497588	ENST00000519321;ENST00000517691	ENSG00000113558	SKP1	protein_coding	4.65096	1.01e-05	0.617774	0.0379523	1	PUTM
chr4:38031267	rs6531603	C	T	0.67905	0.32095	intron_variant	405327_405330	4	38091552	38091738	38097549	38097711	ENST00000510573	ENSG00000065882	TBC1D1	protein_coding	-4.99334	2.52e-06	-0.305216	0.0183037	1	PUTM
chr12:104392428	rs10778307	C	T	0.89176	0.10824	downstream_gene_variant	129569_129571	12	104341088	104341208	104341410	104341704	ENST00000299767	ENSG00000166598	HSP90B1	protein_coding	6.28739	8.53e-09	0.521781	4.39e-05	1	PUTM
chr2:99234023:CT_C	NA	R	D	0.74311	0.25689	intron_variant,feature_truncation	313022_313023	2	99226218	99226502	99227237	99227358	ENST00000357765	ENSG00000115446	UNC50	protein_coding	-5.07671	1.78e-06	-0.204954	0.00582867	1	PUTM
chr6:31322980	rs1131500	C	T	0.66303	0.33697	missense_variant	452704_452706	6	31322409	31322442	31322883	31323000	ENST00000412585	ENSG00000234745	HLA-B	protein_coding	5.43888	3.81e-07	0.398735	0.00520077	1	PUTM
chr1:110282972	rs1332018	T	G	0.58582	0.41418	5_prime_UTR_variant	25514_25515	1	110279597	110279791	110280078	110280189	ENST00000488824;ENST00000486823	ENSG00000134202	GSTM3	protein_coding	7.98587	2.44e-12	0.348629	1.04e-08	1	PUTM
chr1:110283785	rs4970777	T	C	0.58582	0.41418	intron_variant	25514_25515	1	110279597	110279791	110280078	110280189	ENST00000488824;ENST00000486823	ENSG00000134202	GSTM3	protein_coding	7.98587	2.44e-12	0.348629	1.04e-08	1	PUTM
chr7:75123603	rs10230587	A	C	0.67732	0.32268	upstream_gene_variant	482948_482950	7	74615840	74615899	74616840	74617024	ENST00000545332	ENSG00000232561	GTF2IP1	pseudogene	4.72197	7.63e-06	0.253445	0.0168831	1	PUTM
chr17:73059664	rs62087560	T	A	0.94163	0.05837	downstream_gene_variant	244988_244991	17	72759168	72759659	72763074	72763115	ENST00000578958;ENST00000262613	ENSG00000109062	SLC9A3R1	protein_coding	4.72275	7.6e-06	0.875959	0.0346947	1	PUTM
chr17:13513633:G_GT	NA	R	I	0.91806	0.08194	upstream_gene_variant	222806_222809	17	12905590	12905676	12905757	12905896	ENST00000476042	ENSG00000006744	ELAC2	protein_coding	4.96644	2.82e-06	0.839562	0.0168805	1	PUTM
chr3:184384129	rs4234607	C	G	0.50055	0.49945	downstream_gene_variant	396783_396787	3	183899699	183899835	183899938	183900036	ENST00000461733	ENSG00000161203	AP2M1	protein_coding	4.70406	8.19e-06	0.153704	0.0390274	1	PUTM
chr10:52019288	rs2574983	G	A	0.87686	0.12314	downstream_gene_variant	58769_58770	10	51889178	51889799	51890660	51890838	ENST00000282633	ENSG00000099290	FAM21A	protein_coding	5.79002	8.15e-08	0.421071	0.000210867	1	PUTM
chr22:50463055	rs76415456	T	C	0.89993	0.10007	upstream_gene_variant	366555_366556	22	50860682	50860809	50861890	50862043	ENST00000216061	ENSG00000100239	PPP6R2	protein_coding	5.20148	1.05e-06	0.787804	0.0045164	1	PUTM
chr17:41801263	rs7213935	G	A	0.67069	0.32931	downstream_gene_variant	234821_234822	17	41576229	41576327	41577323	41577471	ENST00000262415	ENSG00000067596	DHX8	protein_coding	-4.6898	8.68e-06	-0.362218	0.0270168	1	PUTM
chrX:129709337:A_ATC	NA	I	R	0.9478	0.0522	downstream_gene_variant	604041_604042	X	129536228	129536344	129537775	129537827	ENST00000305536;ENST00000469953	ENSG00000134597	RBMX2	protein_coding	4.43132	2.4e-05	0.983498	0.036676	1	PUTM
chr6:125621179	rs9491376	C	T	0.81198	0.18802	intron_variant	465943_465945	6	125619859	125619962	125621683	125621805	ENST00000398153;ENST00000368377	ENSG00000111906	HDDC2	protein_coding	4.6776	9.11e-06	0.264035	0.032358	1	PUTM
chr7:50632796	rs6593011	C	A	0.84701	0.15299	downstream_gene_variant	480052_480053	7	50686866	50686982	50694518	50694627	ENST00000335866;ENST00000428711	ENSG00000106070	GRB10	protein_coding	5.35319	5.52e-07	0.456845	0.00291815	1	PUTM
chr15:63445872	rs28542166	C	T	0.88635	0.11365	3_prime_UTR_variant	177476_177478	15	63446057	63446259	63447819	63447914	ENST00000411926;ENST00000559763	ENSG00000185088	RPS27L	protein_coding	4.75107	6.78e-06	0.376307	0.0307044	1	PUTM
chr19:35837428	rs12985354	G	A	0.70638	0.29362	intron_variant	278888_278889	19	35836504	35836623	35837053	35837138	ENST00000601769	ENSG00000012124	CD22	protein_coding	-5.12305	1.47e-06	-0.381221	0.00699311	1	PUTM
chr2:223834182	rs2218162	A	G	0.88094	0.11906	downstream_gene_variant	332497_332500	2	223752547	223752606	223773450	223773754	ENST00000357430;ENST00000413316	ENSG00000123983	ACSL3	protein_coding	4.7198	7.69e-06	0.567057	0.0361455	1	PUTM
chr4:104587361	rs28679395	C	T	0.9497	0.0503	upstream_gene_variant	413464_413466	4	103571693	103571858	103578838	103579057	ENST00000226578	ENSG00000109323	MANBA	protein_coding	5.05726	1.93e-06	0.787367	0.00885149	1	PUTM
chr10:18393473	rs11012694	C	T	0.7997	0.2003	regulatory_region_variant	54512_54513	10	18807838	18807897	18816516	18816626	ENST00000282343	ENSG00000165995	CACNB2	protein_coding	-5.06017	1.91e-06	-0.215104	0.0139617	1	PUTM
chr10:95457992	rs11187596	A	G	0.88806	0.11194	intron_variant	64143_64144	10	95447160	95447206	95451765	95451850	ENST00000359204	ENSG00000148690	FRA10AC1	protein_coding	-5.04946	1.99e-06	-0.409129	0.0089644	1	PUTM
chrX:30494117	rs140761468	C	G	0.94782	0.05218	downstream_gene_variant	593952_593953	X	32366522	32366645	32380904	32381075	ENST00000357033	ENSG00000198947	DMD	protein_coding	4.88486	3.94e-06	1.14109	0.0280381	1	PUTM
chr2:170121846	rs35853478	C	T	0.94775	0.05225	downstream_gene_variant	321916_321917	2	169622101	169622258	169622831	169622855	ENST00000305747;ENST00000392687	ENSG00000172292	CERS6	protein_coding	5.96208	3.77e-08	0.997783	0.000201354	1	PUTM
chr6:40828215	rs17323461	A	T	0.85449	0.14551	downstream_gene_variant	456897_456898	6	39843105	39843244	39845978	39846037	ENST00000491083	ENSG00000146122	DAAM2	protein_coding	-4.93706	3.18e-06	-0.331283	0.0168184	1	PUTM
chr6:40828521	rs56060376	T	C	0.85449	0.14551	downstream_gene_variant	456897_456898	6	39843105	39843244	39845978	39846037	ENST00000491083	ENSG00000146122	DAAM2	protein_coding	-4.93706	3.18e-06	-0.331283	0.0168184	1	PUTM
chr12:9529164	rs1549432	G	C	0.66306	0.33694	upstream_gene_variant	109072_109074	12	9725598	9725689	9726061	9726130	ENST00000520314	ENSG00000214776	RP11-726G1.1	pseudogene	5.83628	6.63e-08	0.698323	0.000361655	1	PUTM
chr9:77698266	rs2273768	A	C	0.56095	0.43905	intron_variant	527229_527230	9	77676117	77676483	77681672	77681756	ENST00000494066	ENSG00000106733	NMRK1	protein_coding	4.93854	3.16e-06	0.378374	0.0162484	1	PUTM
chr19:36386005	rs117849844	A	G	0.92645	0.07355	upstream_gene_variant	279950_279954	19	36606973	36607086	36611611	36611708	ENST00000586868;ENST00000589624	ENSG00000105254	TBCB	protein_coding	5.0856	1.72e-06	0.635044	0.00796589	1	PUTM
chr9:7667847	rs71507616	C	T	0.94133	0.05867	downstream_gene_variant	521471_521472	9	8526626	8526644	8527344	8527353	ENST00000355233	ENSG00000153707	PTPRD	protein_coding	5.23191	9.26e-07	1.86108	0.0140345	1	PUTM
chr16:30438138	rs12165013	G	A	0.66653	0.33347	upstream_gene_variant	201439_201440	16	30304419	30304517	30305435	30305508	ENST00000411546	ENSG00000183604	RP11-347C12.2	pseudogene	-6.23132	1.1e-08	-0.484433	2.23e-05	1	PUTM
chr22:24299072	rs5760130	C	T	0.51236	0.48764	upstream_gene_variant	357985_357986	22	24325061	24325235	24325587	24325797	ENST00000215780;ENST00000402588	ENSG00000099984	GSTT2	protein_coding	-5.83327	6.72e-08	-0.785929	0.000302265	1	PUTM
chr7:44489521	rs78268752	T	C	0.93229	0.06771	upstream_gene_variant	479310_479316	7	45109424	45109560	45112324	45112382	ENST00000488727;ENST00000461377	ENSG00000136280	CCM2	protein_coding	4.65807	9.85e-06	0.840087	0.0423197	1	PUTM
chr3:127403018	rs782448	T	C	0.52999	0.47001	downstream_gene_variant	387908_387910	3	127413817	127414033	127429418	127429508	ENST00000476682;ENST00000265052	ENSG00000074416	MGLL	protein_coding	5.13786	1.38e-06	0.248864	0.00598566	1	PUTM
chrX:133709487:AC_A	NA	R	D	0.74041	0.25959	upstream_gene_variant	604605_604606	X	134679347	134679497	134680304	134680394	ENST00000481908	ENSG00000165359	DDX26B	protein_coding	4.74165	7.04e-06	0.421021	0.0101306	1	PUTM
chr9:134180604	rs11244365	A	C	0.93653	0.06347	downstream_gene_variant	536601_536604	9	133986983	133987050	133989963	133990005	ENST00000372314	ENSG00000126878	AIF1L	protein_coding	4.63972	1.06e-05	0.678714	0.0453062	1	PUTM
chr2:166022998	rs58406551	G	A	0.88185	0.11815	intron_variant	321531_321532	2	165986449	165986806	165987753	165987927	ENST00000283254	ENSG00000153253	SCN3A	protein_coding	-4.76045	6.53e-06	-0.494198	0.028056	1	PUTM
chr10:51801386	rs7081554	A	G	0.63869	0.36131	upstream_gene_variant	58748_58749	10	51851921	51851993	51853027	51853146	ENST00000434114	ENSG00000099290	FAM21A	protein_coding	8.53871	1.56e-13	0.793465	4.02e-10	1	PUTM
chr8:124127595	rs952656	G	A	0.76119	0.23881	upstream_gene_variant	515760_515761	8	124798734	124798850	124799500	124799595	ENST00000517912	ENSG00000176853	FAM91A1	protein_coding	4.66959	9.41e-06	0.364702	0.0469735	1	PUTM
chr8:124128210	rs62521780	T	G	0.76128	0.23872	upstream_gene_variant	515760_515761	8	124798734	124798850	124799500	124799595	ENST00000517912	ENSG00000176853	FAM91A1	protein_coding	-4.80288	5.56e-06	-93.6936	0.0277743	2	PUTM
chr1:154243115	rs1044013	T	C	0.54083	0.45917	upstream_gene_variant	32861_32864	1	154186368	154186422	154192311	154192413	ENST00000470180;ENST00000368518	ENSG00000143612	C1orf43	protein_coding	-5.01037	2.35e-06	-0.522714	0.00862033	1	PUTM
chr13:31849850	rs1028752	T	C	0.69894	0.30106	upstream_gene_variant	139753_139755	13	31713136	31713244	31714320	31714446	ENST00000602786	ENSG00000120694	HSPH1	protein_coding	-4.80997	5.34e-06	-0.302654	0.0255833	1	PUTM
chr2:95690258	rs2279785	G	C	0.93282	0.06718	downstream_gene_variant	311773_311774	2	96546174	96546247	96546342	96546371	ENST00000534304	ENSG00000174501	ANKRD36C	protein_coding	4.56829	1.41e-05	0.794832	0.0215265	1	PUTM
chr22:30752341	rs17657653	A	C	0.77239	0.22761	downstream_gene_variant	360639_360642	22	31731677	31731849	31738882	31738946	ENST00000266269;ENST00000215919	ENSG00000100105	PATZ1	protein_coding	4.75218	6.75e-06	0.502749	0.0322358	1	PUTM
chr12:45990009	rs11183128	C	A	0.65156	0.34844	downstream_gene_variant	114648_114649	12	46756897	46756928	46757508	46757609	ENST00000552414;ENST00000549258	ENSG00000134294	SLC38A2	protein_coding	-4.76337	6.45e-06	-0.434208	0.0258424	1	PUTM
chr1:19202896	rs2230707	G	A	0.54475	0.45525	synonymous_variant	6344_6345	1	19201875	19201997	19202808	19202961	ENST00000494072	ENSG00000255275	RP13-279N23.2	protein_coding	4.9552	2.95e-06	0.356446	0.0169486	1	PUTM
chr2:40099764	rs61049427	T	C	0.88622	0.11378	upstream_gene_variant	303216_303218	2	39564666	39564722	39570528	39570593	ENST00000263881;ENST00000429397	ENSG00000011566	MAP4K3	protein_coding	5.32029	6.35e-07	0.564731	0.00287446	1	PUTM
chr13:30633553	rs499572	G	C	0.75345	0.24655	upstream_gene_variant	139654_139655	13	31216764	31216894	31221068	31221194	ENST00000255304	ENSG00000132952	USPL1	protein_coding	4.90504	3.63e-06	0.43857	0.0198988	1	PUTM
chr5:65553939	rs58233240	C	G	0.77035	0.22965	downstream_gene_variant	429039_429041	5	65370973	65371058	65372143	65372236	ENST00000505822;ENST00000503913	ENSG00000112851	ERBB2IP	protein_coding	4.77825	6.08e-06	0.314633	0.0295303	1	PUTM
chr17:3225464	rs150707030	A	G	0.8088	0.1912	upstream_gene_variant	217476_217477	17	3379427	3379689	3384896	3385092	ENST00000456349;ENST00000571278	ENSG00000108381	ASPA	protein_coding	-4.83043	4.92e-06	-0.473122	0.0285273	1	PUTM
chr18:53577939	rs72936311	T	C	0.88802	0.11198	upstream_gene_variant	258679_258680	18	54446661	54446780	54448763	54448887	ENST00000254442	ENSG00000091157	WDR7	protein_coding	5.03343	2.13e-06	0.249589	0.0113702	1	PUTM
chr19:8387207	rs1057232	A	G	0.57218	0.42782	3_prime_UTR_variant	267348_267350	19	8386836	8386975	8387155	8387280	ENST00000600659;ENST00000417088	ENSG00000233927	RPS28	protein_coding	-9.22413	4.97e-15	-0.500761	2.88e-11	1	PUTM
chr6:32419959	rs115157744	G	A	0.83565	0.16435	downstream_gene_variant	454533_454534	6	32546545	32546881	32548023	32548047	ENST00000360004	ENSG00000196126	HLA-DRB1	protein_coding	-10.183	3.93e-17	-2.31629	5.36e-13	1	PUTM
chr3:150280506:GA_G	NA	R	D	0.66964	0.33036	upstream_gene_variant	392385_392386	3	150340829	150340956	150342598	150342686	ENST00000492132	ENSG00000198843	SELT	protein_coding	5.97975	3.48e-08	0.214299	0.000142059	1	PUTM
chr1:146522043	rs35967974	G	A	0.58731	0.41269	upstream_gene_variant	29177_29178	1	145601755	145601852	145606274	145606363	ENST00000466003	ENSG00000186141	POLR3C	protein_coding	-4.62857	1.11e-05	-0.581073	0.00894899	1	PUTM
chr10:89904431	rs10509535	A	G	0.91747	0.08253	upstream_gene_variant	63379_63380	10	90676436	90676574	90681039	90681152	ENST00000371922	ENSG00000138134	STAMBPL1	protein_coding	4.72308	7.59e-06	0.586515	0.0367503	1	PUTM
chr2:152687242	rs2345154	A	T	0.84181	0.15819	upstream_gene_variant	319865_319866	2	152392204	152392309	152393645	152393750	ENST00000172853	ENSG00000183091	NEB	protein_coding	4.67671	9.14e-06	0.727516	0.0457011	1	PUTM
chr2:220190455:AG_A	NA	R	D	0.72774	0.27226	downstream_gene_variant	331898_331899	2	220193645	220193730	220193884	220193974	ENST00000333527	ENSG00000182698	RESP18	protein_coding	7.39818	4.36e-11	0.904598	1.63e-07	1	PUTM
chr1:37199608	rs4653221	T	C	0.89159	0.10841	downstream_gene_variant	12372_12373	1	36479230	36479353	36479515	36479649	ENST00000246314	ENSG00000126070	AGO3	protein_coding	4.70798	8.07e-06	0.379471	0.015826	1	PUTM
chr7:9025527	rs7799763	A	G	0.68487	0.31513	downstream_gene_variant	473970_473974	7	8095065	8095179	8099725	8099862	ENST00000470583	ENSG00000106415	GLCCI1	protein_coding	4.80593	5.43e-06	0.311638	0.0394572	1	PUTM
chr3:50513157	rs916288	G	A	0.63806	0.36194	downstream_gene_variant	377621_377622	3	50106122	50106197	50107887	50107985	ENST00000419610	ENSG00000004534	RBM6	protein_coding	-4.62452	1.13e-05	-0.327583	0.0299948	1	PUTM
chr17:26208529	rs116877894	T	A	0.94775	0.05225	upstream_gene_variant	227372_227374	17	27001300	27001459	27001554	27001631	ENST00000584312	ENSG00000109111	SUPT6H	protein_coding	4.60918	1.2e-05	0.571984	0.0317462	1	PUTM
chr16:782132	rs12443759	C	T	0.78866	0.21134	downstream_gene_variant	189315_189318	16	765875	765984	766932	766992	ENST00000570132	ENSG00000103260	METRN	protein_coding	4.97035	2.77e-06	0.397927	0.012848	1	PUTM
chr1:205262121	rs10900474	G	A	0.93354	0.06646	downstream_gene_variant	44507_44508	1	205589741	205589966	205592803	205593019	ENST00000468523	ENSG00000158711	ELK4	protein_coding	4.58209	1.33e-05	0.280696	0.0451122	1	PUTM
chr5:96072161:AAAAA	NA	R	D	0.67581	0.32419	intron_variant,feature_truncation	433433_433436	5	96076448	96076487	96076969	96077021	ENST00000309190;ENST00000421689	ENSG00000153113	CAST	protein_coding	6.18592	1.36e-08	0.974315	7.03e-05	1	PUTM
chr5:96072162:AAAAC	NA	R	D	0.67581	0.32419	intron_variant,feature_truncation	433433_433436	5	96076448	96076487	96076969	96077021	ENST00000309190;ENST00000421689	ENSG00000153113	CAST	protein_coding	6.18592	1.36e-08	0.974315	7.03e-05	1	PUTM
chr16:30339753	rs77948921	G	A	0.58776	0.41224	upstream_gene_variant	200472_200473	16	29498514	29498550	29498659	29498720	ENST00000549733	ENSG00000169203	61E3.4	protein_coding	-8.03133	1.95e-12	-0.354673	4.27e-09	1	PUTM
chr12:45185007	rs192313610	A	C	0.94368	0.05632	upstream_gene_variant	114530_114532	12	46231103	46231200	46231280	46231490	ENST00000479608	ENSG00000189079	ARID2	protein_coding	4.61169	1.18e-05	0.871975	0.044778	1	PUTM
chr11:17326638	rs11024244	A	T	0.68981	0.31019	intron_variant	77730_77733	11	17352448	17352530	17352958	17352997	ENST00000533773;ENST00000458064	ENSG00000070081	NUCB2	protein_coding	5.39936	4.52e-07	0.652287	0.00216663	1	PUTM
chr9:107302645	rs34084228	A	C	0.83549	0.16451	downstream_gene_variant	530930_530931	9	106864240	106864474	106864704	106864854	ENST00000286398	ENSG00000136824	SMC2	protein_coding	5.32503	6.22e-07	0.412094	0.00406703	1	PUTM
chr14:23248112	rs1805061	A	G	0.89522	0.10478	upstream_gene_variant	148320_148322	14	23033903	23034037	23043958	23044133	ENST00000543337;ENST00000535847	ENSG00000129562	DAD1	protein_coding	5.22678	9.46e-07	0.331579	0.00591333	1	PUTM
chr19:11257169	rs79668907	C	T	0.81757	0.18243	downstream_gene_variant	269995_269996	19	11569272	11569426	11576986	11577090	ENST00000359227	ENSG00000196361	ELAVL3	protein_coding	4.82051	5.12e-06	0.370543	0.0208698	1	PUTM
chr4:68458410	rs3775878	T	C	0.80206	0.19794	downstream_gene_variant	408395_408397	4	68527906	68527973	68528856	68528933	ENST00000322244	ENSG00000033178	UBA6	protein_coding	4.89857	3.72e-06	0.381911	0.0182489	1	PUTM
chr21:21896290:T_TA	NA	R	I	0.94926	0.05074	upstream_gene_variant	349441_349448	21	22370632	22370936	22652897	22652972	ENST00000400546;ENST00000486367	ENSG00000154654	NCAM2	protein_coding	5.07841	1.77e-06	0.655722	0.0131568	1	PUTM
chr11:71648433	rs11235408	A	C	0.50787	0.49213	downstream_gene_variant	92966_92967	11	72301242	72301288	72301470	72301624	ENST00000536308	ENSG00000186642	PDE2A	protein_coding	-4.64124	1.05e-05	-0.541769	0.0359125	1	PUTM
chr7:75132471	rs62477728	C	G	0.57134	0.42866	upstream_gene_variant	483085_483088	7	74982536	74982649	74982815	74982902	ENST00000414100	ENSG00000174368	PMS2P2	pseudogene	-4.68183	8.96e-06	-0.498888	0.0218459	1	PUTM
chr2:40099764	rs61049427	T	C	0.88622	0.11378	upstream_gene_variant	303215_303216	2	39564060	39564108	39564666	39564722	ENST00000263881	ENSG00000011566	MAP4K3	protein_coding	4.75397	6.7e-06	0.480769	0.0303406	1	PUTM
chrX:38378408	rs5963042	T	G	0.94649	0.05351	downstream_gene_variant	594205_594206	X	37953547	37953677	37955386	37955487	ENST00000297875	ENSG00000147041	SYTL5	protein_coding	5.06777	1.85e-06	0.489631	0.00448522	1	PUTM
chr6:42920844	rs4469287	T	G	0.53614	0.46386	downstream_gene_variant	457674_457675	6	42932812	42932890	42932989	42933106	ENST00000244546	ENSG00000124587	PEX6	protein_coding	5.77058	8.88e-08	0.606712	0.000333879	1	PUTM
chr1:25015418	rs4648873	A	G	0.72826	0.27174	regulatory_region_variant	8420_8427	1	24973157	24973280	24975349	24975378	ENST00000600523	ENSG00000133226	SRRM1	protein_coding	-4.68144	8.97e-06	-0.338602	0.0309402	1	PUTM
chr2:26800422	rs1053807	G	A	0.57774	0.42226	upstream_gene_variant	300080_300081	2	26683514	26683615	26683719	26683898	ENST00000272371	ENSG00000115155	OTOF	protein_coding	-5.04531	2.03e-06	-0.317752	0.00649244	1	PUTM
chr6:31843924	rs2736428	C	T	0.67537	0.32463	upstream_gene_variant	453037_453041	6	31612301	31612379	31612722	31612846	ENST00000211379;ENST00000438149	ENSG00000204463	BAG6	protein_coding	-6.20804	1.23e-08	-0.250699	0.000203403	1	PUTM
chr2:26408064	rs4665833	C	T	0.9409	0.0591	upstream_gene_variant	299747_299751	2	25466766	25466851	25467023	25467193	ENST00000380756;ENST00000474887	ENSG00000119772	DNMT3A	protein_coding	4.65546	9.95e-06	0.883782	0.0342924	1	PUTM
chr13:101907894	rs1931085	A	G	0.51116	0.48884	downstream_gene_variant	145117_145121	13	102378961	102379160	102521074	102521178	ENST00000376131	ENSG00000102466	FGF14	protein_coding	-5.39731	4.56e-07	-0.243328	0.00325955	1	PUTM
chr10:49527608	rs12354871	C	T	0.72855	0.27145	upstream_gene_variant	58103_58104	10	49261572	49261761	49265429	49265509	ENST00000458344	ENSG00000243899	BMS1P7	pseudogene	4.71891	7.72e-06	0.670086	0.0210056	1	PUTM
chr11:123945834	rs7106609	G	T	0.89924	0.10076	downstream_gene_variant	102735_102738	11	123489052	123489064	123489400	123489508	ENST00000456860;ENST00000450171	ENSG00000023171	GRAMD1B	protein_coding	5.09988	1.62e-06	0.550188	0.0100484	1	PUTM
chr22:22062213	rs762349	T	C	0.93282	0.06718	downstream_gene_variant	357044_357045	22	22048104	22048161	22048881	22048954	ENST00000417788	ENSG00000100023	PPIL2	protein_coding	5.76331	9.18e-08	1.07769	0.000296033	1	PUTM
chr19:7292208	rs11669384	T	C	0.89897	0.10103	upstream_gene_variant	266238_266240	19	6731901	6731945	6732035	6732065	ENST00000595908;ENST00000537722	ENSG00000125734	GPR108	protein_coding	5.33136	6.06e-07	0.931847	0.0033221	1	PUTM
chr12:77308842:AG_A	NA	R	D	0.79108	0.20892	upstream_gene_variant	125751_125752	12	77253326	77253420	77254063	77254193	ENST00000311083	ENSG00000175183	CSRP2	protein_coding	-5.45155	3.61e-07	-0.594509	0.00167883	1	PUTM
chr15:37728882:TATAT	NA	D	R	0.77992	0.22008	upstream_gene_variant	170043_170045	15	38616963	38617010	38631937	38631972	ENST00000561205;ENST00000561317	ENSG00000166068	SPRED1	protein_coding	4.71867	7.73e-06	0.392154	0.0410237	1	PUTM
chrX:40808356	rs4827244	A	G	0.85128	0.14872	upstream_gene_variant	594482_594483	X	40569230	40569381	40570420	40570553	ENST00000324817	ENSG00000180182	MED14	protein_coding	5.08009	1.76e-06	0.290206	0.00500432	1	PUTM
chr16:57790161	rs34131744	G	T	0.92122	0.07878	downstream_gene_variant	205717_205719	16	57155585	57155672	57157325	57157385	ENST00000290776	ENSG00000140848	CPNE2	protein_coding	4.80073	5.55e-06	0.595326	0.0262993	1	PUTM
chr22:21435788	rs1210583	G	A	0.80271	0.19729	upstream_gene_variant	356479_356481	22	21152871	21152975	21153380	21153564	ENST00000255882	ENSG00000241973	PI4KA	protein_coding	4.5539	1.49e-05	0.199059	0.0461608	1	PUTM
chr1:207941191	rs2724374	T	G	0.78233	0.21767	non_coding_transcript_exon_variant	45248_45252	1	207941123	207941168	207943665	207943707	ENST00000322875	ENSG00000117335	CD46	protein_coding	5.0599	1.91e-06	0.659825	0.00722844	1	PUTM
chr21:40866175:TTC_T	NA	R	D	0.61222	0.38778	intron_variant,feature_truncation	352164_352166	21	40880924	40880954	40883606	40883702	ENST00000333634;ENST00000423596	ENSG00000185437	SH3BGR	protein_coding	5.00849	2.37e-06	0.514707	0.0153867	1	PUTM
chr2:197320789	rs73989927	A	G	0.91793	0.08207	upstream_gene_variant	326439_326440	2	196750864	196750996	196752981	196753158	ENST00000312428	ENSG00000118997	DNAH7	protein_coding	4.66784	9.47e-06	0.792332	0.0384848	1	PUTM
chr5:87620486:GA_G	NA	R	D	0.80409	0.19591	intron_variant,non_coding_transcript_variant,feature_truncation	432427_432429	5	87578573	87578683	87581557	87581668	ENST00000506584	ENSG00000247828	TMEM161B-AS1	processed_transcript	-5.60377	1.86e-07	-0.593446	0.000494606	1	PUTM
chr13:49585580	rs9316427	T	A	0.666	0.334	downstream_gene_variant	142228_142229	13	50486841	50489296	50495613	50495716	ENST00000361840	ENSG00000123178	SPRYD7	protein_coding	4.76027	6.54e-06	0.18918	0.0267693	1	PUTM
chr2:55184650	rs34227740	T	A	0.94098	0.05902	downstream_gene_variant	305340_305341	2	55576653	55576735	55582714	55582887	ENST00000263630	ENSG00000115355	CCDC88A	protein_coding	4.90637	3.61e-06	0.2619	0.0192138	1	PUTM
chr6:32107139	rs148705024	C	T	0.63992	0.36008	upstream_gene_variant	453597_453598	6	31860194	31860339	31860470	31860511	ENST00000463484;ENST00000480912	ENSG00000204371	EHMT2	protein_coding	5.21661	9.88e-07	0.325736	0.0194408	1	PUTM
chr12:6142402	rs71181446	G	A	0.9275	0.0725	downstream_gene_variant	106933_106935	12	6688012	6688083	6690209	6690339	ENST00000542717;ENST00000309577	ENSG00000111642	CHD4	protein_coding	5.15608	1.28e-06	0.377108	0.00593783	1	PUTM
chr10:51817808	rs12572653	A	G	0.75811	0.24189	upstream_gene_variant	58754_58755	10	51859737	51859824	51863801	51863903	ENST00000434114	ENSG00000099290	FAM21A	protein_coding	-5.00593	2.39e-06	-0.758632	0.0061871	1	PUTM
chr6:39863217	rs3004063	G	A	0.597	0.403	intron_variant	456912_456913	6	39859409	39859498	39864587	39864756	ENST00000274867	ENSG00000146122	DAAM2	protein_coding	4.83387	4.85e-06	0.327004	0.0256628	1	PUTM
chr4:177111486	rs28567067	A	T	0.71629	0.28371	downstream_gene_variant	420971_420972	4	177093525	177093667	177094417	177094520	ENST00000280190	ENSG00000150627	WDR17	protein_coding	-5.38519	4.81e-07	-0.389367	0.00241981	1	PUTM
chr11:110905063	rs75645781	T	C	0.92906	0.07094	upstream_gene_variant	98868_98869	11	110479707	110479774	110482032	110482110	ENST00000260283	ENSG00000137727	ARHGAP20	protein_coding	4.69826	8.39e-06	0.46553	0.0376982	1	PUTM
chr19:635358	rs55968972	C	T	0.91296	0.08704	downstream_gene_variant	261738_261739	19	885821	886201	889637	889807	ENST00000592373;ENST00000269814	ENSG00000175221	MED16	protein_coding	4.69294	8.57e-06	0.522449	0.0393582	1	PUTM
chr1:150960350	rs7532008	A	C	0.7388	0.2612	downstream_gene_variant	30619_30620	1	150236057	150236078	150236192	150236277	ENST00000369111	ENSG00000118298	CA14	protein_coding	-4.66615	9.54e-06	-0.606089	0.0231728	1	PUTM
chr2:89092696	rs184585	A	G	0.62199	0.37801	upstream_gene_variant	311101_311102	2	88890336	88890570	88892789	88892923	ENST00000477083	ENSG00000172071	EIF2AK3	protein_coding	-4.6095	1.19e-05	-0.407523	0.0200696	1	PUTM
chr22:50582868	rs59650998	C	A	0.9464	0.0536	downstream_gene_variant	366595_366596	22	50893242	50893373	50893444	50893571	ENST00000348911	ENSG00000100241	SBF1	protein_coding	4.78613	5.89e-06	0.976613	0.0222635	1	PUTM
chr16:87881474	rs56225907	G	A	0.92287	0.07713	intron_variant	214361_214362	16	87872319	87872423	87873307	87873431	ENST00000261622	ENSG00000103257	SLC7A5	protein_coding	5.15085	1.32e-06	0.806925	0.00881148	2	PUTM
chr16:15983753:T_TA	NA	R	I	0.94846	0.05154	upstream_gene_variant	195999_196001	16	15961276	15961373	15967347	15967484	ENST00000573429;ENST00000572415	ENSG00000133393	FOPNL	protein_coding	6.14621	1.63e-08	1.06241	3.93e-05	1	PUTM
chr8:37493504	rs74818677	T	C	0.93301	0.06699	downstream_gene_variant	505191_505192	8	38146004	38146274	38146910	38147023	ENST00000317025	ENSG00000147548	WHSC1L1	protein_coding	-4.60932	1.2e-05	-0.683705	0.037921	1	PUTM
chr1:12203195	rs11569951	A	G	0.93879	0.06121	upstream_gene_variant	4068_4070	1	11174869	11174944	11175452	11175525	ENST00000490931;ENST00000361445	ENSG00000198793	MTOR	protein_coding	4.72888	7.42e-06	0.659138	0.0316835	1	PUTM
chr2:132255717	rs7604329	G	A	0.90712	0.09288	upstream_gene_variant	318102_318107	2	132241532	132241791	132249448	132249544	ENST00000309451;ENST00000488586	ENSG00000173272	MZT2A	protein_coding	6.89525	4.92e-10	0.615064	1.23e-06	1	PUTM
chr1:39482931	rs1555744	A	G	0.85141	0.14859	upstream_gene_variant	13169_13170	1	39491989	39492074	39494394	39494612	ENST00000372969;ENST00000372967	ENSG00000168653	NDUFS5	protein_coding	6.63954	1.65e-09	0.866448	6.56e-06	1	PUTM
chr15:35709585:AAC_A	NA	R	D	0.80274	0.19726	upstream_gene_variant	169611_169612	15	34674997	34675254	34675641	34675729	ENST00000359187	ENSG00000175265	GOLGA8A	protein_coding	5.29437	7.1e-07	0.498888	0.00384226	1	PUTM
chr20:10314974	rs1543333	T	C	0.59549	0.40451	downstream_gene_variant	339049_339050	20	10620119	10620603	10621430	10621581	ENST00000423891;ENST00000254958	ENSG00000101384	JAG1	protein_coding	-4.80847	5.38e-06	-0.446262	0.02839	1	PUTM
chr12:119859978	rs61938079	G	A	0.91509	0.08491	downstream_gene_variant	133797_133798	12	120612964	120613015	120613548	120613677	ENST00000300648	ENSG00000089154	GCN1L1	protein_coding	4.72055	7.67e-06	0.830718	0.0358074	1	PUTM
chr5:130746524	rs257388	G	A	0.90136	0.09864	downstream_gene_variant	436602_436604	5	130940315	130940386	130970654	130970723	ENST00000515170;ENST00000308008	ENSG00000158987	RAPGEF6	protein_coding	4.76148	6.5e-06	0.9361	0.0207266	1	PUTM
chr14:20817133	rs3093897	G	C	0.7501	0.2499	intron_variant	146968_146970	14	20813090	20813246	20813552	20813623	ENST00000529465	ENSG00000129484	PARP2	protein_coding	8.61465	1.06e-13	0.851787	5.15e-10	1	PUTM
chr10:32316406:TCTA_	NA	R	D	0.79846	0.20154	intron_variant,feature_truncation	56122_56123	10	32297937	32300444	32304436	32304587	ENST00000302418	ENSG00000170759	KIF5B	protein_coding	6.89676	4.89e-10	0.532442	2.33e-06	1	PUTM
chr1:146704814	rs146123470	C	T	0.66429	0.33571	downstream_gene_variant	29506_29509	1	146414167	146414219	146418137	146418301	ENST00000309471	ENSG00000186275	NBPF12	protein_coding	4.61405	1.17e-05	0.547276	0.030552	1	PUTM
chr5:70307464	rs4976210	C	T	0.75368	0.24632	downstream_gene_variant	429827_429834	5	70196600	70196703	70197651	70197760	ENST00000504458;ENST00000317633	ENSG00000172058	SERF1A	protein_coding	-4.32737	3.58e-05	-0.413473	0.0457164	1	PUTM
chr5:70308251	rs28409706	T	C	0.75372	0.24628	downstream_gene_variant	429827_429834	5	70196600	70196703	70197651	70197760	ENST00000504458;ENST00000317633	ENSG00000172058	SERF1A	protein_coding	-4.32737	3.58e-05	-0.413473	0.0457164	1	PUTM
chr12:26602948	rs7131776	A	G	0.8694	0.1306	intron_variant	112115_112116	12	26748397	26748523	26749815	26750067	ENST00000381340	ENSG00000123104	ITPR2	protein_coding	-4.87815	4.05e-06	-0.281846	0.0275998	1	PUTM
chr12:26603107	rs1532721	T	C	0.8694	0.1306	intron_variant	112115_112116	12	26748397	26748523	26749815	26750067	ENST00000381340	ENSG00000123104	ITPR2	protein_coding	-4.87815	4.05e-06	-0.281846	0.0275998	1	PUTM
chr16:57354894	rs7191448	G	C	0.84	0.16	downstream_gene_variant	205331_205333	16	56642903	56642969	56643174	56643388	ENST00000567300;ENST00000563985	ENSG00000125148	MT2A	protein_coding	-4.72031	7.68e-06	-0.363746	0.0341756	1	PUTM
chr10:106250297	rs10786795	A	G	0.68494	0.31506	upstream_gene_variant	67361_67362	10	107005299	107005423	107006976	107007089	ENST00000369699;ENST00000369701	ENSG00000156395	SORCS3	protein_coding	5.4766	3.24e-07	0.498001	0.00182993	1	PUTM
chr3:9981505	rs7649914	C	A	0.92998	0.07002	upstream_gene_variant	368777_368778	3	10157375	10157503	10167309	10167392	ENST00000256463	ENSG00000254999	BRK1	protein_coding	4.96385	2.85e-06	0.464788	0.0131352	1	PUTM
chr3:13221838	rs357142	A	G	0.58395	0.41605	downstream_gene_variant	369179_369183	3	12045879	12046428	12182150	12182208	ENST00000432424;ENST00000426379	ENSG00000157152	SYN2	polymorphic_pseudogene	4.76512	6.41e-06	0.269589	0.0333956	1	PUTM
chr17:57577829	rs184408312	A	C	0.89569	0.10431	downstream_gene_variant	241334_241335	17	58529240	58529406	58531662	58531853	ENST00000589341	ENSG00000062725	APPBP2	protein_coding	4.50705	1.79e-05	0.428701	0.0341595	1	PUTM
chr1:150249349:G_GA	NA	I	R	0.52184	0.47816	upstream_gene_variant	30676_30677	1	150266754	150266869	150280481	150281414	ENST00000309092	ENSG00000187145	MRPS21	protein_coding	-4.5537	1.49e-05	-0.136718	0.0367846	1	PUTM
chr1:110254396	rs61628662	C	G	0.59216	0.40784	upstream_gene_variant	25502_25505	1	110257751	110257862	110259958	110260253	ENST00000483153	ENSG00000134201	GSTM5	protein_coding	8.60419	1.12e-13	1.08716	4.94e-10	1	PUTM
chr6:31012893	rs140433648	T	C	0.8704	0.1296	upstream_gene_variant	452224_452225	6	30695825	30695922	30697798	30697963	ENST00000456573;ENST00000376389	ENSG00000137312	FLOT1	protein_coding	-5.48428	3.13e-07	-0.316122	0.0057171	1	PUTM
chr19:52357777	rs11883265	G	A	0.75422	0.24578	downstream_gene_variant	291665_291666	19	52359062	52359220	52364156	52364231	ENST00000412216;ENST00000485702	ENSG00000161551	ZNF577	protein_coding	6.43191	4.37e-09	0.652463	2.97e-05	1	PUTM
chr2:205166492	rs13397660	C	T	0.87313	0.12687	upstream_gene_variant	328530_328531	2	204309590	204309733	204312681	204312802	ENST00000308091	ENSG00000173166	RAPH1	protein_coding	5.62869	1.66e-07	0.339549	0.000564469	1	PUTM
chr5:73963492	rs115601208	G	T	0.90525	0.09475	intron_variant	430565_430566	5	74012453	74012498	74014115	74014188	ENST00000503312	ENSG00000049860	HEXB	protein_coding	4.67372	9.25e-06	0.855399	0.0451404	1	PUTM
chr5:68828866	rs144351542	A	G	0.82113	0.17887	upstream_gene_variant	429783_429784	5	69733357	69733421	69736582	69736686	ENST00000513202	ENSG00000226259	GTF2H2B	pseudogene	-4.11952	7.83e-05	-0.444905	0.0139442	1	PUTM
chr4:106428563	rs6833742	T	A	0.70539	0.29461	downstream_gene_variant	414109_414110	4	107156425	107156524	107157546	107157676	ENST00000467183	ENSG00000145348	TBCK	protein_coding	4.72127	7.65e-06	0.450518	0.0338385	1	PUTM
chr15:26736038	rs7170393	G	A	0.4938	0.4938	downstream_gene_variant	167807_167813	15	26828478	26828561	26866460	26866681	ENST00000554556;ENST00000555632	ENSG00000166206	GABRB3	protein_coding	4.94966	3.02e-06	0.303595	0.0197512	1	PUTM
chr16:30324494	rs2911213	C	T	0.55775	0.44225	upstream_gene_variant	200386_200387	16	29442599	29442801	29442949	29443092	ENST00000532337	ENSG00000254634	RP11-231C14.3	pseudogene	-6.39243	5.25e-09	-0.3857	1.11e-05	1	PUTM
chr5:74052490:G_GTA	NA	R	I	0.74565	0.25435	upstream_gene_variant	430630_430631	5	74069692	74069885	74072428	74072629	ENST00000296802;ENST00000515524	ENSG00000164346	NSA2	protein_coding	-4.71816	7.74e-06	-0.331851	0.036764	1	PUTM
chr11:68636775	rs496476	C	G	0.91467	0.08533	upstream_gene_variant	91418_91419	11	67939143	67939176	67941270	67941380	ENST00000524672;ENST00000323599	ENSG00000110066	SUV420H1	protein_coding	4.60008	1.24e-05	0.718973	0.0429801	1	PUTM
chr2:171026806:CTG_C	NA	R	D	0.6	0.4	regulatory_region_variant	322424_322429	2	170937054	170937194	170938235	170938365	ENST00000430321;ENST00000484596	ENSG00000144357	UBR3	protein_coding	4.86516	4.27e-06	0.352502	0.0254951	1	PUTM
chr1:111112353	rs12404409	T	G	0.76421	0.23579	downstream_gene_variant	25628_25629	1	110562169	110562248	110563352	110563473	ENST00000481423	ENSG00000168710	AHCYL1	protein_coding	4.63189	1.09e-05	0.229927	0.0468378	1	PUTM
chr2:33229912	rs219175	G	T	0.5224	0.4776	upstream_gene_variant	302245_302246	2	33780597	33780634	33783277	33783403	ENST00000402538	ENSG00000152689	RASGRP3	protein_coding	-5.62724	1.68e-07	-0.652832	0.00106148	1	PUTM
chr22:37875957	rs56181145	G	A	0.89682	0.10318	upstream_gene_variant	362549_362552	22	38266182	38266354	38270376	38270531	ENST00000464790;ENST00000406934	ENSG00000100129	EIF3L	protein_coding	-4.72473	7.54e-06	-0.303998	0.0319758	1	PUTM
chr3:26923271	rs144175590	C	T	0.83743	0.16257	regulatory_region_variant	371239_371241	3	27446320	27446454	27453132	27453239	ENST00000437266	ENSG00000033867	SLC4A7	protein_coding	5.22722	9.44e-07	0.536472	0.00491268	1	PUTM
chr1:144474542	rs10907360	T	C	0.51476	0.48524	downstream_gene_variant	28555_28556	1	144676873	144677049	144677238	144677362	ENST00000313342	ENSG00000215861	WI2-1896O14.1	pseudogene	-3.95921	0.000140906	-0.170896	0.0422719	1	PUTM
chr6:135330873	rs9389255	G	A	0.51038	0.48962	intron_variant	467260_467262	6	135300315	135300406	135303595	135303700	ENST00000526100	ENSG00000112339	HBS1L	protein_coding	5.25046	8.56e-07	0.232017	0.00331713	1	PUTM
chr17:36630271	rs113353816	C	T	0.83744	0.16256	downstream_gene_variant	231364_231366	17	36943075	36943173	36955518	36955775	ENST00000311500	ENSG00000141720	PIP4K2B	protein_coding	4.56449	1.43e-05	0.450494	0.0485562	1	PUTM
chr10:95466613:AG_A	NA	D	R	0.50292	0.49708	upstream_gene_variant	64149_64150	10	95459786	95459863	95462131	95462325	ENST00000359204;ENST00000536233	ENSG00000148690	FRA10AC1	protein_coding	-5.40015	4.51e-07	-0.37586	0.00202496	1	PUTM
chr10:4971289	rs4277002	G	A	0.61458	0.38542	intron_variant	52393_52394	10	5009118	5009235	5010500	5010578	ENST00000380859	ENSG00000187134	AKR1C1	protein_coding	-4.83577	4.81e-06	-0.565443	0.0329713	1	PUTM
chr7:91605242:T_TG	NA	R	I	0.9285	0.0715	downstream_gene_variant	485686_485688	7	92206968	92207031	92207463	92207496	ENST00000427372;ENST00000415397	ENSG00000234545	FAM133B	protein_coding	-4.76079	6.52e-06	-0.394486	0.0197936	1	PUTM
chr16:30340870	rs7404371	C	T	0.5713	0.4287	intron_variant	201413_201414	16	30278873	30278993	30279722	30279882	ENST00000529428	ENSG00000183604	RP11-347C12.2	pseudogene	-4.98739	2.58e-06	-0.411317	0.00520199	1	PUTM
chrX:34793803	rs5928649	C	G	0.86328	0.13672	upstream_gene_variant	594026_594027	X	34645180	34648608	34657363	34657504	ENST00000275954	ENSG00000147027	TMEM47	protein_coding	4.73875	7.13e-06	0.238077	0.022303	1	PUTM
chr1:226087795	rs111578161	A	G	0.93685	0.06315	upstream_gene_variant	47852_47853	1	226048559	226048697	226049917	226050051	ENST00000366835	ENSG00000196187	TMEM63A	protein_coding	4.7499	6.81e-06	0.423969	0.0279197	1	PUTM
chr7:23251005	rs858279	T	C	0.64306	0.35694	upstream_gene_variant	475478_475479	7	23292925	23293078	23293787	23293931	ENST00000465673	ENSG00000136235	GPNMB	protein_coding	5.98347	3.42e-08	0.676907	0.000190322	1	PUTM
chr2:220152359	rs7596956	T	C	0.78358	0.21642	downstream_gene_variant	331874_331875	2	220167465	220167559	220168456	220168553	ENST00000451506;ENST00000423636	ENSG00000054356	PTPRN	protein_coding	-5.74043	1.02e-07	-0.306513	0.000377894	1	PUTM
chr9:133528292:C_CA	NA	R	I	0.9362	0.0638	downstream_gene_variant	536229_536230	9	132632731	132632826	132635760	132635794	ENST00000315480	ENSG00000136878	USP20	protein_coding	4.78118	6.01e-06	0.781354	0.0268881	1	PUTM
chr12:121028398	rs66840048	T	C	0.86239	0.13761	downstream_gene_variant	133991_133994	12	120884459	120884632	120894878	120894982	ENST00000548171	ENSG00000257218	GATC	protein_coding	-4.64335	1.04e-05	-0.611105	0.0459709	1	PUTM
chr10:2789371	rs61834753	C	T	0.70177	0.29823	downstream_gene_variant	52239_52240	10	3200231	3200345	3201105	3201150	ENST00000224949;ENST00000430362	ENSG00000107959	PITRM1	protein_coding	-4.79873	5.59e-06	-0.477994	0.0377237	1	PUTM
chr16:28052963	rs205391	C	T	0.8168	0.1832	upstream_gene_variant	199902_199903	16	28735978	28736104	28736239	28736333	ENST00000331666	ENSG00000184110	EIF3C	protein_coding	5.02177	2.24e-06	0.326579	0.00610416	1	PUTM
chr10:127462833	rs28381281	C	T	0.57394	0.42606	downstream_gene_variant	70168_70170	10	127484671	127484757	127486633	127486669	ENST00000462490;ENST00000465577	ENSG00000188690	UROS	protein_coding	5.78089	8.49e-08	0.429075	0.000426842	1	PUTM
chrX:135809570	rs7883404	C	T	0.85777	0.14223	intron_variant	604947_604948	X	135764048	135764127	135764916	135765003	ENST00000250617	ENSG00000129675	ARHGEF6	protein_coding	-5.05375	1.96e-06	-0.333593	0.0033976	1	PUTM
chr19:33601899:A_ATT	NA	R	I	0.89063	0.10937	downstream_gene_variant	278062_278063	19	33953900	33953947	33954892	33954968	ENST00000588719	ENSG00000124299	PEPD	protein_coding	4.70258	8.24e-06	0.897399	0.0456241	1	PUTM
chr10:51800261	rs2805343	A	G	0.6174	0.3826	upstream_gene_variant	58751_58752	10	51854907	51854967	51855358	51855538	ENST00000434114	ENSG00000099290	FAM21A	protein_coding	-5.43937	3.8e-07	-0.305203	0.000984344	1	PUTM
chr18:44112580	rs41393146	C	G	0.80591	0.19409	downstream_gene_variant	257317_257320	18	44395274	44395312	44400895	44401035	ENST00000398654	ENSG00000078043	PIAS2	protein_coding	5.03749	2.1e-06	0.6351	0.00897605	1	PUTM
chr16:30198151	rs1132812	G	A	0.57538	0.42462	upstream_gene_variant	200374_200375	16	29396970	29397006	29397115	29397176	ENST00000524087	ENSG00000254206	61E3.4	protein_coding	-4.96626	2.82e-06	-0.319323	0.00584318	1	PUTM
chr12:53440582	rs11610008	T	C	0.5707	0.4293	upstream_gene_variant	118458_118460	12	53456872	53457041	53457132	53457201	ENST00000314250	ENSG00000111077	TENC1	protein_coding	5.0662	1.86e-06	0.223104	0.00933449	1	PUTM
chr10:51801386	rs7081554	A	G	0.63869	0.36131	upstream_gene_variant	58746_58748	10	51851190	51851278	51851921	51851993	ENST00000434114	ENSG00000099290	FAM21A	protein_coding	4.96409	2.84e-06	0.40217	0.00735719	1	PUTM
chr6:29884243	rs143095966	A	G	0.43461	0.43461	downstream_gene_variant	451600_451601	6	29857483	29857600	29858040	29858073	ENST00000383620	ENSG00000206341	HLA-H	pseudogene	-7.36612	5.1e-11	-1.06727	5.68e-07	1	PUTM
chr4:47203863	rs10004181	T	C	0.64551	0.35449	upstream_gene_variant	406515_406516	4	46307709	46307728	46312189	46312272	ENST00000514193;ENST00000513005	ENSG00000151834	GABRA2	protein_coding	4.71975	7.69e-06	0.334947	0.0302212	1	PUTM
chr1:154733628:T_TA	NA	I	R	0.83148	0.16852	downstream_gene_variant	34283_34286	1	155736417	155736500	155737215	155737332	ENST00000465587	ENSG00000116580	GON4L	protein_coding	4.77922	6.05e-06	0.545418	0.0156244	1	PUTM
chr17:5482132	rs12945113	G	A	0.79787	0.20213	upstream_gene_variant	219017_219018	17	5365638	5365866	5366848	5367009	ENST00000574023;ENST00000225296	ENSG00000005100	DHX33	protein_coding	4.78674	5.87e-06	0.64548	0.0359615	1	PUTM
chr19:13401197	rs72993592	T	G	0.86062	0.13938	downstream_gene_variant	271219_271220	19	13050241	13050445	13050866	13050961	ENST00000316448	ENSG00000179218	CALR	protein_coding	-4.87968	4.02e-06	-0.329736	0.0150311	1	PUTM
chr6:42920844	rs4469287	T	G	0.53614	0.46386	downstream_gene_variant	457673_457674	6	42932527	42932667	42932812	42932890	ENST00000244546	ENSG00000124587	PEX6	protein_coding	8.51841	1.72e-13	0.919472	6.47e-10	1	PUTM
chr10:24829062	rs11014146	T	G	0.52405	0.47595	upstream_gene_variant	55181_55183	10	25755579	25755648	25839904	25840014	ENST00000482641;ENST00000376351	ENSG00000151025	GPR158	protein_coding	-5.00456	2.4e-06	-0.320494	0.0169089	1	PUTM
chr16:3583173	rs3751837	C	T	0.77698	0.22302	3_prime_UTR_variant	192885_192888	16	3582785	3582841	3583098	3583155	ENST00000572632;ENST00000341633	ENSG00000103351	CLUAP1	protein_coding	-5.58284	2.04e-07	-0.689635	0.000859346	1	PUTM
chr17:49620342	rs12602386	T	A	0.73288	0.26712	upstream_gene_variant	239468_239469	17	49270788	49270871	49272574	49272722	ENST00000405860	ENSG00000011258	MBTD1	protein_coding	4.63925	1.06e-05	0.488883	0.0447847	1	PUTM
chr4:171040332	rs148577353	A	G	0.92476	0.07524	upstream_gene_variant	420470_420472	4	171008266	171008399	171009546	171009581	ENST00000337664;ENST00000505906	ENSG00000109576	AADAT	protein_coding	5.56165	2.23e-07	1.31779	0.00108833	1	PUTM
chr9:133981356	rs150355678	C	T	0.9413	0.0587	upstream_gene_variant	536636_536638	9	134008583	134008596	134010284	134010391	ENST00000530843	ENSG00000126883	NUP214	protein_coding	4.63795	1.07e-05	1.13872	0.0473214	1	PUTM
chr22:43745129	rs933258	G	C	0.87936	0.12064	upstream_gene_variant	364702_364705	22	42992191	42992371	42995703	42995799	ENST00000445215	ENSG00000100227	POLDIP3	protein_coding	4.72207	7.62e-06	0.482015	0.0380521	1	PUTM
chr9:139388636	rs75837171	C	G	0.94403	0.05597	upstream_gene_variant	539193_539194	9	140055740	140055868	140056375	140056540	ENST00000471122	ENSG00000176884	GRIN1	protein_coding	4.88148	3.99e-06	0.682678	0.0150329	1	PUTM
chr2:225127959	rs55637230	G	A	0.84803	0.15197	regulatory_region_variant	332744_332746	2	225721576	225721699	225727380	225727463	ENST00000258390	ENSG00000135905	DOCK10	protein_coding	4.79967	5.57e-06	0.376494	0.0290547	1	PUTM
chr1:145507826	rs872786	A	T	0.57514	0.42486	downstream_gene_variant	28846_28849	1	145320510	145320619	145322771	145322851	ENST00000490598	ENSG00000163386	NBPF10	protein_coding	4.44702	2.26e-05	0.20534	0.00822604	1	PUTM
chr22:29622977	rs132392	T	A	0.55731	0.44269	downstream_gene_variant	359531_359533	22	29730253	29730399	29734978	29735122	ENST00000472057	ENSG00000100280	AP1B1	protein_coding	-4.80834	5.38e-06	-0.270958	0.0191788	1	PUTM
chr3:180611427	rs6778573	A	T	0.706	0.294	intron_variant	395960_395964	3	180687979	180688146	180693909	180694070	ENST00000481383;ENST00000482125	ENSG00000114416	FXR1	protein_coding	-5.19079	1.1e-06	-0.260347	0.00363103	1	PUTM
chr6:160394730	rs3777420	A	G	0.85361	0.14639	intron_variant	470427_470428	6	160482784	160482960	160483563	160483651	ENST00000356956	ENSG00000197081	IGF2R	protein_coding	-5.27613	7.67e-07	-0.714836	0.00460426	1	PUTM
chr19:33868013	rs1469084	G	A	0.55188	0.44812	upstream_gene_variant	278151_278154	19	34717312	34717369	34718269	34718522	ENST00000433627;ENST00000590416	ENSG00000257103	LSM14A	protein_coding	-4.7133	7.9e-06	-0.265668	0.0410981	1	PUTM
chr14:39569792	rs10141243	T	C	0.82542	0.17458	upstream_gene_variant	152653_152654	14	39645730	39645799	39646615	39646688	ENST00000216832	ENSG00000100941	PNN	protein_coding	4.74564	6.93e-06	0.233805	0.0370277	1	PUTM
chr14:88829975	rs1028455	T	A	0.69023	0.30977	upstream_gene_variant	160925_160926	14	88892575	88893048	88893973	88894040	ENST00000045347	ENSG00000042317	SPATA7	protein_coding	5.87193	5.65e-08	0.485054	0.000278124	1	PUTM
chr10:80059073	rs7076620	A	G	0.62412	0.37588	downstream_gene_variant	62227_62228	10	79799961	79799983	79800372	79800428	ENST00000485708	ENSG00000138326	RPS24	protein_coding	5.06869	1.84e-06	0.180155	0.00779099	1	PUTM
chr12:77315824	rs11116211	A	G	0.79166	0.20834	upstream_gene_variant	125752_125755	12	77254063	77254193	77256955	77257124	ENST00000311083	ENSG00000175183	CSRP2	protein_coding	-5.71064	1.16e-07	-0.639918	0.000539422	1	PUTM
chr10:106271423:T_TA	NA	I	R	0.66088	0.33912	upstream_gene_variant	67092_67094	10	105658634	105658758	105659819	105659981	ENST00000466828	ENSG00000107960	OBFC1	protein_coding	5.66911	1.39e-07	0.529617	0.000521414	1	PUTM
chr19:35817789	rs73031751	C	T	0.92165	0.07835	upstream_gene_variant	279962_279965	19	36616352	36616425	36616569	36616680	ENST00000468156;ENST00000589996	ENSG00000105254	TBCB	protein_coding	4.94909	3.02e-06	0.451068	0.014045	1	PUTM
chr20:48642347	rs79821982	C	T	0.9067	0.0933	regulatory_region_variant	345727_345728	20	47790731	47790806	47795658	47795781	ENST00000340954	ENSG00000124214	STAU1	protein_coding	5.05476	1.95e-06	0.838994	0.0102672	1	PUTM
chr4:187101581	rs7696233	C	T	0.5852	0.4148	downstream_gene_variant	422060_422062	4	187086497	187086618	187088121	187088250	ENST00000227065	ENSG00000109794	FAM149A	protein_coding	4.88376	3.96e-06	0.293236	0.0250115	1	PUTM
chr16:30385837	rs8050812	C	T	0.75392	0.24608	upstream_gene_variant	201425_201428	16	30290253	30290394	30291013	30291115	ENST00000532983;ENST00000529428	ENSG00000183604	RP11-347C12.2	pseudogene	-5.5596	2.25e-07	-0.56757	0.000454182	1	PUTM
chr12:116924743	rs73403001	A	C	0.94038	0.05962	downstream_gene_variant	133187_133188	12	117615324	117615446	117624281	117624376	ENST00000549689	ENSG00000135108	FBXO21	protein_coding	4.70421	8.19e-06	0.480569	0.0399382	1	PUTM
chr4:120376381	rs4001185	T	C	0.76731	0.23269	intron_variant	415566_415569	4	120381885	120381982	120382871	120383006	ENST00000508519	ENSG00000245958	RP11-33B1.1	pseudogene	6.99431	3.07e-10	0.778219	1.67e-06	1	PUTM
chr20:5733325	rs13039208	C	T	0.67526	0.32474	upstream_gene_variant	338724_338725	20	6011930	6012016	6012657	6012726	ENST00000464921	ENSG00000088766	CRLS1	protein_coding	5.28379	7.42e-07	0.525987	0.00419343	1	PUTM
chr16:56193426	rs11865204	T	G	0.76562	0.23438	downstream_gene_variant	205396_205397	16	56701223	56701292	56701877	56701933	ENST00000379811;ENST00000568675	ENSG00000125144	MT1G	protein_coding	4.64889	1.02e-05	0.955091	0.0460815	1	PUTM
chr3:53444897	rs111982009	A	G	0.91458	0.08542	upstream_gene_variant	379276_379278	3	52643328	52643971	52649366	52649472	ENST00000412587	ENSG00000163939	PBRM1	protein_coding	4.54635	1.53e-05	0.520423	0.0455592	1	PUTM
chr3:50416501	rs5030977	C	T	0.91389	0.08611	downstream_gene_variant	377624_377625	3	50112633	50112763	50114440	50114680	ENST00000419610;ENST00000454079	ENSG00000004534	RBM6	protein_coding	-4.66416	9.61e-06	-0.370637	0.0256161	1	PUTM
chr1:39409541	rs28589526	G	A	0.93959	0.06041	downstream_gene_variant	13362_13367	1	39994726	39994836	40007391	40007513	ENST00000417869	ENSG00000182109	RP11-69E11.4	antisense	4.7994	5.58e-06	0.927979	0.0213654	1	PUTM
chr1:144474542	rs10907360	T	C	0.51476	0.48524	downstream_gene_variant	28758_28764	1	145015958	145016011	145021111	145021167	ENST00000528661;ENST00000526359	ENSG00000178104	PDE4DIP	protein_coding	-4.72053	7.67e-06	-0.227326	0.00279182	1	PUTM
chr2:87507454	rs4971903	A	G	0.53949	0.46051	upstream_gene_variant	310858_310859	2	87261274	87261366	87264416	87264651	ENST00000452554	ENSG00000231259	AC125232.1	pseudogene	4.77781	6.09e-06	0.419087	0.00921748	1	PUTM
chr22:36221904	rs8140487	C	T	0.70847	0.29153	downstream_gene_variant	361492_361494	22	35817310	35817453	35819206	35819334	ENST00000216122	ENSG00000100297	MCM5	protein_coding	4.90335	3.65e-06	0.500501	0.0189461	1	PUTM
chr9:16188771	rs56222853	G	A	0.79588	0.20412	upstream_gene_variant	522026_522027	9	17388159	17388251	17394531	17395067	ENST00000262360	ENSG00000044459	CNTLN	protein_coding	5.04266	2.05e-06	0.463533	0.0145451	1	PUTM
chr17:49613095	rs9899744	C	T	0.81957	0.18043	regulatory_region_variant	239240_239243	17	48814647	48814840	48815497	48815560	ENST00000504563;ENST00000508045	ENSG00000108848	LUC7L3	protein_coding	4.71108	7.97e-06	0.496867	0.0323437	1	PUTM
chr1:204055444	rs11240660	A	G	0.81422	0.18578	downstream_gene_variant	43914_43915	1	203819642	203819809	203820184	203820252	ENST00000332127;ENST00000495527	ENSG00000058673	ZC3H11A	protein_coding	5.26725	7.97e-07	0.366858	0.00348655	1	PUTM
chr7:154661721	rs111905473	A	G	0.62715	0.37285	intron_variant	498254_498255	7	154664333	154664403	154667615	154667810	ENST00000479637	ENSG00000130226	DPP6	protein_coding	5.7546	9.54e-08	0.234578	0.000859916	1	PUTM
chr17:73120928	rs750844	G	A	0.69881	0.30119	downstream_gene_variant	246745_246747	17	74041372	74041467	74042118	74042142	ENST00000592704;ENST00000586859	ENSG00000167881	SRP68	protein_coding	5.18783	1.12e-06	0.378982	0.00535949	1	PUTM
chr11:118928098	rs138946558	C	T	0.94683	0.05317	upstream_gene_variant	100815_100816	11	118038799	118039010	118039299	118039466	ENST00000278947	ENSG00000149575	SCN2B	protein_coding	4.76922	6.3e-06	0.769623	0.0295566	1	PUTM
chr6:79294522	rs7746355	A	C	0.78731	0.21269	downstream_gene_variant	461555_461556	6	79650262	79651047	79655016	79655214	ENST00000479165	ENSG00000146247	PHIP	protein_coding	4.70282	8.23e-06	0.376822	0.0474738	1	PUTM
chr11:46345665	rs9988823	A	G	0.77262	0.22738	upstream_gene_variant	81347_81352	11	45670426	45672515	45673542	45673640	ENST00000308064	ENSG00000175264	CHST1	protein_coding	-4.69833	8.38e-06	-0.24887	0.0287338	1	PUTM
chr11:18764026	rs4757707	G	C	0.60862	0.39138	missense_variant	78485_78486	11	18763808	18764050	18764538	18764622	ENST00000496201	ENSG00000110786	PTPN5	protein_coding	-4.93636	3.19e-06	-0.204962	0.0161754	1	PUTM
chr16:30155031	rs7197001	C	T	0.55198	0.44802	upstream_gene_variant	200500_200501	16	29544715	29544858	29547348	29547503	ENST00000566127	ENSG00000205534	RP11-345J4.8	pseudogene	-5.50618	2.85e-07	-0.390175	0.000617815	1	PUTM
chr16:30400128	rs9989385	C	T	0.66535	0.33465	upstream_gene_variant	201417_201418	16	30281385	30281486	30284349	30284551	ENST00000532983	ENSG00000183604	RP11-347C12.2	pseudogene	-6.87484	5.42e-10	-0.555781	1.09e-06	1	PUTM
chr16:30155031	rs7197001	C	T	0.55198	0.44802	upstream_gene_variant	200387_200388	16	29442949	29443092	29445582	29445737	ENST00000532337	ENSG00000254634	RP11-231C14.3	pseudogene	-5.53539	2.51e-07	-0.400383	0.000530681	1	PUTM
chr22:22062213	rs762349	T	C	0.93282	0.06718	downstream_gene_variant	357043_357044	22	22043020	22043138	22048104	22048161	ENST00000417788	ENSG00000100023	PPIL2	protein_coding	5.82775	6.88e-08	1.12279	0.000222107	1	PUTM
chr10:73610982	rs2070188	G	A	0.85447	0.14553	5_prime_UTR_variant	60803_60804	10	73591602	73591677	73594128	73594262	ENST00000394934	ENSG00000197746	PSAP	protein_coding	-5.16885	1.21e-06	-0.297745	0.00536193	1	PUTM
chr2:10160002	rs6713406	G	A	0.6546	0.3454	upstream_gene_variant	297694_297696	2	9552432	9552534	9554306	9554385	ENST00000460001;ENST00000483795	ENSG00000119185	ITGB1BP1	protein_coding	4.73487	7.24e-06	0.278992	0.0379879	1	PUTM
chr2:41259552	rs76449149	A	C	0.92861	0.07139	upstream_gene_variant	303330_303331	2	40366540	40366816	40387904	40388004	ENST00000407929	ENSG00000183023	SLC8A1	protein_coding	5.1902	1.1e-06	0.655222	0.00642184	1	PUTM
chr6:32362416	rs114249283	G	T	0.77239	0.22761	downstream_gene_variant	454535_454536	6	32548522	32548633	32549333	32549615	ENST00000360004	ENSG00000196126	HLA-DRB1	protein_coding	-6.68443	1.34e-09	-1.06711	1.82e-05	1	PUTM
chr1:115590024	rs6657401	G	A	0.92165	0.07835	upstream_gene_variant	27025_27027	1	115260577	115260837	115261233	115261366	ENST00000534699;ENST00000261443	ENSG00000009307	CSDE1	protein_coding	-4.85519	4.45e-06	-0.201199	0.0199122	1	PUTM
chr6:17838207:A_AC	NA	R	I	0.68532	0.31468	intron_variant,feature_elongation	449842_449843	6	17831331	17831466	17834191	17834302	ENST00000259711	ENSG00000137177	KIF13A	protein_coding	5.55862	2.26e-07	0.33849	0.00127943	1	PUTM
chr12:54274967	rs78377502	C	T	0.74414	0.25586	downstream_gene_variant	119753_119755	12	54978043	54978104	54982188	54982299	ENST00000547826	ENSG00000135447	PPP1R1A	protein_coding	-4.85623	4.43e-06	-0.28075	0.0202086	1	PUTM
chr1:110259016	rs3768490	G	T	0.63105	0.36895	3_prime_UTR_variant	25492_25493	1	110254888	110254970	110255239	110255315	ENST00000429410;ENST00000256593	ENSG00000134201	GSTM5	protein_coding	6.03873	2.66e-08	0.802611	0.000117433	1	PUTM
chr2:99967531	rs2204896	C	T	0.84884	0.15116	intron_variant	313289_313290	2	100006180	100006312	100006681	100006864	ENST00000289371	ENSG00000158417	EIF5B	protein_coding	4.82134	5.1e-06	0.25428	0.0184061	1	PUTM
chr21:38494918	rs6517404	G	A	0.50986	0.49014	intron_variant	351582_351584	21	38460132	38460175	38460495	38460646	ENST00000479930	ENSG00000182670	TTC3	protein_coding	-5.75956	9.33e-08	-0.249365	0.000502926	1	PUTM
chr12:1067680	rs12227136	C	T	0.90118	0.09882	downstream_gene_variant	105205_105207	12	970178	970509	971248	971436	ENST00000315939	ENSG00000060237	WNK1	protein_coding	-4.87942	4.03e-06	-0.315061	0.0177575	1	PUTM
chr10:127467300	rs7919631	C	G	0.52902	0.47098	downstream_gene_variant	70176_70177	10	127495981	127496056	127500782	127500857	ENST00000368778;ENST00000368774	ENSG00000188690	UROS	protein_coding	8.00695	2.2e-12	0.376264	1.1e-08	1	PUTM
chr1:144521492	rs1065561	T	G	0.9159	0.0841	downstream_gene_variant	28735_28742	1	144952565	144952689	144994590	144994701	ENST00000526445;ENST00000496572	ENSG00000178104	PDE4DIP	protein_coding	-4.42414	2.47e-05	-0.488133	0.00898895	1	PUTM
chr18:8467173	rs611625	G	T	0.7183	0.2817	downstream_gene_variant	252704_252711	18	7955118	7955412	8069683	8069710	ENST00000332175;ENST00000578916	ENSG00000173482	PTPRM	protein_coding	5.10803	1.56e-06	0.283472	0.0119048	1	PUTM
chrX:110003962	rs12689346	C	T	0.72	0.28	intron_variant	602384_602385	X	109937390	109937559	109943881	109943949	ENST00000218054	ENSG00000101938	CHRDL1	protein_coding	4.4267	2.45e-05	0.257236	0.0216639	1	PUTM
chr15:44138492	rs7174241	T	C	0.85478	0.14522	downstream_gene_variant	172758_172762	15	43888053	43888275	43888404	43888490	ENST00000437534	ENSG00000237289	CKMT1B	protein_coding	5.92132	4.53e-08	0.474796	6.87e-05	1	PUTM
chr2:40099764	rs61049427	T	C	0.88622	0.11378	upstream_gene_variant	303220_303221	2	39583389	39583480	39605206	39605264	ENST00000429397	ENSG00000011566	MAP4K3	protein_coding	4.70625	8.12e-06	0.69172	0.0367618	1	PUTM
chr8:131161388	rs11787251	A	G	0.90977	0.09023	intron_variant	516477_516479	8	131088593	131088652	131092147	131092217	ENST00000521075	ENSG00000153317	ASAP1	protein_coding	4.97379	2.73e-06	0.510119	0.0171512	1	PUTM
chr7:130796652	rs10253511	T	C	0.93668	0.06332	upstream_gene_variant	493310_493311	7	129824023	129824095	129825031	129825207	ENST00000336804	ENSG00000146842	TMEM209	protein_coding	4.89421	3.79e-06	0.74925	0.0159254	1	PUTM
chr21:38488922:CA_C	NA	D	R	0.52509	0.47491	intron_variant	351581_351582	21	38459546	38459701	38460132	38460175	ENST00000484047;ENST00000479930	ENSG00000182670	TTC3	protein_coding	5.78047	8.5e-08	0.247824	0.000458246	1	PUTM
chr16:69669655	rs62049970	G	C	0.90802	0.09198	downstream_gene_variant	210338_210340	16	70289637	70289739	70291935	70292118	ENST00000564359;ENST00000569825	ENSG00000090861	AARS	protein_coding	4.52622	1.66e-05	0.394416	0.0410446	1	PUTM
chr10:71371976	rs4746873	G	A	0.82312	0.17688	downstream_gene_variant	60025_60026	10	70412257	70412351	70426801	70427013	ENST00000373644	ENSG00000138336	TET1	protein_coding	4.82798	4.97e-06	0.452737	0.0268174	1	PUTM
chr4:122582065	rs34579832	G	A	0.74919	0.25081	downstream_gene_variant	415798_415799	4	122590756	122590879	122591108	122591167	ENST00000506395	ENSG00000164111	ANXA5	protein_coding	5.13199	1.41e-06	0.221224	0.0074852	1	PUTM
chr9:114184259	rs16916091	G	C	0.94586	0.05414	downstream_gene_variant	531767_531769	9	114332370	114332489	114337013	114337122	ENST00000374324	ENSG00000106853	PTGR1	protein_coding	5.94956	3.98e-08	0.582356	0.00023011	1	PUTM
chr2:207503668	rs11895936	G	A	0.54277	0.45723	upstream_gene_variant	328749_328751	2	206997668	206997829	207003208	207003338	ENST00000233190	ENSG00000023228	NDUFS1	protein_coding	-4.76883	6.31e-06	-0.18334	0.0287822	1	PUTM
chr3:179670014	rs73178021	C	T	0.94193	0.05807	downstream_gene_variant	395867_395868	3	180337046	180337153	180337598	180337758	ENST00000476379;ENST00000442201	ENSG00000145075	CCDC39	protein_coding	4.89533	3.77e-06	0.82537	0.0137242	1	PUTM
chr21:38487287	rs8130549	A	G	0.61639	0.38361	intron_variant	351641_351642	21	38544896	38545046	38555075	38555215	ENST00000479930	ENSG00000182670	TTC3	protein_coding	5.24791	8.65e-07	0.175936	0.0046619	1	PUTM
chr17:44265839	rs116588581	C	T	0.57607	0.42393	upstream_gene_variant	236613_236614	17	44380003	44380075	44382874	44382946	ENST00000320254	ENSG00000176681	LRRC37A	protein_coding	-5.17584	1.17e-06	-0.46943	0.00635402	1	PUTM
chr7:99927436	rs60750824	A	G	0.81584	0.18416	upstream_gene_variant	487820_487824	7	99935801	99935887	99936395	99936512	ENST00000470714	ENSG00000121716	PILRB	protein_coding	-5.86695	5.78e-08	-0.682928	0.000158631	1	PUTM
chr17:17549080	rs151127579	C	T	0.93299	0.06701	downstream_gene_variant	224706_224708	17	18205198	18205299	18205577	18205748	ENST00000581536;ENST00000582981	ENSG00000177302	TOP3A	protein_coding	4.87566	4.09e-06	0.777513	0.01203	1	PUTM
chr17:17540249	rs62066215	A	G	0.93466	0.06534	downstream_gene_variant	224706_224708	17	18205198	18205299	18205577	18205748	ENST00000581536;ENST00000582981	ENSG00000177302	TOP3A	protein_coding	-4.66963	9.5e-06	-9.13501	0.0279487	2	PUTM
chr17:44794558	rs12951057	C	G	0.82665	0.17335	downstream_gene_variant	236654_236655	17	44554137	44554325	44564410	44564507	ENST00000570034	ENSG00000260075	NSFP1	pseudogene	-6.40375	4.98e-09	-0.339066	2.77e-05	1	PUTM
chr12:9747361	rs10844141	G	A	0.49253	0.49253	downstream_gene_variant	109070_109071	12	9723361	9723488	9724056	9724169	ENST00000520314	ENSG00000214776	RP11-726G1.1	pseudogene	-7.29339	7.26e-11	-0.794833	3.96e-07	1	PUTM
chr12:10118382	rs620518	T	G	0.9297	0.0703	downstream_gene_variant	109070_109071	12	9723361	9723488	9724056	9724169	ENST00000520314	ENSG00000214776	RP11-726G1.1	pseudogene	4.80725	5.46e-06	1.0497	0.0298173	2	PUTM
chr1:178813531	rs3766642	G	A	0.92164	0.07836	downstream_gene_variant	40414_40415	1	179819979	179820498	179821766	179821946	ENST00000367612	ENSG00000169905	TOR1AIP2	protein_coding	5.03426	2.13e-06	0.674693	0.0114991	1	PUTM
chr13:36736922	rs2322894	G	C	0.92473	0.07527	regulatory_region_variant	140283_140284	13	36521494	36521594	36686005	36686352	ENST00000255448	ENSG00000133083	DCLK1	protein_coding	4.90606	3.61e-06	0.538227	0.0185015	1	PUTM
chr1:179863237	rs486906	T	G	0.6336	0.3664	intron_variant	40440_40441	1	179858447	179858504	179869260	179869302	ENST00000529091	ENSG00000143337	TOR1AIP1	protein_coding	5.92262	4.5e-08	0.384103	0.000244818	1	PUTM
chrX:30917669	rs5972260	T	G	0.90743	0.09257	downstream_gene_variant	593988_593991	X	32717228	32717410	32827609	32827728	ENST00000288447	ENSG00000198947	DMD	protein_coding	5.30358	6.82e-07	0.588368	0.00485696	1	PUTM
chr4:78927916	rs7669118	A	G	0.73234	0.26766	downstream_gene_variant	410300_410305	4	77926753	77926949	77932887	77932928	ENST00000512333;ENST00000512778	ENSG00000138758	2011-09-01	protein_coding	5.00341	2.42e-06	0.419519	0.0149466	1	PUTM
chr4:184213954	rs2309871	A	T	0.78354	0.21646	downstream_gene_variant	421194_421195	4	183672952	183673185	183674602	183674757	ENST00000502950	ENSG00000218336	TENM3	protein_coding	-4.8766	4.07e-06	-0.519267	0.0349206	1	PUTM
chr11:57903862	rs2443441	A	C	0.68285	0.31715	downstream_gene_variant	83689_83690	11	57460082	57460174	57461254	57461387	ENST00000287169	ENSG00000156599	ZDHHC5	protein_coding	5.56747	2.18e-07	0.41458	0.001098	1	PUTM
chr8:144389669	rs34952908	C	T	0.566	0.434	upstream_gene_variant	518153_518155	8	144362335	144362685	144363051	144363167	ENST00000517411	ENSG00000253716	RP13-582O9.5	antisense	4.98174	2.64e-06	0.582913	0.0129811	1	PUTM
chr10:49370090	rs2438988	G	A	0.64078	0.35922	upstream_gene_variant	58104_58105	10	49265429	49265509	49266784	49266974	ENST00000458344	ENSG00000243899	BMS1P7	pseudogene	4.55092	1.51e-05	0.682717	0.0409689	1	PUTM
chr2:135220655	rs609299	A	G	0.72403	0.27597	upstream_gene_variant	318319_318324	2	134060608	134060682	134275028	134275084	ENST00000317721;ENST00000427594	ENSG00000176771	NCKAP5	protein_coding	5.42059	4.13e-07	0.500405	0.00236664	1	PUTM
chr17:16876968	rs34926696	C	A	0.90648	0.09352	upstream_gene_variant	223405_223407	17	15983920	15984041	15989595	15989756	ENST00000268712	ENSG00000141027	NCOR1	protein_coding	4.90239	3.66e-06	0.501164	0.0157663	1	PUTM
chr2:147797710	rs10497004	G	C	0.94846	0.05154	regulatory_region_variant	319467_319473	2	148936268	148936362	149099782	149099905	ENST00000470063;ENST00000478804	ENSG00000204406	MBD5	protein_coding	6.10121	2e-08	1.30756	7.92e-05	1	PUTM
chr14:51402055	rs3818871	G	A	0.74838	0.25162	upstream_gene_variant	153475_153476	14	50655214	50655418	50666408	50666573	ENST00000216373;ENST00000556469	ENSG00000100485	SOS2	protein_coding	4.9064	3.61e-06	0.3432	0.0155741	1	PUTM
chr6:29918917	rs116457857	T	C	0.62167	0.37833	downstream_gene_variant	451634_451635	6	29911898	29912174	29912276	29912393	ENST00000376802;ENST00000376809	ENSG00000206503	HLA-A	protein_coding	-8.44296	2.51e-13	-0.866441	2.81e-09	1	PUTM
chr6:29800211	rs114718607	T	C	0.92605	0.07395	upstream_gene_variant	451634_451635	6	29911898	29912174	29912276	29912393	ENST00000376802;ENST00000376809	ENSG00000206503	HLA-A	protein_coding	6.66772	1.49e-09	1.01844	1.67e-05	2	PUTM
chr1:222439668	rs110046	C	T	0.55923	0.44077	upstream_gene_variant	47100_47102	1	222897441	222897506	222898791	222898897	ENST00000473962;ENST00000489191	ENSG00000162819	BROX	protein_coding	-4.66793	9.47e-06	-0.430277	0.0386413	1	PUTM
chr17:41804991	rs150054934	C	A	0.89355	0.10645	upstream_gene_variant	235701_235702	17	42814197	42814234	42815746	42815792	ENST00000526924	ENSG00000161692	DBF4B	protein_coding	-4.67033	9.38e-06	-0.860301	0.0386195	1	PUTM
chr5:70307464	rs4976210	C	T	0.75368	0.24632	downstream_gene_variant	429687_429689	5	69322233	69322342	69328141	69328320	ENST00000507177;ENST00000514285	ENSG00000205572	SERF1B	protein_coding	-4.73718	7.17e-06	-0.335242	0.00761064	1	PUTM
chr5:70308251	rs28409706	T	C	0.75372	0.24628	downstream_gene_variant	429687_429689	5	69322233	69322342	69328141	69328320	ENST00000507177;ENST00000514285	ENSG00000205572	SERF1B	protein_coding	-4.73718	7.17e-06	-0.335242	0.00761064	1	PUTM
chr4:122569357	rs13136171	T	A	0.72022	0.27978	downstream_gene_variant	415804_415807	4	122599048	122599105	122599569	122599649	ENST00000506395;ENST00000296511	ENSG00000164111	ANXA5	protein_coding	5.11728	1.5e-06	0.250863	0.00796235	1	PUTM
chr19:49339098	rs8110220	T	C	0.73918	0.26082	missense_variant	288599_288602	19	49316365	49316605	49316919	49316987	ENST00000595764;ENST00000263278	ENSG00000087076	HSD17B14	protein_coding	5.05877	1.92e-06	0.341222	0.0102289	1	PUTM
chr14:100750007	rs2400877	C	T	0.94695	0.05305	downstream_gene_variant	163566_163569	14	100607516	100607583	100608072	100608130	ENST00000554031;ENST00000554045	ENSG00000196405	EVL	protein_coding	4.77072	6.27e-06	0.417491	0.0296093	1	PUTM
chr17:62742678	rs2521879	G	A	0.81115	0.18885	downstream_gene_variant	243264_243266	17	64171161	64171334	64172947	64173138	ENST00000392769	ENSG00000154240	CEP112	protein_coding	-4.87841	4.04e-06	-0.598906	0.0247806	1	PUTM
chr2:24694472	rs79480871	C	T	0.94571	0.05429	downstream_gene_variant	299391_299393	2	24362239	24362320	24369617	24369705	ENST00000584973	ENSG00000266118	RP11-507M3.1	protein_coding	-4.64194	1.05e-05	-1.10988	0.0437097	1	PUTM
chr3:184468632	rs4476482	C	T	0.79279	0.20721	downstream_gene_variant	396471_396473	3	183521774	183521976	183524653	183524880	ENST00000305135	ENSG00000163872	YEATS2	protein_coding	4.70972	8.01e-06	0.577299	0.0408108	1	PUTM
chr13:104263847	rs9554980	G	T	0.93865	0.06135	downstream_gene_variant	145183_145184	13	103328645	103328765	103330576	103330713	ENST00000466153	ENSG00000134900	TPP2	protein_coding	4.68258	8.93e-06	0.675652	0.045383	1	PUTM
chr4:2805737	rs73794804	C	T	0.93978	0.06022	upstream_gene_variant	402146_402149	4	3388142	3388164	3415798	3415968	ENST00000503041;ENST00000514268	ENSG00000159788	RGS12	protein_coding	-4.77881	6.06e-06	-0.793571	0.031943	1	PUTM
chr5:74002657	rs861058	A	G	0.6006	0.3994	upstream_gene_variant	430627_430628	5	74065122	74065189	74066455	74066635	ENST00000515524;ENST00000513356	ENSG00000164346	NSA2	protein_coding	-4.79603	5.66e-06	-0.541222	0.0268504	1	PUTM
chr1:150948493:AT_A	NA	R	D	0.61875	0.38125	upstream_gene_variant	30987_30989	1	150807013	150807116	150808755	150808969	ENST00000471844	ENSG00000143437	ARNT	protein_coding	5.24717	8.68e-07	0.366011	0.00286408	1	PUTM
chr2:14670172	rs146514596	G	A	0.88922	0.11078	regulatory_region_variant	298484_298485	2	15492115	15492205	15493676	15493834	ENST00000281513	ENSG00000151779	NBAS	protein_coding	-4.95627	2.94e-06	-0.545407	0.0162834	1	PUTM
chr9:123136155	rs6478473	T	A	0.93332	0.06668	downstream_gene_variant	532923_532924	9	123307991	123308068	123313069	123313180	ENST00000473282	ENSG00000136861	CDK5RAP2	protein_coding	5.18222	1.14e-06	0.80142	0.00415805	1	PUTM
chr17:26389140	rs2010409	T	C	0.85817	0.14183	upstream_gene_variant	227401_227405	17	27015108	27015236	27016371	27016445	ENST00000314616;ENST00000581908	ENSG00000109111	SUPT6H	protein_coding	4.64096	1.05e-05	0.43299	0.027981	1	PUTM
chr14:103003380	rs12883827	T	C	0.94646	0.05354	downstream_gene_variant	164314_164317	14	102505034	102505185	102505337	102505433	ENST00000360184;ENST00000555800	ENSG00000197102	DYNC1H1	protein_coding	4.63604	1.08e-05	0.663606	0.0435123	1	PUTM
chr17:71287242	rs2047469	C	T	0.82654	0.17346	upstream_gene_variant	244736_244738	17	72218623	72218796	72227026	72227138	ENST00000269346	ENSG00000141540	TTYH2	protein_coding	4.83413	4.84e-06	0.431835	0.0235138	1	PUTM
chr2:142636400	rs1369533	C	T	0.84639	0.15361	intron_variant	318933_318934	2	141027810	141027915	141031992	141032167	ENST00000389484	ENSG00000168702	LRP1B	protein_coding	4.89405	3.79e-06	0.362668	0.0406234	1	PUTM
chr3:150300108:A_AT	NA	R	I	0.66626	0.33374	upstream_gene_variant	392388_392393	3	150344796	150344950	150345445	150348222	ENST00000492132;ENST00000471696	ENSG00000198843	SELT	protein_coding	5.39585	4.59e-07	0.279465	0.00187554	1	PUTM
chr3:137540446	rs55847551	A	G	0.92905	0.07095	upstream_gene_variant	390244_390246	3	138009387	138009481	138014700	138014775	ENST00000393058;ENST00000485396	ENSG00000114098	ARMC8	protein_coding	4.60918	1.2e-05	0.898752	0.0444008	1	PUTM
chr7:101178087	rs12538916	G	A	0.91791	0.08209	upstream_gene_variant	488213_488214	7	100244173	100244269	100244373	100244454	ENST00000160382	ENSG00000077080	ACTL6B	protein_coding	5.30961	6.65e-07	0.676666	0.0025242	1	PUTM
chr3:52852897	rs35004449	G	T	0.72882	0.27118	downstream_gene_variant	379328_379332	3	52721517	52721631	52722124	52722206	ENST00000492349;ENST00000460073	ENSG00000163938	GNL3	protein_coding	5.20149	1.05e-06	0.553457	0.00309112	1	PUTM
chr4:39732906	rs80242064	G	A	0.94432	0.05568	upstream_gene_variant	405653_405659	4	39455743	39455845	39456152	39456269	ENST00000295955	ENSG00000163682	RPL9	protein_coding	4.82038	5.12e-06	1.06687	0.0272289	1	PUTM
chr12:45185007	rs192313610	A	C	0.94368	0.05632	upstream_gene_variant	114497_114498	12	45796854	45797024	45797221	45797319	ENST00000426898	ENSG00000177119	ANO6	protein_coding	4.90708	3.59e-06	1.08173	0.0129814	1	PUTM
chr6:30173544	rs116188600	G	A	0.7183	0.2817	upstream_gene_variant	451906_451910	6	30313074	30313175	30313267	30313350	ENST00000466327;ENST00000491477	ENSG00000241370	RPP21	protein_coding	-5.39134	4.68e-07	-0.398001	0.00755911	1	PUTM
chr6:30173545	rs115134344	G	A	0.71831	0.28169	upstream_gene_variant	451906_451910	6	30313074	30313175	30313267	30313350	ENST00000466327;ENST00000491477	ENSG00000241370	RPP21	protein_coding	-5.39134	4.68e-07	-0.398001	0.00755911	1	PUTM
chr6:6881616	rs4960260	G	T	0.83026	0.16974	regulatory_region_variant	448799_448800	6	7605630	7605719	7606263	7606428	ENST00000342415	ENSG00000168566	SNRNP48	protein_coding	4.96165	2.87e-06	0.500823	0.0189436	1	PUTM
chr5:87514004	rs371708	T	G	0.80215	0.19785	upstream_gene_variant	432431_432435	5	87583252	87583439	87588384	87588460	ENST00000501715	ENSG00000247828	TMEM161B-AS1	processed_transcript	-5.50458	2.87e-07	-0.680847	0.000763153	1	PUTM
chr21:42537012	rs11702409	A	G	0.85304	0.14696	downstream_gene_variant	352577_352578	21	43334706	43334830	43338213	43338336	ENST00000329623	ENSG00000157617	C2CD2	protein_coding	5.11294	1.53e-06	0.54375	0.0106585	1	PUTM
chr16:30340870	rs7404371	C	T	0.5713	0.4287	intron_variant	201415_201416	16	30280256	30280404	30281376	30281486	ENST00000529428	ENSG00000183604	RP11-347C12.2	pseudogene	-5.14168	1.36e-06	-0.37033	0.0027316	1	PUTM
chr5:36206399:A_AT	NA	I	R	0.92655	0.07345	upstream_gene_variant	425973_425975	5	37049212	37049403	37051880	37051988	ENST00000282516	ENSG00000164190	NIPBL	protein_coding	4.89956	3.71e-06	0.697511	0.0171477	1	PUTM
chr15:35002610	rs62006114	T	C	0.77996	0.22004	regulatory_region_variant	169630_169631	15	34691355	34691404	34692912	34692960	ENST00000360553	ENSG00000175265	GOLGA8A	protein_coding	4.92338	3.36e-06	0.594168	0.0182057	1	PUTM
chr3:24177337:TA_T	NA	R	D	0.94129	0.05871	upstream_gene_variant	370867_370871	3	23952819	23952941	23958274	23958415	ENST00000415901	ENSG00000197885	NKIRAS1	protein_coding	4.83709	4.79e-06	1.02455	0.0249792	1	PUTM
chr19:7257990	rs12978472	C	G	0.88733	0.11267	upstream_gene_variant	265951_265952	19	6416748	6416893	6416997	6417098	ENST00000398148	ENSG00000088247	KHSRP	protein_coding	5.16535	1.23e-06	0.61414	0.00624171	1	PUTM
chr14:24352312	rs1033845	G	A	0.82835	0.17165	upstream_gene_variant	149791_149792	14	24588919	24589105	24590046	24590200	ENST00000326009	ENSG00000100897	DCAF11	protein_coding	-4.8734	4.13e-06	-0.42654	0.0201559	1	PUTM
chr18:13118291:AGTCT	NA	R	D	0.56788	0.43212	intron_variant,feature_truncation	253867_253868	18	13071037	13071211	13072753	13072844	ENST00000510237	ENSG00000101639	CEP192	protein_coding	5.33453	5.98e-07	0.278298	0.00327557	1	PUTM
chr7:129460703:TTG_T	NA	R	D	0.66225	0.33775	upstream_gene_variant	493517_493519	7	130139715	130139756	130140302	130140373	ENST00000462132	ENSG00000106484	MEST	protein_coding	4.85924	4.37e-06	0.332814	0.0191618	1	PUTM
chr7:108012817:AC_A	NA	D	R	0.9327	0.0673	upstream_gene_variant	490200_490201	7	106871059	106871136	106876894	106877132	ENST00000297135	ENSG00000164597	COG5	protein_coding	4.90695	3.6e-06	0.903289	0.0191388	1	PUTM
chr5:87641006:GA_G	NA	R	D	0.7915	0.2085	intron_variant,non_coding_transcript_variant,feature_truncation	432429_432431	5	87581557	87581668	87583252	87583439	ENST00000506584;ENST00000501715	ENSG00000247828	TMEM161B-AS1	processed_transcript	-5.37176	5.09e-07	-0.524219	0.00135604	1	PUTM
chr19:3627920	rs144571344	G	A	0.93917	0.06083	upstream_gene_variant	263582_263583	19	2767579	2767684	2768966	2769089	ENST00000587866;ENST00000221566	ENSG00000104969	SGTA	protein_coding	4.77561	6.14e-06	0.944081	0.0356395	1	PUTM
chr14:35832666	rs8016947	G	T	0.57463	0.42537	downstream_gene_variant	152087_152091	14	35872355	35872566	35872895	35873004	ENST00000554001;ENST00000557100	ENSG00000100906	NFKBIA	protein_coding	-5.40932	4.33e-07	-0.384968	0.00196805	1	PUTM
chr3:121455600	rs9824760	A	T	0.77372	0.22628	intron_variant	386313_386314	3	121383772	121383878	121386322	121386457	ENST00000482512	ENSG00000173230	GOLGB1	protein_coding	5.32922	6.11e-07	0.256725	0.00296221	1	PUTM
chr22:42368857	rs739292	G	A	0.51272	0.48728	upstream_gene_variant	364036_364037	22	41657449	41657584	41660667	41660847	ENST00000356244	ENSG00000100401	RANGAP1	protein_coding	-4.81133	5.31e-06	-0.394438	0.0179909	1	PUTM
chr1:150960928	rs12033744	G	A	0.89925	0.10075	upstream_gene_variant	31421_31424	1	151237641	151237710	151237869	151238064	ENST00000368881;ENST00000462970	ENSG00000159352	PSMD4	protein_coding	5.49209	3.03e-07	0.541914	0.00104236	1	PUTM
chr3:127405898	rs813634	G	C	0.52985	0.47015	downstream_gene_variant	387907_387908	3	127410981	127411166	127413817	127414033	ENST00000484451;ENST00000476682	ENSG00000074416	MGLL	protein_coding	5.33516	5.96e-07	0.250759	0.00258916	1	PUTM
chr3:127408182	rs9383	T	C	0.52985	0.47015	3_prime_UTR_variant	387907_387908	3	127410981	127411166	127413817	127414033	ENST00000484451;ENST00000476682	ENSG00000074416	MGLL	protein_coding	5.33516	5.96e-07	0.250759	0.00258916	1	PUTM
chr3:127408239	rs7578	A	G	0.52985	0.47015	3_prime_UTR_variant	387907_387908	3	127410981	127411166	127413817	127414033	ENST00000484451;ENST00000476682	ENSG00000074416	MGLL	protein_coding	5.33516	5.96e-07	0.250759	0.00258916	1	PUTM
chr3:127409941	rs782444	C	T	0.52985	0.47015	3_prime_UTR_variant	387907_387908	3	127410981	127411166	127413817	127414033	ENST00000484451;ENST00000476682	ENSG00000074416	MGLL	protein_coding	5.33516	5.96e-07	0.250759	0.00258916	1	PUTM
chr3:127410915	rs814131	T	C	0.52985	0.47015	3_prime_UTR_variant	387907_387908	3	127410981	127411166	127413817	127414033	ENST00000484451;ENST00000476682	ENSG00000074416	MGLL	protein_coding	5.33516	5.96e-07	0.250759	0.00258916	1	PUTM
chr3:127411436	rs812156	T	C	0.52985	0.47015	intron_variant	387907_387908	3	127410981	127411166	127413817	127414033	ENST00000484451;ENST00000476682	ENSG00000074416	MGLL	protein_coding	5.33516	5.96e-07	0.250759	0.00258916	1	PUTM
chr14:70075900	rs12147810	A	G	0.88127	0.11873	downstream_gene_variant	157825_157826	14	70842392	70842488	70855186	70855323	ENST00000554216;ENST00000256366	ENSG00000213463	SYNJ2BP	protein_coding	5.11724	1.5e-06	0.467952	0.00721707	1	PUTM
chr8:76043797	rs58151301	G	C	0.89861	0.10139	downstream_gene_variant	510004_510006	8	75275185	75275288	75276219	75276264	ENST00000524195;ENST00000524366	ENSG00000104381	GDAP1	protein_coding	4.82013	5.13e-06	0.602322	0.0237641	1	PUTM
chr2:36989034	rs12053542	T	C	0.60075	0.39925	downstream_gene_variant	302489_302490	2	37255065	37255317	37255823	37256063	ENST00000233099	ENSG00000008869	HEATR5B	protein_coding	5.20548	1.04e-06	0.272474	0.00602594	1	PUTM
chr2:36989179	rs12052952	T	A	0.60075	0.39925	downstream_gene_variant	302489_302490	2	37255065	37255317	37255823	37256063	ENST00000233099	ENSG00000008869	HEATR5B	protein_coding	5.20548	1.04e-06	0.272474	0.00602594	1	PUTM
chr3:46560721:TTAAG	NA	R	D	0.5487	0.4513	downstream_gene_variant	375226_375228	3	47316814	47316980	47318771	47318869	ENST00000443784	ENSG00000088727	KIF9	protein_coding	-4.84221	4.69e-06	-0.38514	0.0141186	1	PUTM
chr2:224790715	rs7590412	C	T	0.50896	0.49104	downstream_gene_variant	332748_332749	2	225729582	225729804	225738712	225738868	ENST00000258390	ENSG00000135905	DOCK10	protein_coding	-4.94278	3.1e-06	-0.185821	0.0161845	1	PUTM
chr7:103759758	rs194831	A	G	0.6581	0.3419	upstream_gene_variant	489587_489590	7	103118835	103118841	103123319	103123418	ENST00000428762;ENST00000473945	ENSG00000189056	RELN	protein_coding	5.04287	2.05e-06	0.666075	0.0112848	1	PUTM
chr2:98164948	rs7592057	T	C	0.69749	0.30251	intron_variant	312632_312633	2	98160252	98160325	98160419	98160448	ENST00000359901	ENSG00000196912	ANKRD36B	pseudogene	-7.02283	2.67e-10	-0.887797	6.6e-07	1	PUTM
chr12:77315824	rs11116211	A	G	0.79166	0.20834	upstream_gene_variant	125749_125751	12	77252621	77252808	77253326	77253420	ENST00000546966;ENST00000311083	ENSG00000175183	CSRP2	protein_coding	-5.42307	4.08e-07	-0.579489	0.00189903	1	PUTM
chr19:36866623	rs4006082	C	G	0.53285	0.46715	upstream_gene_variant	280073_280076	19	36806858	36806972	36812201	36812259	ENST00000412740	ENSG00000232677	LINC00665	lincRNA	-5.04934	2e-06	-0.61024	0.00831044	1	PUTM
chr1:120434626	rs10802138	A	C	0.63054	0.36946	downstream_gene_variant	27814_27816	1	120254528	120254783	120263792	120263944	ENST00000462324	ENSG00000092621	PHGDH	protein_coding	4.67439	9.23e-06	0.379658	0.0266482	1	PUTM
chr16:71853713	rs8055797	C	T	0.58343	0.41657	upstream_gene_variant	211286_211292	16	71956376	71956583	71957190	71957283	ENST00000439924	ENSG00000182149	IST1	protein_coding	-5.9475	4.02e-08	-0.460855	0.000131912	1	PUTM
chr7:76224198	rs75292946	A	G	0.70453	0.29547	downstream_gene_variant	483678_483682	7	76247499	76247617	76254838	76255000	ENST00000424818	ENSG00000146707	POMZP3	protein_coding	-5.04228	2.06e-06	-0.725835	0.0084825	1	PUTM
chr20:19622960	rs11696909	T	C	0.93179	0.06821	upstream_gene_variant	339941_339944	20	19915768	19915843	19937258	19937451	ENST00000484638;ENST00000459721	ENSG00000132669	RIN2	protein_coding	4.76716	6.36e-06	0.901558	0.0281444	1	PUTM
chr3:183920167	rs6787471	G	A	0.69776	0.30224	upstream_gene_variant	396955_396956	3	184008344	184008455	184008580	184008648	ENST00000357474	ENSG00000145194	ECE2	protein_coding	-4.93931	3.15e-06	-0.520939	0.0151079	1	PUTM
chrX:37902912	rs7882239	A	G	0.84691	0.15309	intron_variant	594206_594207	X	37955386	37955487	37961594	37961687	ENST00000297875	ENSG00000147041	SYTL5	protein_coding	4.52609	1.66e-05	0.250275	0.0402852	1	PUTM
chr17:18016170:AT_A	NA	D	R	0.87534	0.12466	downstream_gene_variant	224598_224600	17	18149907	18150142	18150226	18150366	ENST00000578101	ENSG00000177731	FLII	protein_coding	4.84395	4.65e-06	0.614874	0.0137999	1	PUTM
chr11:130784754	rs3751037	G	C	0.72762	0.27238	missense_variant	104391_104393	11	130777847	130777978	130779912	130780032	ENST00000524460	ENSG00000120451	SNX19	protein_coding	-5.83072	6.79e-08	-0.200243	0.000330673	1	PUTM
chr4:184707390:AC_A	NA	R	D	0.82098	0.17902	regulatory_region_variant	421381_421382	4	184601360	184601420	184603884	184603978	ENST00000505676	ENSG00000168538	TRAPPC11	protein_coding	5.12414	1.46e-06	0.701155	0.00892573	1	PUTM
chr1:154529421	rs7553602	A	T	0.85372	0.14628	downstream_gene_variant	32896_32898	1	154221714	154221913	154223516	154223794	ENST00000466173;ENST00000271877	ENSG00000143569	UBAP2L	protein_coding	4.69695	8.43e-06	0.193422	0.0311262	1	PUTM
chr10:105943369	rs55913488	G	A	0.93554	0.06446	downstream_gene_variant	67101_67103	10	105726958	105727653	105750432	105750597	ENST00000335753	ENSG00000065613	SLK	protein_coding	5.3574	5.42e-07	0.721566	0.00210479	1	PUTM
chr10:82137600	rs1572816	G	A	0.7152	0.2848	upstream_gene_variant	62543_62544	10	81923289	81923369	81923808	81923899	ENST00000265447	ENSG00000122359	ANXA11	protein_coding	4.83726	4.78e-06	0.347157	0.0248379	1	PUTM
chr5:179656886	rs61478999	C	A	0.55043	0.44957	downstream_gene_variant	447323_447324	5	179665331	179665403	179666923	179666987	ENST00000343111	ENSG00000050748	MAPK9	protein_coding	4.93442	3.21e-06	0.141495	0.0182293	1	PUTM
chr1:19202896	rs2230707	G	A	0.54475	0.45525	synonymous_variant	6345_6346	1	19202808	19202961	19203701	19203749	ENST00000494072	ENSG00000255275	RP13-279N23.2	protein_coding	7.87735	4.17e-12	0.57976	2.4e-08	1	PUTM
chr10:102944489:A_AGA	NA	I	R	0.66356	0.33644	downstream_gene_variant	65905_65908	10	102304707	102304853	102305699	102305806	ENST00000526476;ENST00000299163	ENSG00000166135	HIF1AN	protein_coding	4.79603	5.66e-06	0.468735	0.0226487	1	PUTM
chr1:144474542	rs10907360	T	C	0.51476	0.48524	downstream_gene_variant	28764_28772	1	145021111	145021167	145039589	145039771	ENST00000526359;ENST00000493130	ENSG00000178104	PDE4DIP	protein_coding	-4.43254	2.39e-05	-0.229095	0.00870123	1	PUTM
chr3:150368935:G_GGT	NA	I	R	0.51023	0.48977	upstream_gene_variant	392551_392552	3	151094778	151094966	151095799	151095961	ENST00000273432	ENSG00000144893	MED12L	protein_coding	5.09934	1.62e-06	0.324207	0.00871098	1	PUTM
chr17:44265839	rs116588581	C	T	0.57607	0.42393	upstream_gene_variant	236629_236630	17	44414794	44414934	44415040	44415143	ENST00000320254;ENST00000393465	ENSG00000176681	LRRC37A	protein_coding	-6.72182	1.12e-09	-0.859756	6.07e-06	1	PUTM
chr10:134391506	rs59118200	A	G	0.88312	0.11688	downstream_gene_variant	71022_71023	10	135093232	135093405	135094776	135094940	ENST00000543663;ENST00000482278	ENSG00000130640	TUBGCP2	protein_coding	5.03301	2.14e-06	0.37886	0.00691491	1	PUTM
chr2:205177043	rs57830749	C	T	0.88704	0.11296	upstream_gene_variant	328531_328532	2	204312681	204312802	204313460	204313559	ENST00000308091	ENSG00000173166	RAPH1	protein_coding	4.92142	3.39e-06	0.31319	0.0114934	1	PUTM
chr1:117926373	rs1768791	A	T	0.67006	0.32994	intron_variant	27509_27511	1	118065446	118065559	118065871	118065944	ENST00000421535	ENSG00000198162	MAN1A2	protein_coding	4.75617	6.64e-06	0.581961	0.0235811	1	PUTM
chr7:75067858	rs117282715	G	T	0.88155	0.11845	upstream_gene_variant	483084_483085	7	74981056	74981240	74982536	74982649	ENST00000310939;ENST00000414100	ENSG00000174368	PMS2P2	pseudogene	5.43482	3.88e-07	0.73419	0.000946101	1	PUTM
chr2:36993219	rs759437	G	A	0.80455	0.19545	upstream_gene_variant	302586_302589	2	37428190	37428235	37428784	37428869	ENST00000392061	ENSG00000218739	AC007390.5	protein_coding	4.85466	4.46e-06	0.406156	0.0249318	1	PUTM
chr3:181063252:ATTAT	NA	D	R	0.70191	0.29809	downstream_gene_variant	396013_396014	3	181138845	181139248	181139515	181139704	ENST00000460993	ENSG00000241231	RP11-275H4.1	lincRNA	4.84926	4.55e-06	0.546217	0.0122976	1	PUTM
chr11:62194796	rs56184507	T	G	0.8227	0.1773	downstream_gene_variant	86308_86309	11	62591637	62591759	62591930	62592037	ENST00000491231	ENSG00000162236	STX5	protein_coding	5.10593	1.58e-06	0.488824	0.00628228	1	PUTM
chr2:44145962	rs115447758	C	A	0.91237	0.08763	downstream_gene_variant	303752_303753	2	43989442	43989529	43991366	43991504	ENST00000490038	ENSG00000152527	PLEKHH2	protein_coding	-4.79981	5.57e-06	-0.980345	0.0329747	1	PUTM
chr4:3255258	rs2798227	A	G	0.47699	0.47699	downstream_gene_variant	401844_401847	4	2877622	2877837	2883624	2883787	ENST00000510101;ENST00000264758	ENSG00000087274	ADD1	protein_coding	4.74182	7.04e-06	0.24319	0.0301606	1	PUTM
chr4:129691296	rs17013672	A	G	0.90902	0.09098	downstream_gene_variant	416578_416579	4	129864150	129864343	129867161	129867307	ENST00000502495	ENSG00000151466	SCLT1	protein_coding	4.99023	2.55e-06	0.706784	0.010813	1	PUTM
chr6:28606603	rs115165709	C	T	0.8209	0.1791	downstream_gene_variant	451413_451415	6	29578700	29578778	29580327	29580391	ENST00000472823	ENSG00000204681	GABBR1	protein_coding	-5.30051	6.91e-07	-0.226413	0.00769758	1	PUTM
chr6:28612596	rs115160697	C	T	0.82089	0.17911	downstream_gene_variant	451413_451415	6	29578700	29578778	29580327	29580391	ENST00000472823	ENSG00000204681	GABBR1	protein_coding	-5.30051	6.91e-07	-0.226413	0.00769758	1	PUTM
chr6:28614400	rs114014027	G	C	0.8209	0.1791	downstream_gene_variant	451413_451415	6	29578700	29578778	29580327	29580391	ENST00000472823	ENSG00000204681	GABBR1	protein_coding	-5.30051	6.91e-07	-0.226413	0.00769758	1	PUTM
chr6:28615292	rs115287228	G	T	0.82089	0.17911	downstream_gene_variant	451413_451415	6	29578700	29578778	29580327	29580391	ENST00000472823	ENSG00000204681	GABBR1	protein_coding	-5.30051	6.91e-07	-0.226413	0.00769758	1	PUTM
chr6:28616327	rs116573009	G	A	0.8209	0.1791	downstream_gene_variant	451413_451415	6	29578700	29578778	29580327	29580391	ENST00000472823	ENSG00000204681	GABBR1	protein_coding	-5.30051	6.91e-07	-0.226413	0.00769758	1	PUTM
chr8:27117727	rs28407392	C	A	0.62841	0.37159	upstream_gene_variant	503387_503391	8	27098570	27098779	27099913	27100009	ENST00000265770	ENSG00000015592	STMN4	protein_coding	5.47781	3.22e-07	0.466339	0.00199289	1	PUTM
chr1:41971227	rs12043801	C	A	0.78355	0.21645	upstream_gene_variant	14241_14242	1	43111805	43111988	43119046	43119114	ENST00000471390	ENSG00000186409	CCDC30	protein_coding	-4.68802	8.74e-06	-0.400314	0.0372411	1	PUTM
chr8:17238671	rs10096237	T	A	0.55048	0.44952	downstream_gene_variant	501078_501080	8	17123415	17123490	17125766	17125881	ENST00000425020	ENSG00000155975	VPS37A	protein_coding	4.74349	6.99e-06	0.297209	0.0453497	1	PUTM
chr10:127616826	rs11244704	G	A	0.53601	0.46399	upstream_gene_variant	70172_70176	10	127486633	127486714	127495981	127496056	ENST00000462490;ENST00000368778	ENSG00000188690	UROS	protein_coding	7.65303	1.26e-11	0.365247	6.32e-08	1	PUTM
chr9:117054234	rs45544635	C	T	0.94773	0.05227	downstream_gene_variant	532188_532189	9	116122786	116123017	116124648	116124674	ENST00000462085	ENSG00000119411	BSPRY	protein_coding	4.73671	7.19e-06	1.12482	0.0362498	1	PUTM
chr4:39138963	rs73238544	C	A	0.58851	0.41149	downstream_gene_variant	405503_405505	4	39109188	39109351	39114639	39114852	ENST00000261425	ENSG00000109790	KLHL5	protein_coding	-4.76751	6.35e-06	-0.215549	0.0355189	1	PUTM
chr1:11851927	rs41394446	C	T	0.93841	0.06159	upstream_gene_variant	4610_4611	1	12378128	12378394	12379553	12379687	ENST00000460333	ENSG00000048707	VPS13D	protein_coding	4.85427	4.46e-06	0.892041	0.0142755	1	PUTM
chr10:115325309	rs6585233	C	G	0.89651	0.10349	downstream_gene_variant	68027_68029	10	114910756	114910882	114911483	114911643	ENST00000277945	ENSG00000148737	TCF7L2	protein_coding	4.94929	3.02e-06	0.892371	0.0131057	1	PUTM
chr2:202460604	rs2882228	A	G	0.87494	0.12506	upstream_gene_variant	328172_328173	2	203383544	203383775	203384809	203384924	ENST00000374574	ENSG00000204217	BMPR2	protein_coding	-4.63915	1.06e-05	-0.326384	0.0347577	1	PUTM
chr21:33224907	rs73191215	A	G	0.93844	0.06156	downstream_gene_variant	350511_350513	21	34067366	34067592	34072147	34072415	ENST00000322229	ENSG00000159082	SYNJ1	protein_coding	-4.78909	5.82e-06	-0.688909	0.0278031	1	PUTM
chr3:38044143	rs9311172	C	G	0.79469	0.20531	non_coding_transcript_exon_variant	372642_372643	3	38047939	38048191	38048432	38048652	ENST00000283713;ENST00000465644	ENSG00000136059	VILL	protein_coding	4.71105	7.97e-06	0.374129	0.0280289	1	PUTM
chr3:38044592	rs9875248	C	T	0.79469	0.20531	non_coding_transcript_exon_variant	372642_372643	3	38047939	38048191	38048432	38048652	ENST00000283713;ENST00000465644	ENSG00000136059	VILL	protein_coding	4.71105	7.97e-06	0.374129	0.0280289	1	PUTM
chr3:38044951	rs6793254	A	G	0.79469	0.20531	non_coding_transcript_exon_variant	372642_372643	3	38047939	38048191	38048432	38048652	ENST00000283713;ENST00000465644	ENSG00000136059	VILL	protein_coding	4.71105	7.97e-06	0.374129	0.0280289	1	PUTM
chr3:38044969	rs6769106	G	A	0.79469	0.20531	non_coding_transcript_exon_variant	372642_372643	3	38047939	38048191	38048432	38048652	ENST00000283713;ENST00000465644	ENSG00000136059	VILL	protein_coding	4.71105	7.97e-06	0.374129	0.0280289	1	PUTM
chr10:51086084	rs61846916	G	A	0.71683	0.28317	upstream_gene_variant	58708_58709	10	51748403	51748698	51749067	51749136	ENST00000412531	ENSG00000204149	AGAP6	protein_coding	-5.42711	4.01e-07	-0.602077	0.00100868	1	PUTM
chr17:44289832	rs150479494	A	G	0.56333	0.43667	upstream_gene_variant	236622_236624	17	44407815	44409347	44409917	44410022	ENST00000320254	ENSG00000176681	LRRC37A	protein_coding	-8.40962	2.96e-13	-0.880947	1.6e-09	1	PUTM
chr16:48394312:A_AT	NA	R	I	0.69957	0.30043	downstream_gene_variant	203963_203964	16	48292528	48292651	48295334	48295498	ENST00000416006	ENSG00000102910	LONP2	protein_coding	5.00265	2.42e-06	0.233675	0.006497	1	PUTM
chr2:85540894	rs75381329	T	C	0.94127	0.05873	downstream_gene_variant	310467_310469	2	86308723	86308829	86310204	86310291	ENST00000263857;ENST00000409024	ENSG00000068654	POLR1A	protein_coding	5.56198	2.23e-07	1.24074	0.00089138	1	PUTM
chr1:154653951	rs61811421	C	T	0.76188	0.23812	upstream_gene_variant	34106_34107	1	155583252	155583357	155583447	155583557	ENST00000462250;ENST00000466815	ENSG00000125459	MSTO1	protein_coding	-4.922	3.38e-06	-0.463554	0.00885224	1	PUTM
chr7:92693403	rs10435256	C	T	0.82017	0.17983	downstream_gene_variant	485405_485406	7	91695740	91695860	91699343	91699520	ENST00000356239	ENSG00000127914	AKAP9	protein_coding	-4.81871	5.16e-06	-0.323382	0.0180987	1	PUTM
chr10:33246769	rs117969846	G	T	0.88827	0.11173	downstream_gene_variant	56227_56228	10	32854485	32854548	32856597	32856819	ENST00000476558	ENSG00000216937	CCDC7	protein_coding	4.7239	7.57e-06	0.541542	0.0424403	1	PUTM
chr12:48802118	rs139432924	T	C	0.60181	0.39819	downstream_gene_variant	115507_115508	12	49099550	49099679	49108225	49108307	ENST00000417344	ENSG00000129315	CCNT1	protein_coding	4.63175	1.09e-05	0.509656	0.0466555	1	PUTM
chr4:48053007	rs59276467	T	C	0.89776	0.10224	regulatory_region_variant	406692_406694	4	47880541	47880682	47881112	47881134	ENST00000464756	ENSG00000170448	NFXL1	protein_coding	4.71966	7.7e-06	0.469611	0.0332412	1	PUTM
chrX:20738821:TCCTT	NA	R	D	0.74126	0.25874	upstream_gene_variant	593112_593118	X	19663517	19663593	19701941	19702146	ENST00000477102;ENST00000431164	ENSG00000147010	SH3KBP1	protein_coding	4.60459	1.22e-05	0.336233	0.0196361	1	PUTM
chr5:130473684	rs139707021	A	G	0.73966	0.26034	downstream_gene_variant	436493_436495	5	130498264	130498369	130500752	130500913	ENST00000504202	ENSG00000169567	HINT1	protein_coding	7.75317	7.68e-12	0.868589	2.06e-08	1	PUTM
chr20:4352922	rs6076666	A	G	0.8404	0.1596	downstream_gene_variant	338218_338219	20	3564544	3564730	3565293	3565527	ENST00000262919	ENSG00000088812	ATRN	protein_coding	5.34358	5.75e-07	0.551037	0.00341521	1	PUTM
chr2:216187056	rs6714224	T	C	0.72271	0.27729	intron_variant	329930_329932	2	216190709	216190861	216191544	216191701	ENST00000427397;ENST00000443953	ENSG00000138363	ATIC	protein_coding	-5.43052	3.95e-07	-0.17442	0.00185112	1	PUTM
chr1:119435983	rs9662607	A	G	0.70783	0.29217	upstream_gene_variant	27818_27820	1	120265998	120266064	120269473	120269528	ENST00000462324	ENSG00000092621	PHGDH	protein_coding	4.76482	6.42e-06	0.372423	0.0185306	1	PUTM
chr9:19758611	rs79838534	G	A	0.91803	0.08197	upstream_gene_variant	522403_522404	9	20986286	20986464	20988330	20988428	ENST00000338382	ENSG00000188352	FOCAD	protein_coding	4.76238	6.48e-06	0.72195	0.0355431	1	PUTM
chr7:37435718:TAAA_	NA	R	D	0.94574	0.05426	downstream_gene_variant	477981_477982	7	38471788	38471812	38475871	38475988	ENST00000325590	ENSG00000078053	AMPH	protein_coding	4.76019	6.54e-06	1.16975	0.0422584	1	PUTM
chr16:47981754	rs7195967	A	G	0.89483	0.10517	downstream_gene_variant	203816_203817	16	47683010	47683115	47684454	47684537	ENST00000299167	ENSG00000102893	PHKB	protein_coding	4.423	2.48e-05	0.314812	0.0398605	1	PUTM
chr3:184409439	rs56374907	C	G	0.80793	0.19207	regulatory_region_variant	396732_396735	3	183883913	183884053	183884233	183884310	ENST00000313143	ENSG00000161202	DVL3	protein_coding	4.65332	1e-05	0.546595	0.0485085	1	PUTM
chr15:85489316	rs11073827	T	C	0.61756	0.38244	downstream_gene_variant	184483_184485	15	84558860	84558999	84560080	84560131	ENST00000567663;ENST00000286744	ENSG00000156218	ADAMTSL3	protein_coding	4.91431	3.49e-06	0.619751	0.0156937	1	PUTM
chr10:52112030	rs7069860	G	A	0.72385	0.27615	downstream_gene_variant	58712_58713	10	51761755	51761856	51764444	51764480	ENST00000374056	ENSG00000204149	AGAP6	protein_coding	-4.6154	1.17e-05	-0.333488	0.0293504	1	PUTM
chr12:20342901	rs12828818	C	T	0.8958	0.1042	regulatory_region_variant	110980_110983	12	19472954	19472990	19473495	19473558	ENST00000538677;ENST00000299275	ENSG00000052126	PLEKHA5	protein_coding	5.31071	6.62e-07	0.632616	0.00415198	1	PUTM
chr19:46913108:GA_G	NA	D	R	0.85391	0.14609	upstream_gene_variant	287327_287333	19	47492800	47492932	47502560	47502666	ENST00000404338	ENSG00000160007	ARHGAP35	protein_coding	4.94774	3.04e-06	0.502133	0.014005	1	PUTM
chr16:13674500	rs1963675	C	T	0.78731	0.21269	upstream_gene_variant	195278_195290	16	14234489	14234617	14304099	14304165	ENST00000575768	ENSG00000186260	MKL2	protein_coding	4.80321	5.49e-06	0.307952	0.0220873	1	PUTM
chr8:84830203:C_CA	NA	R	I	0.83691	0.16309	upstream_gene_variant	510752_510755	8	85717004	85717037	85762214	85762262	ENST00000517638	ENSG00000184672	RALYL	protein_coding	5.02512	2.21e-06	0.422625	0.0112142	1	PUTM
chr2:169776391:G_GT	NA	R	I	0.93716	0.06284	upstream_gene_variant	321898_321899	2	169020248	169020390	169023808	169023917	ENST00000355999	ENSG00000198648	STK39	protein_coding	5.33949	5.85e-07	0.647166	0.00277085	1	PUTM
chr14:51154362	rs12323717	A	G	0.64766	0.35234	upstream_gene_variant	153594_153595	14	50901111	50901289	50901679	50901783	ENST00000013125	ENSG00000012983	MAP4K5	protein_coding	-4.94198	3.11e-06	-0.373311	0.0146654	1	PUTM
chr14:101871125	rs1999610	G	A	0.66853	0.33147	upstream_gene_variant	164580_164582	14	102891315	102891628	102894586	102894719	ENST00000359520	ENSG00000196663	TECPR2	protein_coding	4.82246	5.08e-06	0.427778	0.0211419	1	PUTM
chr7:135627540	rs1373237	T	C	0.92164	0.07836	downstream_gene_variant	494291_494292	7	135323304	135323431	135327939	135328106	ENST00000477620	ENSG00000155561	NUP205	protein_coding	4.93353	3.22e-06	0.608045	0.016916	1	PUTM
chr7:23401955	rs433395	G	T	0.61594	0.38406	downstream_gene_variant	475482_475485	7	23296510	23296684	23299598	23299757	ENST00000465673;ENST00000258733	ENSG00000136235	GPNMB	protein_coding	6.19568	1.3e-08	0.626076	7.24e-05	1	PUTM
chr1:193455331	rs17543785	A	G	0.76227	0.23773	downstream_gene_variant	42030_42032	1	193091146	193091461	193094241	193094347	ENST00000367435;ENST00000482484	ENSG00000134371	CDC73	protein_coding	5.23266	9.23e-07	0.229366	0.00373278	1	PUTM
chr6:169079624	rs59216809	C	T	0.9277	0.0723	downstream_gene_variant	471298_471299	6	168369793	168369878	168370461	168370583	ENST00000486649	ENSG00000130396	MLLT4	protein_coding	5.68797	1.28e-07	1.13909	0.000847443	1	PUTM
chr3:40357693	rs6806824	A	G	0.62323	0.37677	upstream_gene_variant	373421_373422	3	40464781	40464892	40465316	40465454	ENST00000301825	ENSG00000168032	ENTPD3	protein_coding	4.96557	2.83e-06	0.361866	0.0107026	1	PUTM
chr1:160095288:C_CT	NA	R	I	0.77072	0.22928	regulatory_region_variant	36257_36259	1	160109429	160109531	160109682	160109774	ENST00000463989;ENST00000361216	ENSG00000018625	ATP1A2	protein_coding	5.23883	8.99e-07	0.224626	0.00363175	1	PUTM
chr5:147837642	rs59676480	C	A	0.92239	0.07761	upstream_gene_variant	440842_440843	5	147027938	147028037	147029900	147030110	ENST00000265272	ENSG00000176049	JAKMIP2	protein_coding	-4.65032	1.02e-05	-0.318407	0.0471404	1	PUTM
chr16:28982630	rs62037425	G	A	0.81874	0.18126	downstream_gene_variant	199900_199901	16	28734768	28734872	28735642	28735784	ENST00000331666	ENSG00000184110	EIF3C	protein_coding	4.80306	5.5e-06	0.313036	0.0149885	1	PUTM
chr16:28919583:A_ATT	NA	I	R	0.63623	0.36377	downstream_gene_variant	199907_199910	16	28738341	28738566	28743149	28743513	ENST00000331666	ENSG00000184110	EIF3C	protein_coding	-5.89834	5.02e-08	-0.30081	0.000136833	1	PUTM
chr16:28065575	rs205415	A	T	0.83087	0.16913	upstream_gene_variant	199907_199910	16	28738341	28738566	28743149	28743513	ENST00000331666	ENSG00000184110	EIF3C	protein_coding	4.68903	8.79e-06	0.311382	0.0239762	2	PUTM
chr17:44034575	rs151005845	T	C	0.85233	0.14767	upstream_gene_variant	236395_236396	17	43590550	43590655	43591233	43592522	ENST00000579913	ENSG00000214425	LRRC37A4P	pseudogene	9.24046	4.58e-15	2.32689	2.7e-11	1	PUTM
chr14:93000322	rs56046485	A	G	0.83322	0.16678	upstream_gene_variant	162205_162206	14	93685557	93685707	93686594	93686757	ENST00000553674	ENSG00000012963	UBR7	protein_coding	4.90825	3.58e-06	0.503985	0.0191873	1	PUTM
chr2:209338999:C_CA	NA	I	R	0.93599	0.06401	downstream_gene_variant	329259_329260	2	209195246	209195418	209198038	209198217	ENST00000264380	ENSG00000115020	PIKFYVE	protein_coding	5.40131	4.48e-07	0.775866	0.00220498	1	PUTM
chr1:146788388:GAGGT	NA	R	D	0.92285	0.07715	upstream_gene_variant	29256_29257	1	145791060	145791170	145803307	145803388	ENST00000460277	ENSG00000117262	GPR89A	protein_coding	4.37297	3.01e-05	0.816104	0.0439818	1	PUTM
chr1:146788395:CTCCC	NA	R	D	0.92285	0.07715	upstream_gene_variant	29256_29257	1	145791060	145791170	145803307	145803388	ENST00000460277	ENSG00000117262	GPR89A	protein_coding	4.37297	3.01e-05	0.816104	0.0439818	1	PUTM
chr16:28864471	rs56163509	A	G	0.61894	0.38106	upstream_gene_variant	199651_199652	16	28399828	28400019	28401611	28401705	ENST00000380876	ENSG00000205609	EIF3CL	protein_coding	-5.00259	2.42e-06	-0.276726	0.00729861	1	PUTM
chr10:6223812	rs7091999	C	A	0.75864	0.24136	upstream_gene_variant	52649_52651	10	5807916	5808115	5808203	5808258	ENST00000380181;ENST00000380132	ENSG00000057608	GDI2	protein_coding	5.40323	4.45e-07	0.201486	0.00322763	1	PUTM
chr17:64844827	rs4791026	T	C	0.92912	0.07088	downstream_gene_variant	243362_243363	17	65104607	65104842	65105231	65105802	ENST00000579953	ENSG00000198265	HELZ	protein_coding	6.03292	2.73e-08	0.469192	0.000146152	1	PUTM
chr5:133216646	rs3892655	G	C	0.57835	0.42165	downstream_gene_variant	437398_437403	5	133493262	133493459	133494174	133494286	ENST00000522855;ENST00000519321	ENSG00000113558	SKP1	protein_coding	-5.09785	1.63e-06	-0.499585	0.00610424	1	PUTM
chr19:1009585	rs10401454	C	G	0.70503	0.29497	upstream_gene_variant	262109_262115	19	1106398	1106458	1106571	1106778	ENST00000585480	ENSG00000167468	GPX4	protein_coding	4.72025	7.68e-06	0.454658	0.0401269	1	PUTM
chr19:11702316:A_AT	NA	R	I	0.74429	0.25571	downstream_gene_variant	269114_269115	19	10748531	10748605	10748698	10748769	ENST00000588214	ENSG00000129353	SLC44A2	protein_coding	4.66136	9.72e-06	0.442927	0.0431773	1	PUTM
chr17:44782224:A_AGT	NA	R	I	0.77785	0.22215	downstream_gene_variant	236511_236518	17	43971941	43972052	44039686	44039836	ENST00000570299;ENST00000571311	ENSG00000186868	MAPT	protein_coding	7.7896	6.42e-12	0.79767	3.63e-08	1	PUTM
chr14:50905791	rs10142538	G	T	0.87746	0.12254	downstream_gene_variant	153832_153842	14	51448517	51448821	51464767	51464906	ENST00000298355	ENSG00000100505	TRIM9	protein_coding	4.83857	4.81e-06	0.463859	0.0256519	2	PUTM
chr7:106290809	rs78690665	A	C	0.93636	0.06364	upstream_gene_variant	489957_489966	7	105305512	105305735	105429049	105429154	ENST00000474433;ENST00000318724	ENSG00000146776	ATXN7L1	protein_coding	5.01948	2.26e-06	0.641276	0.0117739	1	PUTM
chr3:37755083	rs939652	G	C	0.87432	0.12568	downstream_gene_variant	372457_372459	3	37292885	37292975	37315026	37315092	ENST00000419177;ENST00000356847	ENSG00000144674	GOLGA4	protein_coding	5.01091	2.34e-06	0.49551	0.00875805	1	PUTM
chr3:125655662	rs34765075	A	C	0.86872	0.13128	upstream_gene_variant	387305_387308	3	125179614	125179704	125188297	125188363	ENST00000471751	ENSG00000114520	SNX4	protein_coding	4.96591	2.82e-06	0.426233	0.0172678	1	PUTM
chr10:51800261	rs2805343	A	G	0.6174	0.3826	upstream_gene_variant	58750_58751	10	51853619	51853677	51854907	51854967	ENST00000434114	ENSG00000099290	FAM21A	protein_coding	-7.06797	2.15e-10	-0.475225	5.57e-07	1	PUTM
chr6:29885959	rs114263315	T	C	0.86958	0.13042	regulatory_region_variant	451640_451641	6	29913010	29913058	29913227	29913660	ENST00000376806;ENST00000376809	ENSG00000206503	HLA-A	protein_coding	7.61395	1.52e-11	0.624239	1.71e-07	1	PUTM
chr11:243093	rs6598067	C	T	0.69124	0.30876	intron_variant	71463_71464	11	244160	244216	244425	244469	ENST00000382671	ENSG00000185627	PSMD13	protein_coding	-9.56627	8.84e-16	-1.18597	2.99e-12	1	PUTM
chr16:56659525	rs1610215	G	C	0.4754	0.4754	5_prime_UTR_variant	205344_205345	16	56659709	56659791	56660377	56660443	ENST00000330439;ENST00000306061	ENSG00000169715	MT1E	protein_coding	4.73574	7.21e-06	0.308416	0.032228	1	PUTM
chr13:31272770	rs9315028	A	G	0.61982	0.38018	upstream_gene_variant	139775_139776	13	31797088	31797128	31803321	31803431	ENST00000343307	ENSG00000187676	B3GALTL	protein_coding	-4.71189	7.94e-06	-0.461159	0.0400992	1	PUTM
chr17:7430765	rs6503035	C	T	0.81531	0.18469	upstream_gene_variant	220417_220418	17	7369029	7370129	7370575	7370646	ENST00000311403	ENSG00000174282	ZBTB4	protein_coding	-5.01717	2.28e-06	-0.565062	0.0105137	1	PUTM
chr16:28923518:GA_G	NA	D	R	0.5687	0.4313	downstream_gene_variant	199914_199916	16	28746098	28746164	28746252	28746340	ENST00000331666	ENSG00000184110	EIF3C	protein_coding	-4.82187	5.09e-06	-0.245675	0.0138859	1	PUTM
chr8:27243074	rs17057065	C	T	0.82088	0.17912	upstream_gene_variant	503546_503547	8	27398989	27399059	27401265	27401346	ENST00000380476	ENSG00000120915	EPHX2	protein_coding	4.70755	8.08e-06	0.452686	0.0491018	1	PUTM
chr19:1512093	rs265290	G	A	0.90154	0.09846	downstream_gene_variant	263534_263539	19	2520605	2520723	2555146	2555186	ENST00000587867	ENSG00000176533	GNG7	protein_coding	5.08181	1.74e-06	0.353679	0.0107195	1	PUTM
chr14:53696918	rs144184143	C	T	0.90111	0.09889	upstream_gene_variant	154245_154246	14	53250140	53250203	53251214	53251382	ENST00000216410	ENSG00000100522	GNPNAT1	protein_coding	5.25424	8.42e-07	0.757997	0.00436464	1	PUTM
chr6:90638963	rs1055403	G	A	0.80979	0.19021	upstream_gene_variant	462840_462841	6	90440444	90440642	90442275	90442494	ENST00000369393	ENSG00000112159	MDN1	protein_coding	4.9328	3.23e-06	0.344635	0.0154342	1	PUTM
chr15:34862329	rs113454992	C	T	0.89022	0.10978	intron_variant	169673_169675	15	34837578	34837627	34839135	34839183	ENST00000562282	ENSG00000215252	GOLGA8B	protein_coding	5.48651	3.1e-07	0.985761	0.00155654	1	PUTM
chr6:32389545	rs115858912	A	G	0.79478	0.20522	downstream_gene_variant	453909_453911	6	31951849	31951955	31952052	31952185	ENST00000428956	ENSG00000244731	C4A	protein_coding	5.52871	2.58e-07	0.751632	0.00507992	1	PUTM
chr5:139551592	rs4912704	T	C	0.76256	0.23744	upstream_gene_variant	439270_439273	5	139574030	139574237	139622889	139623048	ENST00000504227	ENSG00000120306	CYSTM1	protein_coding	5.51282	2.76e-07	0.250918	0.000782676	1	PUTM
chr5:168180589	rs1549910	T	C	0.66418	0.33582	downstream_gene_variant	443798_443799	5	167642044	167642277	167643772	167643927	ENST00000403607	ENSG00000145934	TENM2	protein_coding	-4.83454	4.84e-06	-0.400684	0.031338	1	PUTM
chr17:30880957	rs225185	A	C	0.8002	0.1998	downstream_gene_variant	229123_229124	17	30527974	30528075	30529788	30529919	ENST00000578205	ENSG00000126858	RHOT1	protein_coding	5.01652	2.29e-06	0.413252	0.00933192	1	PUTM
chr3:193664025	rs1873418	A	G	0.84943	0.15057	downstream_gene_variant	399060_399061	3	194371609	194371753	194371843	194371945	ENST00000265245	ENSG00000041802	LSG1	protein_coding	5.38542	4.8e-07	0.471581	0.00277125	1	PUTM
chr20:31401115	rs864379	G	A	0.75248	0.24752	upstream_gene_variant	341376_341377	20	31434423	31434576	31436477	31438211	ENST00000375571	ENSG00000101367	MAPRE1	protein_coding	4.9798	2.66e-06	0.399947	0.00834917	1	PUTM
chr22:24224659	rs9612499	C	A	0.61877	0.38123	downstream_gene_variant	357970_357971	22	24315956	24316132	24316495	24316628	ENST00000350608	ENSG00000099977	DDT	protein_coding	-4.63735	1.07e-05	-0.212383	0.0483011	1	PUTM
chrX:153650507	rs150867977	G	C	0.9326	0.0674	downstream_gene_variant	606698_606699	X	153040755	153040858	153041048	153041115	ENST00000482654	ENSG00000198753	PLXNB3	protein_coding	5.89749	5.04e-08	0.797919	0.000104822	1	PUTM
chr12:87659599	rs79033127	T	C	0.94159	0.05841	downstream_gene_variant	126775_126776	12	88482808	88483264	88484504	88484616	ENST00000309041	ENSG00000198707	CEP290	protein_coding	4.81867	5.16e-06	0.526733	0.015249	1	PUTM
chr5:75567321	rs2972833	G	C	0.50705	0.49295	upstream_gene_variant	431063_431064	5	76355440	76355568	76357527	76357627	ENST00000312916	ENSG00000164252	AGGF1	protein_coding	5.01171	2.33e-06	0.212387	0.0121203	1	PUTM
chr7:81763879	rs77394533	T	A	0.93294	0.06706	intron_variant	484372_484373	7	81746359	81746489	81765950	81765992	ENST00000484706	ENSG00000153956	CACNA2D1	protein_coding	4.87332	4.13e-06	0.711994	0.0249469	1	PUTM
chr17:72959000	rs7503218	C	G	0.60389	0.39611	intron_variant	245221_245224	17	72956120	72956343	72957967	72958084	ENST00000534480	ENSG00000167861	HID1	protein_coding	-4.63185	1.09e-05	-0.2322	0.0473262	1	PUTM
chr1:236263421	rs17554571	G	A	0.8083	0.1917	upstream_gene_variant	50244_50245	1	237052480	237052636	237054432	237054629	ENST00000366576	ENSG00000116984	MTR	protein_coding	5.13071	1.42e-06	0.555681	0.00879915	1	PUTM
chr1:34180842	rs16835742	G	T	0.88812	0.11188	downstream_gene_variant	11551_11555	1	33290913	33291030	33291698	33291824	ENST00000356689;ENST00000529027	ENSG00000116497	S100PBP	protein_coding	4.73774	7.16e-06	0.512242	0.0197669	1	PUTM
chr19:50106906	rs8110004	G	T	0.73597	0.26403	upstream_gene_variant	288602_288604	19	49316919	49316987	49318293	49318398	ENST00000263278	ENSG00000087076	HSD17B14	protein_coding	-5.49624	2.97e-07	-0.349959	0.0015842	1	PUTM
chr16:84668220	rs2604940	T	C	0.90359	0.09641	upstream_gene_variant	213670_213681	16	84733645	84733717	84767040	84767109	ENST00000570053;ENST00000540269	ENSG00000103194	USP10	protein_coding	4.97001	2.77e-06	1.04665	0.0239544	1	PUTM
chr11:68593134	rs12290326	C	T	0.68917	0.31083	downstream_gene_variant	91666_91668	11	68658750	68658863	68660357	68660461	ENST00000541279	ENSG00000197345	MRPL21	protein_coding	5.05429	1.95e-06	0.319501	0.00834582	1	PUTM
chr1:93513896	rs2265928	A	G	0.67434	0.32566	upstream_gene_variant	22966_22967	1	93128976	93129009	93131495	93131512	ENST00000468580;ENST00000491940	ENSG00000067208	EVI5	protein_coding	4.65832	9.84e-06	0.529631	0.0440866	1	PUTM
chr17:44275786:A_AT	NA	R	I	0.84492	0.15508	regulatory_region_variant	236636_236637	17	44430185	44430296	44435615	44435780	ENST00000434041	ENSG00000228696	ARL17B	protein_coding	-5.62868	1.66e-07	-0.784818	0.000910769	1	PUTM
chr17:29065180	rs60289095	A	G	0.91837	0.08163	intron_variant	228584_228587	17	29093520	29093606	29095851	29096082	ENST00000578070;ENST00000582329	ENSG00000264538	SUZ12P	pseudogene	7.00747	2.88e-10	0.974422	9.71e-07	1	PUTM
chr13:43477360:T_TAA	NA	I	R	0.87723	0.12277	downstream_gene_variant	141081_141082	13	42740650	42740810	42742575	42742684	ENST00000498255	ENSG00000102780	DGKH	protein_coding	-4.85887	4.38e-06	-0.455291	0.0219931	1	PUTM
chr21:38487274	rs8131234	T	A	0.50419	0.49581	intron_variant	351586_351587	21	38462532	38462586	38463592	38463713	ENST00000479930	ENSG00000182670	TTC3	protein_coding	-4.79074	5.78e-06	-0.259727	0.0311417	1	PUTM
chr16:2916323	rs879419	C	G	0.72855	0.27145	downstream_gene_variant	193107_193109	16	3860603	3860780	3900297	3901010	ENST00000262367	ENSG00000005339	CREBBP	protein_coding	5.14296	1.35e-06	0.21023	0.00639254	1	PUTM
chr12:1200065	rs188479283	A	G	0.9074	0.0926	downstream_gene_variant	105241_105243	12	1005236	1005898	1006644	1006847	ENST00000315939	ENSG00000060237	WNK1	protein_coding	-4.96928	2.78e-06	-0.469261	0.0122706	1	PUTM
chrX:100680657	rs113717172	A	G	0.94029	0.05971	upstream_gene_variant	600549_600550	X	99942063	99942242	99943347	99943440	ENST00000263033	ENSG00000102362	SYTL4	protein_coding	5.24294	8.97e-07	0.893556	0.00200379	2	PUTM
chr22:27566498	rs1108750	G	C	0.62688	0.37312	regulatory_region_variant	358890_358891	22	26902843	26902894	26906029	26906247	ENST00000420242;ENST00000405938	ENSG00000100109	TFIP11	protein_coding	4.72659	7.49e-06	0.441504	0.0420216	1	PUTM
chr16:90105004	rs11648422	T	G	0.44047	0.44047	intron_variant	215924_215927	16	90106707	90106917	90108877	90108943	ENST00000566266	ENSG00000141013	GAS8	protein_coding	5.4524	3.59e-07	0.374922	0.00113594	1	PUTM
chr8:2879284	rs111941841	A	G	0.86275	0.13725	downstream_gene_variant	499150_499153	8	1806125	1806281	1808062	1808350	ENST00000262112;ENST00000382795	ENSG00000104728	ARHGEF10	protein_coding	5.17594	1.17e-06	0.577228	0.0102599	1	PUTM
chr9:77684690	rs3752955	C	A	0.53733	0.46267	synonymous_variant	527230_527233	9	77681672	77681756	77683911	77684018	ENST00000494066;ENST00000361092	ENSG00000106733	NMRK1	protein_coding	-5.01726	2.28e-06	-0.343242	0.0117324	1	PUTM
chr5:68541118:TCCCT	NA	D	R	0.56585	0.43415	downstream_gene_variant	429756_429757	5	69515818	69515919	69517757	69517842	ENST00000417337	ENSG00000253816	RP11-1415C14.3	pseudogene	-4.12199	7.76e-05	-0.318301	0.0365614	1	PUTM
chr12:106778935	rs11615682	C	G	0.70618	0.29382	upstream_gene_variant	130171_130172	12	107219503	107219598	107236366	107236595	ENST00000462949	ENSG00000111785	RIC8B	protein_coding	4.70238	8.25e-06	0.169924	0.037295	1	PUTM
chr10:73629919	rs56157410	T	C	0.60448	0.39552	regulatory_region_variant	60802_60803	10	73590882	73591008	73591602	73591677	ENST00000394934	ENSG00000197746	PSAP	protein_coding	-4.9406	3.13e-06	-0.177478	0.0138906	1	PUTM
chr3:65007605	rs1517930	T	A	0.85821	0.14179	downstream_gene_variant	381502_381503	3	65376816	65377033	65387113	65387145	ENST00000330909	ENSG00000151276	MAGI1	protein_coding	-4.76438	6.43e-06	-0.652147	0.0449438	1	PUTM
chr3:65007966	rs6763993	T	C	0.85821	0.14179	downstream_gene_variant	381502_381503	3	65376816	65377033	65387113	65387145	ENST00000330909	ENSG00000151276	MAGI1	protein_coding	-4.76438	6.43e-06	-0.652147	0.0449438	1	PUTM
chr1:230828348	rs1410144	G	T	0.67634	0.32366	downstream_gene_variant	49072_49073	1	230841678	230841946	230845740	230846599	ENST00000366667	ENSG00000135744	AGT	protein_coding	5.62998	1.66e-07	0.349439	0.00078324	1	PUTM
chr10:104163831:C_CGG	NA	R	I	0.90599	0.09401	regulatory_region_variant	66895_66896	10	104860801	104860859	104860991	104861083	ENST00000452156	ENSG00000076685	NT5C2	protein_coding	4.80623	5.43e-06	0.861538	0.0201632	1	PUTM
chr2:64150441	rs36033991	A	G	0.8469	0.1531	downstream_gene_variant	306463_306470	2	64069672	64069733	64083439	64083567	ENST00000467400;ENST00000466642	ENSG00000169764	UGP2	protein_coding	9.65108	5.76e-16	1.20802	1.91e-12	1	PUTM
chr16:30893451	rs8050107	T	C	0.76119	0.23881	upstream_gene_variant	200780_200781	16	29883507	29883604	29883729	29883847	ENST00000308713	ENSG00000174938	SEZ6L2	protein_coding	-4.67449	9.22e-06	-0.189465	0.019001	1	PUTM
chr16:30893555	rs72799330	C	A	0.76119	0.23881	upstream_gene_variant	200780_200781	16	29883507	29883604	29883729	29883847	ENST00000308713	ENSG00000174938	SEZ6L2	protein_coding	-4.67449	9.22e-06	-0.189465	0.019001	1	PUTM
chr16:30895545	rs4889651	G	A	0.76119	0.23881	upstream_gene_variant	200780_200781	16	29883507	29883604	29883729	29883847	ENST00000308713	ENSG00000174938	SEZ6L2	protein_coding	-4.67449	9.22e-06	-0.189465	0.019001	1	PUTM
chr16:30895713	rs4889653	T	C	0.76119	0.23881	upstream_gene_variant	200780_200781	16	29883507	29883604	29883729	29883847	ENST00000308713	ENSG00000174938	SEZ6L2	protein_coding	-4.67449	9.22e-06	-0.189465	0.019001	1	PUTM
chr6:43701873	rs13214578	C	T	0.84772	0.15228	downstream_gene_variant	457633_457635	6	42852350	42852488	42853711	42853821	ENST00000397415	ENSG00000146223	RPL7L1	protein_coding	4.63333	1.09e-05	0.409953	0.0398201	1	PUTM
chr6:42423279	rs28729176	A	G	0.74544	0.25456	upstream_gene_variant	457633_457635	6	42852350	42852488	42853711	42853821	ENST00000397415	ENSG00000146223	RPL7L1	protein_coding	4.69911	8.44e-06	0.430017	0.0309417	2	PUTM
chr6:32389545	rs115858912	A	G	0.79478	0.20522	downstream_gene_variant	454017_454019	6	31984587	31984693	31984790	31984923	ENST00000425700	ENSG00000224389	C4B	protein_coding	5.79091	8.12e-08	0.781973	0.00159743	1	PUTM
chr3:170867700	rs9810370	A	T	0.6158	0.3842	intron_variant	394927_394928	3	170893040	170893119	170895114	170895169	ENST00000284483	ENSG00000154310	TNIK	protein_coding	-4.73262	7.31e-06	-0.197406	0.0377057	1	PUTM
chr3:177063954	rs35155468	T	C	0.94497	0.05503	upstream_gene_variant	395356_395358	3	176769458	176769514	176771560	176771706	ENST00000422066;ENST00000352800	ENSG00000177565	TBL1XR1	protein_coding	5.0798	1.76e-06	1.09777	0.00929526	1	PUTM
chr7:91551222	rs11770335	G	A	0.58365	0.41635	upstream_gene_variant	485388_485389	7	91652127	91652323	91659208	91659305	ENST00000356239	ENSG00000127914	AKAP9	protein_coding	5.63019	1.65e-07	0.303377	0.000580277	1	PUTM
chr3:183896641	rs2231216	T	C	0.56444	0.43556	upstream_gene_variant	396941_396942	3	183995038	183995254	183995712	183995837	ENST00000357474;ENST00000422932	ENSG00000145194	ECE2	protein_coding	-4.67593	9.17e-06	-0.295915	0.0440013	1	PUTM
chr5:177614183	rs2913783	T	C	0.53027	0.46973	downstream_gene_variant	445794_445797	5	176798350	176798397	176798475	176798579	ENST00000506944;ENST00000502731	ENSG00000169220	RGS14	protein_coding	5.00724	2.38e-06	0.189252	0.00749214	1	PUTM
chr20:16003521	rs775099	T	C	0.74474	0.25526	downstream_gene_variant	339444_339445	20	16485016	16485192	16486366	16486498	ENST00000354981	ENSG00000089177	KIF16B	protein_coding	5.5842	2.02e-07	0.371402	0.00133554	1	PUTM
chr12:56443342	rs11171731	C	T	0.53326	0.46674	downstream_gene_variant	120526_120527	12	56435923	56435953	56436208	56436386	ENST00000548590;ENST00000356464	ENSG00000197728	RPS26	protein_coding	5.83615	6.63e-08	0.232969	0.000215975	1	PUTM
chr13:24730147	rs1220578	G	A	0.92903	0.07097	downstream_gene_variant	138810_138811	13	25043161	25043248	25044031	25044163	ENST00000381989	ENSG00000102699	PARP4	protein_coding	4.96869	2.79e-06	0.843188	0.0196981	1	PUTM
chr3:15447598	rs62242152	G	A	0.6533	0.3467	upstream_gene_variant	370081_370082	3	15471419	15471514	15473593	15473730	ENST00000449565;ENST00000396842	ENSG00000144597	EAF1	protein_coding	6.25249	1e-08	0.404753	4.92e-05	1	PUTM
chr4:112933001	rs76865971	C	T	0.90271	0.09729	upstream_gene_variant	415073_415074	4	114214595	114214694	114223922	114223995	ENST00000264366	ENSG00000145362	ANK2	protein_coding	4.89909	3.71e-06	0.383275	0.0208997	1	PUTM
chr19:42467973	rs9304600	A	G	0.59354	0.40646	downstream_gene_variant	284123_284124	19	42470933	42471117	42471400	42471492	ENST00000602133;ENST00000302102	ENSG00000105409	ATP1A3	protein_coding	6.47693	3.54e-09	0.303961	1.15e-05	1	PUTM
chr16:61572102:AC_A	NA	R	D	0.7675	0.2325	downstream_gene_variant	207097_207098	16	61854829	61855017	61858915	61859083	ENST00000585315	ENSG00000150394	CDH8	protein_coding	5.23128	9.28e-07	0.249327	0.00433855	1	PUTM
chr15:44098173	rs7169382	C	G	0.85415	0.14585	upstream_gene_variant	172879_172880	15	43963486	43963603	43964531	43964639	ENST00000510070	ENSG00000249839	AC011330.5	pseudogene	6.10453	1.97e-08	0.459422	2.9e-05	1	PUTM
chr6:31229279	rs115431833	A	G	0.52782	0.47218	downstream_gene_variant	452670_452671	6	31236525	31236950	31237114	31237162	ENST00000376237	ENSG00000204525	HLA-C	protein_coding	-4.94091	3.13e-06	-0.303336	0.0415659	1	PUTM
chr2:171922778	rs72878782	A	C	0.93435	0.06565	downstream_gene_variant	322363_322364	2	170728745	170728885	170732300	170732459	ENST00000272793	ENSG00000144357	UBR3	protein_coding	5.05295	1.97e-06	0.410163	0.0117424	1	PUTM
chr6:43697187	rs9472115	A	G	0.85205	0.14795	upstream_gene_variant	458485_458486	6	44119582	44119745	44120329	44120435	ENST00000533121	ENSG00000137216	TMEM63B	protein_coding	4.62856	1.11e-05	0.336985	0.0437833	1	PUTM
chr10:127347690	rs9422914	C	A	0.93904	0.06096	downstream_gene_variant	69975_69979	10	126630691	126631876	126655162	126655350	ENST00000359653	ENSG00000019995	ZRANB1	protein_coding	4.78532	5.91e-06	0.729275	0.0303214	1	PUTM
chr19:4948938	rs17880524	A	C	0.79201	0.20799	downstream_gene_variant	265610_265617	19	5896915	5897008	5903622	5903765	ENST00000593233	ENSG00000174886	NDUFA11	protein_coding	5.03477	2.12e-06	0.562881	0.0109062	1	PUTM
chr22:18912429	rs2241305	A	G	0.94028	0.05972	upstream_gene_variant	355065_355066	22	18379489	18379747	18382213	18382314	ENST00000495076;ENST00000207726	ENSG00000243156	MICAL3	protein_coding	4.73071	7.36e-06	0.637597	0.0404626	1	PUTM
chr19:56992995	rs17207432	C	T	0.73029	0.26971	intron_variant	295141_295145	19	57005531	57005711	57006416	57006687	ENST00000299997;ENST00000586091	ENSG00000166770	AC004696.2	lincRNA	8.64434	9.16e-14	0.761539	5.63e-10	1	PUTM
chr19:56268045	rs8109283	A	G	0.60531	0.39469	upstream_gene_variant	295141_295145	19	57005531	57005711	57006416	57006687	ENST00000299997;ENST00000586091	ENSG00000166770	AC004696.2	lincRNA	4.94245	3.15e-06	0.366073	0.0193188	2	PUTM
chr4:122574626	rs11937561	C	T	0.72005	0.27995	downstream_gene_variant	415811_415812	4	122602825	122602916	122604518	122604632	ENST00000506395	ENSG00000164111	ANXA5	protein_coding	4.67607	9.17e-06	0.208261	0.0485867	1	PUTM
chr16:15684452	rs75171740	G	T	0.94603	0.05397	downstream_gene_variant	195628_195630	16	15127134	15127256	15128142	15128235	ENST00000562119	ENSG00000179889	PDXDC1	protein_coding	-4.66079	9.74e-06	-0.546569	0.0275506	1	PUTM
chr16:30339753	rs77948921	G	A	0.58776	0.41224	intron_variant	201441_201442	16	30305886	30306012	30309697	30309911	ENST00000411546	ENSG00000183604	RP11-347C12.2	pseudogene	-5.30482	6.79e-07	-0.419092	0.00136729	1	PUTM
chr17:18541775	NA	A	G	0.46548	0.46548	upstream_gene_variant	224930_224932	17	18418988	18419084	18420498	18420787	ENST00000421108;ENST00000412260	ENSG00000233327	USP32P2	pseudogene	-4.97872	2.68e-06	-0.51256	0.00690112	1	PUTM
chr2:203089148:CTT_C	NA	R	D	0.94667	0.05333	upstream_gene_variant	327976_327978	2	202591206	202591272	202591386	202591589	ENST00000439495	ENSG00000003393	ALS2	protein_coding	4.63062	1.1e-05	1.22336	0.0372093	1	PUTM
chr22:26822713	rs71321093	C	G	0.82281	0.17719	downstream_gene_variant	358606_358607	22	25851762	25851807	25853225	25853368	ENST00000509460;ENST00000354451	ENSG00000100058	CRYBB2P1	pseudogene	4.93784	3.17e-06	0.572341	0.0147176	1	PUTM
[truncated: 1,981 more rows]

## Sheet: Legend
snp_location	The location of variant associated with the gene expression
rs_ID	The rs ID
[truncated: 21 more rows]
