# Supplementary material for: Regulatory sites for splicing in human basal ganglia are enriched for disease-relevant information
Source: Nat Commun. 2020 Feb 25;11:1041. doi: 10.1038/s41467-020-14483-x (PMC7042265; doi:10.1038/s41467-020-14483-x)
Supplement: Supplementary file 8 — Supplementary Data 5 [file 41467_2020_14483_MOESM8_ESM.xlsx]

## Sheet: ge_eQTL_sup_5
snp_location	rs_ID	Al1	Al2	Freq1	MAF	snp_gene_relationship	gene_ID	gene_symbol	gene_biotype	tstat	pvalue	beta	FDR	rank	tissue
chr3:50046046	rs2353586	G	T	0.59649	0.40351	intron_variant	ENSG00000004534	RBM6	protein_coding	-7.22738	9.99081e-11	-0.146725	2.66255e-07	1	PUTM
chr2:201315107	rs10497862	A	T	0.66796	0.33204	upstream_gene_variant	ENSG00000003400	CASP10	protein_coding	-5.00768	2.3733e-06	-0.263328	0.00885004	1	PUTM
chr7:94644541	rs55692951;rs71537250;rs75229818;rs117410885	C	T	0.80569	0.19431	downstream_gene_variant	ENSG00000004799	PDK4	protein_coding	-4.7014	8.28198e-06	-0.479939	0.0306102	1	PUTM
chr2:242197040	rs10170128	G	A	0.78531	0.21469	upstream_gene_variant	ENSG00000006607	FARP2	protein_coding	-6.32004	7.33623e-09	-0.155878	3.73927e-05	1	PUTM
chr12:1009188:T_TC	rs140463623;rs71051402	R	I	0.83762	0.16238	downstream_gene_variant	ENSG00000002016	RAD52	protein_coding	4.81321	5.27439e-06	0.148563	0.0240565	1	PUTM
chr16:1569003	rs71385705	A	T	0.94505	0.05495	downstream_gene_variant	ENSG00000005513	SOX8	protein_coding	4.90091	3.68717e-06	0.538425	0.0218318	1	PUTM
chr8:17975547	rs6586697	C	T	0.73134	0.26866	regulatory_region_variant	ENSG00000003989	SLC7A2	protein_coding	-4.98053	2.65596e-06	-0.392477	0.018945	1	PUTM
chr16:642610	rs7205409	T	C	0.51588	0.48412	downstream_gene_variant	ENSG00000007541	PIGQ	protein_coding	4.82184	5.09269e-06	0.121753	0.022525	1	PUTM
chr9:33673439	rs13293445;rs34895798;rs13292479	T	C	0.88609	0.11391	upstream_gene_variant	ENSG00000010438	PRSS3	protein_coding	4.84077	4.71487e-06	0.765324	0.0236592	1	PUTM
chr8:23238193	rs56188827	G	C	0.87738	0.12262	downstream_gene_variant	ENSG00000008853	RHOBTB2	protein_coding	4.80378	5.48015e-06	0.182208	0.0290229	1	PUTM
chrX:47403336	rs36075954	G	T	0.67441	0.32559	downstream_gene_variant	ENSG00000017483	SLC38A5	protein_coding	-4.39341	2.78073e-05	-0.309612	0.0457708	1	PUTM
chr17:49402999	rs9902070	T	C	0.58434	0.41566	downstream_gene_variant	ENSG00000011260	UTP18	protein_coding	4.68363	8.89261e-06	0.102169	0.0367709	1	PUTM
chr17:42417496	rs850714;rs71370599	A	G	0.62283	0.37717	upstream_gene_variant	ENSG00000013306	SLC25A39	protein_coding	-5.38446	4.82126e-07	-0.119724	0.00185281	1	PUTM
chrX:118640967	rs62601693	C	T	0.94841	0.05159	downstream_gene_variant	ENSG00000018610	CXorf56	protein_coding	5.40201	4.46997e-07	0.280952	0.00113627	1	PUTM
chr1:160095288:C_CT	rs72510510;rs35015303	R	I	0.77072	0.22928	regulatory_region_variant	ENSG00000018625	ATP1A2	protein_coding	4.71598	7.81133e-06	0.153612	0.0315578	1	PUTM
chr17:21119042	rs7209716	C	T	0.80427	0.19573	upstream_gene_variant	ENSG00000034152	MAP2K3	protein_coding	-4.81195	5.30154e-06	-0.295149	0.0125116	1	PUTM
chr10:90747169	rs4934434	C	A	0.60821	0.39179	upstream_gene_variant	ENSG00000026103	FAS	protein_coding	11.3172	1.31414e-19	0.880284	6.38935e-16	1	PUTM
chr10:90747847	rs3758485	C	T	0.60821	0.39179	upstream_gene_variant	ENSG00000026103	FAS	protein_coding	11.3172	1.31414e-19	0.880284	6.38935e-16	1	PUTM
chr10:90748338	rs978522	T	C	0.60821	0.39179	upstream_gene_variant	ENSG00000026103	FAS	protein_coding	11.3172	1.31414e-19	0.880284	6.38935e-16	1	PUTM
chr19:13875258	rs455093	C	G	0.55807	0.44193	upstream_gene_variant	ENSG00000037757	MRI1	protein_coding	8.65725	8.58974e-14	0.345936	3.42301e-10	1	PUTM
chr5:6609139	rs12374467	A	G	0.66819	0.33181	intron_variant	ENSG00000037474	NSUN2	protein_coding	-7.92552	3.2852e-12	-0.223596	2.07493e-08	1	PUTM
chr8:2077072	rs2280902	G	A	0.52278	0.47722	intron_variant	ENSG00000036448	MYOM2	protein_coding	-6.14654	1.62889e-08	-0.303339	0.000149272	1	PUTM
chrX:14035798	rs7055256	A	C	0.70149	0.29851	intron_variant	ENSG00000046647	GEMIN8	protein_coding	5.25234	8.48786e-07	0.120269	0.00212027	1	PUTM
chrX:14043142	rs2158035	T	C	0.70149	0.29851	intron_variant	ENSG00000046647	GEMIN8	protein_coding	5.25234	8.48786e-07	0.120269	0.00212027	1	PUTM
chrX:14060770	rs73438932	G	A	0.70149	0.29851	upstream_gene_variant	ENSG00000046647	GEMIN8	protein_coding	5.25234	8.48786e-07	0.120269	0.00212027	1	PUTM
chrX:14069423	rs6653670	T	C	0.70149	0.29851	regulatory_region_variant	ENSG00000046647	GEMIN8	protein_coding	5.25234	8.48786e-07	0.120269	0.00212027	1	PUTM
chrX:12832210	rs143279165	T	C	0.76166	0.23834	downstream_gene_variant	ENSG00000046653	GPM6B	protein_coding	4.56335	1.4337e-05	0.099036	0.0412331	1	PUTM
chr17:3564073	rs3826496	A	G	0.82415	0.17585	coding_variant	ENSG00000040531	CTNS	protein_coding	7.262	8.45023e-11	0.305257	4.92311e-07	1	PUTM
chr7:127012270	rs7781891	T	C	0.82045	0.17955	intron_variant	ENSG00000048405	ZNF800	protein_coding	-5.33463	5.97239e-07	-0.150843	0.00259022	1	PUTM
chr10:99100432	rs10882900	T	C	0.65959	0.34041	downstream_gene_variant	ENSG00000052749	RRP12	protein_coding	-5.41016	4.31542e-07	-0.140543	0.00175897	1	PUTM
chr2:220159288	rs77242849	G	C	0.84262	0.15738	intron_variant	ENSG00000054356	PTPRN	protein_coding	-4.77664	6.11718e-06	-0.270667	0.0227559	1	PUTM
chr2:56762480	rs58104041	A	G	0.45342	0.45342	downstream_gene_variant	ENSG00000055813	CCDC85A	protein_coding	5.07706	1.77767e-06	0.332081	0.0103727	1	PUTM
chr9:113964088	rs1069523;rs111700116	G	T	0.91704	0.08296	upstream_gene_variant	ENSG00000059769	DNAJC25	protein_coding	-4.68937	8.69089e-06	-0.313729	0.0478955	1	PUTM
chr16:2993814	rs9929071	C	T	0.45244	0.45244	intron_variant	ENSG00000059122	FLYWCH1	protein_coding	-7.86245	4.48551e-12	-0.180678	1.73858e-08	1	PUTM
chr10:5871547	rs4749379	G	T	0.78483	0.21517	intron_variant	ENSG00000057608	GDI2	protein_coding	4.89244	3.81749e-06	0.124943	0.0277112	1	PUTM
chr2:187667319:C_CT	rs200432688	R	I	0.91548	0.08452	downstream_gene_variant	ENSG00000064989	CALCRL	protein_coding	-4.61786	1.15568e-05	-0.442831	0.0473599	1	PUTM
chr6:52367897	rs41273846	G	A	0.89706	0.10294	coding_variant	ENSG00000065308	TRAM2	protein_coding	4.74197	7.03609e-06	0.263199	0.0368128	1	PUTM
chr16:75588085	rs79901838	C	A	0.82462	0.17538	downstream_gene_variant	ENSG00000065457	ADAT1	protein_coding	-5.93688	4.21881e-08	-0.153953	0.000227478	1	PUTM
chr1:218458058	rs3753592	T	C	0.5374	0.4626	upstream_gene_variant	ENSG00000067533	RRP15	protein_coding	-5.93725	4.21185e-08	-0.126316	0.000211013	1	PUTM
chr5:61963957:TC_T	rs146966881;rs200695527;rs55755284	R	D	0.62506	0.37494	downstream_gene_variant	ENSG00000068796	KIF2A	protein_coding	4.92525	3.33637e-06	0.168961	0.0158011	1	PUTM
chrX:153750010	rs5945202	A	G	0.94425	0.05575	upstream_gene_variant	ENSG00000073009	IKBKG	protein_coding	4.54555	1.53774e-05	0.316224	0.024527	1	PUTM
chr1:45902219	rs61788262	T	G	0.76084	0.23916	intron_variant	ENSG00000070759	TESK2	protein_coding	-5.47987	3.19088e-07	-0.22274	0.001232	1	PUTM
chr2:98503213	rs13008503	T	C	0.79104	0.20896	intron_variant	ENSG00000075568	TMEM131	protein_coding	4.72999	7.38365e-06	0.0807991	0.0217153	1	PUTM
chr15:66678379	rs4776784	G	T	0.90188	0.09812	intron_variant	ENSG00000075131	TIPIN	protein_coding	-5.2136	1.00055e-06	-0.306835	0.00498374	1	PUTM
chr8:82596908	rs140804066;rs201497422	A	C	0.92259	0.07741	upstream_gene_variant	ENSG00000076641	PAG1	protein_coding	-4.72202	7.62409e-06	-0.257739	0.0318077	1	PUTM
chr7:100063919:G_GT	rs11453225;rs111579798;rs34162463;rs11453225;rs111579798;rs34162463	R	I	0.78616	0.21384	upstream_gene_variant	ENSG00000078487	ZCWPW1	protein_coding	-5.53493	2.51051e-07	-0.207166	0.000757673	1	PUTM
chr12:3016825:A_AT	rs200868673;rs57466609;rs71057858;rs200738368;rs12319407;rs67648664	R	I	0.67836	0.32164	intron_variant	ENSG00000078246	TULP3	protein_coding	4.72941	7.40078e-06	0.167709	0.0390021	1	PUTM
chr2:15813314	rs10929381	C	T	0.849	0.151	downstream_gene_variant	ENSG00000079785	DDX1	protein_coding	4.82049	5.12055e-06	0.100585	0.0237594	1	PUTM
chr7:100063919:G_GT	rs11453225;rs111579798;rs34162463;rs11453225;rs111579798;rs34162463	R	I	0.78616	0.21384	downstream_gene_variant	ENSG00000085514	PILRA	protein_coding	-5.06074	1.90309e-06	-0.259931	0.00547899	1	PUTM
chr1:40205326	rs11809515	C	A	0.59833	0.40167	intron_variant	ENSG00000084072	PPIE	protein_coding	-8.29044	5.37131e-13	-0.283401	2.15551e-09	1	PUTM
chr17:26888725	rs8074623	G	A	0.89012	0.10988	coding_variant	ENSG00000087111	PIGS	protein_coding	-4.69001	8.66855e-06	-0.149454	0.0241766	1	PUTM
chr1:236379034:TG_T	rs75210158;rs5781865;rs202093516	R	D	0.6929	0.3071	coding_variant	ENSG00000086619	ERO1LB	protein_coding	-4.76635	6.37679e-06	-0.119316	0.0354996	1	PUTM
chr7:6063283	rs4560	C	T	0.58578	0.41422	coding_variant	ENSG00000086232	EIF2AK1	protein_coding	-5.26079	8.1879e-07	-0.0766788	0.00426917	1	PUTM
chr7:6064799	rs17136307	C	T	0.58578	0.41422	intron_variant	ENSG00000086232	EIF2AK1	protein_coding	-5.26079	8.1879e-07	-0.0766788	0.00426917	1	PUTM
chr12:28923218	rs789121	T	C	0.62687	0.37313	downstream_gene_variant	ENSG00000087502	ERGIC2	protein_coding	-5.0712	1.84612e-06	-0.0830063	0.0122472	2	PUTM
chrX:15511412	rs2271550	C	A	0.61192	0.38808	5_prime_UTR_variant	ENSG00000087842	PIR	protein_coding	6.93166	4.13659e-10	0.203171	1.11357e-06	1	PUTM
chr16:57341603	rs1787783	A	G	0.94533	0.05467	upstream_gene_variant	ENSG00000088682	COQ9	protein_coding	-4.71427	7.86495e-06	-0.209276	0.0389944	1	PUTM
chr12:122674780	rs11060094	C	A	0.79477	0.20523	upstream_gene_variant	ENSG00000089094	KDM2B	protein_coding	4.86653	4.24443e-06	0.113576	0.0192358	1	PUTM
chr15:65245278:T_TTT	rs115237661;rs145248297	R	I	0.57609	0.42391	downstream_gene_variant	ENSG00000090487	SPG21	protein_coding	8.28022	5.6519e-13	0.144617	1.90017e-09	1	PUTM
chr17:5235892:T_TA	rs113220835;rs201332242	R	I	0.79829	0.20171	downstream_gene_variant	ENSG00000091592	NLRP1	protein_coding	-5.05561	1.94423e-06	-0.235124	0.012099	1	PUTM
chr14:20920749	rs1878703	G	C	0.59944	0.40056	intron_variant	ENSG00000092094	OSGEP	protein_coding	5.69418	1.24692e-07	0.174682	0.000614859	1	PUTM
chr10:101924418	rs10883451	T	C	0.57571	0.42429	downstream_gene_variant	ENSG00000095485	CWF19L1	protein_coding	-5.00767	2.37343e-06	-0.164579	0.00972867	1	PUTM
chr16:2355828	rs73500183	G	A	0.89221	0.10779	downstream_gene_variant	ENSG00000095906	NUBP2	protein_coding	-4.68909	8.70065e-06	-0.215294	0.0448344	1	PUTM
chr22:21212716	rs112197871	G	A	0.91764	0.08236	upstream_gene_variant	ENSG00000099940	SNAP29	protein_coding	9.62525	6.56757e-16	0.327331	1.76733e-12	1	PUTM
chr22:26455216	rs6004919	C	T	0.92168	0.07832	downstream_gene_variant	ENSG00000100077	ADRBK2	protein_coding	-4.76246	6.47784e-06	-0.24549	0.0334451	1	PUTM
chr22:51063477	rs6151429;CR890137	T	C	0.92164	0.07836	coding_variant	ENSG00000100299	ARSA	protein_coding	5.29718	7.0107e-07	0.331037	0.00230792	1	PUTM
chr22:30325151	rs9614109	T	C	0.83164	0.16836	intron_variant	ENSG00000100330	MTMR3	protein_coding	-4.61564	1.1659e-05	-0.0969997	0.0498305	1	PUTM
chr14:60050256	rs11158264	A	G	0.62645	0.37355	downstream_gene_variant	ENSG00000100592	DAAM1	protein_coding	-4.99848	2.4657e-06	-0.100134	0.0121929	1	PUTM
chr20:5181464	rs7354097	T	C	0.53179	0.46821	downstream_gene_variant	ENSG00000101290	CDS2	protein_coding	-5.42245	4.09226e-07	-0.0765282	0.00256053	1	PUTM
chr20:33083119	rs6142184;rs71194613;rs6058063	T	C	0.6233	0.3767	upstream_gene_variant	ENSG00000101460	MAP1LC3A	protein_coding	-4.57642	1.36168e-05	-0.172396	0.039979	1	PUTM
chrX:100021820	rs6523402	C	G	0.52349	0.47651	upstream_gene_variant	ENSG00000102362	SYTL4	protein_coding	6.2874	8.52995e-09	0.343322	1.90644e-05	1	PUTM
chr20:44606446	rs73128569	A	T	0.94157	0.05843	downstream_gene_variant	ENSG00000101457	DNTTIP1	protein_coding	5.21013	1.01535e-06	0.23124	0.00427159	1	PUTM
chr20:61471799	rs6090136	A	T	0.74563	0.25437	downstream_gene_variant	ENSG00000101190	TCFL5	protein_coding	-5.99203	3.28905e-08	-0.295469	0.000203592	1	PUTM
chr13:50448265	rs12867686	T	C	0.82771	0.17229	upstream_gene_variant	ENSG00000102547	CAB39L	protein_coding	5.70078	1.21105e-07	0.233544	0.000481031	1	PUTM
chr16:188606	rs2541608	G	T	0.65987	0.34013	5_prime_UTR_variant	ENSG00000103148	NPRL3	protein_coding	6.91445	4.49063e-10	0.124425	1.38266e-06	1	PUTM
chr16:57729576	rs2923131	C	T	0.78728	0.21272	downstream_gene_variant	ENSG00000102978	POLR2C	protein_coding	-5.84859	6.27224e-08	-0.118428	0.000310351	1	PUTM
chr16:58275785	rs1834016	T	C	0.87686	0.12314	downstream_gene_variant	ENSG00000102978	POLR2C	protein_coding	4.75664	6.70335e-06	0.0957582	0.0331682	2	PUTM
chr16:5077395:TGGGA	rs71402581;rs141952003;rs59131700	R	D	0.59273	0.40727	intron_variant	ENSG00000103174	NAGPA	protein_coding	-4.95844	2.90992e-06	-0.130784	0.0178349	1	PUTM
chr16:3656482	rs8061528;rs201117707	C	T	0.78302	0.21698	downstream_gene_variant	ENSG00000103351	CLUAP1	protein_coding	-6.44825	4.04696e-09	-0.136886	1.70822e-05	1	PUTM
chr16:53538021	rs12708938	T	A	0.56439	0.43561	downstream_gene_variant	ENSG00000103479	RBL2	protein_coding	5.97711	3.51851e-08	0.0917616	0.000165124	1	PUTM
chr16:767426:T_TG	rs200448118;rs111311045;rs33918151	R	I	0.76475	0.23525	coding_variant	ENSG00000103260	METRN	protein_coding	5.21318	1.00233e-06	0.205528	0.00464879	1	PUTM
chr15:73953586	rs12439376;rs72330024;rs12439428	A	G	0.64525	0.35475	upstream_gene_variant	ENSG00000103855	CD276	protein_coding	5.64894	1.52263e-07	0.230123	0.000499272	1	PUTM
chr15:42562058	rs8025668	C	T	0.86639	0.13361	downstream_gene_variant	ENSG00000103994	ZNF106	protein_coding	-4.65285	1.00554e-05	-0.130367	0.0329115	1	PUTM
chr8:98809169	rs7816133	A	G	0.50779	0.49221	intron_variant	ENSG00000104341	LAPTM4B	protein_coding	-5.06401	1.87732e-06	-0.136951	0.00718073	1	PUTM
chr8:82754118	rs4431552	A	C	0.69463	0.30537	coding_variant	ENSG00000104497	SNX16	protein_coding	5.58319	2.03278e-07	0.199954	0.00099342	1	PUTM
chr19:49096292	rs3859437	A	G	0.73499	0.26501	upstream_gene_variant	ENSG00000104870	FCGRT	protein_coding	-5.99739	3.2102e-08	-0.188443	0.000146995	1	PUTM
chr8:1823049	rs11786430	C	G	0.89275	0.10725	intron_variant	ENSG00000104728	ARHGEF10	protein_coding	-4.82245	5.07997e-06	-0.270924	0.0444192	1	PUTM
chr7:106619472	rs12530875	G	A	0.93685	0.06315	upstream_gene_variant	ENSG00000105856	HBP1	protein_coding	4.92829	3.2949e-06	0.217393	0.0148666	1	PUTM
chr9:4674408	rs56232295	A	C	0.61886	0.38114	upstream_gene_variant	ENSG00000106686	SPATA6L	protein_coding	-6.71034	1.18341e-09	-0.255444	7.10876e-06	1	PUTM
chr19:58009018:A_AC	rs12461772;rs34488536;rs200866802;rs12461717	I	R	0.65068	0.34932	downstream_gene_variant	ENSG00000105136	ZNF419	protein_coding	-6.53236	2.73264e-09	-0.202909	1.50241e-05	1	PUTM
chr9:101276681:TATA_	rs34446068;rs199795680;rs35535009	D	R	0.91489	0.08511	upstream_gene_variant	ENSG00000106785	TRIM14	protein_coding	4.87026	4.1803e-06	0.356417	0.0201909	1	PUTM
chr9:100884526	rs41313315	C	T	0.71094	0.28906	upstream_gene_variant	ENSG00000106785	TRIM14	protein_coding	5.0448	2.06058e-06	0.161447	0.00995262	2	PUTM
chr9:77707300	rs11144225	A	T	0.60089	0.39911	upstream_gene_variant	ENSG00000106733	NMRK1	protein_coding	9.27465	3.85153e-15	0.265466	1.98123e-11	1	PUTM
chr17:36604473	rs56310581	T	C	0.93586	0.06414	upstream_gene_variant	ENSG00000108298	RPL19	protein_coding	4.66309	9.65307e-06	0.15324	0.0329459	1	PUTM
chr17:35820272	rs111303600	C	T	0.87395	0.12605	intron_variant	ENSG00000108264	TADA2A	protein_coding	-4.65064	1.01443e-05	-0.108654	0.0364891	1	PUTM
chr17:38517009	rs35530628	T	A	0.92823	0.07177	downstream_gene_variant	ENSG00000108349	CASC3	protein_coding	4.96329	2.85215e-06	0.224603	0.0105643	1	PUTM
chr17:42096209	rs77034317	T	C	0.9198	0.0802	upstream_gene_variant	ENSG00000108852	MPP2	protein_coding	4.64753	1.02709e-05	0.208466	0.0356913	1	PUTM
chr12:96366511	rs3812807	T	C	0.92077	0.07923	downstream_gene_variant	ENSG00000111144	LTA4H	protein_coding	4.75492	6.67814e-06	0.158487	0.0374443	1	PUTM
chr12:113473271	rs10850122	A	G	0.60802	0.39198	downstream_gene_variant	ENSG00000111335	OAS2	protein_coding	-4.63038	1.09963e-05	-0.287416	0.0403233	1	PUTM
chr12:104217303	rs55736751	T	G	0.88645	0.11355	intron_variant	ENSG00000111696	NT5DC3	protein_coding	-4.91427	3.49043e-06	-0.337269	0.0189879	1	PUTM
chr12:6977359	rs2001004	A	G	0.75761	0.24239	downstream_gene_variant	ENSG00000111671	SPSB2	protein_coding	-4.64419	1.04083e-05	-0.441922	0.0496478	1	PUTM
chr6:109077584	rs78885755	G	A	0.9345	0.0655	upstream_gene_variant	ENSG00000112335	SNX3	protein_coding	-4.55818	1.46323e-05	-0.268188	0.0480232	1	PUTM
chr6:99318195	rs2743879	T	C	0.60562	0.39438	downstream_gene_variant	ENSG00000112234	FBXL4	protein_coding	6.90745	4.6431e-10	0.194428	2.18133e-06	1	PUTM
chr6:135323026	rs9688342	A	T	0.47586	0.47586	intron_variant	ENSG00000112339	HBS1L	protein_coding	8.03377	1.92281e-12	0.155288	7.45472e-09	1	PUTM
chr5:133942492	rs7728741	T	C	0.85821	0.14179	upstream_gene_variant	ENSG00000113621	TXNDC15	protein_coding	-5.4239	4.06673e-07	-0.162555	0.001414	1	PUTM
chr5:133943937	rs2305049	G	T	0.85821	0.14179	upstream_gene_variant	ENSG00000113621	TXNDC15	protein_coding	-5.4239	4.06673e-07	-0.162555	0.001414	1	PUTM
chr3:125739695	rs7647098	A	G	0.67387	0.32613	downstream_gene_variant	ENSG00000114547	ROPN1B	protein_coding	6.53931	2.64523e-09	0.422427	1.35912e-05	1	PUTM
chr3:195961123	rs58954032	C	T	0.76016	0.23984	downstream_gene_variant	ENSG00000114503	NCBP2	protein_coding	-4.69272	8.57477e-06	-0.117419	0.0438857	1	PUTM
chr3:52708075	rs6414569	A	T	0.65233	0.34767	downstream_gene_variant	ENSG00000114904	NEK4	protein_coding	5.41011	4.31636e-07	0.0838554	0.00134455	1	PUTM
chr3:195076877	rs6437374	G	C	0.60529	0.39471	missense_variant	ENSG00000114331	ACAP2	protein_coding	-6.16492	1.4975e-08	-0.11418	8.66602e-05	1	PUTM
chr2:26835812:GC_G	rs200946468	R	D	0.59237	0.40763	upstream_gene_variant	ENSG00000115155	OTOF	protein_coding	-4.69142	8.61978e-06	-0.30185	0.0275747	1	PUTM
chr2:54465804	rs72802655	A	G	0.93287	0.06713	upstream_gene_variant	ENSG00000115306	SPTBN1	protein_coding	-5.11933	1.48916e-06	-0.152887	0.00797297	1	PUTM
chr2:86640233	rs56194753	A	G	0.86861	0.13139	downstream_gene_variant	ENSG00000115561	CHMP3	protein_coding	-5.60545	1.84368e-07	-0.18507	0.000503141	1	PUTM
chr2:172311640:CCCAC	rs113458011;rs149597381	R	D	0.72903	0.27097	intron_variant,feature_truncation	ENSG00000115827	DCAF17	protein_coding	-5.07646	1.78215e-06	-0.0957149	0.00865411	1	PUTM
chr1:155406476	rs113671475;rs138473585	C	T	0.94323	0.05677	upstream_gene_variant	ENSG00000116586	LAMTOR2	protein_coding	4.47182	2.05212e-05	0.257515	0.049292	1	PUTM
chr2:175500276	rs7580287	T	G	0.61156	0.38844	intron_variant	ENSG00000115935	WIPF1	protein_coding	-5.60872	1.81739e-07	-0.195724	0.00072641	1	PUTM
chr1:75198740	rs2345436;rs112446401	C	A	0.70728	0.29272	coding_variant	ENSG00000116791	CRYZ	protein_coding	-7.15728	1.40135e-10	-0.322551	5.36857e-07	1	PUTM
chr1:145733988	rs1797051	G	A	0.6848	0.3152	upstream_gene_variant	ENSG00000117281	CD160	protein_coding	-4.65154	1.0108e-05	-0.210579	0.0103708	1	PUTM
chr1:86438473	rs607979;rs34675574	A	G	0.71058	0.28942	upstream_gene_variant	ENSG00000117174	ZNHIT6	protein_coding	4.71551	7.82597e-06	0.129893	0.0420098	1	PUTM
chr6:83701710:TAAAA	rs67923050;rs138836447;rs72359750	R	D	0.8533	0.1467	intron_variant,NMD_transcript_variant,feature_truncation	ENSG00000118420	UBE3D	protein_coding	-5.15958	1.25717e-06	-0.192957	0.00465028	1	PUTM
chr2:197056378	rs1350101	C	T	0.58946	0.41054	upstream_gene_variant	ENSG00000118997	DNAH7	protein_coding	-5.11838	1.4951e-06	-0.275062	0.00607459	1	PUTM
chr2:20880833	rs10193919;rs141499411	C	T	0.64559	0.35441	downstream_gene_variant	ENSG00000118961	C2orf43	protein_coding	5.99508	3.24393e-08	0.179829	0.000148896	1	PUTM
chr14:75443103	rs2012627	A	G	0.59329	0.40671	upstream_gene_variant	ENSG00000119718	EIF2B2	protein_coding	5.8401	6.51514e-08	0.135966	0.000239822	1	PUTM
chr10:122629522	rs4274146	A	G	0.64967	0.35033	intron_variant	ENSG00000120008	WDR11	protein_coding	7.89131	3.89005e-12	0.153744	2.00416e-08	1	PUTM
chr12:524465	rs11062847	T	C	0.6272	0.3728	intron_variant	ENSG00000120647	CCDC77	protein_coding	5.15797	1.26575e-06	0.248982	0.00401496	1	PUTM
chr13:37489555	rs12427732	C	T	0.71644	0.28356	intron_variant	ENSG00000120693	SMAD9	protein_coding	-4.87289	4.13555e-06	-0.203794	0.021906	1	PUTM
chr10:27297976	rs10741126	C	G	0.6113	0.3887	upstream_gene_variant	ENSG00000120539	MASTL	protein_coding	5.64843	1.52602e-07	0.16843	0.000898063	1	PUTM
chr8:27402664	rs4149260	G	A	0.82836	0.17164	coding_variant	ENSG00000120915	EPHX2	protein_coding	-5.06976	1.83272e-06	-0.205956	0.0111374	1	PUTM
chr7:100095664	rs6953107	C	T	0.79801	0.20199	downstream_gene_variant	ENSG00000121716	PILRB	protein_coding	-11.4947	5.41709e-20	-0.42909	1.48753e-16	1	PUTM
chr1:109405028	rs12134009	G	C	0.85817	0.14183	upstream_gene_variant	ENSG00000121957	GPSM2	protein_coding	4.98965	2.55752e-06	0.162785	0.0107032	1	PUTM
chr1:109473017	rs10607	C	T	0.77985	0.22015	coding_variant	ENSG00000121940	CLCC1	protein_coding	4.93128	3.2546e-06	0.10215	0.0135684	1	PUTM
chr10:88431782	rs11202118	C	T	0.81611	0.18389	downstream_gene_variant	ENSG00000122375	OPN4	protein_coding	7.05861	2.25265e-10	0.829418	8.77407e-07	1	PUTM
chr10:74710484	rs7904738	G	C	0.92693	0.07307	downstream_gene_variant	ENSG00000122882	ECD	protein_coding	4.69657	8.44356e-06	0.156917	0.0185843	1	PUTM
chr1:84991488	rs2292808	T	G	0.85273	0.14727	intron_variant	ENSG00000122432	SPATA1	pseudogene	5.43553	3.86717e-07	0.260182	0.00180829	1	PUTM
chr12:58188696	rs7965287	G	C	0.60843	0.39157	downstream_gene_variant	ENSG00000123427	METTL21B	protein_coding	-8.02375	2.02071e-12	-0.341653	7.21394e-09	1	PUTM
chr12:56961932	rs7305370	T	C	0.79544	0.20456	downstream_gene_variant	ENSG00000123353	ORMDL2	protein_coding	4.93608	3.19094e-06	0.209902	0.0113374	1	PUTM
chr13:50333882	rs1407636	G	T	0.77861	0.22139	upstream_gene_variant	ENSG00000123179	EBPL	protein_coding	4.91261	3.51424e-06	0.198674	0.0144751	1	PUTM
chr1:207807977:A_AG	rs56084829;rs34169218;rs72501060	R	I	0.82544	0.17456	downstream_gene_variant	ENSG00000123836	PFKFB2	protein_coding	4.66409	9.61475e-06	0.329423	0.029998	1	PUTM
chr2:152206630	rs16829969	A	G	0.67935	0.32065	upstream_gene_variant	ENSG00000123610	TNFAIP6	protein_coding	-5.0318	2.14701e-06	-0.48791	0.00936742	1	PUTM
chr1:212768428	rs1567710	C	T	0.75	0.25	downstream_gene_variant	ENSG00000123685	BATF3	protein_coding	-4.92304	3.36677e-06	-0.266321	0.01376	1	PUTM
chr7:74360784	rs1637366	C	G	0.68529	0.31471	intron_variant	ENSG00000123965	PMS2P5	pseudogene	4.6238	1.12876e-05	0.231925	0.0208595	1	PUTM
chr20:62196884	rs310633	G	A	0.93657	0.06343	upstream_gene_variant	ENSG00000125510	OPRL1	protein_coding	4.80625	5.4255e-06	0.373242	0.0201612	1	PUTM
chr6:7276884	rs55890645;rs55880810	G	C	0.64988	0.35012	intron_variant	ENSG00000124783	SSR1	protein_coding	-4.88944	3.86468e-06	-0.0898686	0.0245098	1	PUTM
chr6:3003970	rs4149358;rs138616686	A	G	0.67392	0.32608	coding_variant	ENSG00000124588	NQO2	protein_coding	5.34278	5.76723e-07	0.162811	0.00315987	1	PUTM
chr14:60502678:T_TG	rs35623415;rs57026864	I	R	0.90451	0.09549	upstream_gene_variant	ENSG00000126773	PCNXL4	protein_coding	4.9575	2.92124e-06	0.161163	0.0104872	1	PUTM
chr7:93686376	rs41526;rs147035634	C	G	0.72179	0.27821	upstream_gene_variant	ENSG00000127995	CASD1	protein_coding	-4.8573	4.40758e-06	-0.0953877	0.0145803	1	PUTM
chr12:82778394:T_TA	rs202007434;rs139471017;rs146475296	R	I	0.8519	0.1481	intron_variant	ENSG00000127720	METTL25	protein_coding	4.92029	3.40508e-06	0.260301	0.0161197	1	PUTM
chr15:40662773	rs3803358	C	T	0.90674	0.09326	upstream_gene_variant	ENSG00000128944	KNSTRN	protein_coding	-5.45037	3.62645e-07	-0.362591	0.00134287	1	PUTM
chr15:40846615	rs11637245;rs79279987	C	T	0.55009	0.44991	intron_variant	ENSG00000128891	C15orf57	protein_coding	13.8091	6.58489e-25	0.435955	2.46538e-21	1	PUTM
chr19:10676343	rs3745246	T	A	0.75373	0.24627	coding_variant	ENSG00000129347	KRI1	protein_coding	6.43294	4.34584e-09	0.220047	1.88305e-05	1	PUTM
chr19:10676423	rs3745245	A	G	0.75373	0.24627	coding_variant	ENSG00000129347	KRI1	protein_coding	6.43294	4.34584e-09	0.220047	1.88305e-05	1	PUTM
chr19:10676681	rs3218222	C	T	0.75373	0.24627	coding_variant	ENSG00000129347	KRI1	protein_coding	6.43294	4.34584e-09	0.220047	1.88305e-05	1	PUTM
chr19:10678842	rs1465701	C	T	0.75373	0.24627	upstream_gene_variant	ENSG00000129347	KRI1	protein_coding	6.43294	4.34584e-09	0.220047	1.88305e-05	1	PUTM
chr6:107125913	rs3121440;rs191713655;rs184345389	A	T	0.54978	0.45022	downstream_gene_variant	ENSG00000130348	QRSL1	protein_coding	6.73011	1.07785e-09	0.168729	5.34398e-06	1	PUTM
chrX:153555386	rs2239468	T	A	0.75263	0.24737	upstream_gene_variant	ENSG00000130827	PLXNA3	protein_coding	4.4834	1.9616e-05	0.115603	0.0323272	1	PUTM
chr9:140444078	rs10746563	T	C	0.50773	0.49227	intron_variant	ENSG00000130653	PNPLA7	protein_coding	-5.72699	1.07828e-07	-0.314091	0.000323053	1	PUTM
chr12:122682286	rs11060556	G	A	0.79315	0.20685	downstream_gene_variant	ENSG00000130779	CLIP1	protein_coding	-4.65109	1.01265e-05	-0.103382	0.0364857	1	PUTM
chr9:134400000:TGTGA	rs10609062	R	D	0.67871	0.32129	regulatory_region_variant	ENSG00000130717	UCK1	protein_coding	5.06526	1.86751e-06	0.149368	0.00828242	1	PUTM
chr1:1033596	rs6604964	T	C	0.82096	0.17904	intron_variant	ENSG00000131591	C1orf159	protein_coding	6.09845	2.02867e-08	0.222069	5.37802e-05	1	PUTM
chr19:30190522:A_AC	rs201875810;rs35973369;rs111916900;rs71836303	I	R	0.76436	0.23564	downstream_gene_variant	ENSG00000131943	C19orf12	protein_coding	-5.43694	3.84372e-07	-0.119378	0.00207215	1	PUTM
chr17:7439730	rs112399419	C	T	0.94333	0.05667	upstream_gene_variant	ENSG00000132522	GPS2	protein_coding	-5.02301	2.2269e-06	-0.372631	0.0106246	1	PUTM
chr7:50560392:T_TC	rs199887122	R	I	0.62986	0.37014	upstream_gene_variant	ENSG00000132436	FIGNL1	protein_coding	-5.27648	7.65845e-07	-0.180588	0.00375647	1	PUTM
chr12:30831034	rs10771756	G	A	0.68299	0.31701	intron_variant	ENSG00000133704	IPO8	protein_coding	6.0644	2.3688e-08	0.0870263	0.000161529	1	PUTM
chr1:110261567	rs11101991	G	A	0.6627	0.3373	intron_variant	ENSG00000134201	GSTM5	protein_coding	8.62872	9.90976e-14	1.05038	4.37219e-10	1	PUTM
chr3:5257115	rs56205051	G	C	0.87721	0.12279	intron_variant	ENSG00000134109	EDEM1	protein_coding	5.05977	1.91084e-06	0.221984	0.0120421	1	PUTM
chr1:110282972	rs1332018;CR058050	T	G	0.58582	0.41418	5_prime_UTR_variant	ENSG00000134202	GSTM3	protein_coding	9.69372	4.64811e-16	0.384018	1.97545e-12	1	PUTM
chr1:110283785	rs4970777	T	C	0.58582	0.41418	intron_variant	ENSG00000134202	GSTM3	protein_coding	9.69372	4.64811e-16	0.384018	1.97545e-12	1	PUTM
chr11:47265543	rs7109203	T	C	0.74901	0.25099	downstream_gene_variant	ENSG00000134574	DDB2	protein_coding	-5.64019	1.58247e-07	-0.192873	0.00043692	1	PUTM
chr1:52758243	rs2762832	G	A	0.94879	0.05121	downstream_gene_variant	ENSG00000134744	ZCCHC11	protein_coding	-5.35101	5.56719e-07	-0.171019	0.00167016	1	PUTM
chr6:135632348	rs12208826	G	A	0.7979	0.2021	intron_variant	ENSG00000135541	AHI1	protein_coding	7.14421	1.49247e-10	0.239087	5.00425e-07	1	PUTM
chr5:159145109	rs6867494	G	A	0.50162	0.49838	downstream_gene_variant	ENSG00000135083	CCNJL	protein_coding	-4.94157	3.11958e-06	-0.318651	0.0164277	1	PUTM
chr11:130775782	rs1865298	T	C	0.73881	0.26119	upstream_gene_variant	ENSG00000134917	ADAMTS8	protein_coding	-4.79172	5.7548e-06	-0.257804	0.0276173	1	PUTM
chr5:157011643:ATT_A	rs33996285;rs199787809	R	D	0.87132	0.12868	upstream_gene_variant	ENSG00000135074	ADAM19	protein_coding	5.06382	1.87875e-06	0.493617	0.0103181	1	PUTM
chr2:219671910	rs6436093	C	T	0.51695	0.48305	downstream_gene_variant	ENSG00000135912	TTLL4	protein_coding	4.84683	4.6e-06	0.096111	0.0142508	1	PUTM
chr16:82177027	rs74696429	C	G	0.56227	0.43773	downstream_gene_variant	ENSG00000135698	MPHOSPH6	protein_coding	-5.50696	2.83618e-07	-0.159144	0.00231404	1	PUTM
chr3:38124083	rs138849573	G	T	0.92618	0.07382	downstream_gene_variant	ENSG00000136059	VILL	protein_coding	5.03526	2.11631e-06	0.381297	0.00744517	1	PUTM
chr12:102086926	rs137905826	G	A	0.94927	0.05073	upstream_gene_variant	ENSG00000136048	DRAM1	protein_coding	4.81843	5.16374e-06	0.773266	0.0236034	1	PUTM
chr13:51496320	rs7988945	A	G	0.58138	0.41862	intron_variant	ENSG00000136104	RNASEH2B	protein_coding	5.65911	1.45588e-07	0.155196	0.00051844	1	PUTM
chr7:47336894:T_TC	rs2177794;rs34159238;rs72021664	R	I	0.56089	0.43911	intron_variant	ENSG00000136205	TNS3	protein_coding	-6.09506	2.06026e-08	-0.281272	0.000138573	1	PUTM
chr2:114146965	rs6733253	G	A	0.80814	0.19186	upstream_gene_variant	ENSG00000136682	CBWD2	protein_coding	5.66016	1.44911e-07	0.318069	0.00061645	1	PUTM
chr9:106856633	rs3818626	T	C	0.54104	0.45896	coding_variant	ENSG00000136824	SMC2	protein_coding	-8.27793	5.71685e-13	-0.182106	3.73596e-09	1	PUTM
chr9:106856952	rs4742904	T	C	0.54104	0.45896	coding_variant	ENSG00000136824	SMC2	protein_coding	-8.27793	5.71685e-13	-0.182106	3.73596e-09	1	PUTM
chr9:35829390	rs2381409	T	C	0.60126	0.39874	intron_variant	ENSG00000137103	TMEM8B	protein_coding	-5.20615	1.03264e-06	-0.0958107	0.00381353	1	PUTM
chr11:83138968	rs2507866	A	G	0.64811	0.35189	upstream_gene_variant	ENSG00000137500	CCDC90B	protein_coding	-5.46122	3.45992e-07	-0.109224	0.00164865	1	PUTM
chr11:78287352:TTATA	rs10599900;rs71046985	D	R	0.70775	0.29225	upstream_gene_variant	ENSG00000137513	NARS2	protein_coding	6.04477	2.58974e-08	0.16205	0.000120319	1	PUTM
chr15:41571139	rs1866399	G	A	0.76895	0.23105	downstream_gene_variant	ENSG00000137806	NDUFAF1	protein_coding	4.65376	1.00193e-05	0.149967	0.0381033	1	PUTM
chr6:30894416:GACTA	rs72397672	R	D	0.6133	0.3867	downstream_gene_variant	ENSG00000137411	VARS2	protein_coding	-7.47669	2.97735e-11	-0.243744	4.73755e-07	1	PUTM
chr2:44187384	rs7573769	A	G	0.81716	0.18284	intron_variant	ENSG00000138095	LRPPRC	protein_coding	-5.06772	1.8484e-06	-0.0996953	0.0108187	1	PUTM
chr4:113471734	rs13104528	C	T	0.63267	0.36733	intron_variant	ENSG00000138658	C4orf21	protein_coding	4.86113	4.33911e-06	0.167471	0.0178164	1	PUTM
chr2:207629904	rs3828294	G	A	0.67173	0.32827	intron_variant	ENSG00000138400	MDH1B	protein_coding	-5.3372	5.90703e-07	-0.222436	0.00262036	1	PUTM
chr2:174969200	rs11681721	T	C	0.5961	0.4039	intron_variant	ENSG00000138430	OLA1	protein_coding	-5.05935	1.91415e-06	-0.101238	0.00810258	1	PUTM
chr4:76902033	rs4337760	G	C	0.5928	0.4072	upstream_gene_variant	ENSG00000138744	NAAA	protein_coding	-5.89827	5.01936e-08	-0.156677	0.000295289	1	PUTM
chr4:107545180	rs2587127	A	G	0.61862	0.38138	upstream_gene_variant	ENSG00000138785	INTS12	protein_coding	-4.61241	1.18096e-05	-0.119154	0.048561	1	PUTM
chr12:50520496	rs7967844	C	G	0.64301	0.35699	downstream_gene_variant	ENSG00000139624	CERS5	protein_coding	-4.70748	8.08235e-06	-0.0937841	0.0238914	1	PUTM
chr12:49262861	rs4760599	C	T	0.56363	0.43637	upstream_gene_variant	ENSG00000139537	CCDC65	protein_coding	6.44688	4.07277e-09	0.192962	1.68368e-05	1	PUTM
chr12:32068877	rs1150996	G	A	0.49261	0.49261	upstream_gene_variant	ENSG00000139146	FAM60A	protein_coding	5.23724	9.05034e-07	0.185558	0.00645199	1	PUTM
chr15:74216605	rs12914565	C	T	0.64115	0.35885	downstream_gene_variant	ENSG00000140474	ULK3	protein_coding	-4.82646	4.99776e-06	-0.197226	0.0143786	1	PUTM
chr14:74470907	rs12888125	G	A	0.75324	0.24676	downstream_gene_variant	ENSG00000140043	PTGR2	protein_coding	-5.29816	6.98153e-07	-0.142893	0.00324362	1	PUTM
chr15:101094335	rs28628432;rs191146252	G	C	0.46419	0.46419	downstream_gene_variant	ENSG00000140471	LINS	protein_coding	5.77433	8.73737e-08	0.166758	0.000573696	1	PUTM
chr16:90043531	rs56850194	C	A	0.8952	0.1048	upstream_gene_variant	ENSG00000141013	GAS8	protein_coding	-5.77613	8.66767e-08	-0.226639	0.000273898	1	PUTM
chr17:17256374	rs72826244	G	A	0.94448	0.05552	upstream_gene_variant	ENSG00000141040	ZNF287	protein_coding	4.66352	9.63676e-06	0.30911	0.0361957	1	PUTM
chr18:20985092	rs9950801	T	C	0.68571	0.31429	downstream_gene_variant	ENSG00000141458	NPC1	protein_coding	4.58972	1.29197e-05	0.110488	0.0461364	1	PUTM
chr16:83333213	rs78921144	C	G	0.94545	0.05455	intron_variant	ENSG00000140945	CDH13	protein_coding	5.26403	8.07587e-07	0.665306	0.0112376	1	PUTM
chr17:80963331	rs9901757	T	C	0.61564	0.38436	downstream_gene_variant	ENSG00000141560	FN3KRP	protein_coding	5.06417	1.87602e-06	0.121165	0.00686434	1	PUTM
chr1:27659989	rs35397588	G	A	0.56428	0.43572	downstream_gene_variant	ENSG00000142733	MAP3K6	protein_coding	-4.84475	4.63919e-06	-0.323742	0.0113335	1	PUTM
chr21:45811343	rs1556314	T	G	0.80933	0.19067	coding_variant	ENSG00000142185	TRPM2	protein_coding	6.24722	1.02644e-08	0.291162	5.82916e-05	1	PUTM
chr19:55996939	rs3745450	A	G	0.67892	0.32108	downstream_gene_variant	ENSG00000142409	ZNF787	protein_coding	-4.82036	5.12335e-06	-0.183272	0.0301458	1	PUTM
chr19:49659014	rs6509419	T	C	0.49946	0.49946	upstream_gene_variant	ENSG00000142528	ZNF473	protein_coding	-4.66812	9.46119e-06	-0.128582	0.0461328	1	PUTM
chr1:64076644	rs860606	A	G	0.72021	0.27979	upstream_gene_variant	ENSG00000142856	ITGB3BP	protein_coding	-8.92994	2.18495e-14	-0.430893	1.12874e-10	1	PUTM
chr1:21806299:C_CTC	rs61810659;rs147254124;rs61810221;rs68168856	I	R	0.56491	0.43509	intron_variant	ENSG00000142794	NBPF3	protein_coding	-6.04764	2.55621e-08	-0.30378	0.000136271	1	PUTM
chr1:165317255	rs13374068	T	C	0.81348	0.18652	downstream_gene_variant	ENSG00000143171	RXRG	protein_coding	-4.77808	6.08167e-06	-0.303286	0.0281885	1	PUTM
chr1:150942727	rs61819174	A	G	0.75486	0.24514	upstream_gene_variant	ENSG00000143437	ARNT	protein_coding	5.48757	3.08586e-07	0.105337	0.00101864	1	PUTM
chr12:1942752	rs7303599	C	T	0.8694	0.1306	upstream_gene_variant	ENSG00000271500	RP11-288K12.1	pseudogene	-4.84309	4.67055e-06	-0.483285	0.0205364	1	PUTM
chr2:97039666	rs772160	A	C	0.6455	0.3545	upstream_gene_variant	ENSG00000144028	SNRNP200	protein_coding	4.98291	2.62998e-06	0.0741789	0.00383451	1	PUTM
chr6:3042491	rs10900934	C	T	0.65725	0.34275	downstream_gene_variant	ENSG00000270346	RP1-90J20.12	lincRNA	7.28555	7.53957e-11	0.389655	4.07514e-07	1	PUTM
chr7:141532934	rs12703410	G	A	0.52985	0.47015	downstream_gene_variant	ENSG00000270923	TAS2R6	pseudogene	6.22757	1.12352e-08	0.334679	3.93794e-05	1	PUTM
chr7:141532989	rs12703411	C	A	0.52985	0.47015	downstream_gene_variant	ENSG00000270923	TAS2R6	pseudogene	6.22757	1.12352e-08	0.334679	3.93794e-05	1	PUTM
chr7:141537735	rs12669721	T	G	0.52985	0.47015	downstream_gene_variant	ENSG00000270923	TAS2R6	pseudogene	6.22757	1.12352e-08	0.334679	3.93794e-05	1	PUTM
chr7:141538865	rs12703412	A	G	0.52985	0.47015	downstream_gene_variant	ENSG00000270923	TAS2R6	pseudogene	6.22757	1.12352e-08	0.334679	3.93794e-05	1	PUTM
chr7:141540492	rs12532841	A	G	0.52985	0.47015	downstream_gene_variant	ENSG00000270923	TAS2R6	pseudogene	6.22757	1.12352e-08	0.334679	3.93794e-05	1	PUTM
chr7:141540548	rs12533399	T	C	0.52985	0.47015	downstream_gene_variant	ENSG00000270923	TAS2R6	pseudogene	6.22757	1.12352e-08	0.334679	3.93794e-05	1	PUTM
chr7:141544787	rs892355	T	C	0.52985	0.47015	downstream_gene_variant	ENSG00000270923	TAS2R6	pseudogene	6.22757	1.12352e-08	0.334679	3.93794e-05	1	PUTM
chr2:88480604	rs61587957	T	C	0.65235	0.34765	intron_variant	ENSG00000144115	THNSL2	protein_coding	9.54753	9.72267e-16	1.15332	1.63924e-12	1	PUTM
chr3:43132760:T_TA	rs200094565;rs35779506;rs138886579	R	I	0.52891	0.47109	intron_variant,feature_elongation	ENSG00000144647	GTDC2	protein_coding	-5.29649	7.03149e-07	-0.153278	0.00256438	1	PUTM
chr3:49015850:GTGTA	rs34142276;rs201902521	D	R	0.69041	0.30959	downstream_gene_variant	ENSG00000145029	NICN1	protein_coding	-4.54595	1.53535e-05	-0.139667	0.032657	1	PUTM
chr2:171185771	rs75714864;rs77926588	A	G	0.94656	0.05344	downstream_gene_variant	ENSG00000144362	PHOSPHO2	protein_coding	5.12926	1.42835e-06	0.696884	0.00781879	1	PUTM
chr3:101335552:T_TTT	rs200548658	I	R	0.83653	0.16347	upstream_gene_variant	ENSG00000144802	NFKBIZ	protein_coding	-4.77528	6.1509e-06	-0.339785	0.0284602	1	PUTM
chr10:114187787	rs8624	T	C	0.75733	0.24267	upstream_gene_variant	ENSG00000270599	RP11-324O2.6	antisense	-4.99976	2.45263e-06	-0.499158	0.00941565	1	PUTM
chr3:125432714	rs4679452	T	A	0.7547	0.2453	upstream_gene_variant	ENSG00000144909	OSBPL11	protein_coding	-4.95984	2.8931e-06	-0.229095	0.0176913	1	PUTM
chr7:141659791:AC_A	rs201406528;rs35079715	D	R	0.73424	0.26576	upstream_gene_variant	ENSG00000270157	RP5-894A10.6	sense_intronic	-5.12533	1.45215e-06	-0.307469	0.00490099	1	PUTM
chrX:46444726:TTTTC	rs199647247;rs199775368	D	R	0.4709	0.4709	intron_variant	ENSG00000147119	CHST7	protein_coding	-5.9947	3.24954e-08	-0.21457	6.34636e-05	1	PUTM
chr5:6610911	rs11741091;rs142468912	T	C	0.57462	0.42538	upstream_gene_variant	ENSG00000145545	SRD5A1	protein_coding	5.0325	2.14077e-06	0.129753	0.0132899	1	PUTM
chrX:153577719	rs7063300	G	A	0.51644	0.48356	upstream_gene_variant	ENSG00000147403	RPL10	protein_coding	4.55779	1.46548e-05	0.120739	0.0244882	1	PUTM
chr15:31228860:TG_T	rs202011721;rs34999272;rs200607804	D	R	0.52396	0.47604	downstream_gene_variant	ENSG00000270015	RP11-540B6.6	sense_intronic	7.72945	8.63523e-12	0.279161	2.78314e-08	1	PUTM
chr5:135460316	rs35833479	C	T	0.93139	0.06861	downstream_gene_variant	ENSG00000270021	CTC-203F4.2	antisense	4.69598	8.46373e-06	0.608175	0.0325176	1	PUTM
chr4:169938446	rs2331455	G	A	0.81335	0.18665	upstream_gene_variant	ENSG00000145439	CBR4	protein_coding	-5.41859	4.16113e-07	-0.145434	0.00200983	1	PUTM
chr12:57896512:AC_A	rs1669292;rs201740211	R	D	0.59373	0.40627	upstream_gene_variant	ENSG00000270039	RP11-571M6.17	lincRNA	-4.75646	6.63663e-06	-0.245786	0.0233543	1	PUTM
chr19:58766410	rs260450	T	C	0.55003	0.44997	downstream_gene_variant	ENSG00000268516	CTD-3138B18.5	antisense	-4.5658	1.41992e-05	-0.117319	0.0478795	1	PUTM
chr19:58041211	rs1859069	G	A	0.70383	0.29617	downstream_gene_variant	ENSG00000268545	VN1R107P	pseudogene	-5.6631	1.43047e-07	-0.597917	0.000789764	1	PUTM
chr15:30911192	rs8037312	C	T	0.78448	0.21552	downstream_gene_variant	ENSG00000269930	RP11-932O9.9	lincRNA	5.07836	1.76805e-06	0.327119	0.00579567	1	PUTM
chr19:39423820:T_TTC	rs199702869;rs5828022;rs78101882	R	I	0.67887	0.32113	downstream_gene_variant	ENSG00000269486	CTC-360G5.9	lincRNA	5.78647	8.2777e-08	0.302431	0.000407263	1	PUTM
chr19:39423821:T_TC	rs199702869;rs5828022;rs78101882;rs33975632	R	I	0.67887	0.32113	downstream_gene_variant	ENSG00000269486	CTC-360G5.9	lincRNA	5.78647	8.2777e-08	0.302431	0.000407263	1	PUTM
chr8:144684150	rs10094377	C	T	0.82106	0.17894	upstream_gene_variant	ENSG00000147813	NAPRT1	protein_coding	10.059	7.35133e-17	0.63392	3.2559e-13	1	PUTM
chr19:56905575:CTT_C	rs3059569;rs112932547;rs200396244	D	R	0.49236	0.49236	coding_variant	ENSG00000267454	ZNF582-AS1	processed_transcript	-5.85899	5.98666e-08	-0.15144	0.000359798	1	PUTM
chr11:94807300:A_ACT	rs35285050;rs67320336	I	R	0.5833	0.4167	upstream_gene_variant	ENSG00000149218	ENDOD1	protein_coding	4.64597	1.03352e-05	0.124134	0.0420641	1	PUTM
chr17:44019107	rs111825734	T	G	0.76052	0.23948	downstream_gene_variant	ENSG00000266918	RP11-798G7.8	lincRNA	-5.42311	4.08066e-07	-0.336271	0.0023929	1	PUTM
chr11:62840875	rs12804908	A	G	0.85918	0.14082	upstream_gene_variant	ENSG00000149499	EML3	protein_coding	-4.79548	5.66784e-06	-0.335843	0.022762	1	PUTM
chr17:29064485	rs59497658	T	C	0.91427	0.08573	intron_variant	ENSG00000264538	SUZ12P	pseudogene	7.59326	1.68436e-11	0.313854	5.68135e-08	1	PUTM
chr6:74030999	rs62440563	C	T	0.90791	0.09209	upstream_gene_variant	ENSG00000266180	MIR4282	miRNA	4.96367	2.84775e-06	0.821396	0.0136863	1	PUTM
chr10:70719201	rs10762249	A	G	0.84551	0.15449	upstream_gene_variant	ENSG00000266122	RN7SL373P	misc_RNA	4.75227	6.74995e-06	0.526486	0.0382452	1	PUTM
chr4:130121629	rs113258104	T	C	0.94669	0.05331	downstream_gene_variant	ENSG00000151470	C4orf33	protein_coding	-4.79874	5.59337e-06	-0.39136	0.0232348	1	PUTM
chr18:72256641	rs28534519	G	T	0.89156	0.10844	downstream_gene_variant	ENSG00000264247	RP11-231E4.4	lincRNA	-4.85558	4.43856e-06	-0.312639	0.0211453	1	PUTM
chr22:38503968	rs13054158;TMP_ESP_22_38503969	C	T	0.78654	0.21346	downstream_gene_variant	ENSG00000264505	MIR4534	miRNA	4.69948	8.34589e-06	0.699591	0.0336506	1	PUTM
chr10:32775779	rs149877493	C	T	0.75918	0.24082	upstream_gene_variant	ENSG00000150076	C10orf68	protein_coding	7.20446	1.11606e-10	0.225818	7.16178e-07	1	PUTM
chr17:79357592	rs73362016	C	T	0.89912	0.10088	upstream_gene_variant	ENSG00000262814	MRPL12	protein_coding	-4.83049	4.91656e-06	-0.381496	0.0286291	1	PUTM
chr17:8285398	rs422679	C	T	0.67861	0.32139	coding_variant	ENSG00000263809	RPL26	protein_coding	5.06263	1.88815e-06	0.255939	0.00883088	1	PUTM
chr17:45080954	rs12452125	T	C	0.73509	0.26491	intron_variant	ENSG00000262879	RP11-156P1.3	processed_transcript	-5.57938	2.06703e-07	-0.177606	0.000923344	1	PUTM
chr14:35383274	rs1741178	T	G	0.79878	0.20122	upstream_gene_variant	ENSG00000151327	FAM177A1	protein_coding	4.65848	9.83219e-06	0.13315	0.0498492	1	PUTM
chr15:89958963	rs176398	G	T	0.49113	0.49113	upstream_gene_variant	ENSG00000261478	RP11-429B14.4	lincRNA	4.87164	4.15669e-06	0.340978	0.0210828	1	PUTM
chr17:79367409	rs112280096	C	A	0.69726	0.30274	upstream_gene_variant	ENSG00000262223	RP11-1055B8.3	lincRNA	-5.05148	1.978e-06	-0.358205	0.0115752	1	PUTM
chr16:15810211	rs55871015;rs55871015	G	A	0.64926	0.35074	upstream_gene_variant	ENSG00000263335	AF001548.5	antisense	-9.5026	1.21975e-15	-0.748131	2.43218e-12	1	PUTM
chr16:15820863	rs16967494;rs16967494	C	T	0.64926	0.35074	intron_variant	ENSG00000263335	AF001548.5	antisense	-9.5026	1.21975e-15	-0.748131	2.43218e-12	1	PUTM
chr10:117936296	rs10787633	A	C	0.60156	0.39844	intron_variant	ENSG00000151892	GFRA1	protein_coding	6.24633	1.03067e-08	0.262544	4.12269e-05	1	PUTM
chr2:132272326	rs12477742	A	G	0.84211	0.15789	intron_variant	ENSG00000152117	AC093838.4	pseudogene	8.42492	2.74651e-13	0.474209	7.1629e-10	1	PUTM
chr2:223436402	rs3768973	T	C	0.7127	0.2873	upstream_gene_variant	ENSG00000261428	RP11-16P6.1	antisense	5.90136	4.95014e-08	0.295175	0.000222509	1	PUTM
chr16:72148419	rs12445401;rs12445401	A	G	0.82467	0.17533	downstream_gene_variant	ENSG00000261701	HPR	protein_coding	-6.87749	5.35577e-10	-0.728749	1.89648e-06	1	PUTM
chr5:78581382:TTC_T	rs72124845	D	R	0.80556	0.19444	intron_variant	ENSG00000152409	JMY	protein_coding	-4.99673	2.48361e-06	-0.109111	0.0127832	1	PUTM
chr15:66770845:T_TA	rs73471741;rs200607799;rs71831515	R	I	0.94474	0.05526	downstream_gene_variant	ENSG00000261351	CTD-3185P2.1	antisense	4.67415	9.236e-06	0.548416	0.0443605	1	PUTM
chr5:40448042:T_TA	rs60315917;rs77505801	R	I	0.78455	0.21545	upstream_gene_variant	ENSG00000153071	DAB2	protein_coding	-4.7319	7.32718e-06	-0.241226	0.0366506	1	PUTM
chr15:22860507	rs62009510	A	G	0.88356	0.11644	intron_variant	ENSG00000153575	TUBGCP5	protein_coding	4.41141	2.59414e-05	0.178879	0.0395347	1	PUTM
chr5:96055470	rs26516	G	A	0.69033	0.30967	intron_variant	ENSG00000153113	CAST	protein_coding	4.95589	2.94072e-06	0.0960644	0.0152035	1	PUTM
chr6:3021698	rs13215255;rs79696371	T	C	0.55271	0.44729	upstream_gene_variant	ENSG00000261015	RP1-90J20.11	sense_overlapping	-7.42725	3.78847e-11	-0.396733	2.05108e-07	1	PUTM
chr6:10777808:T_TAA	rs112287025;rs140121165	I	R	0.69686	0.30314	intron_variant	ENSG00000153157	SYCP2L	protein_coding	-4.75154	6.76964e-06	-0.346654	0.0411324	1	PUTM
chr16:67206375	rs1152083	C	T	0.91214	0.08786	downstream_gene_variant	ENSG00000261088	RP11-61A14.3	lincRNA	4.97993	2.66253e-06	0.395349	0.00639273	1	PUTM
chr15:24196012	rs8031436	A	G	0.85457	0.14543	upstream_gene_variant	ENSG00000260780	RP11-580I1.1	lincRNA	5.10369	1.59016e-06	0.67572	0.0110357	1	PUTM
chr6:46644875	rs2270450	C	T	0.69274	0.30726	3_prime_UTR_variant	ENSG00000153291	SLC25A27	protein_coding	-8.99264	1.59399e-14	-0.359506	7.02152e-11	1	PUTM
chr15:24540616	rs183820502;rs71731050	T	A	0.9108	0.0892	upstream_gene_variant	ENSG00000260760	RP11-580I1.3	lincRNA	5.49915	2.93426e-07	1.38661	0.00211501	1	PUTM
chr4:68502901	rs189416488	G	T	0.87098	0.12902	downstream_gene_variant	ENSG00000153802	TMPRSS11D	protein_coding	-6.7764	8.65745e-10	-0.515242	4.50534e-06	1	PUTM
chr4:69222764	rs13117757;rs71218949;rs199664848	T	A	0.70216	0.29784	upstream_gene_variant	ENSG00000153802	TMPRSS11D	protein_coding	-4.87886	4.08316e-06	-0.325115	0.0212488	2	PUTM
chr12:71003524:CTT_C	rs3217500;rs34909490	R	D	0.94486	0.05514	downstream_gene_variant	ENSG00000153233	PTPRR	protein_coding	-5.16828	1.21191e-06	-0.408254	0.00735142	1	PUTM
chr17:64184400:CACAA	rs201700978	R	D	0.53702	0.46298	intron_variant	ENSG00000154240	CEP112	protein_coding	-5.18058	1.15059e-06	-0.162269	0.00705199	1	PUTM
chr2:216934784	rs10189618	T	C	0.94402	0.05598	upstream_gene_variant	ENSG00000260804	RP11-566E18.3	lincRNA	-5.34999	5.59146e-07	-0.351417	0.00250833	1	PUTM
chr17:17151664	rs1736203	C	G	0.56871	0.43129	upstream_gene_variant	ENSG00000154803	FLCN	protein_coding	7.90594	3.61883e-12	0.200192	1.35525e-08	1	PUTM
chr15:24189746:C_CA	rs34209620;rs200797116;rs68116610;rs34209620;rs200797116;rs68116610	R	I	0.84967	0.15033	upstream_gene_variant	ENSG00000260232	RP11-484P15.2	lincRNA	4.72998	7.38391e-06	0.727579	0.0492138	1	PUTM
chr22:47158444	rs2295441	T	C	0.63875	0.36125	coding_variant	ENSG00000260708	CTA-29F11.1	antisense	5.3308	6.07144e-07	0.287766	0.00333626	1	PUTM
chr12:66571266	rs1183892	A	G	0.58203	0.41797	upstream_gene_variant	ENSG00000155957	TMBIM4	protein_coding	6.81714	7.13629e-10	0.171272	2.64114e-06	1	PUTM
chr16:945051	rs34038120	G	A	0.68519	0.31481	downstream_gene_variant	ENSG00000260316	LA16c-306A4.2	sense_intronic	-5.81086	7.42463e-08	-0.396108	0.000419195	1	PUTM
chr16:50116682:AAAGC	rs201113419;rs80024768;rs200783489;rs10557471	D	R	0.72262	0.27738	intron_variant	ENSG00000155393	HEATR3	protein_coding	4.85152	4.51271e-06	0.136236	0.0176131	1	PUTM
chr8:79511162	rs7822892	C	T	0.90972	0.09028	upstream_gene_variant	ENSG00000260398	RP11-594N15.3	sense_overlapping	-5.11806	1.49713e-06	-0.381955	0.00667273	1	PUTM
chr1:200658144:GGTT_	rs200101641;rs10549331;rs34907533;rs141460528;rs151019013;rs202204080	R	D	0.66801	0.33199	intron_variant	ENSG00000260088	RP11-92G12.3	lincRNA	5.75581	9.48756e-08	0.585624	0.000472101	1	PUTM
chr1:111732711	rs2209457	G	A	0.66262	0.33738	upstream_gene_variant	ENSG00000156171	DRAM2	protein_coding	-4.90137	3.68028e-06	-0.12746	0.0196417	1	PUTM
chr5:141375798	rs479801	G	A	0.83035	0.16965	upstream_gene_variant	ENSG00000156453	PCDH1	protein_coding	4.67152	9.33366e-06	0.143736	0.0389493	1	PUTM
chr1:40662090	rs11808248;rs59395739	A	C	0.91468	0.08532	downstream_gene_variant	ENSG00000259943	RP1-39G22.7	antisense	4.91239	3.51746e-06	0.256436	0.0146291	1	PUTM
chr15:33595844	rs2670948	T	G	0.53109	0.46891	downstream_gene_variant	ENSG00000259446	RP11-489D6.2	antisense	-4.96911	2.78443e-06	-0.525433	0.0143704	1	PUTM
chr8:30212952:T_TA	rs200707571;rs68117879	R	I	0.85309	0.14691	upstream_gene_variant	ENSG00000157110	RBPMS	protein_coding	-5.03407	2.12683e-06	-0.229571	0.0102534	1	PUTM
chr14:74261657	rs12890741	G	C	0.83311	0.16689	intron_variant	ENSG00000259065	RP5-1021I20.1	antisense	-6.38862	5.33986e-09	-0.677945	2.5343e-05	1	PUTM
chr15:45593324	rs1706785;rs1719241	T	C	0.74392	0.25608	upstream_gene_variant	ENSG00000259520	CTD-2651B20.3	antisense	9.43369	1.72691e-15	1.19912	5.45359e-12	1	PUTM
chr15:80495446	rs10851927	A	G	0.59758	0.40242	intron_variant	ENSG00000259417	RP11-2E17.1	antisense	4.83095	4.90732e-06	0.255729	0.0264652	1	PUTM
chr21:42791623	rs58382449	C	T	0.8859	0.1141	upstream_gene_variant	ENSG00000157601	MX1	protein_coding	-5.05684	1.93431e-06	-0.280443	0.0126446	1	PUTM
chr20:49111256	rs718630	T	G	0.57107	0.42893	upstream_gene_variant	ENSG00000158470	B4GALT5	protein_coding	-4.99538	2.4976e-06	-0.132077	0.0123856	1	PUTM
chr12:56115778	rs3138141	C	A	0.77469	0.22531	coding_variant	ENSG00000258311	RP11-644F5.10	protein_coding	6.49437	3.26366e-09	0.354474	1.17525e-05	1	PUTM
chr14:65400784:GGT_G	rs141703694;rs35683432	R	D	0.78188	0.21812	coding_variant	ENSG00000258289	CHURC1	protein_coding	-8.77298	4.80719e-14	-0.227428	2.06757e-10	1	PUTM
chr21:38350224	rs9636909	C	G	0.64525	0.35475	downstream_gene_variant	ENSG00000159259	CHAF1B	protein_coding	4.78712	5.86307e-06	0.243617	0.0304528	1	PUTM
chr16:56431700	rs34273259	C	A	0.64272	0.35728	intron_variant	ENSG00000159461	AMFR	protein_coding	4.77624	6.12691e-06	0.103644	0.0289987	1	PUTM
chr9:99995270	rs10981278	G	C	0.48381	0.48381	upstream_gene_variant	ENSG00000159712	ANKRD18CP	pseudogene	6.48933	3.34141e-09	0.375729	1.12739e-05	1	PUTM
chr18:77720926	rs72984272	T	C	0.9187	0.0813	downstream_gene_variant	ENSG00000256463	SALL3	protein_coding	5.406	4.3936e-07	0.416146	0.00289802	1	PUTM
chr21:44368154:CTGT_	rs144911486	R	D	0.83099	0.16901	upstream_gene_variant	ENSG00000160199	PKNOX1	protein_coding	4.8926	3.815e-06	0.130543	0.0240268	1	PUTM
chr12:113457925	rs1635133	T	C	0.74824	0.25176	upstream_gene_variant	ENSG00000257452	RP1-71H24.1	antisense	6.52668	2.80631e-09	0.903121	1.06106e-05	1	PUTM
chr12:29588930	rs10771533	T	C	0.72768	0.27232	upstream_gene_variant	ENSG00000257176	RP11-996F15.2	antisense	5.19073	1.10225e-06	0.192669	0.00699817	1	PUTM
chr7:74285969	rs2529269	C	T	0.68856	0.31144	intron_variant	ENSG00000160828	AC004166.7	pseudogene	5.71054	1.15984e-07	0.322026	0.000232779	1	PUTM
chr12:58335130	rs4590915	G	A	0.63805	0.36195	upstream_gene_variant	ENSG00000257698	RP11-620J15.3	processed_transcript	-6.37897	5.58436e-09	-0.223057	1.8568e-05	1	PUTM
chr11:130776402	rs1473259	A	G	0.64552	0.35448	upstream_gene_variant	ENSG00000255455	RP11-890B15.3	lincRNA	-7.46896	3.09165e-11	-0.171361	1.46915e-07	1	PUTM
chr11:130776437	rs1473260	T	C	0.64552	0.35448	upstream_gene_variant	ENSG00000255455	RP11-890B15.3	lincRNA	-7.46896	3.09165e-11	-0.171361	1.46915e-07	1	PUTM
chr11:130776454	rs1473261	G	A	0.64552	0.35448	upstream_gene_variant	ENSG00000255455	RP11-890B15.3	lincRNA	-7.46896	3.09165e-11	-0.171361	1.46915e-07	1	PUTM
chr11:130776524	rs4414223;TMP_ESP_11_130776526	C	T	0.64552	0.35448	upstream_gene_variant	ENSG00000255455	RP11-890B15.3	lincRNA	-7.46896	3.09165e-11	-0.171361	1.46915e-07	1	PUTM
chr11:130776613	rs4373936	G	A	0.64552	0.35448	upstream_gene_variant	ENSG00000255455	RP11-890B15.3	lincRNA	-7.46896	3.09165e-11	-0.171361	1.46915e-07	1	PUTM
chr6:111929862	rs9481169	G	T	0.9179	0.0821	downstream_gene_variant	ENSG00000255389	C6orf3	antisense	7.89711	3.78026e-12	0.644564	1.46107e-08	1	PUTM
chr6:111624400	rs369594	A	C	0.76372	0.23628	upstream_gene_variant	ENSG00000255389	C6orf3	antisense	-4.66844	9.5451e-06	-0.242643	0.0368918	2	PUTM
chr19:53936718:TC_T	rs60987481;rs143612320;rs202161388;rs58311670;rs192398493	R	D	0.61017	0.38983	intron_variant	ENSG00000160336	ZNF761	processed_transcript	4.87084	4.17032e-06	0.240869	0.0322699	1	PUTM
chr19:21272687	rs10417366	G	T	0.67858	0.32142	intron_variant	ENSG00000160352	ZNF714	protein_coding	-5.07086	1.82431e-06	-0.394539	0.0128906	1	PUTM
chr11:565840	rs1056812	C	T	0.91185	0.08815	downstream_gene_variant	ENSG00000161328	LRRC56	protein_coding	-4.96752	2.80276e-06	-0.455245	0.0121556	1	PUTM
chr8:11188540	rs13253735	A	G	0.56185	0.43815	downstream_gene_variant	ENSG00000255020	AF131216.5	antisense	-6.01911	2.90951e-08	-0.454786	0.000175589	1	PUTM
chr11:784340	rs7104929;rs181354683	C	G	0.51886	0.48114	downstream_gene_variant	ENSG00000255284	AP006621.5	protein_coding	-4.82543	5.01879e-06	-0.235379	0.0267602	1	PUTM
chr12:50356314:A_AAG	rs200271352;rs145585963	R	I	0.90212	0.09788	intron_variant	ENSG00000161798	AQP5	protein_coding	4.79265	5.73315e-06	0.834899	0.0153878	1	PUTM
chr8:11109269	rs10481445	C	T	0.53352	0.46648	downstream_gene_variant	ENSG00000254923	RP11-1236K1.8	pseudogene	4.95695	2.92783e-06	0.52645	0.0141795	1	PUTM
chr11:93371003	rs1939582;rs78351986	A	T	0.53674	0.46326	upstream_gene_variant	ENSG00000254911	SCARNA9	antisense	6.10674	1.95342e-08	0.471317	8.76693e-05	1	PUTM
chr8:11029039	rs4840551	G	T	0.52985	0.47015	upstream_gene_variant	ENSG00000255052	FAM66D	antisense	5.48476	3.12373e-07	0.409532	0.00154875	1	PUTM
chr11:112057306	rs12283162	A	G	0.74246	0.25754	upstream_gene_variant	ENSG00000255231	MRPS36P4	pseudogene	-4.74046	7.07888e-06	-0.533823	0.0258308	1	PUTM
chr1:147118181	rs12045115	C	T	0.5597	0.4403	downstream_gene_variant	ENSG00000162836	ACP6	protein_coding	5.88263	5.38463e-08	0.23561	0.00012907	1	PUTM
chr1:147119273	rs1344	A	G	0.5597	0.4403	coding_variant	ENSG00000162836	ACP6	protein_coding	5.88263	5.38463e-08	0.23561	0.00012907	1	PUTM
chr1:228113163	rs3795768	G	A	0.71133	0.28867	downstream_gene_variant	ENSG00000162913	C1orf145	protein_coding	-4.68886	8.70854e-06	-0.253158	0.0428025	1	PUTM
chr11:8996099	rs2742478	G	C	0.80766	0.19234	intron_variant	ENSG00000254860	TMEM9B-AS1	antisense	-5.51539	2.7339e-07	-0.509284	0.00137324	1	PUTM
chr1:213093741	rs3816954	C	T	0.70125	0.29875	downstream_gene_variant	ENSG00000162769	FLVCR1	protein_coding	-5.92609	4.42907e-08	-0.129639	0.000178004	1	PUTM
chr1:213817516	rs12141329	A	G	0.80597	0.19403	downstream_gene_variant	ENSG00000162769	FLVCR1	protein_coding	-4.69172	8.69785e-06	-0.0968611	0.0349567	2	PUTM
chr8:1710632	rs6558535	C	T	0.74922	0.25078	non_coding_transcript_exon_variant	ENSG00000253982	CTD-2336O2.1	antisense	7.95867	2.78867e-12	0.355965	2.2736e-08	1	PUTM
chr8:1710977	rs9022	C	A	0.74921	0.25079	non_coding_transcript_exon_variant	ENSG00000253982	CTD-2336O2.1	antisense	7.95867	2.78867e-12	0.355965	2.2736e-08	1	PUTM
chr11:71167765	rs4944956	T	C	0.79117	0.20883	downstream_gene_variant	ENSG00000254682	RP11-660L16.2	antisense	7.51627	2.45431e-11	0.423488	9.81725e-08	1	PUTM
chr4:44739911	rs16857442	G	T	0.71852	0.28148	upstream_gene_variant	ENSG00000163281	GNPDA2	protein_coding	-4.90529	3.62152e-06	-0.110454	0.0184335	1	PUTM
chr4:84470882	rs2015785	G	A	0.52681	0.47319	upstream_gene_variant	ENSG00000163322	FAM175A	protein_coding	4.70067	8.30609e-06	0.143522	0.0397281	1	PUTM
chr11:119869481:AT_A	rs200663902;rs34076993;rs66779978	R	D	0.75499	0.24501	downstream_gene_variant	ENSG00000254561	RP11-196E1.3	antisense	4.76457	6.42281e-06	0.264213	0.0296477	1	PUTM
chr11:64944965	rs6591178	G	A	0.71656	0.28344	downstream_gene_variant	ENSG00000254614	AP003068.23	protein_coding	6.63833	1.66191e-09	0.379587	5.05221e-06	1	PUTM
chr3:128413808	rs6780447	C	T	0.64914	0.35086	upstream_gene_variant	ENSG00000163902	RPN1	protein_coding	-5.1832	1.1379e-06	-0.104316	0.00429443	1	PUTM
chr4:87712218	rs28483600	T	G	0.85549	0.14451	intron_variant	ENSG00000163629	PTPN13	protein_coding	6.08	2.20652e-08	0.240328	0.000115335	1	PUTM
chr8:144371139	rs3829014	G	A	0.60306	0.39694	upstream_gene_variant	ENSG00000253716	RP13-582O9.5	antisense	5.87763	5.50682e-08	0.252876	0.000270495	1	PUTM
chr3:195953570	rs4916531	A	G	0.57412	0.42588	intron_variant	ENSG00000163959	SLC51A	protein_coding	5.48595	3.10758e-07	0.235612	0.00144409	1	PUTM
chr4:174334864	rs7436467	A	G	0.54485	0.45515	regulatory_region_variant	ENSG00000164106	SCRG1	protein_coding	-6.3109	7.65302e-09	-0.318637	3.08034e-05	1	PUTM
chr4:122582065	rs34579832	G	A	0.74919	0.25081	downstream_gene_variant	ENSG00000164111	ANXA5	protein_coding	5.45079	3.61986e-07	0.191176	0.00191889	1	PUTM
chr8:24844891	rs11135836;rs200550864;rs202036926	G	A	0.8694	0.1306	downstream_gene_variant	ENSG00000253476	RP11-395I14.2	lincRNA	4.92887	3.28707e-06	0.423998	0.0169547	1	PUTM
chr8:24845071	rs11135837	A	C	0.8694	0.1306	downstream_gene_variant	ENSG00000253476	RP11-395I14.2	lincRNA	4.92887	3.28707e-06	0.423998	0.0169547	1	PUTM
chr8:24848641	rs113157437	T	C	0.8694	0.1306	downstream_gene_variant	ENSG00000253476	RP11-395I14.2	lincRNA	4.92887	3.28707e-06	0.423998	0.0169547	1	PUTM
chr8:24852983	rs55694105	C	T	0.8694	0.1306	downstream_gene_variant	ENSG00000253476	RP11-395I14.2	lincRNA	4.92887	3.28707e-06	0.423998	0.0169547	1	PUTM
chr8:24853212	rs56242008	T	G	0.8694	0.1306	downstream_gene_variant	ENSG00000253476	RP11-395I14.2	lincRNA	4.92887	3.28707e-06	0.423998	0.0169547	1	PUTM
chr8:24853635	rs10503765	T	C	0.8694	0.1306	downstream_gene_variant	ENSG00000253476	RP11-395I14.2	lincRNA	4.92887	3.28707e-06	0.423998	0.0169547	1	PUTM
chr8:24853772:GC_G	rs60920904	R	D	0.8694	0.1306	downstream_gene_variant	ENSG00000253476	RP11-395I14.2	lincRNA	4.92887	3.28707e-06	0.423998	0.0169547	1	PUTM
chr8:24855478	rs2976404;rs148967149	C	T	0.8694	0.1306	downstream_gene_variant	ENSG00000253476	RP11-395I14.2	lincRNA	4.92887	3.28707e-06	0.423998	0.0169547	1	PUTM
chr5:140762763	rs7704696;rs184479480	T	C	0.94403	0.05597	coding_variant	ENSG00000253731	PCDHGA6	protein_coding	5.18469	1.13078e-06	0.521652	0.00488495	1	PUTM
chr5:140765635	rs3806833	T	C	0.94403	0.05597	intron_variant	ENSG00000253731	PCDHGA6	protein_coding	5.18469	1.13078e-06	0.521652	0.00488495	1	PUTM
chr5:140765723	rs3806832	G	A	0.94403	0.05597	intron_variant	ENSG00000253731	PCDHGA6	protein_coding	5.18469	1.13078e-06	0.521652	0.00488495	1	PUTM
chr5:140767066	rs57697403	T	A	0.94403	0.05597	intron_variant	ENSG00000253731	PCDHGA6	protein_coding	5.18469	1.13078e-06	0.521652	0.00488495	1	PUTM
chr4:184687265	rs116472556	A	G	0.94302	0.05698	downstream_gene_variant	ENSG00000164305	CASP3	protein_coding	-4.96478	2.83467e-06	-0.276013	0.0169627	1	PUTM
chr5:6365689	rs4701724	T	C	0.51843	0.48157	upstream_gene_variant	ENSG00000250490	CTD-2324F15.2	lincRNA	5.74762	9.83925e-08	0.349307	0.000630106	1	PUTM
chr5:8392879	rs7735498	C	T	0.84883	0.15117	upstream_gene_variant	ENSG00000250761	RP11-711G10.1	antisense	-5.39265	4.65392e-07	-0.608593	0.00304692	1	PUTM
chr4:139230820	rs4863780;rs4863780;rs4863780	C	A	0.84628	0.15372	upstream_gene_variant	ENSG00000251372	LINC00499	lincRNA	-6.43428	4.31876e-09	-1.16596	2.29153e-05	1	PUTM
chr6:77338321	rs142559884	A	T	0.94028	0.05972	downstream_gene_variant	ENSG00000252498	U6	snRNA	-4.91855	3.4295e-06	-0.640754	0.0124114	1	PUTM
chr6:36913594	rs62406494	T	C	0.82385	0.17615	upstream_gene_variant	ENSG00000164530	PI16	protein_coding	-6.5444	2.58297e-09	-0.61237	1.25119e-05	1	PUTM
chr6:39711949	rs302549	G	C	0.92951	0.07049	upstream_gene_variant	ENSG00000164627	KIF6	protein_coding	-5.53265	2.53568e-07	-0.508073	0.00150417	1	PUTM
chr4:187180115	rs4253333	G	A	0.63621	0.36379	downstream_gene_variant	ENSG00000164344	KLKB1	protein_coding	-4.7776	6.09327e-06	-0.225923	0.0381744	1	PUTM
chr7:64797718	rs34824082	G	A	0.8876	0.1124	downstream_gene_variant	ENSG00000164669	INTS4L1	pseudogene	5.30731	6.71382e-07	0.649906	0.00278019	1	PUTM
chr8:100895659:GTA_G	rs200730190;rs34771613	R	D	0.84689	0.15311	intron_variant,feature_truncation	ENSG00000164919	COX6C	protein_coding	-6.69527	1.27071e-09	-0.276999	4.45509e-06	1	PUTM
chr7:126276	rs7456809	A	G	0.62432	0.37568	upstream_gene_variant	ENSG00000164850	GPER	protein_coding	-4.99944	2.45588e-06	-0.277634	0.0117145	1	PUTM
chr5:68828866	rs144351542	A	G	0.82113	0.17887	upstream_gene_variant	ENSG00000250687	RP11-497H16.7	pseudogene	-3.9975	0.000122634	-0.495615	0.0208478	1	PUTM
chr8:6522032	rs7822628	C	T	0.87271	0.12729	intron_variant	ENSG00000249898	CTD-2541M15.1	antisense	-4.82901	4.94614e-06	-0.250578	0.0406276	1	PUTM
chr4:165878162	rs3733420	T	C	0.88976	0.11024	coding_variant	ENSG00000250486	FAM218A	protein_coding	5.03566	2.1128e-06	0.379666	0.0125627	1	PUTM
chr10:119021737	rs2015586	T	C	0.63435	0.36565	intron_variant	ENSG00000165646	SLC18A2	protein_coding	4.91149	3.53046e-06	0.146257	0.0131227	1	PUTM
chr5:37031315	rs186173	A	T	0.51801	0.48199	upstream_gene_variant	ENSG00000248044	CTD-2653M23.2	processed_transcript	-8.51149	1.78196e-13	-0.469158	6.96746e-10	1	PUTM
chr5:180700511	rs34138315	G	C	0.74465	0.25535	downstream_gene_variant	ENSG00000248275	CTC-338M12.3	antisense	6.15824	1.54399e-08	0.39548	4.54551e-05	1	PUTM
chr4:68500796:TG_T	rs192048875;rs201232573	R	D	0.88437	0.11563	upstream_gene_variant	ENSG00000248049	RP11-453E17.1	processed_transcript	-4.81318	5.27492e-06	-0.178349	0.0324091	1	PUTM
chr4:120401835	rs10518329	A	G	0.66791	0.33209	upstream_gene_variant	ENSG00000248280	RP11-33B1.2	pseudogene	-7.06689	2.16484e-10	-0.596193	1.11468e-06	1	PUTM
chr4:120402079	rs7665125	G	T	0.66791	0.33209	upstream_gene_variant	ENSG00000248280	RP11-33B1.2	pseudogene	-7.06689	2.16484e-10	-0.596193	1.11468e-06	1	PUTM
chr5:96166026	rs41135	T	C	0.51866	0.48134	downstream_gene_variant	ENSG00000248734	CTD-2260A17.1	antisense	-4.80618	5.42719e-06	-0.409927	0.0259962	1	PUTM
chr5:132851381	rs641235;rs34115072	A	T	0.861	0.139	downstream_gene_variant	ENSG00000249478	CTB-49A3.5	antisense	4.6678	9.47356e-06	0.505145	0.0424889	1	PUTM
chr10:115540901	rs12218072	A	T	0.80922	0.19078	downstream_gene_variant	ENSG00000165806	CASP7	protein_coding	4.64336	1.04428e-05	0.327912	0.0451756	1	PUTM
chr5:87882179	rs1080255;rs79341158	A	G	0.5206	0.4794	downstream_gene_variant	ENSG00000247828	TMEM161B-AS1	processed_transcript	4.89997	3.70149e-06	0.106509	0.00985706	1	PUTM
chr15:40712352	rs12185076	G	C	0.85477	0.14523	upstream_gene_variant	ENSG00000166140	ZFYVE19	protein_coding	4.56021	1.45158e-05	0.1837	0.0498471	1	PUTM
chr14:103676593	rs2771374	T	G	0.90668	0.09332	upstream_gene_variant	ENSG00000166166	TRMT61A	protein_coding	4.71962	7.69798e-06	0.204734	0.0339173	1	PUTM
chr11:6309409:TCTC_	rs111286929	R	D	0.82852	0.17148	downstream_gene_variant	ENSG00000166340	TPP1	protein_coding	-4.72504	7.53196e-06	-0.160504	0.0495452	1	PUTM
chr5:80514325	rs145823548	G	C	0.89263	0.10737	intron_variant	ENSG00000247572	CTC-281B15.1	processed_transcript	4.98069	2.65421e-06	0.232908	0.0130375	1	PUTM
chr5:80504492:TC_T	rs139747197	R	D	0.69233	0.30767	intron_variant	ENSG00000247572	CTC-281B15.1	processed_transcript	-5.21059	1.02821e-06	-0.192881	0.00505059	2	PUTM
chr11:74599594	rs140909150;rs189194177	C	T	0.71551	0.28449	intron_variant	ENSG00000166435	XRRA1	protein_coding	-12.8273	7.52997e-23	-0.448811	2.91711e-19	1	PUTM
chr4:190781924	rs10017596	G	T	0.51935	0.48065	intron_variant	ENSG00000245685	AF146191.4	lincRNA	6.86629	5.64913e-10	0.490711	2.18791e-06	1	PUTM
chr11:124675214	rs558814	A	G	0.65696	0.34304	intron_variant	ENSG00000245498	RP11-677M14.7	antisense	-6.47634	3.5502e-09	-0.265371	2.0016e-05	1	PUTM
chr11:9059127	rs72856076	G	A	0.93092	0.06908	downstream_gene_variant	ENSG00000166471	TMEM41B	protein_coding	-4.92074	3.39882e-06	-0.201467	0.0171776	1	PUTM
chr12:57070341	rs78969192	C	T	0.94865	0.05135	downstream_gene_variant	ENSG00000166881	TMEM194A	protein_coding	-5.51146	2.78115e-07	-0.49004	0.000770656	1	PUTM
chr15:50648365:AAT_A	rs200043186	R	D	0.63286	0.36714	coding_variant	ENSG00000244879	GABPB1-AS1	processed_transcript	-5.58735	1.99609e-07	-0.249275	0.000922392	1	PUTM
chr11:113590031	rs4938050	A	G	0.72015	0.27985	upstream_gene_variant	ENSG00000166682	TMPRSS5	protein_coding	-8.26881	5.98243e-13	-0.515422	2.81354e-09	1	PUTM
chr11:113591402	rs7114297	G	A	0.72015	0.27985	upstream_gene_variant	ENSG00000166682	TMPRSS5	protein_coding	-8.26881	5.98243e-13	-0.515422	2.81354e-09	1	PUTM
chr11:18128825	rs7129345	T	C	0.57492	0.42508	upstream_gene_variant	ENSG00000166788	SAAL1	protein_coding	5.66824	1.39835e-07	0.165711	0.000704766	1	PUTM
chr15:91505779	rs79548680	G	C	0.87398	0.12602	coding_variant	ENSG00000166965	RCCD1	protein_coding	-7.21873	1.0417e-10	-0.363515	5.35744e-07	1	PUTM
chr11:44811891	rs12287942	G	A	0.83167	0.16833	upstream_gene_variant	ENSG00000244926	RP11-613D13.7	antisense	-4.92663	3.31748e-06	-0.33805	0.0166902	1	PUTM
chr17:33571546	rs11080327	A	G	0.49746	0.49746	intron_variant	ENSG00000166750	SLFN5	protein_coding	5.71741	1.12508e-07	0.262687	0.000482208	1	PUTM
chr7:156430314	rs6459698	C	T	0.6233	0.3767	downstream_gene_variant	ENSG00000244291	C7orf13	protein_coding	5.70142	1.20764e-07	0.233161	0.000677244	1	PUTM
chr12:49523713	rs1476137	A	G	0.6862	0.3138	upstream_gene_variant	ENSG00000167553	TUBA1C	protein_coding	-7.63949	1.34299e-11	-0.750254	5.06175e-08	1	PUTM
chr19:19284818	rs11085256	C	T	0.74394	0.25606	upstream_gene_variant	ENSG00000167491	GATAD2A	protein_coding	-4.86006	4.35822e-06	-0.110175	0.0172716	1	PUTM
chr6:30073776	rs7767188	G	A	0.7415	0.2585	upstream_gene_variant	ENSG00000241370	RPP21	protein_coding	-6.0491	2.53929e-08	-0.21647	0.00041012	1	PUTM
chr17:3440223	rs4790514	C	T	0.88033	0.11967	intron_variant	ENSG00000167723	TRPV3	protein_coding	5.05403	1.95712e-06	0.318608	0.011459	1	PUTM
chr21:34602305	rs17860115	C	A	0.7312	0.2688	upstream_gene_variant	ENSG00000243646	IL10RB	protein_coding	-5.39544	4.59838e-07	-0.195645	0.00192074	1	PUTM
chr2:242191682:C_CA	rs34489347	R	I	0.91005	0.08995	upstream_gene_variant	ENSG00000168385	2002-09-01	protein_coding	-5.39733	4.56103e-07	-0.245922	0.00237675	1	PUTM
chr2:242191689	rs35533015	G	A	0.91005	0.08995	upstream_gene_variant	ENSG00000168385	2002-09-01	protein_coding	-5.39733	4.56103e-07	-0.245922	0.00237675	1	PUTM
chr16:74602756	rs57619039	A	G	0.83748	0.16252	downstream_gene_variant	ENSG00000168411	RFWD3	protein_coding	-5.83407	6.69309e-08	-0.206681	0.00030467	1	PUTM
chr3:41798547:ATAAA	rs146197353	R	D	0.83249	0.16751	intron_variant	ENSG00000168038	ULK4	protein_coding	-7.59462	1.67322e-11	-0.301853	8.90653e-08	1	PUTM
chr19:53943956:A_AG	rs200546454	I	R	0.87501	0.12499	intron_variant	ENSG00000241015	TPM3P9	pseudogene	-6.5631	2.36624e-09	-0.37433	1.81964e-05	1	PUTM
chr3:75834709	rs4974335	T	C	0.85371	0.14629	upstream_gene_variant	ENSG00000243422	RP11-413E6.1	pseudogene	4.57092	1.39152e-05	0.636597	0.0419822	1	PUTM
chr1:110201126	rs535537	G	A	0.86925	0.13075	non_coding_transcript_exon_variant	ENSG00000168765	GSTM4	protein_coding	-5.49068	3.04433e-07	-0.280851	0.00127284	1	PUTM
chr3:195750016	rs9871344	T	A	0.64258	0.35742	downstream_gene_variant	ENSG00000242086	AC069513.3	lincRNA	-5.66711	1.40539e-07	-0.253792	0.000755816	1	PUTM
chr16:56659525	rs1610215	G	C	0.4754	0.4754	5_prime_UTR_variant	ENSG00000169715	MT1E	protein_coding	4.96744	2.80371e-06	0.270669	0.0125242	1	PUTM
chr16:353625	rs214239	G	A	0.85072	0.14928	downstream_gene_variant	ENSG00000242173	ARHGDIG	protein_coding	-5.78527	8.32193e-08	-0.341299	0.000286607	1	PUTM
chr15:76151081	rs4886747	A	G	0.86527	0.13473	downstream_gene_variant	ENSG00000169752	NRG4	protein_coding	7.39936	4.33914e-11	0.450691	1.41977e-07	1	PUTM
chr19:36622966	rs6510522	C	G	0.62999	0.37001	upstream_gene_variant	ENSG00000239382	ALKBH6	protein_coding	4.68804	8.73727e-06	0.139513	0.0410477	1	PUTM
chr3:158460936	rs61794821	A	G	0.76861	0.23139	coding_variant	ENSG00000240207	RP11-379F4.4	processed_transcript	-6.24221	1.05038e-08	-0.282164	4.94832e-05	1	PUTM
chr3:10342262	rs149162	T	C	0.66791	0.33209	downstream_gene_variant	ENSG00000240288	GHRLOS	antisense	4.74766	6.8764e-06	0.291755	0.0310882	1	PUTM
chr2:114454071:A_AT	rs146544123;rs59041075	R	I	0.6692	0.3308	upstream_gene_variant	ENSG00000240356	RPL23AP7	pseudogene	-5.49878	2.93901e-07	-0.329425	0.00121587	1	PUTM
chr20:43895224	rs6032079	G	A	0.84601	0.15399	upstream_gene_variant	ENSG00000240742	RP11-465L10.7	processed_transcript	-5.25949	8.23331e-07	-0.350796	0.00356091	1	PUTM
chr5:158984093	rs7718001	T	C	0.71905	0.28095	upstream_gene_variant	ENSG00000170231	FABP6	protein_coding	4.8163	5.20854e-06	0.266347	0.0261	1	PUTM
chr2:51043455	rs718550	C	T	0.71241	0.28759	downstream_gene_variant	ENSG00000238165	AC007560.1	pseudogene	-5.16289	1.23979e-06	-0.418045	0.00681388	1	PUTM
chr1:247742577	rs12075454	C	T	0.94759	0.05241	upstream_gene_variant	ENSG00000238243	OR2W3	protein_coding	4.76381	6.44269e-06	0.919105	0.0359824	1	PUTM
chr6:33091032	rs3117025	T	C	0.78366	0.21634	downstream_gene_variant	ENSG00000237398	HLA-DPA3	pseudogene	-8.839	3.45093e-14	-2.22982	5.02421e-10	1	PUTM
chr6:33100009	rs9277785	G	T	0.82241	0.17759	intron_variant	ENSG00000237398	HLA-DPA3	pseudogene	-5.18013	1.1693e-06	-1.14111	0.0170239	2	PUTM
chr12:120278332	rs4766951	T	C	0.49256	0.49256	downstream_gene_variant	ENSG00000170855	TRIAP1	protein_coding	4.64808	1.02485e-05	0.160371	0.0448885	1	PUTM
chr6:29915438	rs72845121	C	T	0.91926	0.08074	upstream_gene_variant	ENSG00000235963	MCCD1P1	pseudogene	6.34731	6.46699e-09	1.25859	7.21651e-05	1	PUTM
chr6:29910604	rs12721675;rs41544521;rs28628184	C	A	0.61293	0.38707	upstream_gene_variant	ENSG00000235963	MCCD1P1	pseudogene	5.71614	1.15381e-07	0.744229	0.00128753	2	PUTM
chr2:128156309:TTC_T	rs202063656;rs12999545;rs71964050;rs200434542	R	D	0.73234	0.26766	coding_variant	ENSG00000236682	AC068282.3	processed_transcript	-13.7973	6.96911e-25	-0.899906	3.64763e-21	1	PUTM
chr1:152161648	rs10788823	G	T	0.82001	0.17999	intron_variant	ENSG00000237975	FLG-AS1	processed_transcript	7.86254	4.48364e-12	0.873102	1.92034e-08	1	PUTM
chr1:152162106	rs12130219	A	G	0.78357	0.21643	intron_variant	ENSG00000237975	FLG-AS1	processed_transcript	-5.00798	2.40077e-06	-0.410709	0.0102825	2	PUTM
chr3:125644009	rs12485974	G	A	0.83472	0.16528	intron_variant	ENSG00000171084	FAM86JP	pseudogene	-7.67368	1.13565e-11	-1.0595	5.87017e-08	1	PUTM
chr9:99996634	rs10759527	G	T	0.48276	0.48276	intron_variant	ENSG00000235494	RP11-498P14.4	lincRNA	5.72313	1.09688e-07	0.691431	0.00035451	1	PUTM
chr1:45976263:C_CT	rs201578490;rs5773883;rs62687860	I	R	0.66594	0.33406	upstream_gene_variant	ENSG00000236624	CCDC163P	protein_coding	-6.76998	8.92491e-10	-0.510883	3.28794e-06	1	PUTM
chr15:45672350	rs12442078	A	G	0.7985	0.2015	upstream_gene_variant	ENSG00000171763	SPATA5L1	protein_coding	-5.00193	2.43068e-06	-0.231358	0.00841987	1	PUTM
chr7:149578412:TTATC	rs67893541;rs71194666	D	R	0.66059	0.33941	downstream_gene_variant	ENSG00000171130	ATP6V0E2	protein_coding	6.60706	1.92516e-09	0.174808	9.75673e-06	1	PUTM
chr6:28204558:A_AG	rs11431027;rs35524569	R	I	0.63546	0.36454	downstream_gene_variant	ENSG00000235109	ZSCAN31	protein_coding	-5.33328	6.00721e-07	-0.323667	0.00262936	1	PUTM
chr2:98168869	rs63399360	G	C	0.65654	0.34346	upstream_gene_variant	ENSG00000235833	AC159540.14	pseudogene	-6.72916	1.08272e-09	-0.385803	2.58878e-06	1	PUTM
chr4:57571368	rs78641480	C	T	0.90761	0.09239	upstream_gene_variant	ENSG00000171476	HOPX	protein_coding	4.89081	3.84303e-06	0.476008	0.0222089	1	PUTM
chr6:80473575	rs6936703;rs6936703	A	T	0.9467	0.0533	downstream_gene_variant	ENSG00000235357	RP1-159G19.1	lincRNA	6.75669	9.50477e-10	0.938616	4.89686e-06	1	PUTM
chr2:92046557	rs13413293	C	T	0.90156	0.09844	downstream_gene_variant	ENSG00000235388	AC018696.7	pseudogene	-3.90396	0.000171915	-0.969559	0.00257872	1	PUTM
chr2:95597163	rs10179234;rs10179234	A	G	0.4644	0.4644	upstream_gene_variant	ENSG00000235571	SNX18P14	pseudogene	-7.22303	1.02031e-10	-0.45926	6.03005e-08	1	PUTM
chr17:30871996	rs12938695	A	G	0.9199	0.0801	upstream_gene_variant	ENSG00000172301	COPRS	protein_coding	5.06038	1.90594e-06	0.297233	0.00652212	1	PUTM
chr10:45715369	rs1815630	C	T	0.79664	0.20336	upstream_gene_variant	ENSG00000172661	FAM21C	protein_coding	4.60384	1.22173e-05	0.123068	0.0310929	1	PUTM
chr19:13274526	rs62109929	G	C	0.73319	0.26681	downstream_gene_variant	ENSG00000234750	CTD-2666L21.2	pseudogene	-4.80492	5.455e-06	-0.484231	0.018307	1	PUTM
chr2:3631216	rs34492166	T	C	0.72274	0.27726	downstream_gene_variant	ENSG00000234171	AC108488.3	antisense	9.13298	7.86462e-15	0.571895	4.7172e-11	1	PUTM
chr9:203899:C_CT	rs149525865;rs199972148	R	I	0.53138	0.46862	upstream_gene_variant	ENSG00000172785	CBWD1	protein_coding	-5.89053	5.19692e-08	-0.215008	0.000220921	1	PUTM
chr1:151084090	rs12068717	C	T	0.7158	0.2842	upstream_gene_variant	ENSG00000234614	AL450992.2	antisense	4.94934	3.02125e-06	0.424753	0.0103327	1	PUTM
chr9:104106889	rs78966661	C	T	0.88239	0.11761	downstream_gene_variant	ENSG00000234502	FYTTD1P1	pseudogene	4.98898	2.56472e-06	0.731557	0.0145266	1	PUTM
chr11:65424890:ATCT_	rs34651017	R	D	0.79988	0.20012	downstream_gene_variant	ENSG00000172922	RNASEH2C	protein_coding	-4.84049	4.72041e-06	-0.151114	0.014114	1	PUTM
chr6:135140473	rs79947552	C	G	0.9377	0.0623	upstream_gene_variant	ENSG00000234554	RP3-323P13.2	processed_transcript	4.94677	3.0534e-06	1.15524	0.0143113	1	PUTM
chr2:61549129	rs11125874	T	C	0.70375	0.29625	downstream_gene_variant	ENSG00000173209	AHSA2	protein_coding	7.26664	8.26281e-11	0.266169	3.03162e-07	1	PUTM
chr1:46837749	rs10890390	A	G	0.61598	0.38402	upstream_gene_variant	ENSG00000232022	RP5-1109J22.1	pseudogene	-5.59828	1.90259e-07	-0.509373	0.000736682	1	PUTM
chr17:44265839	rs2532240	C	T	0.57607	0.42393	downstream_gene_variant	ENSG00000232300	FAM215B	sense_intronic	-5.69057	1.26698e-07	-0.260178	0.000677962	1	PUTM
chr2:231775297	rs1992186	T	G	0.61163	0.38837	downstream_gene_variant	ENSG00000232520	AC012507.3	antisense	5.82832	6.86739e-08	0.258915	0.000366307	1	PUTM
chr3:13948900	rs9310433	G	A	0.65746	0.34254	upstream_gene_variant	ENSG00000233121	VN1R20P	pseudogene	5.40702	4.37427e-07	0.342699	0.00238835	1	PUTM
chrX:102886129	rs4907840	G	C	0.87779	0.12221	downstream_gene_variant	ENSG00000234405	LL0XNC01-250H12.3	antisense	4.60556	1.21344e-05	0.311546	0.0182623	1	PUTM
chr2:69886757	rs10779953	A	G	0.69505	0.30495	intron_variant	ENSG00000234198	AC092431.1	processed_transcript	-6.21403	1.1956e-08	-0.254368	5.68749e-05	1	PUTM
chr3:153573969:C_CT	rs149899389	R	I	0.89705	0.10295	downstream_gene_variant	ENSG00000174948	GPR149	protein_coding	4.73184	7.32868e-06	0.360941	0.035075	1	PUTM
chr12:77323112	rs34311394	T	G	0.78389	0.21611	upstream_gene_variant	ENSG00000175183	CSRP2	protein_coding	-7.13614	1.55158e-10	-0.501207	7.21951e-07	1	PUTM
chr18:14042048	rs34698120	C	A	0.7529	0.2471	downstream_gene_variant	ENSG00000175322	ZNF519	protein_coding	-5.01135	2.33749e-06	-0.168119	0.00949254	1	PUTM
chr22:32835609:CT_C	rs35796411	R	D	0.60868	0.39132	upstream_gene_variant	ENSG00000230741	SC22CB-1D7.1	antisense	5.11315	1.52831e-06	0.438927	0.00842559	1	PUTM
chr3:10320865	rs2075355	G	A	0.63433	0.36567	upstream_gene_variant	ENSG00000231177	LINC00852	lincRNA	-4.93759	3.17117e-06	-0.230447	0.0143051	1	PUTM
chr20:25939807	rs6115435	G	T	0.75736	0.24264	downstream_gene_variant	ENSG00000231081	RP4-760C5.3	lincRNA	4.47262	2.04574e-05	0.385948	0.0417127	1	PUTM
chr19:2936535	rs35699176	G	A	0.90293	0.09707	stop_gained	ENSG00000175691	ZNF77	protein_coding	-6.63598	1.68035e-09	-0.653295	9.71072e-06	1	PUTM
chr15:85207627	rs17533006	T	C	0.91415	0.08585	upstream_gene_variant	ENSG00000177082	WDR73	protein_coding	-5.11481	1.51772e-06	-0.155443	0.00685553	1	PUTM
chr10:123156699	rs12569773	A	G	0.84837	0.15163	downstream_gene_variant	ENSG00000177234	C10orf85	protein_coding	-5.48844	3.07413e-07	-0.775463	0.00144761	1	PUTM
chr1:2225412	rs12024136	T	C	0.82172	0.17828	downstream_gene_variant	ENSG00000177133	RP1-163G9.1	lincRNA	-4.66256	9.67365e-06	-0.366923	0.0455048	1	PUTM
chr12:735768	rs11609783	G	A	0.86556	0.13444	upstream_gene_variant	ENSG00000177406	RP11-218M22.1	antisense	-5.22348	9.59485e-07	-0.28421	0.00366236	1	PUTM
chr6:2876535	rs318429	A	G	0.61391	0.38609	non_coding_transcript_exon_variant	ENSG00000230438	RP11-420G6.4	lincRNA	-5.78504	8.33058e-08	-0.644329	0.000448768	1	PUTM
chr7:1200641	rs2960830	C	T	0.63781	0.36219	intron_variant	ENSG00000229043	AC091729.9	antisense	-10.3499	1.69393e-17	-0.508247	7.93435e-14	1	PUTM
chr9:34666093	rs2026118	G	A	0.8806	0.1194	intron_variant	ENSG00000230074	RP11-195F19.9	antisense	4.80633	5.42388e-06	0.556179	0.0212616	1	PUTM
chr9:34669058	rs12006215	C	T	0.8806	0.1194	intron_variant	ENSG00000230074	RP11-195F19.9	antisense	4.80633	5.42388e-06	0.556179	0.0212616	1	PUTM
chr9:34670128	rs4879816	C	A	0.8806	0.1194	intron_variant	ENSG00000230074	RP11-195F19.9	antisense	4.80633	5.42388e-06	0.556179	0.0212616	1	PUTM
chr9:34672269	rs73501033	C	T	0.8806	0.1194	intron_variant	ENSG00000230074	RP11-195F19.9	antisense	4.80633	5.42388e-06	0.556179	0.0212616	1	PUTM
chr9:34673279:AGC_A	rs142431471;rs191603510	R	D	0.8806	0.1194	intron_variant	ENSG00000230074	RP11-195F19.9	antisense	4.80633	5.42388e-06	0.556179	0.0212616	1	PUTM
chr9:34674762	rs4878585	G	A	0.8806	0.1194	intron_variant	ENSG00000230074	RP11-195F19.9	antisense	4.80633	5.42388e-06	0.556179	0.0212616	1	PUTM
chr1:212449403	rs351418	C	T	0.58645	0.41355	upstream_gene_variant	ENSG00000230063	RP11-384C4.6	sense_intronic	7.55434	2.0377e-11	0.717854	8.53594e-08	1	PUTM
chr1:77874608	rs12730089	A	G	0.74947	0.25053	downstream_gene_variant	ENSG00000230498	RP4-564M11.2	antisense	4.817	5.19383e-06	0.357496	0.0211337	1	PUTM
chrX:62850230	rs6625682	G	C	0.46808	0.46808	upstream_gene_variant	ENSG00000230823	CBX1P1	pseudogene	-3.89075	0.000180246	-0.3358	0.0371308	1	PUTM
chrX:153522983	rs144618437	C	T	0.87343	0.12657	downstream_gene_variant	ENSG00000177854	TMEM187	protein_coding	4.59839	1.24838e-05	0.256448	0.0213597	1	PUTM
chr6:3716498:AG_A	rs66482173;rs201509111	D	R	0.72852	0.27148	upstream_gene_variant	ENSG00000228793	RP1-223B1.1	lincRNA	5.08102	1.74851e-06	0.541317	0.0107621	1	PUTM
chr1:43296195	rs33953680	C	T	0.73134	0.26866	upstream_gene_variant	ENSG00000177868	CCDC23	protein_coding	-7.2228	1.02142e-10	-0.24138	3.98864e-07	1	PUTM
chr15:90820063	rs3193159;rs12909724	T	C	0.55084	0.44916	coding_variant	ENSG00000228998	RP11-697E2.7	pseudogene	-5.12303	1.46621e-06	-0.166768	0.00746743	1	PUTM
chr11:780827	rs4963156	C	T	0.52672	0.47328	downstream_gene_variant	ENSG00000177236	AP006621.1	pseudogene	-9.04178	1.24479e-14	-0.581143	6.62602e-11	1	PUTM
chr8:26239383	rs3758098	C	A	0.88806	0.11194	intron_variant	ENSG00000228451	SDAD1P1	pseudogene	5.25492	8.39494e-07	0.361001	0.00512763	1	PUTM
chr8:26251422	rs3808578	A	G	0.88806	0.11194	upstream_gene_variant	ENSG00000228451	SDAD1P1	pseudogene	5.25492	8.39494e-07	0.361001	0.00512763	1	PUTM
chr3:44883523	rs77955256	T	A	0.86682	0.13318	downstream_gene_variant	ENSG00000179152	TCAIM	protein_coding	4.97577	2.70874e-06	0.086379	0.0096946	1	PUTM
chr10:12543129	rs6602592	T	C	0.62612	0.37388	upstream_gene_variant	ENSG00000228302	RP11-186N15.3	antisense	5.59122	1.9625e-07	0.337145	0.00121185	1	PUTM
chr7:56088786	rs202027697;rs141764548	A	T	0.84472	0.15528	downstream_gene_variant	ENSG00000178665	ZNF713	protein_coding	-5.60216	1.87048e-07	-0.264925	0.000902879	1	PUTM
chr1:1664271:C_CCT	rs201864812;rs201864812	R	I	0.62934	0.37066	downstream_gene_variant	ENSG00000227775	RP1-283E3.4	pseudogene	-5.25544	8.37665e-07	-0.425217	0.00327611	1	PUTM
chr9:3097671	rs10120262	C	A	0.66791	0.33209	upstream_gene_variant	ENSG00000227835	CARM1P1	pseudogene	5.42833	3.98953e-07	0.542222	0.00246433	1	PUTM
chr16:30352603	rs6565178	T	C	0.70494	0.29506	downstream_gene_variant	ENSG00000180096	2001-09-01	protein_coding	4.41353	2.57296e-05	0.188991	0.0447953	1	PUTM
chr10:122685062	rs12766385	A	G	0.83015	0.16985	upstream_gene_variant	ENSG00000227165	WDR11-AS1	antisense	4.93423	3.2153e-06	0.347051	0.0162244	1	PUTM
chr10:123688152	rs10887024	A	T	0.73138	0.26862	splice_region_variant	ENSG00000226864	RP11-500G22.2	antisense	9.07039	1.07788e-14	1.14547	5.61685e-11	1	PUTM
chr2:47149810	rs13432591	A	G	0.91575	0.08425	intron_variant	ENSG00000180398	MCFD2	protein_coding	4.99193	2.53352e-06	0.13698	0.0138102	1	PUTM
chr1:145385495	rs2782589	C	G	0.65049	0.34951	upstream_gene_variant	ENSG00000227280	RP11-458D21.2	antisense	4.41589	2.54964e-05	0.508182	0.0092807	1	PUTM
chrX:53905316	rs140267847	G	C	0.91234	0.08766	upstream_gene_variant	ENSG00000227329	RP11-258C19.4	pseudogene	4.59136	1.28361e-05	0.586628	0.0114113	1	PUTM
chr12:75876181	rs2292010	A	G	0.61567	0.38433	downstream_gene_variant	ENSG00000180481	GLIPR1L2	protein_coding	7.72901	8.65377e-12	0.38968	4.00323e-08	1	PUTM
chr2:232349985	rs4973421;rs71417748	A	G	0.73823	0.26177	downstream_gene_variant	ENSG00000181798	LINC00471	processed_transcript	5.00294	2.42049e-06	0.423491	0.0112916	1	PUTM
chr19:37856353	rs256740	C	T	0.65223	0.34777	downstream_gene_variant	ENSG00000226686	AC012309.5	lincRNA	-9.79952	2.72451e-16	-0.617455	1.06883e-12	1	PUTM
chr6:28070998	rs13437444	C	T	0.80233	0.19767	upstream_gene_variant	ENSG00000226314	ZNF192P1	pseudogene	-10.1929	3.74059e-17	-0.649895	1.60696e-13	1	PUTM
chr1:39963873	rs2004330	A	G	0.55616	0.44384	downstream_gene_variant	ENSG00000182109	RP11-69E11.4	antisense	5.19612	1.07741e-06	0.178868	0.00412648	1	PUTM
chr21:40914741	rs4818053;rs190786597	A	T	0.51311	0.48689	downstream_gene_variant	ENSG00000182093	WRB	protein_coding	5.13998	1.3654e-06	0.090108	0.00880821	1	PUTM
chr2:6351862	rs1015230	T	C	0.77243	0.22757	downstream_gene_variant	ENSG00000225964	AC017076.5	antisense	-4.67964	9.03578e-06	-0.385226	0.0463807	1	PUTM
chr7:64520959	rs12533037;rs75688459;rs111602481;rs12533038	C	A	0.67449	0.32551	upstream_gene_variant	ENSG00000226002	RP11-460N20.5	pseudogene	-6.28243	8.7274e-09	-0.725707	3.56078e-05	1	PUTM
chrX:187873	rs28569012	A	C	0.68153	0.31847	upstream_gene_variant	ENSG00000182378	PLCXD1	protein_coding	4.75133	6.77549e-06	0.365786	0.0128463	1	PUTM
chr2:3487038	rs12998366	T	C	0.67783	0.32217	upstream_gene_variant	ENSG00000225234	TRAPPC12-AS1	antisense	9.27878	3.7721e-15	0.468262	2.28061e-11	1	PUTM
chr7:64377105:A_AT	rs199755053;rs34080822;rs71061329	R	I	0.51394	0.48606	upstream_gene_variant	ENSG00000182722	SEPHS1P1	pseudogene	-5.29172	7.17638e-07	-0.241858	0.00294231	1	PUTM
chr21:38481436	rs1793870;rs1793871	G	T	0.5214	0.4786	intron_variant	ENSG00000182670	TTC3	protein_coding	-5.30648	6.73766e-07	-0.110056	0.0036316	1	PUTM
chr21:44269204:T_TCA	rs35806341;rs115400478;rs35060048	R	I	0.57393	0.42607	upstream_gene_variant	ENSG00000225218	AP001628.6	lincRNA	-4.99626	2.48842e-06	-0.566093	0.0158587	1	PUTM
chr2:233751327:A_AT	rs202163459	I	R	0.56315	0.43685	downstream_gene_variant	ENSG00000182600	C2orf82	protein_coding	8.87318	2.90642e-14	0.605175	1.35701e-10	1	PUTM
chr15:84822101:A_ACA	rs71297510;rs142348157;rs199790315	I	R	0.49657	0.49657	downstream_gene_variant	ENSG00000225151	AC103965.1	pseudogene	4.97058	2.76754e-06	0.215663	0.0111117	1	PUTM
chr22:42360833	rs4822072	G	C	0.57421	0.42579	upstream_gene_variant	ENSG00000183066	WBP2NL	protein_coding	-5.53168	2.54641e-07	-0.303667	0.00112755	1	PUTM
chr1:37414805	rs16823702	T	C	0.83551	0.16449	downstream_gene_variant	ENSG00000183317	EPHA10	protein_coding	-4.76075	6.52271e-06	-0.177604	0.0290391	1	PUTM
chr3:15206343	rs12634250	A	G	0.75513	0.24487	upstream_gene_variant	ENSG00000224660	SH3BP5-AS1	processed_transcript	-5.4082	4.35199e-07	-0.154682	0.00217164	1	PUTM
chr10:120923339	rs3740561	G	T	0.53733	0.46267	intron_variant	ENSG00000183605	SFXN4	protein_coding	-4.68393	8.88198e-06	-0.103508	0.0406173	1	PUTM
chr22:22289397	rs5995269	G	A	0.54851	0.45149	upstream_gene_variant	ENSG00000224086	LL22NC03-86G7.1	antisense	6.07517	2.25549e-08	0.306097	6.24321e-05	1	PUTM
chr22:22292995	rs240066	C	A	0.54851	0.45149	coding_variant	ENSG00000224086	LL22NC03-86G7.1	antisense	6.07517	2.25549e-08	0.306097	6.24321e-05	1	PUTM
chr7:149634314	rs12671782	C	G	0.60104	0.39896	upstream_gene_variant	ENSG00000224016	RP11-728K20.1	pseudogene	5.03585	2.11109e-06	0.597351	0.0108658	1	PUTM
chrX:44194514:TC_T	rs2122847;rs201592677	R	D	0.61612	0.38388	intron_variant,feature_truncation	ENSG00000183690	EFHC2	protein_coding	6.30014	8.04293e-09	0.301578	1.86998e-05	1	PUTM
chr10:31295685	rs3011599	T	G	0.58751	0.41249	intron_variant	ENSG00000183621	ZNF438	protein_coding	-4.70905	8.03156e-06	-0.107494	0.0426074	1	PUTM
chr15:100275110	rs6598265	A	C	0.5795	0.4205	upstream_gene_variant	ENSG00000183060	LYSMD4	protein_coding	-6.17123	1.45486e-08	-0.255521	9.14814e-05	1	PUTM
chr2:95597163	rs10179234;rs10179234	A	G	0.4644	0.4644	upstream_gene_variant	ENSG00000223564	CYP4F32P	pseudogene	-6.17244	1.44682e-08	-0.509219	8.33371e-06	1	PUTM
chr2:133514242:TATAG	rs138934657	R	D	0.92705	0.07295	downstream_gene_variant	ENSG00000222068	RN7SKP154	misc_RNA	5.40745	4.36621e-07	0.917778	0.00203116	1	PUTM
chr9:69173950	rs9414014;rs62555859;rs9414014;rs62555859;rs9414014;rs62555859	C	T	0.83239	0.16761	upstream_gene_variant	ENSG00000224185	SNX18P9	pseudogene	-3.02474	0.00316285	-0.47533	0.0316285	1	PUTM
chr19:52881854	rs2062971	C	G	0.66465	0.33535	intron_variant	ENSG00000221923	ZNF880	protein_coding	-8.00678	2.19788e-12	-0.288833	1.60907e-08	1	PUTM
chr12:13218918	rs6488583	A	G	0.61199	0.38801	downstream_gene_variant	ENSG00000183935	HTR7P1	pseudogene	4.91348	3.50169e-06	0.265881	0.0186325	1	PUTM
chrX:84237918	rs2009987	C	T	0.67524	0.32476	downstream_gene_variant	ENSG00000184788	SATL1	protein_coding	6.01114	3.0164e-08	0.141714	0.000103734	1	PUTM
chr4:174539189:A_AG	rs34040590;rs142456782	R	I	0.78326	0.21674	downstream_gene_variant	ENSG00000221296	MIR548T	miRNA	-5.01251	2.32623e-06	-0.670311	0.00926303	1	PUTM
chr2:130698516	rs11679667	G	A	0.65327	0.34673	upstream_gene_variant	ENSG00000222014	RAB6C	protein_coding	7.22525	1.00941e-10	0.571094	3.09283e-07	1	PUTM
chr6:158637307:AG_A	rs61096207;rs77536634;rs7763872	R	D	0.78496	0.21504	downstream_gene_variant	ENSG00000185068	GTF2H5	protein_coding	5.70993	1.16298e-07	0.178753	0.00067918	1	PUTM
chr17:8678432	rs112987547	A	G	0.93423	0.06577	upstream_gene_variant	ENSG00000220205	VAMP2	protein_coding	4.69228	8.5901e-06	0.236573	0.0374099	1	PUTM
chr16:17594089	rs4318190;rs61666532;rs78036033	C	A	0.94693	0.05307	downstream_gene_variant	ENSG00000185164	NOMO2	protein_coding	4.58812	1.30017e-05	0.508988	0.0446867	1	PUTM
chr9:14989877	rs10810310	C	T	0.53726	0.46274	upstream_gene_variant	ENSG00000215237	RP11-54D18.2	pseudogene	8.20641	8.16082e-13	0.695239	4.46968e-09	1	PUTM
chr21:46714641	rs2838868;rs2838868	C	T	0.75716	0.24284	downstream_gene_variant	ENSG00000215447	BX322557.10	processed_transcript	7.40119	4.3007e-11	0.353306	2.63246e-07	1	PUTM
chr12:132625643	rs57037358	C	T	0.79138	0.20862	splice_region_variant	ENSG00000185163	DDX51	protein_coding	-7.62637	1.43218e-11	-0.232971	7.70372e-08	1	PUTM
chr11:403545	rs35828848	C	T	0.77985	0.22015	downstream_gene_variant	ENSG00000185187	SIGIRR	protein_coding	5.37604	4.99909e-07	0.270091	0.00193865	1	PUTM
chrX:154925045	rs509981	C	T	0.7495	0.2505	upstream_gene_variant	ENSG00000185973	TMLHE	protein_coding	-9.01605	1.41691e-14	-0.160164	1.98793e-11	1	PUTM
chr7:100121002:CCA_C	rs200811644	D	R	0.5007	0.4993	upstream_gene_variant	ENSG00000185955	C7orf61	protein_coding	4.55473	1.4832e-05	0.395513	0.0458901	1	PUTM
chr12:132578050	rs73164919	C	T	0.85106	0.14894	intron_variant	ENSG00000185684	EP400NL	protein_coding	5.61747	1.74883e-07	0.213399	0.000978645	1	PUTM
chr20:2478592	rs6036710	G	A	0.55257	0.44743	upstream_gene_variant	ENSG00000215305	VPS16	protein_coding	-4.6795	9.04082e-06	-0.0927896	0.0483955	1	PUTM
chr4:87932	rs11731581	A	G	0.80596	0.19404	downstream_gene_variant	ENSG00000186777	ZNF732	protein_coding	4.76126	6.50946e-06	0.418708	0.0194372	1	PUTM
chr6:28162780	rs1150688	T	C	0.61448	0.38552	downstream_gene_variant	ENSG00000216901	AL022393.7	pseudogene	-8.99654	1.56306e-14	-0.929504	6.72271e-11	1	PUTM
chr5:81568934	rs73138787	G	A	0.67268	0.32732	downstream_gene_variant	ENSG00000186468	RPS23	protein_coding	9.44991	1.59124e-15	0.264033	6.2822e-12	1	PUTM
chr6:26577489:C_CA	rs34868706;rs58789094	R	I	0.82175	0.17825	downstream_gene_variant	ENSG00000186470	BTN3A2	protein_coding	7.05922	2.24605e-10	0.484552	1.16817e-06	1	PUTM
chr6:26409729	rs41266837	G	A	0.86176	0.13824	downstream_gene_variant	ENSG00000186470	BTN3A2	protein_coding	-5.53116	2.59761e-07	-0.402531	0.00135102	2	PUTM
chr1:1664271:C_CCT	rs201864812;rs201864812	R	I	0.62934	0.37066	intron_variant,feature_elongation	ENSG00000215790	SLC35E2	protein_coding	-5.37239	5.07836e-07	-0.428502	0.00198615	1	PUTM
chr1:248120288	rs144026855;rs144026855	G	A	0.604	0.396	upstream_gene_variant	ENSG00000187080	OR2AK2	protein_coding	-5.75453	9.54179e-08	-1.08518	0.000529951	1	PUTM
chrX:71365595	rs7471188	C	T	0.71257	0.28743	downstream_gene_variant	ENSG00000215933	BX119917.1	miRNA	-5.38626	4.78389e-07	-0.566032	0.000510441	1	PUTM
chr2:3104329	rs67299606	A	G	0.65542	0.34458	upstream_gene_variant	ENSG00000186487	MYT1L	protein_coding	5.11462	1.51891e-06	0.15859	0.0122667	1	PUTM
chr17:43695539	rs2253488;rs187539765	C	G	0.83068	0.16932	upstream_gene_variant	ENSG00000214425	LRRC37A4P	pseudogene	10.0146	9.19836e-17	1.87963	5.43439e-13	1	PUTM
chr6:58232122	rs7760001;rs62414336	T	C	0.60582	0.39418	downstream_gene_variant	ENSG00000215190	LINC00680	processed_transcript	-6.92452	4.28e-10	-0.23602	1.13377e-06	1	PUTM
chr17:15868291	rs2324082	G	A	0.48802	0.48802	downstream_gene_variant	ENSG00000214941	ZSWIM7	protein_coding	5.92133	4.52502e-08	0.207975	0.000187381	1	PUTM
chr14:24441383	rs7153857	T	C	0.91759	0.08241	intron_variant	ENSG00000187630	DHRS4L2	protein_coding	5.82216	7.05898e-08	0.34725	0.000338055	1	PUTM
chr20:22064550	rs113388518	A	T	0.93117	0.06883	upstream_gene_variant	ENSG00000214535	RPS15AP1	pseudogene	4.61078	1.18859e-05	0.764471	0.0344453	1	PUTM
chr10:51565606	rs7918832	G	A	0.62656	0.37344	upstream_gene_variant	ENSG00000214982	PARGP1	pseudogene	4.77105	6.25687e-06	0.177051	0.0167872	1	PUTM
chr6:25953274	rs199727	A	T	0.71825	0.28175	downstream_gene_variant	ENSG00000187837	HIST1H1C	protein_coding	7.25816	8.60866e-11	0.335494	4.77781e-07	1	PUTM
chr9:95220030:GTC_G	rs34077247;rs76092886;rs71745479;rs112116368	R	D	0.85404	0.14596	intron_variant	ENSG00000188312	CENPP	protein_coding	-7.34273	5.71381e-11	-0.441403	2.87633e-07	1	PUTM
chr22:50692966	rs2002766	A	G	0.66447	0.33553	coding_variant	ENSG00000188130	MAPK12	protein_coding	-5.07356	1.80385e-06	-0.257912	0.00860976	1	PUTM
chr17:10576327:T_TC	rs58091641;rs75342514;rs201513269;rs66915886	R	I	0.62305	0.37695	downstream_gene_variant	ENSG00000187824	TMEM220	protein_coding	6.19089	1.32956e-08	0.292865	6.82463e-05	1	PUTM
chr13:46349414	rs55997914	T	C	0.93702	0.06298	downstream_gene_variant	ENSG00000188342	GTF2F2	protein_coding	4.63322	1.08726e-05	0.285972	0.0445235	1	PUTM
chr17:29097330	rs11652406;rs77965824	G	A	0.90975	0.09025	downstream_gene_variant	ENSG00000214719	AC005562.1	processed_transcript	4.87319	4.13053e-06	0.147448	0.0121231	1	PUTM
chr5:1674045:T_TG	rs35604379	R	I	0.82552	0.17448	upstream_gene_variant	ENSG00000188002	RP11-43F13.1	pseudogene	6.6715	1.4215e-09	0.231897	9.6861e-06	1	PUTM
chr7:76060232	rs34573489	G	A	0.92851	0.07149	intron_variant	ENSG00000188372	ZP3	protein_coding	-7.81089	5.78373e-12	-0.926038	2.3534e-08	1	PUTM
chr17:79638568	rs34034499	G	C	0.84325	0.15675	downstream_gene_variant	ENSG00000214087	ARL16	protein_coding	7.45936	3.23981e-11	0.329594	1.8927e-07	1	PUTM
chr16:688557	rs34409359	A	C	0.66414	0.33586	downstream_gene_variant	ENSG00000188536	HBA2	protein_coding	-5.36849	5.16426e-07	-0.785267	0.00161383	1	PUTM
chr1:247259571	rs6426218	A	G	0.58208	0.41792	downstream_gene_variant	ENSG00000188295	ZNF669	protein_coding	-5.19348	1.08951e-06	-0.214761	0.00745446	1	PUTM
chr10:127616826	rs11244704	G	A	0.53601	0.46399	upstream_gene_variant	ENSG00000188690	UROS	protein_coding	9.0716	1.07133e-14	0.325031	5.38878e-11	1	PUTM
chr10:133953469	rs7096456	C	T	0.64557	0.35443	intron_variant	ENSG00000188385	JAKMIP3	protein_coding	-6.64077	1.64295e-09	-0.210622	1.0344e-05	1	PUTM
chr1:160899481	rs2774277	C	T	0.89179	0.10821	downstream_gene_variant	ENSG00000188931	C1orf192	protein_coding	-4.7275	7.45796e-06	-0.198358	0.0342992	1	PUTM
chr1:153623136	rs12730186	G	C	0.475	0.475	upstream_gene_variant	ENSG00000189171	S100A13	protein_coding	-6.46934	3.66808e-09	-0.264524	1.49621e-05	1	PUTM
chr10:81336001	rs12266170	A	G	0.77732	0.22268	upstream_gene_variant	ENSG00000189129	PLAC9	protein_coding	4.77241	6.22275e-06	0.415882	0.0319103	1	PUTM
chrX:16839262:TC_T	rs199527837;rs12852426;rs58986663;rs142197390;rs66573931	D	R	0.79844	0.20156	downstream_gene_variant	ENSG00000214322	CBX1P2	pseudogene	4.7661	6.38338e-06	0.396059	0.0112539	1	PUTM
chr10:126309448	rs10751601	C	G	0.60731	0.39269	coding_variant	ENSG00000189319	FAM53B	protein_coding	4.95561	2.94406e-06	0.123114	0.0169637	1	PUTM
chr2:200626678	rs11687699	A	G	0.66741	0.33259	downstream_gene_variant	ENSG00000213938	SEPHS1P6	pseudogene	4.70437	8.18372e-06	0.288882	0.0245102	1	PUTM
chr22:32598284	rs117710322	C	T	0.93171	0.06829	upstream_gene_variant	ENSG00000214076	CPSF1P1	pseudogene	4.78373	5.94407e-06	1.11175	0.0320742	1	PUTM
chr2:113978650	rs7578633	C	T	0.66188	0.33812	intron_variant	ENSG00000189223	AC016683.6	processed_transcript	6.92311	4.30902e-10	1.2443	1.82616e-06	1	PUTM
chr1:248120288	rs144026855;rs144026855	G	A	0.604	0.396	intron_variant	ENSG00000196071	OR2L13	protein_coding	-5.99487	3.24701e-08	-1.09696	0.000184008	1	PUTM
chr20:34355608	rs11700050	T	C	0.79321	0.20679	upstream_gene_variant	ENSG00000214078	CPNE1	protein_coding	6.64984	1.57427e-09	0.244941	4.31665e-06	1	PUTM
chr2:11678812	rs62910060	T	C	0.88937	0.11063	intron_variant	ENSG00000196208	GREB1	protein_coding	-6.61485	1.85597e-09	-0.386897	1.11321e-05	1	PUTM
chr1:65861798	rs11208645	G	A	0.51271	0.48729	upstream_gene_variant	ENSG00000213625	LEPROT	protein_coding	-4.71339	7.89294e-06	-0.156395	0.033616	1	PUTM
chr7:64415409	rs12535964;rs75984805	G	A	0.54576	0.45424	downstream_gene_variant	ENSG00000213462	ERV3-1	protein_coding	6.11445	1.88597e-08	0.266891	7.81733e-05	1	PUTM
chrX:13737719	rs2285634	T	C	0.5597	0.4403	intron_variant	ENSG00000196459	TRAPPC2	protein_coding	5.05434	1.95457e-06	0.06714	0.00558422	1	PUTM
chr10:5688566	rs4749985	G	A	0.59466	0.40534	intron_variant	ENSG00000196372	ASB13	protein_coding	4.75818	6.59066e-06	0.122916	0.0450801	1	PUTM
chr6:44721327:AAAAC	rs199860790	R	D	0.7582	0.2418	downstream_gene_variant	ENSG00000196284	SUPT3H	protein_coding	-5.06973	1.83296e-06	-0.151577	0.0104882	1	PUTM
chr11:87656123	rs75050821	A	G	0.87643	0.12357	upstream_gene_variant	ENSG00000213287	RP11-680L20.1	pseudogene	5.0077	2.37313e-06	0.571178	0.0159332	1	PUTM
chr6:32599689	rs3104377	G	C	0.72674	0.27326	upstream_gene_variant	ENSG00000196126	HLA-DRB1	protein_coding	-7.02702	2.62121e-10	-1.19866	3.57612e-06	1	PUTM
chr7:128318867:AAAG_	rs201442070;rs199687502	R	D	0.78783	0.21217	upstream_gene_variant	ENSG00000213280	RP11-212P7.1	pseudogene	4.93831	3.16171e-06	0.574607	0.0127132	1	PUTM
chr6:29880429	rs1611440;rs71533805	G	A	0.85901	0.14099	upstream_gene_variant	ENSG00000206503	HLA-A	protein_coding	-5.89068	5.19336e-08	-0.475164	0.000582019	1	PUTM
chr20:37066140	rs2864145	A	G	0.84762	0.15238	upstream_gene_variant	ENSG00000196756	RP4-564F22.2	processed_transcript	-9.01783	1.40426e-14	-0.540877	5.72657e-11	1	PUTM
chr9:129264459	rs10987308	T	C	0.51953	0.48047	intron_variant	ENSG00000196814	MVB12B	protein_coding	5.01598	2.29296e-06	0.123436	0.0089219	1	PUTM
chr6:31222584	rs9264242	C	T	0.83137	0.16863	downstream_gene_variant	ENSG00000206344	HCG27	protein_coding	6.68185	1.35381e-09	0.613268	1.77525e-05	1	PUTM
chr12:11329101:T_TAA	rs201161485;rs201161485	R	I	0.72479	0.27521	upstream_gene_variant	ENSG00000212127	TAS2R14	protein_coding	-5.3919	4.66899e-07	-0.255222	0.00290038	1	PUTM
chr7:148856468	rs1724310	A	G	0.80177	0.19823	intron_variant	ENSG00000197024	ZNF398	protein_coding	-4.82476	5.03244e-06	-0.0919423	0.0234059	1	PUTM
chr2:61608349	rs778149	A	T	0.51589	0.48411	upstream_gene_variant	ENSG00000212978	AC016747.3	processed_transcript	4.81178	5.3051e-06	0.218876	0.0194697	1	PUTM
chr19:11271714	rs113783450	G	A	0.70906	0.29094	downstream_gene_variant	ENSG00000197256	KANK2	protein_coding	-4.97402	2.72849e-06	-0.189721	0.0107339	1	PUTM
chr19:21879352	rs11085491	T	C	0.45178	0.45178	downstream_gene_variant	ENSG00000197020	ZNF100	protein_coding	-8.42442	2.75334e-13	-0.390497	2.08896e-09	1	PUTM
chr18:59963774	rs4941124	G	A	0.74246	0.25754	upstream_gene_variant	ENSG00000197563	PIGN	protein_coding	-6.0917	2.092e-08	-0.132835	0.000106985	1	PUTM
chr7:76061790	rs10257917	C	T	0.78997	0.21003	upstream_gene_variant	ENSG00000205485	AC004980.7	pseudogene	4.62564	1.12054e-05	0.300389	0.0475555	1	PUTM
chr11:50190077	rs111824190	C	T	0.58379	0.41621	downstream_gene_variant	ENSG00000205035	RP11-707M1.1	pseudogene	4.91558	3.47165e-06	0.218515	0.0217533	1	PUTM
chr5:81594748	rs6894520	C	T	0.6791	0.3209	intron_variant	ENSG00000205464	ATP6AP1L	protein_coding	-7.199	1.1459e-10	-0.286823	4.62257e-07	1	PUTM
chr5:179335060	rs152234	G	A	0.89003	0.10997	upstream_gene_variant	ENSG00000197226	TBC1D9B	protein_coding	8.95653	1.91152e-14	0.233967	1.1796e-10	1	PUTM
chr11:68731122	rs7935851	A	G	0.72553	0.27447	upstream_gene_variant	ENSG00000197345	MRPL21	protein_coding	8.73897	5.70189e-14	0.317859	2.43414e-10	1	PUTM
chr12:56394954	rs773125	A	G	0.57368	0.42632	upstream_gene_variant	ENSG00000197728	RPS26	protein_coding	-8.31725	4.69974e-13	-0.31247	1.5307e-09	1	PUTM
chr16:56859897	rs74765290	A	G	0.94484	0.05516	downstream_gene_variant	ENSG00000205364	MT1M	protein_coding	-4.74276	7.01347e-06	-0.898556	0.0315746	1	PUTM
chr20:5489428	rs35735316	G	A	0.94413	0.05587	upstream_gene_variant	ENSG00000205181	LINC00654	lincRNA	-6.21203	1.20662e-08	-0.654098	7.18541e-05	1	PUTM
chrX:154634970	rs72616496	C	T	0.69261	0.30739	downstream_gene_variant	ENSG00000197932	F8A1	protein_coding	11.6259	2.81646e-20	0.678177	4.60773e-17	1	PUTM
chr16:1941613	rs8046768	T	A	0.60777	0.39223	downstream_gene_variant	ENSG00000197774	EME2	protein_coding	-6.06796	2.33072e-08	-0.278057	0.000120195	1	PUTM
chr5:141073377	rs396682	T	C	0.79852	0.20148	downstream_gene_variant	ENSG00000204956	PCDHGA1	protein_coding	-4.76348	6.45135e-06	-0.264779	0.0282376	1	PUTM
chr10:101405766	rs4917875	A	C	0.59722	0.40278	upstream_gene_variant	ENSG00000198018	ENTPD7	protein_coding	-5.55024	2.3482e-07	-0.170799	0.000941861	1	PUTM
chr6:31348833	rs9266696;rs79133040;rs200965092;rs9281412;rs67108854	T	A	0.44102	0.44102	upstream_gene_variant	ENSG00000204520	MICA	protein_coding	-6.98546	3.19862e-10	-0.491068	4.46463e-06	1	PUTM
chr6:31229404	rs2524119;rs17192008	C	T	0.5779	0.4221	downstream_gene_variant	ENSG00000204525	HLA-C	protein_coding	-6.70355	1.22202e-09	-0.341065	1.62382e-05	1	PUTM
chr6:31688518	rs805293	T	A	0.56342	0.43658	upstream_gene_variant	ENSG00000204463	BAG6	protein_coding	-6.34417	6.56144e-09	-0.12413	0.000108598	1	PUTM
chr19:53602242	rs71363304;rs79471578	C	T	0.92885	0.07115	downstream_gene_variant	ENSG00000197937	ZNF347	protein_coding	4.95534	2.94732e-06	0.336213	0.0227592	1	PUTM
chr6:86153378	rs12191637	T	G	0.54782	0.45218	downstream_gene_variant	ENSG00000203875	SNHG5	processed_transcript	-5.68182	1.31697e-07	-0.272949	0.000771876	1	PUTM
chr6:32683285:GAA_G	rs202203001	R	D	0.87337	0.12663	upstream_gene_variant	ENSG00000204296	C6orf10	protein_coding	5.57681	2.09042e-07	0.85905	0.00378303	1	PUTM
chr14:67939312:A_AAG	rs140825049	R	I	0.86891	0.13109	3_prime_UTR_variant,feature_elongation	ENSG00000198133	TMEM229B	protein_coding	-4.7369	7.18115e-06	-0.253542	0.0264913	1	PUTM
chr9:35715911	rs10814272	T	C	0.57438	0.42562	upstream_gene_variant	ENSG00000198467	TPM2	protein_coding	-5.6206	1.72491e-07	-0.238111	0.000620277	1	PUTM
chr1:64092519	rs855312	A	G	0.53288	0.46712	downstream_gene_variant	ENSG00000203965	EFCAB7	protein_coding	-5.45058	3.62319e-07	-0.12196	0.00181703	1	PUTM
chr1:245133662	rs61844237	G	C	0.47555	0.47555	missense_variant	ENSG00000203666	EFCAB2	protein_coding	7.11211	1.74191e-10	0.279622	1.07615e-06	1	PUTM
chr20:62558127	rs12481368	C	T	0.89752	0.10248	upstream_gene_variant	ENSG00000203880	PCMTD2	protein_coding	5.70944	1.16552e-07	0.263516	0.000359097	1	PUTM
chr17:41174025	rs2070835	A	C	0.70528	0.29472	upstream_gene_variant	ENSG00000198496	NBR2	pseudogene	11.9736	5.00978e-21	0.494242	1.54301e-17	1	PUTM
chr9:78215299	rs11144509	A	G	0.89168	0.10832	downstream_gene_variant	ENSG00000203321	RP11-197P3.4	processed_transcript	4.66401	9.61777e-06	0.510206	0.0492911	1	PUTM
chr14:90906585	rs1298208	T	C	0.88867	0.11133	downstream_gene_variant	ENSG00000198668	CALM1	protein_coding	-5.30305	6.8372e-07	-0.289435	0.00307058	1	PUTM
chr11:31393662	rs658106	A	C	0.65053	0.34947	upstream_gene_variant	ENSG00000203504	AC131571.2	pseudogene	-4.61524	1.16775e-05	-0.304664	0.0423659	1	PUTM
chr9:100047082:T_TTA	rs201529680	R	I	0.58132	0.41868	upstream_gene_variant	ENSG00000203279	RP11-498P14.5	lincRNA	8.35589	3.87618e-13	0.816113	1.25045e-09	1	PUTM
chr15:43989530	rs2927085;rs2467427;rs2467428	T	C	0.72375	0.27625	upstream_gene_variant	ENSG00000201136	U6	snRNA	6.03604	2.69444e-08	0.608496	3.90155e-05	1	PUTM
chr2:232378792	rs28685161	C	T	0.80223	0.19777	downstream_gene_variant	ENSG00000201574	U1	snRNA	-4.83597	4.808e-06	-0.601351	0.0244439	1	PUTM
chr1:3827581	rs75186451	C	T	0.92436	0.07564	upstream_gene_variant	ENSG00000198912	C1orf174	protein_coding	-4.98401	2.61802e-06	-0.378352	0.0162893	1	PUTM
chr14:101375425	rs8017893;rs138880218	G	A	0.51499	0.48501	upstream_gene_variant	ENSG00000201263	SNORD114-6	snoRNA	6.68886	1.30973e-09	1.18942	5.51135e-06	1	PUTM
chr17:75658849	rs7220725	C	G	0.72015	0.27985	downstream_gene_variant	ENSG00000200257	U6	snRNA	-4.76276	6.47e-06	-0.4945	0.0324147	1	PUTM
chr2:201572564	rs2715892	A	T	0.8376	0.1624	downstream_gene_variant	ENSG00000003393	ALS2	protein_coding	-5.09647	1.63898e-06	-0.159123	0.00555122	1	PUTM
chr2:75857547	rs6747017	G	A	0.76649	0.23351	downstream_gene_variant	ENSG00000005436	GCFC2	protein_coding	-5.50551	2.85412e-07	-0.144706	0.00161143	1	PUTM
chr17:48625307:GGGGG	rs3833151;rs200637741	R	D	0.86872	0.13128	coding_variant	ENSG00000006282	SPATA20	protein_coding	10.3153	2.01711e-17	0.562758	7.63074e-14	1	PUTM
chr17:48632401	rs898453	G	A	0.75373	0.24627	intron_variant	ENSG00000006282	SPATA20	protein_coding	6.16398	1.54189e-08	0.253957	5.83297e-05	2	PUTM
chr17:61534019	rs9908261	C	G	0.55673	0.44327	upstream_gene_variant	ENSG00000008283	CYB561	protein_coding	5.52963	2.56928e-07	0.169441	0.000660306	1	PUTM
chr6:96445644:TAG_T	rs35130091;rs71276593	R	D	0.68821	0.31179	upstream_gene_variant	ENSG00000014123	UFL1	protein_coding	-4.73313	7.29096e-06	-0.105281	0.0338446	1	PUTM
chr3:45511266	rs3796364	G	A	0.71128	0.28872	intron_variant	ENSG00000011376	LARS2	protein_coding	6.3592	6.12026e-09	0.16224	3.10909e-05	1	PUTM
chr8:27104727	rs10481349	G	A	0.64484	0.35516	intron_variant	ENSG00000015592	STMN4	protein_coding	7.20918	1.09092e-10	0.395531	6.75281e-07	1	PUTM
chr6:35445211:GC_G	rs3215481	R	D	0.93256	0.06744	downstream_gene_variant	ENSG00000023892	DEF6	protein_coding	5.06686	1.85509e-06	0.539116	0.0063778	1	PUTM
chr11:94268240	rs528193	C	A	0.64313	0.35687	upstream_gene_variant	ENSG00000020922	MRE11A	protein_coding	4.90792	3.58267e-06	0.122715	0.0150078	1	PUTM
chr1:94370519	rs6680315	C	G	0.67397	0.32603	intron_variant	ENSG00000023909	GCLM	protein_coding	4.66756	9.48254e-06	0.120641	0.0403008	1	PUTM
chr6:155576445	rs3926833	G	A	0.54575	0.45425	downstream_gene_variant	ENSG00000029639	TFB1M	protein_coding	-4.66689	9.50782e-06	-0.116636	0.0486896	1	PUTM
chr4:25135570	rs114739344	T	C	0.93357	0.06643	upstream_gene_variant	ENSG00000038210	PI4K2B	protein_coding	5.6089	1.81597e-07	0.415052	0.000887103	1	PUTM
chr19:50366164	rs1290647	C	A	0.69613	0.30387	intron_variant	ENSG00000039650	PNKP	protein_coding	-4.7891	5.8163e-06	-0.17019	0.0270109	1	PUTM
chr14:89017966	rs7146241	C	T	0.66051	0.33949	downstream_gene_variant	ENSG00000042317	SPATA7	protein_coding	8.49324	1.95215e-13	0.308639	9.61044e-10	1	PUTM
chr9:17265490	rs139078783	C	G	0.74647	0.25353	intron_variant	ENSG00000044459	CNTLN	protein_coding	-5.60016	1.88697e-07	-0.173928	0.00133749	1	PUTM
chr12:52391833	rs2359997	C	T	0.73263	0.26737	downstream_gene_variant	ENSG00000050426	LETMD1	protein_coding	4.90423	3.63733e-06	0.122084	0.0115667	1	PUTM
chr5:73969376	rs820842	T	A	0.59434	0.40566	intron_variant	ENSG00000049860	HEXB	protein_coding	5.10246	1.59836e-06	0.120382	0.00779841	1	PUTM
chr12:2923758	rs12822010	A	G	0.84356	0.15644	downstream_gene_variant	ENSG00000053702	NRIP2	protein_coding	7.51822	2.4311e-11	0.418811	1.26198e-07	1	PUTM
chr17:76787000	rs8072569	A	G	0.60442	0.39558	intron_variant	ENSG00000055483	USP36	protein_coding	5.04238	2.05444e-06	0.0784528	0.0117062	1	PUTM
chr2:202190950:TG_T	rs112135671;rs139007758	R	D	0.91752	0.08248	downstream_gene_variant	ENSG00000064012	CASP8	protein_coding	4.80861	5.37392e-06	0.319223	0.0199749	1	PUTM
chr11:124516010	rs7128043	G	C	0.94477	0.05523	upstream_gene_variant	ENSG00000064199	SPA17	protein_coding	5.08499	1.71969e-06	0.331186	0.00942735	1	PUTM
chr19:989020	rs3815159	T	C	0.53518	0.46482	intron_variant	ENSG00000065268	WDR18	protein_coding	-5.9446	4.07463e-08	-0.232517	0.000200349	1	PUTM
chr16:2111779	rs17135764	C	T	0.58208	0.41792	downstream_gene_variant	ENSG00000065054	SLC9A3R2	protein_coding	4.96773	2.80032e-06	0.265446	0.0136516	1	PUTM
chr2:239404532:C_CTT	rs147528068	R	I	0.80326	0.19674	downstream_gene_variant	ENSG00000065802	ASB1	protein_coding	-5.01102	2.34067e-06	-0.175003	0.0139246	1	PUTM
chr10:106069085:TATA_	rs58891541;rs199914302	R	D	0.65905	0.34095	downstream_gene_variant	ENSG00000065621	GSTO2	protein_coding	4.63077	1.09794e-05	0.175759	0.0439725	1	PUTM
chr22:19101978	rs712966	A	G	0.74567	0.25433	intron_variant	ENSG00000070413	DGCR2	protein_coding	-4.799	5.58758e-06	-0.129084	0.0277759	1	PUTM
chr8:145602166	rs12548842	C	T	0.63824	0.36176	downstream_gene_variant	ENSG00000071894	CPSF1	protein_coding	10.2721	2.50812e-17	0.219629	5.60314e-14	1	PUTM
chr7:80468187	rs73139750	T	C	0.60567	0.39433	intron_variant	ENSG00000075223	SEMA3C	protein_coding	4.95441	2.95871e-06	0.488641	0.012829	1	PUTM
chr22:50912964	rs147338216	G	A	0.9399	0.0601	downstream_gene_variant	ENSG00000073150	PANX2	protein_coding	4.87014	4.18241e-06	0.49085	0.0213345	1	PUTM
chr12:106458571:A_AC	rs199558610;rs57837292	R	I	0.70998	0.29002	regulatory_region_variant	ENSG00000074590	NUAK1	protein_coding	5.33367	5.99705e-07	0.209878	0.00281082	1	PUTM
chr11:89904706	rs10765262	T	C	0.66766	0.33234	intron_variant	ENSG00000077616	NAALAD2	protein_coding	4.73036	7.37271e-06	0.14664	0.0317616	1	PUTM
chr6:90253964:TGTG_	rs199735279	R	D	0.71245	0.28755	downstream_gene_variant	ENSG00000083099	LYRM2	protein_coding	-5.03994	2.07551e-06	-0.100108	0.00915299	1	PUTM
chr1:31682039	rs10914325	T	C	0.78321	0.21679	intron_variant	ENSG00000084628	NKAIN1	protein_coding	9.09513	9.51603e-15	0.661672	4.08523e-11	1	PUTM
chr1:31682380	rs2889710	A	G	0.7832	0.2168	intron_variant	ENSG00000084628	NKAIN1	protein_coding	9.09513	9.51603e-15	0.661672	4.08523e-11	1	PUTM
chr8:17883660	rs62498214	A	G	0.58012	0.41988	intron_variant	ENSG00000078674	PCM1	protein_coding	-4.77529	6.15064e-06	-0.0942606	0.0480242	1	PUTM
chr7:37956395	rs71546610	G	A	0.75954	0.24046	intron_variant	ENSG00000086289	EPDR1	protein_coding	4.87133	4.16203e-06	0.195729	0.0263207	1	PUTM
chr7:101029549	rs55638697;rs200557754;rs11441047;rs28751881;rs201441850;rs28520745	T	G	0.88769	0.11231	downstream_gene_variant	ENSG00000087087	SRRT	protein_coding	-5.28757	7.30437e-07	-0.19305	0.00310217	1	PUTM
chr16:420678	rs3743884	T	C	0.66782	0.33218	upstream_gene_variant	ENSG00000086504	MRPL28	protein_coding	-4.63093	1.09724e-05	-0.122107	0.0407406	1	PUTM
chr20:20029853:TG_T	rs11478768	R	D	0.57386	0.42614	upstream_gene_variant	ENSG00000089101	C20orf26	protein_coding	5.7301	1.06352e-07	0.247325	0.0004872	1	PUTM
chr20:14528513	rs6131592	C	A	0.88073	0.11927	upstream_gene_variant	ENSG00000089123	TASP1	protein_coding	-5.17435	1.18125e-06	-0.213671	0.00681343	1	PUTM
chr14:97218928	rs57786368	G	A	0.92875	0.07125	downstream_gene_variant	ENSG00000090060	PAPOLA	protein_coding	-5.00483	2.40159e-06	-0.258383	0.0128149	1	PUTM
chr17:74487615	rs62085058	G	A	0.86342	0.13658	upstream_gene_variant	ENSG00000092931	MFSD11	protein_coding	4.70506	8.16131e-06	0.234479	0.0416798	1	PUTM
chr10:51801386	rs7081554	A	G	0.63869	0.36131	upstream_gene_variant	ENSG00000099290	FAM21A	protein_coding	11.2152	2.18892e-19	0.771083	5.66494e-16	1	PUTM
chr19:8541460:AAAAG	rs200673485;rs201887641;rs59560554;rs200809901	D	R	0.72607	0.27393	downstream_gene_variant	ENSG00000099785	2002-03-01	protein_coding	-6.37703	5.63489e-09	-0.253962	3.30261e-05	1	PUTM
chr22:50846887	rs7511136	T	G	0.65991	0.34009	intron_variant	ENSG00000100239	PPP6R2	protein_coding	-6.91311	4.5195e-10	-0.118992	1.93796e-06	1	PUTM
chr22:29840340	rs5763243	C	T	0.88379	0.11621	upstream_gene_variant	ENSG00000100276	RASL10A	protein_coding	4.85009	4.53919e-06	0.384498	0.0151382	1	PUTM
chr22:45731730	rs2205659;rs70950576;rs2205660	C	T	0.82228	0.17772	intron_variant	ENSG00000100376	FAM118A	protein_coding	-9.41149	1.93161e-15	-0.650594	1.20474e-11	1	PUTM
chr14:68068462	rs12147521	C	G	0.57804	0.42196	upstream_gene_variant	ENSG00000100564	PIGH	protein_coding	6.72798	1.08876e-09	0.201376	3.94785e-06	1	PUTM
chr18:51781019	rs11083046	T	C	0.54851	0.45149	upstream_gene_variant	ENSG00000101751	POLI	protein_coding	5.58415	2.02424e-07	0.115748	0.00105179	1	PUTM
chr16:72148419	rs12445401;rs12445401	A	G	0.82467	0.17533	downstream_gene_variant	ENSG00000102967	DHODH	protein_coding	-4.84355	4.66194e-06	-0.157748	0.0162096	1	PUTM
chr18:13076940	rs569453	G	A	0.62492	0.37508	intron_variant	ENSG00000101639	CEP192	protein_coding	-6.582	2.16555e-09	-0.148199	1.18715e-05	1	PUTM
chr13:102280481	rs2390632	A	G	0.64126	0.35874	downstream_gene_variant	ENSG00000102466	FGF14	protein_coding	-6.21978	1.16444e-08	-0.200651	8.32107e-05	1	PUTM
chr13:25563109	rs73477645;rs200134391	T	G	0.6855	0.3145	upstream_gene_variant	ENSG00000102699	PARP4	protein_coding	5.4918	3.02958e-07	0.161032	0.00213949	1	PUTM
chr16:4736080:TTCTG	rs201230223;rs144808025	D	R	0.59473	0.40527	intron_variant	ENSG00000102858	MGRN1	protein_coding	5.05707	1.93249e-06	0.0935803	0.010592	1	PUTM
chr16:985891	rs7202647	C	T	0.76331	0.23669	intron_variant	ENSG00000103227	LMF1	protein_coding	-5.91302	4.69723e-08	-0.278391	0.000276338	1	PUTM
chr16:53589574	rs12447854;rs187768663	A	G	0.70775	0.29225	downstream_gene_variant	ENSG00000103494	RPGRIP1L	protein_coding	-5.21193	1.00765e-06	-0.113632	0.00497982	1	PUTM
chr16:19726781	rs8060355	A	G	0.77962	0.22038	intron_variant	ENSG00000103550	KNOP1	protein_coding	-5.38103	4.89303e-07	-0.275346	0.00211085	1	PUTM
chr15:99774542	rs2084900	A	G	0.5373	0.4627	intron_variant	ENSG00000103852	TTC23	protein_coding	9.21129	5.30068e-15	0.290588	3.47141e-11	1	PUTM
chr19:39398649	rs3136645	T	C	0.85138	0.14862	3_prime_UTR_variant	ENSG00000104825	NFKBIB	protein_coding	-5.2125	1.00522e-06	-0.173293	0.0049668	1	PUTM
chr19:13888366	rs73011610	A	G	0.70985	0.29015	intron_variant	ENSG00000104979	C19orf53	protein_coding	4.83041	4.91819e-06	0.144818	0.0197121	1	PUTM
chr8:612469:A_AG	rs11388031	R	I	0.79366	0.20634	intron_variant	ENSG00000104714	ERICH1	protein_coding	5.77906	8.55533e-08	0.194194	0.00053197	1	PUTM
chr19:13010520	rs8012;TMP_ESP_19_13010521	G	A	0.53625	0.46375	missense_variant	ENSG00000105607	GCDH	protein_coding	4.75947	6.55647e-06	0.132777	0.0246982	1	PUTM
chr19:54533977	rs2448289	T	C	0.88965	0.11035	downstream_gene_variant	ENSG00000105617	LENG1	protein_coding	-4.90293	3.65675e-06	-0.323925	0.0275134	1	PUTM
chr7:2954200	rs12534082	C	T	0.82577	0.17423	downstream_gene_variant	ENSG00000106003	LFNG	protein_coding	4.8343	4.8409e-06	0.308427	0.0318919	1	PUTM
chr10:17207015	rs56077122	C	A	0.64677	0.35323	upstream_gene_variant	ENSG00000107611	CUBN	protein_coding	-5.12283	1.46744e-06	-0.305357	0.0074047	1	PUTM
chr17:61812995	rs6504179	G	T	0.62231	0.37769	downstream_gene_variant	ENSG00000108592	FTSJ3	protein_coding	6.06873	2.32262e-08	0.198106	5.2793e-05	1	PUTM
chr17:28813535	rs9908192	T	C	0.56342	0.43658	downstream_gene_variant	ENSG00000108582	CPD	protein_coding	-4.82393	5.04955e-06	-0.140007	0.013452	1	PUTM
chr17:41837719	rs851058;rs61105240	G	A	0.56425	0.43575	downstream_gene_variant	ENSG00000108861	DUSP3	protein_coding	-4.76004	6.54143e-06	-0.103653	0.0210111	1	PUTM
chr10:3193412	rs76088740	C	T	0.9277	0.0723	missense_variant	ENSG00000107959	PITRM1	protein_coding	7.09197	1.91902e-10	0.286676	1.29419e-06	1	PUTM
chr4:152251305	rs59990331	C	T	0.63665	0.36335	downstream_gene_variant	ENSG00000109670	FBXW7	protein_coding	-5.08845	1.695e-06	-0.126671	0.00737662	1	PUTM
chr4:68502665	rs148101825	G	T	0.87005	0.12995	downstream_gene_variant	ENSG00000109163	GNRHR	protein_coding	-7.00929	2.8537e-10	-0.534797	1.42143e-06	1	PUTM
chr4:27490982	rs28449893	G	A	0.79911	0.20089	downstream_gene_variant	ENSG00000109689	STIM2	protein_coding	4.69683	8.43495e-06	0.0818394	0.0390201	1	PUTM
chr4:186231585	rs10655964;rs34275418;rs67435806;rs66764333;rs2692598;rs34917964	G	C	0.72778	0.27222	intron_variant	ENSG00000109762	SNX25	protein_coding	-5.33483	5.9674e-07	-0.150048	0.00419926	1	PUTM
chr11:68160697	rs55677079	G	A	0.82753	0.17247	downstream_gene_variant	ENSG00000110090	CPT1A	protein_coding	-4.62444	1.12589e-05	-0.192647	0.0478839	1	PUTM
chr11:44087989	rs2074038	G	T	0.89545	0.10455	coding_variant	ENSG00000110455	ACCS	protein_coding	-4.86444	4.28099e-06	-0.479038	0.0207542	1	PUTM
chr11:122768128	rs3134406	G	A	0.94153	0.05847	intron_variant	ENSG00000109944	C11orf63	protein_coding	5.6371	1.60413e-07	0.478622	0.000848105	1	PUTM
chr12:53440582	rs11610008	T	C	0.5707	0.4293	upstream_gene_variant	ENSG00000111077	TENC1	protein_coding	7.51519	2.46736e-11	0.228115	1.23812e-07	1	PUTM
chr12:124009190	rs7313179	G	T	0.84443	0.15557	upstream_gene_variant	ENSG00000111364	DDX55	protein_coding	6.53377	2.71471e-09	0.193947	1.14316e-05	1	PUTM
chr12:31056098	rs61916713	T	C	0.85031	0.14969	regulatory_region_variant	ENSG00000110900	TSPAN11	protein_coding	-7.50764	2.55995e-11	-0.63206	1.82141e-07	1	PUTM
chr12:117847345	rs12319040	G	A	0.90576	0.09424	upstream_gene_variant	ENSG00000111445	RFC5	protein_coding	4.90498	3.62605e-06	0.216833	0.0187431	1	PUTM
chr12:11336359:C_CA	rs78222113;rs35811905	R	I	0.7217	0.2783	upstream_gene_variant	ENSG00000111215	PRR4	protein_coding	-6.10768	1.94511e-08	-0.153831	0.000125926	1	PUTM
chr6:136263267:CT_C	rs35795149;rs202042302	R	D	0.87939	0.12061	upstream_gene_variant	ENSG00000112357	PEX7	protein_coding	4.91211	3.52157e-06	0.254461	0.0117057	1	PUTM
chr6:45598785:AC_A	rs77091255;rs201729883	R	D	0.93603	0.06397	downstream_gene_variant	ENSG00000112782	CLIC5	protein_coding	4.80389	5.47785e-06	0.640091	0.0250612	1	PUTM
chr5:32647745	rs1020761	A	G	0.92777	0.07223	upstream_gene_variant	ENSG00000113407	TARS	protein_coding	-4.7755	6.14545e-06	-0.231968	0.0284534	1	PUTM
chr5:172285605	rs13186108	C	T	0.77918	0.22082	intron_variant	ENSG00000113719	ERGIC1	protein_coding	5.03114	2.15287e-06	0.127191	0.0120926	1	PUTM
chr3:53889981	rs999515	T	C	0.63073	0.36927	downstream_gene_variant	ENSG00000113812	ACTR8	protein_coding	5.66177	1.43888e-07	0.124038	0.000627066	1	PUTM
chr3:47297060	rs62248908	A	G	0.82936	0.17064	downstream_gene_variant	ENSG00000114650	SCAP	protein_coding	4.74735	6.88498e-06	0.115768	0.0186032	1	PUTM
chr3:118902844	rs4455314	T	C	0.84975	0.15025	intron_variant	ENSG00000114638	UPK1B	protein_coding	4.69689	8.43297e-06	0.39737	0.0410938	1	PUTM
chr15:26377775	rs693798	G	A	0.94031	0.05969	upstream_gene_variant	ENSG00000114062	UBE3A	protein_coding	-4.74281	7.01209e-06	-0.185822	0.0454173	1	PUTM
chr3:132438719	rs12631786	T	C	0.86959	0.13041	intron_variant	ENSG00000113971	NPHP3	protein_coding	4.96649	2.81476e-06	0.179215	0.0176232	1	PUTM
chr2:162794085	rs72867035	T	A	0.93167	0.06833	downstream_gene_variant	ENSG00000115267	IFIH1	protein_coding	5.46535	3.39839e-07	0.433089	0.000996749	1	PUTM
chr2:232580258	rs838437	C	T	0.8992	0.1008	upstream_gene_variant	ENSG00000115468	EFHD1	protein_coding	-5.44812	3.66212e-07	-0.282446	0.00167652	1	PUTM
chr2:99234023:CT_C	rs201158564;rs201547901	R	D	0.74311	0.25689	intron_variant,feature_truncation	ENSG00000115446	UNC50	protein_coding	-6.38239	5.49654e-09	-0.204258	1.79957e-05	1	PUTM
chr2:183416697	rs6711313	G	A	0.77612	0.22388	upstream_gene_variant	ENSG00000115252	PDE1A	protein_coding	-6.19758	1.28936e-08	-0.637898	6.55638e-05	1	PUTM
chr2:242406108	rs115979345	C	G	0.7937	0.2063	upstream_gene_variant	ENSG00000115687	PASK	protein_coding	4.94288	3.1408e-06	0.256167	0.0188919	2	PUTM
chr1:6500068:C_CA	rs139188385;rs61328926	R	I	0.8533	0.1467	upstream_gene_variant	ENSG00000116237	ICMT	protein_coding	4.82192	5.09089e-06	0.183449	0.024869	1	PUTM
chr1:66524488	rs2871582	G	A	0.88084	0.11916	downstream_gene_variant	ENSG00000116704	SLC35D1	protein_coding	4.90635	3.60576e-06	0.156552	0.0172608	1	PUTM
chr1:201338553	rs10800776	C	T	0.6903	0.3097	upstream_gene_variant	ENSG00000116857	TMEM9	protein_coding	4.81935	5.14444e-06	0.102196	0.0259588	1	PUTM
chr1:201339380	rs1419276	A	T	0.6903	0.3097	upstream_gene_variant	ENSG00000116857	TMEM9	protein_coding	4.81935	5.14444e-06	0.102196	0.0259588	1	PUTM
chr1:201104341:T_TA	rs35874939;rs111778393;rs57127591	R	I	0.56911	0.43089	3_prime_UTR_variant,feature_elongation	ENSG00000116857	TMEM9	protein_coding	5.07486	1.81816e-06	0.0834295	0.00917443	2	PUTM
chr1:21047092	rs671905	T	A	0.6306	0.3694	upstream_gene_variant	ENSG00000117245	KIF17	protein_coding	4.75537	6.66605e-06	0.184294	0.0330836	1	PUTM
chr1:21047725	rs659046	G	A	0.6306	0.3694	upstream_gene_variant	ENSG00000117245	KIF17	protein_coding	4.75537	6.66605e-06	0.184294	0.0330836	1	PUTM
chr1:89489915	rs12142922	A	G	0.64552	0.35448	upstream_gene_variant	ENSG00000117226	GBP3	protein_coding	7.09649	1.87783e-10	0.548248	6.3527e-07	1	PUTM
chr1:45997356	rs150825598	G	C	0.92469	0.07531	upstream_gene_variant	ENSG00000117480	FAAH	protein_coding	5.03642	2.1061e-06	0.469485	0.00812111	1	PUTM
chr5:160316315	rs4302627	T	C	0.82833	0.17167	upstream_gene_variant	ENSG00000118322	ATP10B	protein_coding	-6.34671	6.48492e-09	-0.299014	3.64193e-05	1	PUTM
chr6:135343829	rs1023179	T	A	0.46983	0.46983	upstream_gene_variant	ENSG00000118514	ALDH8A1	protein_coding	7.53947	2.19128e-11	0.445696	8.30057e-08	1	PUTM
chr18:60984964	rs1893806	A	C	0.57436	0.42564	downstream_gene_variant	ENSG00000119537	KDSR	protein_coding	4.90807	3.58037e-06	0.10169	0.016459	1	PUTM
chr14:74032122	rs58231493	C	T	0.62074	0.37926	upstream_gene_variant	ENSG00000119673	ACOT2	protein_coding	6.02852	2.78793e-08	0.268869	0.000135075	1	PUTM
chrX:69502054	rs5936549	G	A	0.87174	0.12826	downstream_gene_variant	ENSG00000120500	ARR3	protein_coding	5.07837	1.768e-06	0.361151	0.00505471	1	PUTM
chr11:130784754	rs3751037	G	C	0.72762	0.27238	missense_variant	ENSG00000120451	SNX19	protein_coding	-7.5689	1.89764e-11	-0.136129	9.23584e-08	1	PUTM
chr13:43598575	rs113317084	T	G	0.77397	0.22603	intron_variant	ENSG00000120675	DNAJC15	protein_coding	5.98519	3.39229e-08	0.264655	0.000167749	1	PUTM
chr7:33184126	rs10241784;rs71551987;rs201755430;rs76729476	T	C	0.49207	0.49207	intron_variant	ENSG00000122507	BBS9	protein_coding	5.98438	3.4048e-08	0.129958	0.000210485	1	PUTM
chr10:88440566	rs2248537	A	G	0.61534	0.38466	intron_variant	ENSG00000122367	LDB3	protein_coding	5.50354	2.87869e-07	0.230853	0.0011699	1	PUTM
chr7:6870635	rs10242703	G	A	0.49277	0.49277	downstream_gene_variant	ENSG00000122674	CCZ1	protein_coding	-5.24979	8.58036e-07	-0.271738	0.00462138	1	PUTM
chr12:26239308	rs112324405	C	T	0.92485	0.07515	downstream_gene_variant	ENSG00000123094	RASSF8	protein_coding	-4.79951	5.57601e-06	-0.192799	0.0332107	1	PUTM
chr6:99902994	rs4840045;rs199972834	C	A	0.68837	0.31163	intron_variant	ENSG00000123552	USP45	protein_coding	-5.06274	1.88723e-06	-0.112489	0.00903231	1	PUTM
chr9:91926088	rs3211663	C	T	0.89555	0.10445	upstream_gene_variant	ENSG00000123975	CKS2	protein_coding	6.1849	1.36656e-08	1.00135	6.36408e-05	1	PUTM
chr20:48498704	rs601849	C	T	0.84622	0.15378	upstream_gene_variant	ENSG00000124226	RNF114	protein_coding	-5.48796	3.08065e-07	-0.125954	0.00144144	1	PUTM
chr6:13569206:T_TTA	rs139301604	R	I	0.69946	0.30054	upstream_gene_variant	ENSG00000124523	SIRT5	protein_coding	4.99152	2.53781e-06	0.150592	0.0116917	1	PUTM
chr6:34817874:C_CGT	rs111817626	R	I	0.84389	0.15611	downstream_gene_variant	ENSG00000124562	SNRPC	protein_coding	5.1036	1.59075e-06	0.215251	0.00618801	1	PUTM
chr6:42931627:GTTTA	rs3831134;rs144286892;rs5875822	D	R	0.58209	0.41791	coding_variant	ENSG00000124587	PEX6	protein_coding	13.3823	5.10328e-24	0.500155	1.91781e-20	1	PUTM
chr19:6742311	rs11085200	G	T	0.70856	0.29144	upstream_gene_variant	ENSG00000125734	GPR108	protein_coding	6.11281	1.90011e-08	0.146136	0.000104221	1	PUTM
chr13:113705588:TGGGG	rs151010640	R	D	0.77989	0.22011	intron_variant,feature_truncation	ENSG00000126217	MCF2L	protein_coding	-5.69654	1.23397e-07	-0.182548	0.000639441	1	PUTM
chr7:158744897	rs7800531	A	G	0.93835	0.06165	intron_variant	ENSG00000126870	WDR60	protein_coding	4.67765	9.10799e-06	0.217016	0.0395925	1	PUTM
chr7:141206941	rs11773885	C	T	0.7515	0.2485	upstream_gene_variant	ENSG00000127366	TAS2R5	protein_coding	5.51495	2.73919e-07	0.502978	0.000960635	1	PUTM
chr7:141615765	rs56260571	G	C	0.72133	0.27867	downstream_gene_variant	ENSG00000127366	TAS2R5	protein_coding	-4.85952	4.41843e-06	-0.392932	0.0154954	2	PUTM
chr12:66666145	rs11176120	A	G	0.51223	0.48777	upstream_gene_variant	ENSG00000127311	HELB	protein_coding	5.41164	4.28793e-07	0.248352	0.00169073	1	PUTM
chr2:219047216	rs60475239	A	T	0.58336	0.41664	upstream_gene_variant	ENSG00000127838	PNKD	protein_coding	-5.05019	1.9887e-06	-0.130954	0.00679937	1	PUTM
chr12:69790495:AC_A	rs71094714	R	D	0.55529	0.44471	downstream_gene_variant	ENSG00000127337	YEATS4	protein_coding	6.04852	2.54601e-08	0.240333	0.000135779	1	PUTM
chr7:150059987	rs1132261	G	A	0.69146	0.30854	downstream_gene_variant	ENSG00000127399	LRRC61	protein_coding	-5.79506	7.96652e-08	-0.249055	0.000397131	1	PUTM
chr4:56217015	rs36110240	C	T	0.83646	0.16354	intron_variant	ENSG00000128039	SRD5A3	protein_coding	-6.24474	1.03823e-08	-0.316455	5.52959e-05	1	PUTM
chr15:51599205	rs17523922	C	G	0.88429	0.11571	downstream_gene_variant	ENSG00000128833	MYO5C	protein_coding	-4.80666	5.41656e-06	-0.32079	0.0225817	1	PUTM
chr16:420907	rs540	C	T	0.68729	0.31271	coding_variant	ENSG00000129925	TMEM8A	protein_coding	-7.03419	2.53264e-10	-0.195694	9.47207e-07	1	PUTM
chr20:62211538:CAAT_	rs74925430	R	D	0.91034	0.08966	downstream_gene_variant	ENSG00000130590	SAMD10	protein_coding	5.40484	4.41559e-07	0.261583	0.00182894	1	PUTM
chr11:8384850	rs12800371	T	C	0.48725	0.48725	downstream_gene_variant	ENSG00000130413	STK33	protein_coding	-4.80789	5.38963e-06	-0.164037	0.0338361	1	PUTM
chr19:18459947	rs8102478	C	T	0.69807	0.30193	intron_variant	ENSG00000130517	PGPEP1	protein_coding	5.35974	5.36216e-07	0.187509	0.00262156	1	PUTM
chr11:70456551	rs9665887	T	C	0.93936	0.06064	downstream_gene_variant	ENSG00000131626	PPFIA1	protein_coding	4.90082	3.68861e-06	0.168938	0.0185648	1	PUTM
chr13:27201814	rs9788361	A	G	0.73271	0.26729	intron_variant	ENSG00000132970	WASF3	protein_coding	-4.71554	7.82523e-06	-0.106104	0.0439152	1	PUTM
chr14:70821164	rs11623369	G	A	0.81343	0.18657	intron_variant	ENSG00000133983	COX16	protein_coding	5.03843	2.08856e-06	0.131354	0.0101859	1	PUTM
chr14:70824143	rs11627020	C	G	0.81343	0.18657	intron_variant	ENSG00000133983	COX16	protein_coding	5.03843	2.08856e-06	0.131354	0.0101859	1	PUTM
chr11:10472064	rs7938316	C	T	0.61617	0.38383	splice_donor_variant	ENSG00000133805	AMPD3	protein_coding	-6.28208	8.74185e-09	-0.192223	5.58342e-05	1	PUTM
chr12:49272206	rs2453476	C	T	0.51985	0.48015	downstream_gene_variant	ENSG00000134285	FKBP11	protein_coding	-5.35374	5.50225e-07	-0.167671	0.00224932	1	PUTM
chr7:108008673:C_CG	rs200911308	R	I	0.93113	0.06887	downstream_gene_variant	ENSG00000135241	PNPLA8	protein_coding	-4.72715	7.46825e-06	-0.289793	0.0338013	1	PUTM
chr1:228799377	rs7526607;rs34467593	T	C	0.81246	0.18754	upstream_gene_variant	ENSG00000135763	URB2	protein_coding	-4.65376	1.00193e-05	-0.175278	0.0452673	1	PUTM
chr2:98022476	rs12987946	G	A	0.64218	0.35782	downstream_gene_variant	ENSG00000135976	ANKRD36	protein_coding	4.84486	4.63697e-06	0.17474	0.0105398	1	PUTM
chr2:220861234:A_AT	rs202076373	R	I	0.68386	0.31614	downstream_gene_variant	ENSG00000135924	DNAJB2	protein_coding	-4.83765	4.77522e-06	-0.193858	0.0174677	1	PUTM
chr2:233440952	rs7585327	A	T	0.63323	0.36677	intron_variant	ENSG00000135930	EIF4E2	protein_coding	-5.60737	1.82822e-07	-0.11817	0.000837691	1	PUTM
chr12:105487090	rs1663566;rs12320722	G	A	0.79448	0.20552	upstream_gene_variant	ENSG00000136010	ALDH1L2	protein_coding	-5.75712	9.43271e-08	-0.290301	0.000503707	1	PUTM
chr7:23251005	rs858279;rs188663803;rs858279;rs188663803	T	C	0.64306	0.35694	upstream_gene_variant	ENSG00000136235	GPNMB	protein_coding	7.42475	3.83485e-11	0.735388	2.13486e-07	1	PUTM
chr7:2911498	rs56343587	T	G	0.7321	0.2679	regulatory_region_variant	ENSG00000136213	CHST12	protein_coding	4.86573	4.25841e-06	0.168019	0.02785	1	PUTM
chr9:130170154:AAAAC	rs5900747;rs202008750	R	D	0.59752	0.40248	downstream_gene_variant	ENSG00000136856	SLC2A8	protein_coding	-6.71424	1.16183e-09	-0.240912	3.97346e-06	1	PUTM
chr9:132590353	rs1806989	G	T	0.78021	0.21979	coding_variant	ENSG00000136819	C9orf78	protein_coding	5.78904	8.18326e-08	0.143446	0.000354008	1	PUTM
chr9:130733706	rs4837216	T	C	0.82409	0.17591	upstream_gene_variant	ENSG00000136908	DPM2	protein_coding	-4.904	3.6408e-06	-0.132256	0.0100195	1	PUTM
chr9:38392494	rs4878804	C	G	0.86246	0.13754	upstream_gene_variant	ENSG00000137124	ALDH1B1	protein_coding	-5.93949	4.16955e-08	-0.347095	0.000146893	1	PUTM
chr6:3138499	rs7765391	G	A	0.82062	0.17938	non_coding_transcript_exon_variant	ENSG00000137274	BPHL	protein_coding	5.05522	1.94742e-06	0.252652	0.0109114	1	PUTM
chr6:24649161	rs9467249	C	T	0.5712	0.4288	upstream_gene_variant	ENSG00000137261	KIAA0319	protein_coding	-4.90335	3.65038e-06	-0.157111	0.0244977	1	PUTM
chr15:45589161	rs8039476	T	C	0.78362	0.21638	downstream_gene_variant	ENSG00000137860	SLC28A2	protein_coding	9.1464	7.35057e-15	0.670253	2.31837e-11	1	PUTM
chr6:31012904:CT_C	rs9262579;rs200804359;rs9262580	R	D	0.89715	0.10285	upstream_gene_variant	ENSG00000137312	FLOT1	protein_coding	-5.00927	2.35774e-06	-0.19086	0.0430618	1	PUTM
chr1:89363750:GTA_G	rs71921972;rs35733392;rs201028185	D	R	0.50781	0.49219	downstream_gene_variant	ENSG00000137944	CCBL2	protein_coding	5.662	1.43743e-07	0.250659	0.000498931	1	PUTM
chr2:216179251	rs7594345	C	T	0.52259	0.47741	intron_variant	ENSG00000138363	ATIC	protein_coding	-4.78293	5.96341e-06	-0.117096	0.0279326	1	PUTM
chr2:171216681	rs1518730	A	C	0.9475	0.0525	upstream_gene_variant	ENSG00000138382	METTL5	protein_coding	-5.34061	5.8212e-07	-0.274299	0.00326686	1	PUTM
chr4:76514614	rs62320980	A	G	0.63943	0.36057	intron_variant	ENSG00000138769	CDKL2	protein_coding	-5.40471	4.41816e-07	-0.132511	0.00263985	1	PUTM
chr2:215717941:TCC_T	rs72433506;rs141437240	R	D	0.73544	0.26456	upstream_gene_variant	ENSG00000138376	BARD1	protein_coding	5.178	1.16316e-06	0.236767	0.00587279	1	PUTM
chr12:6612952	rs2364498;rs199917459	A	T	0.6356	0.3644	downstream_gene_variant	ENSG00000139192	TAPBPL	protein_coding	-5.19252	1.09394e-06	-0.205939	0.00504853	1	PUTM
chr2:154186167	rs4315475	G	T	0.67155	0.32845	upstream_gene_variant	ENSG00000270776	RP11-17G11.1	pseudogene	-5.00852	2.36512e-06	-0.46561	0.0106856	1	PUTM
chr10:35783500	rs4145205	A	G	0.68656	0.31344	upstream_gene_variant	ENSG00000271335	RP11-324I22.4	antisense	-5.55515	2.2983e-07	-0.241589	0.000908976	1	PUTM
chr15:25415694	rs1883008	G	A	0.6676	0.3324	upstream_gene_variant	ENSG00000270814	RP11-145P16.4	pseudogene	6.6602	1.49926e-09	0.388564	1.04798e-05	1	PUTM
chr2:75915920:TA_T	rs3836197	R	D	0.77045	0.22955	downstream_gene_variant	ENSG00000270696	RP11-342K6.1	antisense	-6.30306	7.93508e-09	-0.207863	4.34445e-05	1	PUTM
chr15:90960620	rs10459703;rs80080865	C	G	0.78356	0.21644	intron_variant	ENSG00000140575	IQGAP1	protein_coding	-4.89116	3.83755e-06	-0.168103	0.0207842	1	PUTM
chr1:7768362	rs4908476	T	C	0.54477	0.45523	upstream_gene_variant	ENSG00000270171	RP11-338N10.1	lincRNA	4.92046	3.40275e-06	0.265201	0.0148122	1	PUTM
chr15:101114640	rs36053285	T	C	0.55294	0.44706	upstream_gene_variant	ENSG00000270127	RP11-526I2.5	lincRNA	10.2139	3.36356e-17	0.779105	2.16411e-13	1	PUTM
chr16:90003825	rs8056182	G	A	0.88577	0.11423	upstream_gene_variant	ENSG00000140995	DEF8	protein_coding	4.74983	6.81658e-06	0.131783	0.0226719	1	PUTM
chr8:11394233	rs17153419	A	G	0.69777	0.30223	upstream_gene_variant	ENSG00000270154	RP11-419I17.1	lincRNA	-5.9048	4.87422e-08	-0.255769	0.000254191	1	PUTM
chr17:58217708	rs11656267	T	C	0.89121	0.10879	upstream_gene_variant	ENSG00000141378	PTRH2	protein_coding	4.56212	1.4407e-05	0.180967	0.0273588	1	PUTM
chr19:52676761	rs11665816	G	A	0.62944	0.37056	downstream_gene_variant	ENSG00000269834	CTD-3018O17.3	processed_transcript	5.74249	1.00662e-07	0.162694	0.000736138	1	PUTM
chr15:31527145	rs10438322	A	G	0.94403	0.05597	downstream_gene_variant	ENSG00000270055	CTD-3092A11.2	sense_intronic	5.55398	2.31012e-07	0.537787	0.000768344	1	PUTM
chr15:31527759	rs1370062	C	T	0.94403	0.05597	downstream_gene_variant	ENSG00000270055	CTD-3092A11.2	sense_intronic	5.55398	2.31012e-07	0.537787	0.000768344	1	PUTM
chr15:29890236	rs1599097;rs144567964	A	G	0.86938	0.13062	upstream_gene_variant	ENSG00000270055	CTD-3092A11.2	sense_intronic	4.59166	1.29437e-05	0.255707	0.0430506	2	PUTM
chr3:196660555	rs1147242	T	C	0.71817	0.28183	upstream_gene_variant	ENSG00000270170	RP11-21N3.1	lincRNA	-6.99935	2.9928e-10	-0.202338	1.52932e-06	1	PUTM
chr11:273808	rs10794306;rs79208976	T	G	0.5845	0.4155	upstream_gene_variant	ENSG00000142082	SIRT3	protein_coding	-4.69272	8.57481e-06	-0.0963936	0.0286056	1	PUTM
chr19:21553347	rs2170024	A	T	0.46659	0.46659	downstream_gene_variant	ENSG00000268119	CTD-2561J22.5	processed_transcript	-5.69191	1.25954e-07	-0.257573	0.000916189	1	PUTM
chr17:39958344	rs1061843	C	T	0.87284	0.12716	3_prime_UTR_variant	ENSG00000141696	LEPREL4	protein_coding	-4.96158	2.87245e-06	-0.259928	0.011981	1	PUTM
chr19:44293144	rs8104300	T	C	0.56238	0.43762	downstream_gene_variant	ENSG00000268601	AC115522.3	lincRNA	5.0114	2.33702e-06	0.405319	0.0122764	1	PUTM
chr5:70307464	rs4976210	C	T	0.75368	0.24632	downstream_gene_variant	ENSG00000269983	RP11-497H16.9	lincRNA	-4.62764	1.11165e-05	-0.275744	0.00153407	1	PUTM
chr5:70308251	rs28409706	T	C	0.75372	0.24628	downstream_gene_variant	ENSG00000269983	RP11-497H16.9	lincRNA	-4.62764	1.11165e-05	-0.275744	0.00153407	1	PUTM
chrX:71925557	rs143613410	T	G	0.84546	0.15454	upstream_gene_variant	ENSG00000269911	FAM226A	sense_intronic	-4.89589	3.76388e-06	-0.261127	0.00555172	1	PUTM
chr1:161296368:TA_T	rs184958320;rs201654123;rs35810451	R	D	0.94224	0.05776	intron_variant	ENSG00000143252	SDHC	protein_coding	-4.82116	5.10679e-06	-0.341761	0.0237977	1	PUTM
chr1:154789036	rs10796933	C	T	0.47375	0.47375	upstream_gene_variant	ENSG00000143549	TPM3	protein_coding	-4.71575	7.81845e-06	-0.0991453	0.0293036	1	PUTM
chr19:28182040	rs73016693;rs142930788	C	T	0.83959	0.16041	downstream_gene_variant	ENSG00000267389	CTC-459F4.7	pseudogene	6.09589	2.0525e-08	0.740793	9.47846e-05	1	PUTM
chr19:38472925	rs833916	A	G	0.72761	0.27239	upstream_gene_variant	ENSG00000267152	CTD-2528L19.6	lincRNA	-5.18019	1.15247e-06	-0.239875	0.00438859	1	PUTM
chr19:38473929	rs1725468	C	G	0.72761	0.27239	upstream_gene_variant	ENSG00000267152	CTD-2528L19.6	lincRNA	-5.18019	1.15247e-06	-0.239875	0.00438859	1	PUTM
chr19:38474060	rs833915	A	G	0.72761	0.27239	upstream_gene_variant	ENSG00000267152	CTD-2528L19.6	lincRNA	-5.18019	1.15247e-06	-0.239875	0.00438859	1	PUTM
chr19:28190866:GT_G	rs144861451	R	D	0.88043	0.11957	upstream_gene_variant	ENSG00000267264	CTC-459F4.6	pseudogene	5.16551	1.22617e-06	0.567792	0.0049292	1	PUTM
chr2:73782200	rs13431267	A	G	0.74751	0.25249	downstream_gene_variant	ENSG00000144035	NAT8	protein_coding	-4.51854	1.70978e-05	-0.481303	0.0484039	1	PUTM
chr2:99865548	rs12999417	A	G	0.64926	0.35074	downstream_gene_variant	ENSG00000144182	LIPT1	protein_coding	4.57606	1.37652e-05	0.1692	0.0484261	2	PUTM
chr2:95808221	rs71427017	C	A	0.91393	0.08607	downstream_gene_variant	ENSG00000144026	ZNF514	protein_coding	-5.40746	4.36597e-07	-0.268805	0.000361939	1	PUTM
chr19:31349995	rs76831364	C	T	0.90249	0.09751	upstream_gene_variant	ENSG00000267006	CTC-448F2.4	lincRNA	-4.72928	7.40463e-06	-0.438129	0.0339132	1	PUTM
chr2:73948894	rs7422438	G	A	0.56931	0.43069	regulatory_region_variant	ENSG00000144034	TPRKB	protein_coding	-6.4606	3.82062e-09	-0.234806	1.11027e-05	1	PUTM
chr18:15071270	rs3878724;rs72639408	C	T	0.89372	0.10628	downstream_gene_variant	ENSG00000265015	RP11-454P7.3	pseudogene	-4.58469	1.31792e-05	-0.873068	0.0181609	1	PUTM
chr18:8383211	rs12961831	G	A	0.94785	0.05215	downstream_gene_variant	ENSG00000263847	RP11-143J12.3	antisense	4.74398	6.97917e-06	1.1178	0.0427614	1	PUTM
chr18:5246012:C_CA	rs75516727	R	I	0.62011	0.37989	coding_variant	ENSG00000263753	LINC00667	lincRNA	-7.96914	2.64788e-12	-0.228021	1.30885e-08	1	PUTM
chr17:37633831	rs12451585;rs199734190	A	T	0.74504	0.25496	downstream_gene_variant	ENSG00000266469	CTB-131K11.1	antisense	-5.66784	1.40087e-07	-0.289829	0.000469992	1	PUTM
chr3:11853436	rs12489061	C	G	0.57068	0.42932	intron_variant	ENSG00000144559	TAMM41	protein_coding	7.20705	1.10218e-10	0.186993	5.20118e-07	1	PUTM
chr16:75434146	rs166013	C	T	0.60752	0.39248	downstream_gene_variant	ENSG00000262583	RP11-77K12.5	pseudogene	6.09336	2.07627e-08	0.423862	0.000109939	1	PUTM
chr17:29103012	rs7224997;rs78390406	T	C	0.85171	0.14829	downstream_gene_variant	ENSG00000263603	CTD-2349P21.5	lincRNA	5.82285	7.03749e-08	0.438472	0.000219781	1	PUTM
chr4:114702962	rs2158272	A	G	0.5306	0.4694	regulatory_region_variant	ENSG00000145349	CAMK2D	protein_coding	4.85245	4.49577e-06	0.214182	0.0246818	1	PUTM
chr19:28289228	rs10401215	G	A	0.79992	0.20008	upstream_gene_variant	ENSG00000261770	CTC-459F4.1	lincRNA	-6.74706	9.94834e-10	-0.396728	3.77042e-06	1	PUTM
chr17:6437583	rs12449404	C	T	0.72383	0.27617	downstream_gene_variant	ENSG00000261996	CTC-281F24.1	antisense	4.78328	5.95491e-06	0.267372	0.0329426	1	PUTM
chr15:24189746:C_CA	rs34209620;rs200797116;rs68116610;rs34209620;rs200797116;rs68116610	R	I	0.84967	0.15033	downstream_gene_variant	ENSG00000261622	RP11-484P15.1	lincRNA	4.89473	3.78188e-06	0.744134	0.0250701	1	PUTM
chr7:76135340	rs3748135	G	A	0.7191	0.2809	downstream_gene_variant	ENSG00000146707	POMZP3	protein_coding	6.49888	3.19575e-09	0.375126	1.31889e-05	1	PUTM
chr16:70391173:AAT_A	rs201123041;rs201806619	D	R	0.45219	0.45219	upstream_gene_variant	ENSG00000261556	RP11-296I10.6	pseudogene	-4.53683	1.59142e-05	-0.157201	0.0387032	1	PUTM
chr7:55806087	rs13227963	G	T	0.85132	0.14868	downstream_gene_variant	ENSG00000146733	PSPH	protein_coding	-5.29186	7.17207e-07	-0.212176	0.00334147	1	PUTM
chr4:187112629	rs7663027	G	C	0.64655	0.35345	upstream_gene_variant	ENSG00000145476	CYP4V2	protein_coding	5.59602	1.92161e-07	0.177129	0.00119658	1	PUTM
chr2:219121528	rs12999734	G	A	0.58998	0.41002	coding_variant	ENSG00000261338	RP11-378A13.1	sense_overlapping	7.67137	1.1486e-11	0.419789	3.772e-08	1	PUTM
chr7:6702040	rs35220610	T	C	0.84149	0.15851	downstream_gene_variant	ENSG00000146574	CCZ1B	protein_coding	4.99819	2.46862e-06	0.388248	0.0139995	1	PUTM
chr8:27631630	rs1841311	A	G	0.59507	0.40493	upstream_gene_variant	ENSG00000147419	CCDC25	protein_coding	-5.67902	1.33335e-07	-0.118052	0.00074921	1	PUTM
chr8:41327101	rs10095575	C	T	0.94967	0.05033	upstream_gene_variant	ENSG00000147533	GOLGA7	protein_coding	5.10367	1.5903e-06	0.33136	0.00719613	1	PUTM
chr16:27761040	rs61734902;rs146341012	C	T	0.93286	0.06714	upstream_gene_variant	ENSG00000261329	CTD-2049O4.1	antisense	5.95189	3.9428e-08	0.679737	0.000159605	1	PUTM
chr10:122092252	rs72832693	T	C	0.83	0.17	upstream_gene_variant	ENSG00000148908	RGS10	protein_coding	4.89616	3.75968e-06	0.567516	0.0174975	1	PUTM
chr15:40730807	rs586558	G	A	0.6576	0.3424	downstream_gene_variant	ENSG00000261374	RP11-64K12.10	sense_overlapping	-5.05185	1.97501e-06	-0.387145	0.00729767	1	PUTM
chr10:95502077:AT_A	rs71031536	D	R	0.61628	0.38372	upstream_gene_variant	ENSG00000148690	FRA10AC1	protein_coding	-5.58973	1.97536e-07	-0.184203	0.000887725	1	PUTM
chr20:29539245	rs2424813	T	A	0.53937	0.46063	upstream_gene_variant	ENSG00000149531	FRG1B	protein_coding	4.91593	3.46662e-06	0.242125	0.00554659	1	PUTM
chr11:107137734:AAT_A	rs202037971	R	D	0.58966	0.41034	downstream_gene_variant	ENSG00000261098	RP11-819C21.1	lincRNA	5.53489	2.51105e-07	0.198424	0.00118472	1	PUTM
chr9:136295815	rs3118669	T	A	0.64199	0.35801	upstream_gene_variant	ENSG00000148290	SURF1	protein_coding	6.15516	1.56591e-08	0.244373	8.8975e-05	1	PUTM
chr11:34868267	rs55911702	T	C	0.61569	0.38431	downstream_gene_variant	ENSG00000149089	APIP	protein_coding	-8.32619	4.49486e-13	-0.296843	2.41464e-09	1	PUTM
chr11:34878809	rs11607986	A	G	0.61567	0.38433	intron_variant	ENSG00000149089	APIP	protein_coding	-8.32619	4.49486e-13	-0.296843	2.41464e-09	1	PUTM
chr11:34885522	rs10836317	G	A	0.61567	0.38433	intron_variant	ENSG00000149089	APIP	protein_coding	-8.32619	4.49486e-13	-0.296843	2.41464e-09	1	PUTM
chr11:34890657	rs7937316	A	G	0.61569	0.38431	intron_variant	ENSG00000149089	APIP	protein_coding	-8.32619	4.49486e-13	-0.296843	2.41464e-09	1	PUTM
chr20:62898588	rs12625099	T	C	0.94467	0.05533	upstream_gene_variant	ENSG00000149656	LINC00266-1	processed_transcript	-4.71515	7.83726e-06	-1.10662	0.0233394	1	PUTM
chr20:62910548	rs75501408;rs117597957	C	A	0.93688	0.06312	upstream_gene_variant	ENSG00000149656	LINC00266-1	processed_transcript	4.89988	3.74686e-06	0.895927	0.0111582	2	PUTM
chr2:191278341	rs6725814	A	G	0.6306	0.3694	downstream_gene_variant	ENSG00000151689	INPP1	protein_coding	4.89486	3.7798e-06	0.132346	0.0142045	1	PUTM
chr16:87764267	rs9934565	A	T	0.54072	0.45928	downstream_gene_variant	ENSG00000260671	RP11-278A23.2	sense_intronic	-5.24072	8.91783e-07	-0.575866	0.00569582	1	PUTM
chr11:134199508:T_TC	rs201665159;rs1258849;rs71038582	R	I	0.60268	0.39732	upstream_gene_variant	ENSG00000151500	THYN1	protein_coding	5.15859	1.26247e-06	0.122646	0.00678832	1	PUTM
chr4:139230820	rs4863780;rs4863780;rs4863780	C	A	0.84628	0.15372	upstream_gene_variant	ENSG00000151012	SLC7A11	protein_coding	5.48319	3.14514e-07	0.278339	0.00172574	1	PUTM
chr17:42354657	rs7222501	C	T	0.68656	0.31344	downstream_gene_variant	ENSG00000260793	RP5-882C2.2	antisense	4.7248	7.53928e-06	0.202383	0.0290413	1	PUTM
chr10:7754768	rs4497303	T	C	0.60066	0.39934	intron_variant	ENSG00000151655	ITIH2	protein_coding	5.28354	7.43122e-07	0.438815	0.0049321	1	PUTM
chr13:44470926:A_AC	rs140248848;rs35498214	R	I	0.59628	0.40372	upstream_gene_variant	ENSG00000151773	CCDC122	protein_coding	5.14284	1.34903e-06	0.178512	0.00565377	1	PUTM
chr18:24514588	rs163057	G	T	0.53358	0.46642	non_coding_transcript_exon_variant	ENSG00000260372	AQP4-AS1	antisense	-6.65312	1.55011e-09	-0.26225	7.90091e-06	1	PUTM
chr6:56839507	rs2397227	C	T	0.74666	0.25334	intron_variant	ENSG00000151917	BEND6	protein_coding	7.06118	2.22505e-10	0.228269	8.35062e-07	1	PUTM
chr22:26923325	rs6005067	G	A	0.5815	0.4185	upstream_gene_variant	ENSG00000260065	CTA-445C9.15	lincRNA	-11.9809	4.83124e-21	-0.698237	2.68955e-17	1	PUTM
chr22:27427435:A_AG	rs11398871;rs58562151	I	R	0.62878	0.37122	upstream_gene_variant	ENSG00000260065	CTA-445C9.15	lincRNA	-4.84315	4.72294e-06	-0.318377	0.0262926	2	PUTM
chr5:54510794:TTTA_	rs199506045;rs201483626	D	R	0.76874	0.23126	downstream_gene_variant	ENSG00000152669	CCNO	protein_coding	5.60774	1.82521e-07	0.628274	0.000937609	1	PUTM
chr16:74319711	rs72791046	C	T	0.94492	0.05508	downstream_gene_variant	ENSG00000259972	AC009120.6	antisense	5.00616	2.38833e-06	0.473151	0.0110031	1	PUTM
chr10:6626214	rs41284471	G	A	0.79104	0.20896	upstream_gene_variant	ENSG00000259812	RP11-5N23.3	lincRNA	-8.04846	1.78781e-12	-0.854784	1.09789e-08	1	PUTM
chr10:6628224	rs61841332	G	A	0.79104	0.20896	non_coding_transcript_exon_variant	ENSG00000259812	RP11-5N23.3	lincRNA	-8.04846	1.78781e-12	-0.854784	1.09789e-08	1	PUTM
chr2:112789381	rs10205067;rs147328022	A	G	0.94774	0.05226	downstream_gene_variant	ENSG00000153208	MERTK	protein_coding	-4.57452	1.37192e-05	-0.390689	0.0478252	1	PUTM
chr15:52479018	rs67163040	G	C	0.80898	0.19102	intron_variant	ENSG00000259577	RP11-430B1.2	lincRNA	5.96503	3.71586e-08	0.488857	0.000149935	1	PUTM
chr2:165036605	rs115747794	C	T	0.94955	0.05045	downstream_gene_variant	ENSG00000153253	SCN3A	protein_coding	-5.19725	1.07228e-06	-0.428998	0.00460651	1	PUTM
chr15:78691469	rs2869043	A	G	0.88316	0.11684	downstream_gene_variant	ENSG00000259322	RP11-762H8.1	antisense	5.20051	1.05757e-06	0.690744	0.00513344	1	PUTM
chr14:97059591	rs71412306;rs75564413	G	A	0.86222	0.13778	splice_region_variant	ENSG00000258702	RP11-433J8.1	lincRNA	9.2485	4.39436e-15	0.707612	2.16862e-11	1	PUTM
chr9:12761819	rs7030485	A	G	0.58792	0.41208	upstream_gene_variant	ENSG00000153714	LURAP1L	protein_coding	5.83586	6.63983e-08	0.525591	0.000400647	1	PUTM
chr3:14714274:C_CA	rs74611042;rs143878490	R	I	0.64184	0.35816	downstream_gene_variant	ENSG00000154781	CCDC174	protein_coding	6.48584	3.39635e-09	0.150741	1.60681e-05	1	PUTM
chr2:74352930	rs828848	G	C	0.74314	0.25686	downstream_gene_variant	ENSG00000257800	FNBP1P1	pseudogene	-5.24326	8.82193e-07	-0.342609	0.00291212	1	PUTM
chr17:20403233	rs4644903	A	G	0.84371	0.15629	downstream_gene_variant	ENSG00000154898	CCDC144CP	pseudogene	-6.14907	1.61016e-08	-0.403477	4.57768e-05	1	PUTM
chrX:84282728	rs5922139	C	T	0.70926	0.29074	intron_variant	ENSG00000155008	APOOL	protein_coding	7.12559	1.63247e-10	0.139562	5.59283e-07	1	PUTM
chr12:120994884	rs76699329	G	A	0.89812	0.10188	downstream_gene_variant	ENSG00000257218	GATC	protein_coding	-7.25082	8.92006e-11	-0.388036	3.92661e-07	1	PUTM
chr14:23192419	rs7142584;rs150975783	G	A	0.89518	0.10482	downstream_gene_variant	ENSG00000155465	SLC7A7	protein_coding	-4.93673	3.18232e-06	-0.466969	0.0193326	1	PUTM
chr5:56081932	rs13166115	C	A	0.84067	0.15933	upstream_gene_variant	ENSG00000155542	SETD9	protein_coding	6.79831	7.80331e-10	0.557935	3.69643e-06	1	PUTM
chr10:74043803	rs7090665	C	T	0.90274	0.09726	downstream_gene_variant	ENSG00000156042	TTC18	protein_coding	-4.566	1.41881e-05	-0.262365	0.0354702	1	PUTM
chr12:108782135	rs969281	G	C	0.80917	0.19083	upstream_gene_variant	ENSG00000256139	RP11-443D10.3	processed_transcript	5.25702	8.32037e-07	0.536514	0.00333397	1	PUTM
chr8:96292231	rs2514558	A	C	0.89801	0.10199	upstream_gene_variant	ENSG00000156172	C8orf37	protein_coding	4.7342	7.25961e-06	0.249244	0.0378008	1	PUTM
chr12:12618204	rs58529509	T	A	0.89523	0.10477	upstream_gene_variant	ENSG00000255670	RP11-253I19.3	lincRNA	-4.68979	8.67601e-06	-0.335597	0.0440915	1	PUTM
chr12:12618259	rs60971404	G	T	0.89523	0.10477	upstream_gene_variant	ENSG00000255670	RP11-253I19.3	lincRNA	-4.68979	8.67601e-06	-0.335597	0.0440915	1	PUTM
chr3:186569192	rs36219760;rs137924622	G	A	0.91403	0.08597	downstream_gene_variant	ENSG00000157005	SST	protein_coding	4.95909	2.90203e-06	0.939339	0.0150093	1	PUTM
chr21:30249373	rs141249453	G	A	0.8765	0.1235	intron_variant	ENSG00000156239	N6AMT1	protein_coding	5.20419	1.04124e-06	0.261254	0.00517602	1	PUTM
chrX:55348497	rs4826276	G	A	0.94928	0.05072	upstream_gene_variant	ENSG00000256045	MTRNR2L10	protein_coding	4.58738	1.30396e-05	0.965405	0.0223499	1	PUTM
chr21:30341497	rs2776246	T	C	0.71822	0.28178	downstream_gene_variant	ENSG00000156253	RWDD2B	protein_coding	-6.08517	2.15522e-08	-0.18644	0.000104916	1	PUTM
chr14:24754023	rs61998493	A	G	0.58235	0.41765	regulatory_region_variant	ENSG00000157379	DHRS1	protein_coding	-4.91773	3.4411e-06	-0.158262	0.0175427	1	PUTM
chr21:40770612	rs4818035	C	T	0.64097	0.35903	downstream_gene_variant	ENSG00000157578	LCA5L	protein_coding	-9.57662	8.39491e-16	-0.46035	5.41472e-12	1	PUTM
chr1:2715480	rs148030759	A	C	0.93801	0.06199	downstream_gene_variant	ENSG00000157870	FAM213B	protein_coding	5.75776	9.40585e-08	0.375689	0.000420253	1	PUTM
chr1:25890189	rs28969504	G	A	0.53915	0.46085	coding_variant	ENSG00000157978	LDLRAP1	protein_coding	-5.29379	7.11302e-07	-0.224826	0.00259981	1	PUTM
chr8:11866138	rs35751835;rs35751835	G	A	0.65284	0.34716	downstream_gene_variant	ENSG00000255556	RP11-351I21.6	pseudogene	6.7855	8.29208e-10	1.40335	4.3152e-06	1	PUTM
chr1:152281621	rs34806697	T	C	0.92009	0.07991	upstream_gene_variant	ENSG00000159409	CELF3	protein_coding	5.25336	8.45088e-07	0.444439	0.00285133	1	PUTM
chr11:65560620	rs642803	C	T	0.51493	0.48507	downstream_gene_variant	ENSG00000255557	RP11-770G2.2	lincRNA	4.58545	1.31394e-05	0.33967	0.0391554	1	PUTM
chr11:73378142	rs12274970	T	C	0.70522	0.29478	upstream_gene_variant	ENSG00000255928	RP11-456I15.2	antisense	-6.79922	7.76959e-10	-0.751259	2.65642e-06	1	PUTM
chr11:77847971	rs7131182	G	C	0.56248	0.43752	intron_variant	ENSG00000159063	ALG8	protein_coding	-6.11868	1.84993e-08	-0.154104	7.54402e-05	1	PUTM
chr11:83645943	rs11233816	C	T	0.93946	0.06054	downstream_gene_variant	ENSG00000255311	RP11-160H12.2	antisense	5.11907	1.49083e-06	0.458963	0.00678626	1	PUTM
chr21:47593728	rs62214054	C	A	0.79655	0.20345	upstream_gene_variant	ENSG00000160282	FTCD	protein_coding	7.56041	1.97813e-11	0.597257	9.13106e-08	1	PUTM
chr21:47666332	rs2839169	A	G	0.91791	0.08209	upstream_gene_variant	ENSG00000160284	SPATC1L	protein_coding	5.23292	9.21816e-07	0.416268	0.00422929	1	PUTM
chr21:47711671	rs16979054	A	G	0.91791	0.08209	upstream_gene_variant	ENSG00000160284	SPATC1L	protein_coding	5.23292	9.21816e-07	0.416268	0.00422929	1	PUTM
chr1:156011444	rs2297792	C	T	0.64925	0.35075	coding_variant	ENSG00000160803	UBQLN4	protein_coding	4.57692	1.359e-05	0.114022	0.0326432	1	PUTM
chr11:124678681	rs660396	T	C	0.66408	0.33592	upstream_gene_variant	ENSG00000254941	RP11-677M14.5	pseudogene	-5.88288	5.37853e-08	-0.295613	0.000298401	1	PUTM
chr8:145776355	rs116095837	G	A	0.94013	0.05987	upstream_gene_variant	ENSG00000160957	RECQL4	processed_transcript	4.45778	2.16743e-05	0.460377	0.0392955	1	PUTM
chr8:145638811	rs116260554	C	A	0.91185	0.08815	downstream_gene_variant	ENSG00000160948	VPS28	protein_coding	-4.62283	1.1331e-05	-0.189909	0.0238064	1	PUTM
chr8:143846969	rs13252734	T	C	0.63997	0.36003	upstream_gene_variant	ENSG00000253741	CTD-2292P10.4	antisense	-9.15758	6.94827e-15	-0.527694	4.0967e-11	1	PUTM
chr8:8892221	rs2921383	C	T	0.54687	0.45313	upstream_gene_variant	ENSG00000253893	FAM85B	antisense	4.57837	1.3512e-05	0.301788	0.0486028	1	PUTM
chr7:72237514:CA_C	rs73702503;rs200029250	R	D	0.83593	0.16407	intron_variant	ENSG00000254184	TYW1B	pseudogene	-5.33868	5.86961e-07	-0.491393	0.00224689	1	PUTM
chr8:11830150	rs11998678	C	T	0.50329	0.49671	downstream_gene_variant	ENSG00000254423	RP11-351I21.7	pseudogene	-5.73701	1.03141e-07	-1.00823	0.000536538	1	PUTM
chr1:53658178	rs7526732	G	A	0.6319	0.3681	downstream_gene_variant	ENSG00000162384	C1orf123	protein_coding	4.63385	1.08457e-05	0.103368	0.0364631	1	PUTM
chr4:8366265	rs78099127	C	T	0.7948	0.2052	upstream_gene_variant	ENSG00000251615	RP11-774O3.3	lincRNA	-4.92087	3.39696e-06	-0.265461	0.0176676	1	PUTM
chr17:74127501	rs2002987	A	G	0.88057	0.11943	upstream_gene_variant	ENSG00000161533	ACOX1	protein_coding	-6.02265	2.86312e-08	-0.156459	0.000130415	1	PUTM
chr17:74308358	rs379503	A	C	0.75279	0.24721	intron_variant	ENSG00000161542	PRPSAP1	protein_coding	5.11556	1.51292e-06	0.127177	0.00770833	1	PUTM
chr17:42863258	rs78396635	G	C	0.83268	0.16732	downstream_gene_variant	ENSG00000161692	DBF4B	protein_coding	7.4513	3.3697e-11	0.29391	1.38764e-07	1	PUTM
chr1:59048003:C_CT	rs71658409	R	I	0.80822	0.19178	upstream_gene_variant	ENSG00000162600	OMA1	protein_coding	7.52889	2.30765e-11	0.266778	1.13767e-07	1	PUTM
chr19:52382560	rs10413726	C	T	0.88461	0.11539	intron_variant	ENSG00000161551	ZNF577	protein_coding	5.56292	2.22155e-07	0.227746	0.00151265	1	PUTM
chr5:10896657	rs75110622	A	T	0.94215	0.05785	upstream_gene_variant	ENSG00000251196	RP11-54F2.1	pseudogene	-4.75176	6.76375e-06	-0.73953	0.0336496	1	PUTM
chr5:80241120:CAT_C	rs201489534	R	D	0.73644	0.26356	downstream_gene_variant	ENSG00000251450	CTC-459I6.1	antisense	4.68578	8.81664e-06	0.507167	0.0459259	1	PUTM
chr4:83846684:AAG_A	rs76954312;rs34882000;rs76657755	R	D	0.7931	0.2069	upstream_gene_variant	ENSG00000251022	THAP9-AS1	processed_transcript	5.451	3.61662e-07	0.221978	0.00181916	1	PUTM
chr2:60738359	rs45481193	G	A	0.89166	0.10834	upstream_gene_variant	ENSG00000162929	KIAA1841	protein_coding	5.02975	2.1654e-06	0.176858	0.008287	1	PUTM
chr4:177482	rs28851238	C	T	0.53184	0.46816	downstream_gene_variant	ENSG00000250312	ZNF718	lincRNA	-5.25845	8.27001e-07	-0.146165	0.00220561	1	PUTM
chr1:247442883	rs9426233	G	A	0.68247	0.31753	downstream_gene_variant	ENSG00000162714	ZNF496	protein_coding	-5.02547	2.20428e-06	-0.110468	0.0145372	1	PUTM
chr2:55442390	rs6706815	A	G	0.80242	0.19758	intron_variant	ENSG00000162994	CLHC1	protein_coding	-5.67001	1.3875e-07	-0.252219	0.000717893	1	PUTM
chr2:152819262	rs2345160	A	G	0.87685	0.12315	upstream_gene_variant	ENSG00000162980	ARL5A	protein_coding	-4.9317	3.24894e-06	-0.133964	0.0149029	1	PUTM
chr4:120375477:GGCTG	rs138949850	R	D	0.76524	0.23476	regulatory_region_variant	ENSG00000249244	RP11-548H18.2	pseudogene	-7.1628	1.36457e-10	-0.433003	7.13945e-07	1	PUTM
chr3:58484842	rs61595191	G	A	0.68631	0.31369	downstream_gene_variant	ENSG00000163686	ABHD6	protein_coding	4.66808	9.46302e-06	0.105502	0.0381454	1	PUTM
chr3:10513705	rs12637358	G	C	0.90243	0.09757	upstream_gene_variant	ENSG00000163704	PRRT3	protein_coding	4.97278	2.74245e-06	0.194712	0.0129471	1	PUTM
chr5:80528135	rs4703827	A	C	0.81038	0.18962	downstream_gene_variant	ENSG00000248794	CTD-2248H3.1	pseudogene	-4.81602	5.21458e-06	-0.437693	0.0240027	1	PUTM
chr5:156925694:A_ATG	rs202157195;rs59465096	R	I	0.82464	0.17536	upstream_gene_variant	ENSG00000248544	CTB-47B11.3	antisense	-5.23881	8.99025e-07	-0.291964	0.00459851	1	PUTM
chr4:39446549	rs1458255	A	G	0.69447	0.30553	downstream_gene_variant	ENSG00000163682	RPL9	protein_coding	-8.89941	2.54737e-14	-0.245159	1.35393e-10	1	PUTM
chr5:177047425	rs6889184	T	C	0.54836	0.45164	upstream_gene_variant	ENSG00000249109	RP11-1026M7.2	protein_coding	5.41993	4.13717e-07	0.751172	0.00149393	1	PUTM
chr3:53252757	rs73840240	A	C	0.79168	0.20832	downstream_gene_variant	ENSG00000163931	TKT	protein_coding	-5.40031	4.50279e-07	-0.17055	0.00168359	1	PUTM
chr4:139230820	rs4863780;rs4863780;rs4863780	C	A	0.84628	0.15372	intron_variant	ENSG00000248397	LINC00498	lincRNA	-4.93508	3.20404e-06	-1.01291	0.016504	1	PUTM
chr4:158921516:T_TGA	rs10644460;rs35558269	I	R	0.82405	0.17595	upstream_gene_variant	ENSG00000248429	RP11-597D13.9	processed_transcript	5.49926	2.93287e-07	0.611494	0.00124823	1	PUTM
chr4:144418665	rs17746066	A	G	0.81245	0.18755	upstream_gene_variant	ENSG00000248828	RP11-673E1.4	processed_transcript	-6.42202	4.57229e-09	-0.862158	1.85132e-05	1	PUTM
chr4:175267849	rs11133036	T	G	0.69458	0.30542	downstream_gene_variant	ENSG00000164118	CEP44	protein_coding	-5.11454	1.51939e-06	-0.1105	0.00767595	1	PUTM
chr12:27393960:CTA_C	rs201859354;rs200211110	R	D	0.89987	0.10013	downstream_gene_variant	ENSG00000247903	RP11-421F16.3	antisense	7.5805	1.79295e-11	0.374369	9.9419e-08	1	PUTM
chr5:131941794	rs2522392	C	T	0.83786	0.16214	downstream_gene_variant	ENSG00000164402	2008-09-01	protein_coding	4.61357	1.17553e-05	0.133124	0.0494191	1	PUTM
chr1:38013353:C_CA	rs201985155	R	I	0.87085	0.12915	upstream_gene_variant	ENSG00000163879	DNALI1	protein_coding	5.82718	6.90239e-08	0.38704	0.000297148	1	PUTM
chr5:96252589	rs2910686	T	C	0.55252	0.44748	intron_variant	ENSG00000164308	ERAP2	protein_coding	-10.742	2.35148e-18	-0.648219	1.21454e-14	1	PUTM
chr5:134148186:A_AG	rs147674029;rs57947364	R	I	0.88505	0.11495	downstream_gene_variant	ENSG00000164615	CAMLG	protein_coding	-7.15394	1.4241e-10	-0.228659	4.71519e-07	1	PUTM
chr5:74020235	rs72764642	G	A	0.84931	0.15069	upstream_gene_variant	ENSG00000164346	NSA2	protein_coding	-9.82927	2.34458e-16	-0.412868	1.11321e-12	1	PUTM
chr4:144478525	rs17017899	T	C	0.81614	0.18386	upstream_gene_variant	ENSG00000246448	RP13-578N3.3	antisense	-5.31011	6.63381e-07	-0.556382	0.00295934	1	PUTM
chr4:120304874	rs10027856	G	A	0.73905	0.26095	upstream_gene_variant	ENSG00000245958	RP11-33B1.1	pseudogene	9.87229	1.88681e-16	0.279507	1.02511e-12	1	PUTM
chr8:6253155	rs13268147	C	T	0.75141	0.24859	downstream_gene_variant	ENSG00000246089	RP11-115C21.2	processed_transcript	-6.97769	3.31987e-10	-0.371376	3.05793e-06	1	PUTM
chr3:101359623	rs13082236	A	G	0.55758	0.44242	upstream_gene_variant	ENSG00000244119	PDCL3P4	pseudogene	-6.86412	5.70777e-10	-0.405349	2.57306e-06	1	PUTM
chr5:177066200	rs56981142	C	A	0.57943	0.42057	intron_variant	ENSG00000246596	RP11-1277A3.2	pseudogene	-6.07514	2.25588e-08	-0.248325	7.66098e-05	1	PUTM
chr4:89194928	rs13125860	T	A	0.62019	0.37981	upstream_gene_variant	ENSG00000246375	RP11-10L7.1	processed_transcript	5.98605	3.37912e-08	0.880042	0.000171287	1	PUTM
chr9:34327846:AT_A	rs67641423;rs60932731;rs67806641;rs200963126;rs201923418	R	D	0.72101	0.27899	upstream_gene_variant	ENSG00000164978	NUDT2	protein_coding	5.60093	1.88059e-07	0.195006	0.000794172	1	PUTM
chr9:33467577	rs2275228	T	C	0.74983	0.25017	intron_variant	ENSG00000165271	NOL6	protein_coding	-4.89489	3.77935e-06	-0.163704	0.0189685	1	PUTM
chr2:68425478	rs13030798;rs74206617	T	C	0.71806	0.28194	upstream_gene_variant	ENSG00000243667	WDR92	protein_coding	5.15643	1.27398e-06	0.18154	0.00717504	1	PUTM
chr1:146501859	rs10900386	T	C	0.706	0.294	upstream_gene_variant	ENSG00000244371	PFN1P8	pseudogene	4.71359	7.88655e-06	0.543958	0.0204262	1	PUTM
chr9:15664421	rs7046351	T	A	0.51841	0.48159	intron_variant	ENSG00000164989	CCDC171	protein_coding	7.00226	2.95138e-10	0.188971	2.17812e-06	1	PUTM
chr14:77878891	rs176771	T	C	0.85776	0.14224	intron_variant	ENSG00000165555	NOXRED1	protein_coding	5.20468	1.03906e-06	0.359608	0.00611696	1	PUTM
chr14:50081803	rs7143010	C	T	0.78331	0.21669	downstream_gene_variant	ENSG00000165502	RPL36AL	protein_coding	5.73844	1.02488e-07	0.198859	0.000402264	1	PUTM
chr10:7842462	rs3134738	A	T	0.82039	0.17961	intron_variant	ENSG00000165629	ATP5C1	protein_coding	-5.62123	1.72013e-07	-0.161026	0.00113391	1	PUTM
chr9:139108359	rs55791344	G	A	0.63528	0.36472	intron_variant	ENSG00000165661	QSOX2	protein_coding	5.06455	1.87304e-06	0.139846	0.0094326	1	PUTM
chr10:49527608	rs12354871	C	T	0.72855	0.27145	upstream_gene_variant	ENSG00000243899	BMS1P7	pseudogene	4.83648	4.79807e-06	0.740554	0.0130555	1	PUTM
chr3:67676681	rs13068996	G	A	0.64364	0.35636	upstream_gene_variant	ENSG00000241316	RP11-81N13.1	processed_transcript	5.39915	4.52544e-07	0.278975	0.00248718	1	PUTM
chr4:683017	rs116368462	G	A	0.89425	0.10575	upstream_gene_variant	ENSG00000242686	RP11-1191J2.2	antisense	5.75369	9.5776e-08	0.544414	0.000370845	1	PUTM
chr3:118985446:CA_C	rs35130137	R	D	0.77808	0.22192	upstream_gene_variant	ENSG00000242829	RPS26P21	pseudogene	5.33265	6.02341e-07	0.536035	0.00291955	1	PUTM
chr18:62202953	rs55950222	G	A	0.94347	0.05653	downstream_gene_variant	ENSG00000166401	SERPINB8	protein_coding	-4.72957	7.39597e-06	-0.448885	0.0389916	1	PUTM
chr11:74579749	rs12419113	A	C	0.72579	0.27421	downstream_gene_variant	ENSG00000166439	RNF169	protein_coding	-8.49528	1.93236e-13	-0.159568	7.61737e-10	1	PUTM
chr3:181075013:C_CT	rs55981022	I	R	0.71109	0.28891	downstream_gene_variant	ENSG00000241231	RP11-275H4.1	lincRNA	7.783	6.63552e-12	0.761959	1.79159e-08	1	PUTM
chr17:16248598	rs9907261	C	T	0.54957	0.45043	intron_variant	ENSG00000166582	CENPV	protein_coding	6.96621	3.50714e-10	0.190669	1.34288e-06	1	PUTM
chr7:102029769	rs192463851	T	A	0.91716	0.08284	downstream_gene_variant	ENSG00000239969	RP11-163E9.2	pseudogene	7.53436	2.24677e-11	0.976903	8.75116e-08	1	PUTM
chr2:201736734	rs7606251	T	C	0.74253	0.25747	intron_variant	ENSG00000240344	PPIL3	protein_coding	6.81644	7.15975e-10	0.226092	2.41427e-06	1	PUTM
chr17:48553916	rs2898945	G	C	0.54853	0.45147	downstream_gene_variant	ENSG00000167107	ACSF2	protein_coding	6.05795	2.4392e-08	0.202894	9.5885e-05	1	PUTM
chr3:155023156:GT_G	rs11327506;rs201013965	R	D	0.56378	0.43622	upstream_gene_variant	ENSG00000240045	RP11-451G4.2	lincRNA	6.06354	2.37809e-08	0.803134	8.74901e-05	1	PUTM
chr16:8407652	rs39782	A	G	0.75087	0.24913	downstream_gene_variant	ENSG00000238417	RNU7-63P	snRNA	4.81333	5.27186e-06	0.661727	0.0426494	1	PUTM
chr4:86543470	rs7667305;rs74383485	A	G	0.89442	0.10558	upstream_gene_variant	ENSG00000239466	RN7SL552P	misc_RNA	-4.65413	1.00044e-05	-0.825249	0.0382068	1	PUTM
chr17:49225283	rs11869537	T	C	0.617	0.383	upstream_gene_variant	ENSG00000239672	NME1	protein_coding	-6.10789	1.94324e-08	-0.17998	7.82542e-05	1	PUTM
chr3:98436753	rs9858592	T	C	0.55246	0.44754	intron_variant	ENSG00000239445	ST3GAL6-AS1	antisense	6.3232	7.22998e-09	0.487164	4.19773e-05	1	PUTM
chr19:54537733	rs10406238	C	T	0.90534	0.09466	upstream_gene_variant	ENSG00000167614	TTYH1	protein_coding	4.83878	4.75342e-06	0.286203	0.0339252	1	PUTM
chr7:150306484	rs6960100	T	G	0.64374	0.35626	upstream_gene_variant	ENSG00000239377	RP4-584D14.6	antisense	-4.91311	3.50706e-06	-0.560106	0.0167497	1	PUTM
chr3:39185968	rs810743	G	A	0.76863	0.23137	downstream_gene_variant	ENSG00000168026	TTC21A	protein_coding	-5.62082	1.72323e-07	-0.172771	0.00077459	1	PUTM
chr2:54200994	rs10168374;rs11675556	G	A	0.69703	0.30297	intron_variant	ENSG00000239235	AC008280.5	antisense	-4.71582	7.81624e-06	-0.224548	0.0435364	1	PUTM
chr17:44289832	rs2696466	A	G	0.56333	0.43667	upstream_gene_variant	ENSG00000238083	LRRC37A2	protein_coding	-5.94285	4.10691e-08	-0.344215	0.000219514	1	PUTM
chr16:69376686	rs1048818	C	T	0.66418	0.33582	downstream_gene_variant	ENSG00000168807	SNTB2	protein_coding	4.61152	1.18513e-05	0.12094	0.0400929	1	PUTM
chr15:43735110	rs2444247	G	A	0.87304	0.12696	downstream_gene_variant	ENSG00000168803	ADAL	protein_coding	7.46123	3.21045e-11	0.294019	6.16407e-08	1	PUTM
chr22:17554656	rs5748851	T	C	0.89552	0.10448	downstream_gene_variant	ENSG00000237438	CECR7	lincRNA	-7.91639	3.43677e-12	-0.569653	1.39911e-08	1	PUTM
chr22:17494000	rs4819941	C	T	0.75682	0.24318	upstream_gene_variant	ENSG00000237438	CECR7	lincRNA	-4.86014	4.40734e-06	-0.27898	0.0179423	2	PUTM
chrX:65935586	rs5965297	T	G	0.89411	0.10589	upstream_gene_variant	ENSG00000169083	AR	protein_coding	4.95729	2.92375e-06	0.382902	0.00611648	1	PUTM
chr4:47430440:T_TA	rs184947192;rs199981359	R	I	0.94454	0.05546	downstream_gene_variant	ENSG00000169019	COMMD8	protein_coding	4.98409	2.61708e-06	0.32193	0.0118083	1	PUTM
chr4:37828186	rs2059483	T	C	0.61523	0.38477	upstream_gene_variant	ENSG00000169299	PGM2	protein_coding	-5.54242	2.42983e-07	-0.228518	0.00157453	1	PUTM
chr2:113423684	rs4849096	G	A	0.78718	0.21282	upstream_gene_variant	ENSG00000237753	AC079922.3	processed_transcript	-5.62928	1.6603e-07	-0.345374	0.000618792	1	PUTM
chr3:161094930	rs1450519	T	C	0.60142	0.39858	downstream_gene_variant	ENSG00000169251	NMD3	protein_coding	4.66681	9.51106e-06	0.109222	0.0420769	1	PUTM
chrX:17098454	rs1365528	T	C	0.77941	0.22059	intron_variant	ENSG00000169891	REPS2	protein_coding	5.69509	1.24195e-07	0.129008	0.000244043	1	PUTM
chr1:235120039	rs16844319	C	T	0.93786	0.06214	downstream_gene_variant	ENSG00000236358	RP5-827C21.2	antisense	-4.76721	6.35474e-06	-0.450121	0.0336293	1	PUTM
chr17:80005032	rs6502049	G	A	0.68269	0.31731	upstream_gene_variant	ENSG00000169738	DCXR	protein_coding	-4.91067	3.54238e-06	-0.148314	0.019855	1	PUTM
chr2:113006589	rs115397579	T	C	0.92832	0.07168	downstream_gene_variant	ENSG00000169629	RGPD8	protein_coding	5.99087	3.30636e-08	0.488567	0.000129014	1	PUTM
chr17:79980756	rs3934983	A	C	0.5405	0.4595	5_prime_UTR_variant	ENSG00000169689	STRA13	protein_coding	6.20465	1.24822e-08	0.207672	7.02998e-05	1	PUTM
chr10:43647872:T_TAA	rs111241701;rs10641480;rs35048357	I	R	0.80214	0.19786	intron_variant	ENSG00000169826	CSGALNACT2	protein_coding	-5.84964	6.24261e-08	-0.14297	0.00032474	1	PUTM
chr17:8156541	rs75922939	C	A	0.93199	0.06801	upstream_gene_variant	ENSG00000170049	KCNAB3	protein_coding	4.76754	6.34645e-06	0.589267	0.0274167	1	PUTM
chr5:177265164	rs55800575;rs75471132	G	A	0.66501	0.33499	intron_variant	ENSG00000170089	RP11-423H2.1	pseudogene	-5.12962	1.42617e-06	-0.373703	0.00663595	1	PUTM
chr22:23657939	rs113629387	T	C	0.61779	0.38221	upstream_gene_variant	ENSG00000236611	AP000343.2	lincRNA	-4.56664	1.4152e-05	-0.637234	0.0499284	1	PUTM
chr4:87870695:T_TA	rs201161393;rs202221783;rs57689861	R	I	0.80915	0.19085	upstream_gene_variant	ENSG00000170502	NUDT9	protein_coding	-4.83975	4.73455e-06	-0.20451	0.0230999	1	PUTM
chr17:15884792	rs4791658	A	G	0.52551	0.47449	downstream_gene_variant	ENSG00000170425	ADORA2B	protein_coding	-6.5551	2.45667e-09	-0.39452	1.02566e-05	1	PUTM
chr19:46366279	rs34086257	C	G	0.88089	0.11911	downstream_gene_variant	ENSG00000170604	IRF2BP1	protein_coding	5.34332	5.75406e-07	0.255345	0.00284999	1	PUTM
chr1:146668894	rs718369	T	C	0.75859	0.24141	downstream_gene_variant	ENSG00000237188	RP11-337C18.8	processed_transcript	-4.80687	5.41183e-06	-0.164007	0.0128423	1	PUTM
chr10:105345984	rs11191738	A	T	0.62411	0.37589	downstream_gene_variant	ENSG00000171206	TRIM8	protein_coding	5.48954	3.05953e-07	0.115114	0.000922143	1	PUTM
chrX:49583482	rs141346467	G	A	0.84439	0.15561	upstream_gene_variant	ENSG00000171365	CLCN5	protein_coding	-4.33294	3.50732e-05	-0.190529	0.0342314	1	PUTM
chrX:1503367	rs17883549	T	C	0.62723	0.37277	upstream_gene_variant	ENSG00000236017	ASMTL-AS1	antisense	5.01587	2.29399e-06	0.267369	0.0101142	1	PUTM
chr19:53582767	rs329707	T	C	0.58139	0.41861	intron_variant	ENSG00000170949	ZNF160	protein_coding	4.88735	3.89795e-06	0.1075	0.0300766	1	PUTM
chr1:144474542	rs10907360;rs10907360	T	C	0.51476	0.48524	intron_variant	ENSG00000236943	RP11-640M9.1	antisense	-7.67488	1.12896e-11	-0.4285	9.82198e-10	1	PUTM
chr1:86775400:A_AG	rs11395484;rs11392720	R	I	0.89652	0.10348	upstream_gene_variant	ENSG00000171502	COL24A1	protein_coding	5.19472	1.0838e-06	0.610445	0.00647568	1	PUTM
chr9:44178012	rs28516946;rs28551712	C	T	0.8297	0.1703	upstream_gene_variant	ENSG00000236816	ANKRD20A7P	pseudogene	-4.3943	2.77117e-05	-0.516727	0.00279889	1	PUTM
chr9:69173950	rs9414014;rs62555859;rs9414014;rs62555859;rs9414014;rs62555859	C	T	0.83239	0.16761	upstream_gene_variant	ENSG00000172014	ANKRD20A4	protein_coding	-2.92645	0.00424398	-0.532152	0.0424398	1	PUTM
chr13:46514756	rs9595404	C	T	0.66338	0.33662	upstream_gene_variant	ENSG00000235903	CPB2-AS1	processed_transcript	-5.25476	8.40069e-07	-0.311811	0.00377527	1	PUTM
chrX:102686214:T_TG	rs59744469	I	R	0.72787	0.27213	downstream_gene_variant	ENSG00000172476	RAB40A	protein_coding	-7.88164	4.08031e-12	-0.382691	6.16127e-09	1	PUTM
chr1:121160302	rs10903164	A	G	0.61591	0.38409	downstream_gene_variant	ENSG00000171943	SRGAP2C	pseudogene	-6.68458	1.33648e-09	-0.351024	1.28436e-06	1	PUTM
chr16:12081100	rs7200632;rs67163308	A	T	0.72522	0.27478	upstream_gene_variant	ENSG00000234719	RP11-166B2.1	protein_coding	-5.20306	1.04622e-06	-0.307375	0.00754428	1	PUTM
chr1:1359141:CCAT_	rs200966758	R	D	0.88986	0.11014	upstream_gene_variant	ENSG00000235098	ANKRD65	protein_coding	7.31272	6.6094e-11	0.601066	2.24521e-07	1	PUTM
chr2:170303309	rs75336323	A	G	0.90189	0.09811	downstream_gene_variant	ENSG00000172292	CERS6	protein_coding	-4.78559	5.89957e-06	-0.23539	0.031545	1	PUTM
chr6:74003497:GTA_G	rs200500339;rs57955398	R	D	0.91146	0.08854	downstream_gene_variant	ENSG00000234882	EIF3EP1	pseudogene	-5.08939	1.6883e-06	-0.545914	0.0091016	1	PUTM
chr19:8387207	rs1057232;rs3197860;rs17174250	A	G	0.57218	0.42782	3_prime_UTR_variant	ENSG00000233927	RPS28	protein_coding	-8.59193	1.19148e-13	-0.325905	6.91652e-10	1	PUTM
chr9:69173950	rs9414014;rs62555859;rs9414014;rs62555859;rs9414014;rs62555859	C	T	0.83239	0.16761	upstream_gene_variant	ENSG00000235310	RP11-250H24.4	pseudogene	3.22937	0.00167903	0.372814	0.0117532	1	PUTM
chr9:69173935	rs9413988;rs62555858	C	T	0.80971	0.19029	upstream_gene_variant	ENSG00000235310	RP11-250H24.4	pseudogene	3.22937	0.00167903	0.317471	0.0117532	1	PUTM
chr5:112481572	rs7720866	T	C	0.66731	0.33269	downstream_gene_variant	ENSG00000172795	DCP2	protein_coding	4.72948	7.39877e-06	0.115321	0.0421434	1	PUTM
chr2:174253888	rs10930591	T	C	0.82087	0.17913	downstream_gene_variant	ENSG00000172845	SP3	protein_coding	-4.82946	4.93711e-06	-0.107477	0.0200891	1	PUTM
chr7:28250482	rs73078484	G	A	0.94403	0.05597	intron_variant	ENSG00000234336	JAZF1-AS1	antisense	7.35749	5.31869e-11	0.758889	2.74019e-07	1	PUTM
chr11:1571914	rs61869673	C	T	0.68553	0.31447	upstream_gene_variant	ENSG00000233930	RP13-25N22.1	processed_transcript	6.33636	6.80308e-09	0.579907	4.25805e-05	1	PUTM
chr2:30872606	rs2593463	C	T	0.54105	0.45895	downstream_gene_variant	ENSG00000172954	LCLAT1	protein_coding	5.60477	1.84919e-07	0.103677	0.0010067	1	PUTM
chr10:12937365	rs10906248	G	A	0.72762	0.27238	upstream_gene_variant	ENSG00000234091	RP11-353M9.1	antisense	5.28356	7.43063e-07	0.513093	0.00490942	1	PUTM
chr7:63883928	rs11763706	G	A	0.76113	0.23887	downstream_gene_variant	ENSG00000173041	ZNF680	protein_coding	5.2833	7.43894e-07	0.150467	0.00303137	1	PUTM
chr1:201448764	rs11579094	C	A	0.67749	0.32251	upstream_gene_variant	ENSG00000174307	PHLDA3	protein_coding	-4.80553	5.44137e-06	-0.160507	0.0261186	1	PUTM
chr3:121351480	rs9815500;rs112649175	T	C	0.54478	0.45522	downstream_gene_variant	ENSG00000173226	IQCB1	protein_coding	6.60858	1.91143e-09	0.172438	9.36982e-06	1	PUTM
chr4:38332812	rs6843118	A	G	0.55617	0.44383	downstream_gene_variant	ENSG00000174125	TLR1	protein_coding	-4.70296	8.23023e-06	-0.314555	0.0468136	1	PUTM
chr11:518808	rs12800883	T	C	0.82032	0.17968	downstream_gene_variant	ENSG00000174915	PTDSS2	protein_coding	4.73761	7.16054e-06	0.139115	0.0296948	1	PUTM
chr2:53458484	rs1424958	C	T	0.93673	0.06327	upstream_gene_variant	ENSG00000233266	HMGB1P31	pseudogene	4.9267	3.31647e-06	0.95448	0.0170931	1	PUTM
chr17:18541775	rs9902086	A	G	0.46548	0.46548	upstream_gene_variant	ENSG00000233327	USP32P2	pseudogene	-9.14809	7.28834e-15	-0.955551	1.87966e-11	1	PUTM
chr19:37219864	rs4507019	C	T	0.61538	0.38462	downstream_gene_variant	ENSG00000233527	AC092295.7	antisense	-5.26579	8.01538e-07	-0.241478	0.00304825	1	PUTM
chr10:101429593	rs11190234	G	A	0.69867	0.30133	downstream_gene_variant	ENSG00000233690	EBAG9P1	pseudogene	-4.90028	3.69671e-06	-0.366309	0.0143839	1	PUTM
chr2:172910459:GTA_G	rs201826659;rs35433608	R	D	0.71219	0.28781	upstream_gene_variant	ENSG00000233762	AC007969.5	pseudogene	-5.32838	6.13457e-07	-0.369639	0.00291085	1	PUTM
chr9:125645022	rs2792999	T	C	0.78938	0.21062	upstream_gene_variant	ENSG00000175764	TTLL11	protein_coding	4.82429	5.04216e-06	0.199516	0.0203754	1	PUTM
chr8:42443979:T_TC	rs13248943;rs71221218	R	I	0.45791	0.45791	downstream_gene_variant	ENSG00000176209	SMIM19	protein_coding	4.91911	3.42169e-06	0.16784	0.00882112	1	PUTM
chr19:44424794	rs424410	G	C	0.52308	0.47692	upstream_gene_variant	ENSG00000176222	ZNF404	protein_coding	-6.31522	7.50178e-09	-0.22079	4.07797e-05	1	PUTM
chr1:101529018	rs17123647	A	G	0.76865	0.23135	intron_variant	ENSG00000233184	RP11-421L21.3	processed_transcript	-5.40122	4.48511e-07	-0.371449	0.00200484	1	PUTM
chr1:101530191	rs3861735	C	A	0.76866	0.23134	intron_variant	ENSG00000233184	RP11-421L21.3	processed_transcript	-5.40122	4.48511e-07	-0.371449	0.00200484	1	PUTM
chr1:101532657	rs3861736	T	C	0.76866	0.23134	intron_variant	ENSG00000233184	RP11-421L21.3	processed_transcript	-5.40122	4.48511e-07	-0.371449	0.00200484	1	PUTM
chr1:101539702	rs874905	G	A	0.76866	0.23134	intron_variant	ENSG00000233184	RP11-421L21.3	processed_transcript	-5.40122	4.48511e-07	-0.371449	0.00200484	1	PUTM
chr1:101540561	rs873760	C	A	0.76866	0.23134	intron_variant	ENSG00000233184	RP11-421L21.3	processed_transcript	-5.40122	4.48511e-07	-0.371449	0.00200484	1	PUTM
chr1:101543205	rs4617425;rs188892534	C	A	0.76866	0.23134	intron_variant	ENSG00000233184	RP11-421L21.3	processed_transcript	-5.40122	4.48511e-07	-0.371449	0.00200484	1	PUTM
chr1:101545482	rs10493942	G	A	0.76866	0.23134	intron_variant	ENSG00000233184	RP11-421L21.3	processed_transcript	-5.40122	4.48511e-07	-0.371449	0.00200484	1	PUTM
chr1:101546439	rs1335745	T	A	0.76866	0.23134	intron_variant	ENSG00000233184	RP11-421L21.3	processed_transcript	-5.40122	4.48511e-07	-0.371449	0.00200484	1	PUTM
chr1:101546699	rs1060481	A	G	0.76866	0.23134	intron_variant	ENSG00000233184	RP11-421L21.3	processed_transcript	-5.40122	4.48511e-07	-0.371449	0.00200484	1	PUTM
chr1:101558521	rs6681915	G	A	0.76583	0.23417	downstream_gene_variant	ENSG00000233184	RP11-421L21.3	processed_transcript	-5.40122	4.48511e-07	-0.371449	0.00200484	1	PUTM
chr1:101560214	rs11590358	C	A	0.7612	0.2388	downstream_gene_variant	ENSG00000233184	RP11-421L21.3	processed_transcript	-5.40122	4.48511e-07	-0.371449	0.00200484	1	PUTM
chr1:101562132	rs6577227	A	G	0.7612	0.2388	downstream_gene_variant	ENSG00000233184	RP11-421L21.3	processed_transcript	-5.40122	4.48511e-07	-0.371449	0.00200484	1	PUTM
chr1:101563001	rs12734559	G	A	0.7612	0.2388	downstream_gene_variant	ENSG00000233184	RP11-421L21.3	processed_transcript	-5.40122	4.48511e-07	-0.371449	0.00200484	1	PUTM
chr1:101571888	rs12754497	G	A	0.76119	0.23881	downstream_gene_variant	ENSG00000233184	RP11-421L21.3	processed_transcript	-5.40122	4.48511e-07	-0.371449	0.00200484	1	PUTM
chr1:101574145	rs915405	T	C	0.76119	0.23881	downstream_gene_variant	ENSG00000233184	RP11-421L21.3	processed_transcript	-5.40122	4.48511e-07	-0.371449	0.00200484	1	PUTM
chr1:101575205	rs36023027	T	C	0.76119	0.23881	downstream_gene_variant	ENSG00000233184	RP11-421L21.3	processed_transcript	-5.40122	4.48511e-07	-0.371449	0.00200484	1	PUTM
chr19:9509486:G_GAC	rs200436282	R	I	0.44978	0.44978	downstream_gene_variant	ENSG00000174652	ZNF266	protein_coding	-7.39147	4.50897e-11	-0.249469	2.27613e-07	1	PUTM
chr4:68556488:T_TAA	rs141552662	R	I	0.87038	0.12962	downstream_gene_variant	ENSG00000232398	TMPRSS11CP	pseudogene	-5.54278	2.42598e-07	-0.45523	0.00121809	1	PUTM
chr2:10974291	rs1734411	C	T	0.56155	0.43845	upstream_gene_variant	ENSG00000232056	AC092687.4	protein_coding	-6.46046	3.82318e-09	-0.669407	2.41778e-05	1	PUTM
chr5:131580152	rs162907	A	G	0.70149	0.29851	downstream_gene_variant	ENSG00000233006	AC034220.3	processed_transcript	5.0848	1.72109e-06	0.161916	0.00576908	1	PUTM
chr5:131583240	rs371709	G	A	0.70149	0.29851	downstream_gene_variant	ENSG00000233006	AC034220.3	processed_transcript	5.0848	1.72109e-06	0.161916	0.00576908	1	PUTM
chr5:131587960	rs81598	G	C	0.70149	0.29851	downstream_gene_variant	ENSG00000233006	AC034220.3	processed_transcript	5.0848	1.72109e-06	0.161916	0.00576908	1	PUTM
chr3:49996924	rs13079006	G	T	0.56647	0.43353	upstream_gene_variant	ENSG00000233276	GPX1	protein_coding	-4.62492	1.12372e-05	-0.20288	0.0242162	1	PUTM
chr17:44356394	rs75342548	T	G	0.82485	0.17515	upstream_gene_variant	ENSG00000176681	LRRC37A	protein_coding	-8.26673	6.04472e-13	-1.07006	3.27201e-09	1	PUTM
chr3:195734615	rs11926303	G	A	0.55349	0.44651	downstream_gene_variant	ENSG00000176945	MUC20	protein_coding	-6.59527	2.03476e-09	-0.40285	1.05299e-05	1	PUTM
chr11:824987:CTGCA	rs66460720	D	R	0.74544	0.25456	coding_variant	ENSG00000177666	PNPLA2	protein_coding	-5.60979	1.80884e-07	-0.192687	0.000981659	1	PUTM
chr11:671804:AAC_A	rs78836381;rs139308813;rs72434743;rs144273580	R	D	0.52197	0.47803	upstream_gene_variant	ENSG00000177042	TMEM80	protein_coding	7.62755	1.42396e-11	0.204179	7.23088e-08	1	PUTM
chr6:46142439	rs5011271	A	G	0.64179	0.35821	upstream_gene_variant	ENSG00000231769	RP1-8B1.4	antisense	-5.16664	1.22034e-06	-0.348635	0.00532067	1	PUTM
chr3:48920127	rs7649458	T	C	0.7225	0.2775	upstream_gene_variant	ENSG00000178252	WDR6	protein_coding	-6.35763	6.16497e-09	-0.171428	1.34458e-05	1	PUTM
chr20:35480716	rs148312259	C	T	0.92805	0.07195	upstream_gene_variant	ENSG00000232406	RP11-234K24.3	processed_transcript	4.53552	1.5996e-05	0.483591	0.0374466	1	PUTM
chr11:834108	rs28678266	A	G	0.61064	0.38936	intron_variant	ENSG00000177697	CD151	protein_coding	7.22184	1.02616e-10	0.359324	5.61926e-07	1	PUTM
chr6:32359400:G_GA	rs142144295;rs67882560	R	I	0.86063	0.13937	coding_variant	ENSG00000228962	HCG23	antisense	7.60133	1.61914e-11	1.00195	2.402e-07	1	PUTM
chr6:32276172	rs9268183	G	A	0.78473	0.21527	upstream_gene_variant	ENSG00000228962	HCG23	antisense	-4.94861	3.06764e-06	-0.495854	0.0455084	2	PUTM
chr1:119743014:GTA_G	rs60561350	R	D	0.6862	0.3138	intron_variant	ENSG00000231365	RP11-418J17.1	antisense	6.18658	1.3561e-08	0.25404	5.42169e-05	1	PUTM
chr2:241066551	rs35819442	G	A	0.79774	0.20226	downstream_gene_variant	ENSG00000178602	OTOS	protein_coding	5.05545	1.94552e-06	0.626963	0.0124785	1	PUTM
chr5:60959491	rs40148	A	G	0.63114	0.36886	intron_variant	ENSG00000178722	C5orf64	protein_coding	5.8508	6.21032e-08	0.30388	0.000230092	1	PUTM
chr4:1217078	rs115152027	C	G	0.94785	0.05215	upstream_gene_variant	ENSG00000179979	CRIPAK	protein_coding	-6.41396	4.74693e-09	-0.538586	2.17504e-05	1	PUTM
chr2:87317017	rs1460507	G	A	0.502	0.498	upstream_gene_variant	ENSG00000231259	AC125232.1	pseudogene	-5.26473	8.05175e-07	-0.28487	0.00121903	1	PUTM
chr3:56579538	rs6791987	C	T	0.58181	0.41819	upstream_gene_variant	ENSG00000180376	CCDC66	protein_coding	4.6665	9.5229e-06	0.101615	0.0464908	1	PUTM
chr8:1452527	rs11136402	A	G	0.60836	0.39164	upstream_gene_variant	ENSG00000180190	C8orf42	protein_coding	4.83471	4.83275e-06	0.134615	0.0264255	1	PUTM
chr10:43796915	rs12098509	G	A	0.88463	0.11537	upstream_gene_variant	ENSG00000230565	ZNF32-AS2	antisense	-4.94255	3.14512e-06	-0.595879	0.0188361	2	PUTM
chr3:8844260	rs56253322	T	C	0.83414	0.16586	upstream_gene_variant	ENSG00000180914	OXTR	protein_coding	-4.79658	5.64253e-06	-0.793298	0.0344871	1	PUTM
chr5:446730	rs10060385	T	G	0.86676	0.13324	intron_variant	ENSG00000180104	EXOC3	protein_coding	-5.14173	1.35533e-06	-0.156716	0.00585233	1	PUTM
chr9:4060856	rs112270926;rs140634366	G	A	0.93661	0.06339	downstream_gene_variant	ENSG00000230001	RP11-70J12.1	sense_intronic	4.72037	7.67474e-06	1.15853	0.0442986	1	PUTM
chr10:27607905	rs237601	C	G	0.71215	0.28785	upstream_gene_variant	ENSG00000230445	LRRC37A6P	pseudogene	7.14342	1.49814e-10	0.606939	8.78209e-07	1	PUTM
chr10:43975419:TTTTC	rs141052349;rs142495057	D	R	0.84982	0.15018	downstream_gene_variant	ENSG00000230555	RP11-517P14.2	lincRNA	5.29741	7.00382e-07	0.55427	0.00407902	1	PUTM
chr7:66750999	rs3980880;rs74223567;rs112680581	C	A	0.92949	0.07051	intron_variant	ENSG00000230358	RP11-166O4.1	pseudogene	6.07129	2.29572e-08	0.812494	0.000150989	1	PUTM
chr19:6452305	rs173229;TMP_ESP_19_6452307	A	G	0.45198	0.45198	upstream_gene_variant	ENSG00000181240	SLC25A41	protein_coding	5.7286	1.07061e-07	0.42158	0.000542478	1	PUTM
chr1:35278885	rs6680332	C	T	0.79826	0.20174	upstream_gene_variant	ENSG00000230163	SMIM12-AS1	antisense	4.61989	1.14641e-05	0.265855	0.0328561	1	PUTM
chr19:46947920	rs12459770;rs190398144	C	T	0.78261	0.21739	downstream_gene_variant	ENSG00000182013	PNMAL1	protein_coding	4.75288	6.73327e-06	0.153466	0.0295927	1	PUTM
chr4:24863630	rs800483	A	C	0.9075	0.0925	intron_variant	ENSG00000181982	CCDC149	protein_coding	4.87057	4.17501e-06	0.196289	0.0211339	1	PUTM
chr1:65707881	rs2152642	T	C	0.68215	0.31785	downstream_gene_variant	ENSG00000229294	RP5-1044H5.1	processed_transcript	-5.05051	1.98604e-06	-0.204475	0.00905237	1	PUTM
chr2:207731374	rs7599273	T	C	0.56355	0.43645	upstream_gene_variant	ENSG00000229321	AC008269.2	lincRNA	-4.77691	6.11044e-06	-0.257386	0.0269959	1	PUTM
chr19:282875	rs62103050	G	A	0.9095	0.0905	downstream_gene_variant	ENSG00000182087	TMEM259	protein_coding	4.93319	3.22912e-06	0.184322	0.0162199	1	PUTM
chr21:47678173	rs2839176	A	G	0.52153	0.47847	upstream_gene_variant	ENSG00000182362	YBEY	protein_coding	5.80277	7.69739e-08	0.283847	0.000326216	1	PUTM
chr1:231182478	rs59287898	C	A	0.56206	0.43794	upstream_gene_variant	ENSG00000182118	FAM89A	protein_coding	5.21756	9.83877e-07	0.24814	0.00512501	1	PUTM
chr5:79951133	rs408626	T	C	0.56801	0.43199	upstream_gene_variant	ENSG00000228716	DHFR	protein_coding	-6.12619	1.78759e-08	-0.232581	9.79422e-05	1	PUTM
chr8:11866138	rs35751835;rs35751835	G	A	0.65284	0.34716	upstream_gene_variant	ENSG00000227888	FAM66A	processed_transcript	5.77015	8.90148e-08	0.948609	0.000484686	1	PUTM
chr1:43279132	rs323713	C	T	0.73891	0.26109	upstream_gene_variant	ENSG00000228452	RP5-994D16.9	antisense	-5.10201	1.60142e-06	-0.358297	0.00617348	1	PUTM
chr2:95659291	rs67014278;rs67014278	C	T	0.46694	0.46694	upstream_gene_variant	ENSG00000229089	ANKRD20A8P	pseudogene	-5.83244	6.74206e-08	-0.214762	4.2475e-05	1	PUTM
chr2:220169492	rs7600417	A	G	0.82864	0.17136	downstream_gene_variant	ENSG00000182698	RESP18	protein_coding	7.97596	2.56009e-12	1.2517	9.59011e-09	1	PUTM
chr2:7111234	rs881937	A	T	0.56687	0.43313	upstream_gene_variant	ENSG00000228203	RNF144A-AS1	processed_transcript	6.39398	5.20872e-09	0.250964	2.63874e-05	1	PUTM
chr11:93501093	rs10765634	C	T	0.62823	0.37177	downstream_gene_variant	ENSG00000182919	C11orf54	protein_coding	-7.91991	3.37762e-12	-0.164071	1.51689e-08	1	PUTM
chr7:29742722	rs73092312	A	G	0.92233	0.07767	intron_variant	ENSG00000227855	AC007276.5	pseudogene	4.99756	2.47508e-06	0.395524	0.0123309	1	PUTM
chr2:206048814	rs10170188	G	A	0.75751	0.24249	upstream_gene_variant	ENSG00000227946	AC007383.3	lincRNA	4.68547	8.82737e-06	0.271337	0.0391141	1	PUTM
chr14:74833856	rs10149031	T	C	0.92679	0.07321	downstream_gene_variant	ENSG00000183379	SYNDIG1L	protein_coding	5.0858	1.71386e-06	0.655729	0.00739017	1	PUTM
chr14:105644382	rs11625862	A	G	0.58354	0.41646	intron_variant	ENSG00000183828	NUDT14	protein_coding	5.67995	1.32788e-07	0.228392	0.000390663	1	PUTM
chr22:43458018	rs5996262	T	G	0.90672	0.09328	downstream_gene_variant	ENSG00000227370	RP4-669P10.19	pseudogene	5.01138	2.33716e-06	0.753854	0.0102671	1	PUTM
chr22:43459241	rs6003019	G	A	0.90672	0.09328	downstream_gene_variant	ENSG00000227370	RP4-669P10.19	pseudogene	5.01138	2.33716e-06	0.753854	0.0102671	1	PUTM
chr22:43459813	rs9680750	A	G	0.90672	0.09328	downstream_gene_variant	ENSG00000227370	RP4-669P10.19	pseudogene	5.01138	2.33716e-06	0.753854	0.0102671	1	PUTM
chr22:43459864	rs2272870	G	A	0.90671	0.09329	downstream_gene_variant	ENSG00000227370	RP4-669P10.19	pseudogene	5.01138	2.33716e-06	0.753854	0.0102671	1	PUTM
chr19:53400760	rs3810115;rs144234047	A	C	0.43765	0.43765	intron_variant	ENSG00000182986	ZNF320	protein_coding	-5.20166	1.05244e-06	-0.129683	0.00805014	1	PUTM
chr1:173479023	rs34931189	A	C	0.88838	0.11162	downstream_gene_variant	ENSG00000183831	ANKRD45	protein_coding	4.84411	4.65116e-06	0.264211	0.0161209	1	PUTM
chr9:123516414:C_CT	rs67534969	I	R	0.55848	0.44152	upstream_gene_variant	ENSG00000226752	RP11-27I1.2	processed_transcript	-12.4308	5.24853e-22	-0.667632	1.64226e-18	1	PUTM
chr13:79901209	rs61966637	T	C	0.92232	0.07768	upstream_gene_variant	ENSG00000227354	RBM26-AS1	processed_transcript	-4.80275	5.50321e-06	-0.565857	0.021534	1	PUTM
chr7:38290904	rs7785838	C	A	0.60228	0.39772	upstream_gene_variant	ENSG00000227191	TRGC2	TR_C_gene	7.62058	1.47345e-11	1.17884	8.5961e-08	1	PUTM
chr13:93883650	rs9561286;rs67002450	G	A	0.60683	0.39317	intron_variant	ENSG00000183098	GPC6	protein_coding	5.16597	1.22376e-06	0.412514	0.0104558	1	PUTM
chr22:18894001:CGCGG	rs200505686	R	D	0.93734	0.06266	regulatory_region_variant	ENSG00000183628	DGCR6	protein_coding	5.55629	2.28685e-07	0.323668	0.0011185	1	PUTM
chr2:20213439	rs62109426	T	G	0.9052	0.0948	upstream_gene_variant	ENSG00000183891	TTC32	protein_coding	-6.03569	2.69873e-08	-0.339712	0.000133263	1	PUTM
chr7:64882879	rs193057929	C	A	0.63588	0.36412	downstream_gene_variant	ENSG00000227113	RP11-460N20.4	pseudogene	-4.68357	8.89471e-06	-0.498035	0.036237	1	PUTM
chr7:66209008:TTTTT	rs147814665	R	D	0.64534	0.35466	downstream_gene_variant	ENSG00000226824	RP4-756H11.3	sense_intronic	-6.08246	2.18189e-08	-0.495783	0.000109247	1	PUTM
chrX:101346208	rs6621335	A	C	0.59711	0.40289	upstream_gene_variant	ENSG00000184905	TCEAL2	protein_coding	5.71827	1.12079e-07	0.104572	0.000242202	1	PUTM
chr4:3849681	rs59574341	G	A	0.72031	0.27969	downstream_gene_variant	ENSG00000184160	ADRA2C	protein_coding	-5.35482	5.47679e-07	-0.262287	0.00268746	1	PUTM
chr2:200628500	rs13008446	A	G	0.66591	0.33409	intron_variant	ENSG00000226124	AC073043.2	protein_coding	-4.73239	7.31276e-06	-0.204254	0.023591	1	PUTM
chr9:8868177	rs2217711	C	T	0.77612	0.22388	downstream_gene_variant	ENSG00000225706	RP11-75C9.1	processed_transcript	-5.31045	6.62427e-07	-0.277698	0.00464427	1	PUTM
chr4:120380416	rs34161868	A	G	0.80109	0.19891	downstream_gene_variant	ENSG00000225892	RP11-384K6.2	pseudogene	-4.88821	3.88419e-06	-0.399441	0.0210795	1	PUTM
chr11:212262	rs12574034	T	C	0.72031	0.27969	upstream_gene_variant	ENSG00000185627	PSMD13	protein_coding	-6.2201	1.16274e-08	-0.173293	3.92659e-05	1	PUTM
chr11:217140	rs3825075	C	T	0.72409	0.27591	upstream_gene_variant	ENSG00000185627	PSMD13	protein_coding	-6.2201	1.16274e-08	-0.173293	3.92659e-05	1	PUTM
chr5:463898	rs2561666	G	A	0.69402	0.30598	upstream_gene_variant	ENSG00000225138	CTD-2228K2.7	antisense	8.97013	1.78514e-14	0.492533	7.74751e-11	1	PUTM
chr6:139018132	rs1129180	A	G	0.79507	0.20493	coding_variant	ENSG00000225177	RP11-390P2.4	antisense	-6.29419	8.26688e-09	-0.360076	3.7234e-05	1	PUTM
chr2:130713396	rs12468461	T	C	0.5816	0.4184	downstream_gene_variant	ENSG00000225449	AC079776.7	pseudogene	8.78055	4.62791e-14	0.904695	1.42493e-10	1	PUTM
chr19:44549944	rs8103922	G	A	0.73994	0.26006	upstream_gene_variant	ENSG00000186026	ZNF284	protein_coding	4.6792	9.05166e-06	0.281372	0.0458195	1	PUTM
chr20:30211134	rs6120898	T	C	0.7306	0.2694	upstream_gene_variant	ENSG00000225490	RP4-610C12.3	lincRNA	-4.97913	2.67145e-06	-0.713649	0.00382552	1	PUTM
chr22:23660980	rs13057338;rs71320024;rs78570260	G	A	0.65373	0.34627	downstream_gene_variant	ENSG00000186716	BCR	protein_coding	-5.89068	5.19345e-08	-0.193971	0.000209036	1	PUTM
chrX:154949953	rs306933	C	G	0.85028	0.14972	downstream_gene_variant	ENSG00000225393	RP11-218L14.4	antisense	-5.74687	9.87222e-08	-0.517089	0.000141173	1	PUTM
chr19:389757	rs11085014	C	A	0.48515	0.48515	upstream_gene_variant	ENSG00000225373	AC008993.5	pseudogene	-4.92556	3.37249e-06	-0.296585	0.00942274	2	PUTM
chr1:25754025	rs909832	C	G	0.58167	0.41833	downstream_gene_variant	ENSG00000187010	RHD	protein_coding	5.64364	1.55863e-07	0.455896	0.000589005	1	PUTM
chr21:46714641	rs2838868;rs2838868	C	T	0.75716	0.24284	intron_variant	ENSG00000223768	LINC00205	lincRNA	7.07418	2.0903e-10	0.372378	1.28282e-06	1	PUTM
chr1:150249349:G_GA	rs200940613;rs72506271;rs35787821;rs78812114	I	R	0.52184	0.47816	upstream_gene_variant	ENSG00000187145	MRPS21	protein_coding	-6.62177	1.79655e-09	-0.146342	4.43749e-06	1	PUTM
chr2:160667004	rs35590513	G	A	0.89542	0.10458	downstream_gene_variant	ENSG00000224152	AC009506.1	antisense	-4.90371	3.64504e-06	-0.303836	0.0181559	1	PUTM
chr10:78124820:G_GTA	rs146552376	R	I	0.60129	0.39871	upstream_gene_variant	ENSG00000224500	RP11-328K22.1	antisense	5.06549	1.86569e-06	0.559495	0.00734147	1	PUTM
chr14:73193398	rs113014233	G	A	0.91671	0.08329	downstream_gene_variant	ENSG00000187105	HEATR4	protein_coding	4.86792	4.22051e-06	0.250467	0.020997	1	PUTM
chr2:180509601:TCCTG	rs201517658;rs66726247	R	D	0.83866	0.16134	upstream_gene_variant	ENSG00000187231	SESTD1	protein_coding	-5.61072	1.80148e-07	-0.197035	0.000932624	1	PUTM
chr17:260182	rs7502594;rs11541508	T	C	0.76849	0.23151	coding_variant	ENSG00000187624	C17orf97	protein_coding	-5.09979	1.61636e-06	-0.252748	0.00595304	1	PUTM
chr1:174764460	rs72717612	G	A	0.91993	0.08007	upstream_gene_variant	ENSG00000223525	RABGAP1L-IT1	sense_intronic	5.41034	4.31212e-07	0.259764	0.00176323	1	PUTM
chr9:92157637	rs35804072	C	G	0.80695	0.19305	upstream_gene_variant	ENSG00000187764	SEMA4D	protein_coding	-4.70914	8.02872e-06	-0.152614	0.0398786	1	PUTM
chr6:28345570:C_CT	rs34235645;rs200231901	R	I	0.54419	0.45581	downstream_gene_variant	ENSG00000187987	ZSCAN23	protein_coding	5.89677	5.05331e-08	0.365243	0.00021709	1	PUTM
chr9:126794647:G_GA	rs28649641;rs66776004;rs200384816;rs10986179	R	I	0.87759	0.12241	upstream_gene_variant	ENSG00000224020	MIR181A2HG	antisense	-4.70839	8.05298e-06	-0.555084	0.0236275	1	PUTM
chr1:93673898:TG_T	rs2783502;rs66681598;rs200313568	D	R	0.8151	0.1849	downstream_gene_variant	ENSG00000223745	RP4-717I23.3	processed_transcript	6.65772	1.51688e-09	0.236881	5.83998e-06	1	PUTM
chr19:16831656	rs8109413	A	G	0.57654	0.42346	intron_variant	ENSG00000188039	NWD1	protein_coding	6.08392	2.16747e-08	0.354763	0.0001302	1	PUTM
chr17:27411828	rs55976212;rs57104115;rs72432234	A	C	0.6763	0.3237	intron_variant	ENSG00000221995	TIAF1	protein_coding	5.63333	1.63096e-07	0.193588	0.000369087	1	PUTM
chr19:9434872	rs28384491	C	T	0.89819	0.10181	coding_variant	ENSG00000188321	ZNF559	protein_coding	7.53586	2.23028e-11	0.430502	1.12384e-07	1	PUTM
chr6:29650842	rs2894112	T	A	0.81106	0.18894	downstream_gene_variant	ENSG00000214922	HLA-F-AS1	processed_transcript	5.44944	3.64117e-07	0.402828	0.00397835	1	PUTM
chr1:22352108	rs11801382	C	T	0.81324	0.18676	coding_variant	ENSG00000218510	LINC00339	lincRNA	-6.15931	1.53642e-08	-0.439489	7.91717e-05	1	PUTM
chr6:80473575	rs6936703;rs6936703	A	T	0.9467	0.0533	downstream_gene_variant	ENSG00000221470	AL132875.1	miRNA	5.61032	1.80461e-07	1.00631	0.000932081	1	PUTM
chr22:30952396	rs2267159	T	C	0.75432	0.24568	upstream_gene_variant	ENSG00000214491	SEC14L6	protein_coding	5.279	7.57673e-07	0.437772	0.00311328	1	PUTM
chr17:44316389	rs62073097	G	A	0.76222	0.23778	downstream_gene_variant	ENSG00000214401	KANSL1-AS1	antisense	-7.01916	2.72194e-10	-1.32131	1.4312e-06	1	PUTM
chr7:26442474	rs1229669	A	T	0.65874	0.34126	intron_variant	ENSG00000214870	AC004540.5	processed_transcript	7.96316	2.72733e-12	0.499224	1.33721e-08	1	PUTM
chr10:42788519	rs10736826	A	C	0.67255	0.32745	downstream_gene_variant	ENSG00000215146	RP11-313J2.1	pseudogene	-8.45852	2.32213e-13	-0.839707	7.27525e-10	1	PUTM
chr11:77840301	rs585486	G	C	0.87532	0.12468	downstream_gene_variant	ENSG00000188997	KCTD21	protein_coding	6.7641	9.17709e-10	0.31868	3.70663e-06	1	PUTM
chr3:139289534	rs295516	G	A	0.62546	0.37454	downstream_gene_variant	ENSG00000214280	RP11-553K23.2	pseudogene	-5.1419	1.3544e-06	-0.265695	0.00580089	1	PUTM
chr9:139868888	rs10120199	A	T	0.93015	0.06985	upstream_gene_variant	ENSG00000214402	LCNL1	protein_coding	-6.11138	1.91256e-08	-0.799978	7.6885e-05	1	PUTM
chr1:21646763	rs213019	A	G	0.71549	0.28451	upstream_gene_variant	ENSG00000189410	SH2D5	protein_coding	-5.02658	2.19416e-06	-0.271499	0.0106285	1	PUTM
chr22:42896000	rs881542	C	G	0.77281	0.22719	downstream_gene_variant	ENSG00000189306	RRP7A	protein_coding	-5.31826	6.40648e-07	-0.379664	0.00312572	1	PUTM
chr19:53952901	rs57791030	A	G	0.9331	0.0669	downstream_gene_variant	ENSG00000213799	ZNF845	protein_coding	5.02797	2.18144e-06	0.356759	0.0168407	1	PUTM
chr7:99931024:GT_G	rs200992503	R	D	0.9478	0.0522	downstream_gene_variant	ENSG00000214309	MBLAC1	protein_coding	-4.99303	2.522e-06	-0.54285	0.006363	1	PUTM
chr10:101946033	rs28372851	G	A	0.9481	0.0519	downstream_gene_variant	ENSG00000196072	BLOC1S2	protein_coding	-5.66727	1.40438e-07	-0.361893	0.000574813	1	PUTM
chr9:40787805	rs55877845;rs62561241;rs143671739	G	T	0.73722	0.26278	intron_variant	ENSG00000196409	ZNF658	protein_coding	-2.79495	0.00622368	-0.165433	0.0497894	1	PUTM
chr9:40790804	rs28479554	C	G	0.78744	0.21256	intron_variant	ENSG00000196409	ZNF658	protein_coding	-2.79495	0.00622368	-0.148556	0.0497894	1	PUTM
chr7:30612447	rs38486	C	T	0.8016	0.1984	intron_variant	ENSG00000196295	AC005154.6	processed_transcript	-5.96679	3.68634e-08	-0.159131	0.00017665	1	PUTM
chr20:49196930	rs718050	G	A	0.59445	0.40555	intron_variant	ENSG00000196396	PTPN1	protein_coding	-4.72497	7.53424e-06	-0.0993671	0.0362322	1	PUTM
chr19:57040739:G_GGA	rs146885132;rs3841262;rs76232650	R	I	0.51634	0.48366	coding_variant	ENSG00000196263	ZNF471	protein_coding	5.83045	6.80236e-08	0.100579	0.000423583	1	PUTM
chr7:115971447	rs76788506	G	A	0.89513	0.10487	upstream_gene_variant	ENSG00000214188	ST7-OT4	protein_coding	4.83196	4.88727e-06	0.402743	0.0165532	1	PUTM
chr16:28582142	rs193628	T	G	0.41778	0.41778	downstream_gene_variant	ENSG00000196502	SULT1A1	protein_coding	4.647	1.02925e-05	0.15865	0.0276045	1	PUTM
chr14:24873484	rs12890088	C	A	0.88165	0.11835	upstream_gene_variant	ENSG00000213983	AP1G2	protein_coding	4.81766	5.17988e-06	0.253159	0.0252208	1	PUTM
chr7:150124496:CGT_C	rs201534698	D	R	0.76016	0.23984	downstream_gene_variant	ENSG00000196456	ZNF775	protein_coding	4.90226	3.66688e-06	0.121132	0.0180191	1	PUTM
chr1:247288975:G_GCC	rs202028500	R	I	0.7915	0.2085	intron_variant	ENSG00000196418	ZNF124	protein_coding	5.52686	2.60053e-07	0.293875	0.00177877	1	PUTM
chr16:70049348	rs8049287;rs201389460	A	C	0.69827	0.30173	intron_variant	ENSG00000196696	PDXDC2P	processed_transcript	-6.13574	1.71125e-08	-0.237507	4.49031e-05	1	PUTM
chr3:48743490:A_AT	rs199855160;rs201304626	I	R	0.6967	0.3033	upstream_gene_variant	ENSG00000213672	NCKIPSD	protein_coding	5.73798	1.02698e-07	0.124203	0.000202213	1	PUTM
chr7:64302306	rs10237426	A	G	0.48341	0.48341	upstream_gene_variant	ENSG00000213640	RP11-797H7.3	pseudogene	-7.15547	1.41364e-10	-0.464158	5.76342e-07	1	PUTM
chr2:98164532	rs11688407;rs73959746	T	C	0.73319	0.26681	intron_variant	ENSG00000196912	ANKRD36B	pseudogene	-9.35647	2.54953e-15	-0.530876	6.29223e-12	1	PUTM
chr7:99816256	rs1727143;rs71569535	C	A	0.55972	0.44028	coding_variant	ENSG00000213413	PVRIG	protein_coding	6.59536	2.03388e-09	0.384779	5.1986e-06	1	PUTM
chr20:35647259:C_CAG	rs142338560;rs33954331	I	R	0.47832	0.47832	upstream_gene_variant	ENSG00000197122	SRC	protein_coding	-5.12908	1.42941e-06	-0.11538	0.00481854	1	PUTM
chr11:67293234	rs1871034	G	A	0.54831	0.45169	upstream_gene_variant	ENSG00000213402	PTPRCAP	protein_coding	4.84968	4.54677e-06	0.301348	0.0104212	1	PUTM
chr19:57963712:GGTTT	rs4024536	R	D	0.73519	0.26481	downstream_gene_variant	ENSG00000197128	ZNF772	protein_coding	5.03417	2.12595e-06	0.103675	0.0117607	1	PUTM
chr2:68267836	rs12172895	C	T	0.86574	0.13426	downstream_gene_variant	ENSG00000197223	C1D	protein_coding	-5.6562	1.47465e-07	-0.22773	0.000844384	1	PUTM
chr4:152285:T_TA	rs34009669;rs34833654	R	I	0.58182	0.41818	downstream_gene_variant	ENSG00000211553	AC118278.1	miRNA	5.26765	7.95229e-07	0.518674	0.00207873	1	PUTM
chr3:45733518	rs13092055	C	T	0.94397	0.05603	intron_variant	ENSG00000211456	SACM1L	protein_coding	5.0884	1.69531e-06	0.193613	0.00894444	1	PUTM
chr6:155256729	rs9384256	G	A	0.60202	0.39798	downstream_gene_variant	ENSG00000213079	SCAF8	protein_coding	-4.78268	5.96932e-06	-0.0605969	0.0314404	1	PUTM
chr10:29789714	rs2025854	T	A	0.58536	0.41464	intron_variant	ENSG00000197321	SVIL	protein_coding	4.94983	3.01506e-06	0.174334	0.0220763	1	PUTM
chr20:62336258	rs6062497	T	C	0.59328	0.40672	upstream_gene_variant	ENSG00000197457	STMN3	protein_coding	-5.34596	5.68917e-07	-0.140143	0.00289181	1	PUTM
chr20:62337406	rs6011040	G	A	0.59328	0.40672	upstream_gene_variant	ENSG00000197457	STMN3	protein_coding	-5.34596	5.68917e-07	-0.140143	0.00289181	1	PUTM
chr20:25570985	rs6138609	T	A	0.6196	0.3804	downstream_gene_variant	ENSG00000197586	ENTPD6	protein_coding	4.86271	4.31133e-06	0.0995984	0.0179481	1	PUTM
chr11:45828895	rs10444288	G	C	0.81716	0.18284	downstream_gene_variant	ENSG00000205106	CTD-2210P24.4	protein_coding	-5.23764	9.03528e-07	-0.521171	0.00298254	1	PUTM
chr2:16367901:CA_C	rs11309148	R	D	0.58871	0.41129	downstream_gene_variant	ENSG00000197872	FAM49A	protein_coding	4.83612	4.80519e-06	0.118335	0.021263	1	PUTM
chr9:130289164	rs2251106	T	C	0.6871	0.3129	upstream_gene_variant	ENSG00000197958	RPL12	protein_coding	4.56168	1.44317e-05	0.166039	0.0491687	1	PUTM
chr2:95659291	rs67014278;rs67014278	C	T	0.46694	0.46694	upstream_gene_variant	ENSG00000204717	AC073464.11	pseudogene	-5.4056	4.40128e-07	-0.403918	0.000262317	1	PUTM
chr21:27588195	rs13049968	A	T	0.72782	0.27218	upstream_gene_variant	ENSG00000197934	AP001597.1	antisense	5.01559	2.29666e-06	0.366827	0.0141337	1	PUTM
chr9:79797163	rs4012479	C	T	0.53825	0.46175	intron_variant	ENSG00000197969	VPS13A	protein_coding	5.24916	8.60328e-07	0.134692	0.00476622	1	PUTM
chr16:81877470	rs72832062	T	C	0.71535	0.28465	intron_variant	ENSG00000197943	PLCG2	protein_coding	-9.50749	1.19001e-15	-0.881412	1.03078e-11	1	PUTM
chr6:31650592:AG_A	rs35183372	R	D	0.74993	0.25007	upstream_gene_variant	ENSG00000204428	LY6G5C	protein_coding	8.81121	3.96761e-14	0.415488	6.78778e-10	1	PUTM
chr7:64334166	rs867630	T	C	0.54525	0.45475	intron_variant	ENSG00000198039	ZNF273	protein_coding	5.80094	7.76054e-08	0.161385	0.000322994	1	PUTM
chr19:53731394	rs10403807	G	A	0.76758	0.23242	downstream_gene_variant	ENSG00000197928	ZNF677	protein_coding	5.35333	5.51191e-07	0.184049	0.00429488	1	PUTM
chr12:112523906	rs59594922	A	C	0.94364	0.05636	upstream_gene_variant	ENSG00000198270	TMEM116	protein_coding	-5.11031	1.54665e-06	-0.272062	0.00309793	1	PUTM
chr6:29266554	rs74834313	A	G	0.91792	0.08208	upstream_gene_variant	ENSG00000204619	PPP1R11	protein_coding	5.21069	1.01298e-06	0.19882	0.0120068	1	PUTM
chr19:51738917	rs35112940	G	A	0.77237	0.22763	upstream_gene_variant	ENSG00000204653	ASPDH	protein_coding	4.94504	3.07523e-06	0.250029	0.0150164	1	PUTM
chrX:2347905:GA_G	rs201820553	R	D	0.9467	0.0533	downstream_gene_variant	ENSG00000198223	CSF2RA	protein_coding	4.63632	1.07397e-05	0.864271	0.0477271	1	PUTM
chr6:32791299	rs2857103	C	A	0.64552	0.35448	intron_variant	ENSG00000204267	TAP2	protein_coding	8.44798	2.44765e-13	0.300267	3.46538e-09	1	PUTM
chr6:32793523	rs13501	G	A	0.64552	0.35448	coding_variant	ENSG00000204267	TAP2	protein_coding	8.44798	2.44765e-13	0.300267	3.46538e-09	1	PUTM
chr6:32796480	rs241451	T	C	0.64552	0.35448	coding_variant	ENSG00000204267	TAP2	protein_coding	8.44798	2.44765e-13	0.300267	3.46538e-09	1	PUTM
chr6:32797115	rs241443	T	G	0.64552	0.35448	intron_variant	ENSG00000204267	TAP2	protein_coding	8.44798	2.44765e-13	0.300267	3.46538e-09	1	PUTM
chr20:31214403	rs4911249	A	G	0.60074	0.39926	downstream_gene_variant	ENSG00000198547	C20orf203	processed_transcript	-5.03833	2.08943e-06	-0.289779	0.00669244	1	PUTM
chr17:43950322	rs9898399	A	G	0.59273	0.40727	downstream_gene_variant	ENSG00000204650	CRHR1-IT1	pseudogene	-4.89397	3.79359e-06	-0.109629	0.0212934	1	PUTM
chr1:1567089	rs28451771	C	T	0.87816	0.12184	downstream_gene_variant	ENSG00000198744	RP5-857K21.11	pseudogene	-4.99174	2.53548e-06	-0.779549	0.00432552	1	PUTM
chr17:76234153:CT_C	rs143736214	R	D	0.9415	0.0585	intron_variant,feature_truncation	ENSG00000204278	TMEM235	protein_coding	7.34643	5.61194e-11	0.818825	3.19656e-07	1	PUTM
chr1:183935831	rs7539021	G	A	0.63865	0.36135	intron_variant	ENSG00000198756	COLGALT2	protein_coding	5.08875	1.69285e-06	0.135877	0.00740962	1	PUTM
chr6:112436198	rs4947169	G	T	0.58389	0.41611	downstream_gene_variant	ENSG00000203778	FAM229B	protein_coding	4.90659	3.60218e-06	0.139448	0.0130903	1	PUTM
chr3:150300108:A_AT	rs149700247;rs35048163	R	I	0.66626	0.33374	upstream_gene_variant	ENSG00000198843	SELT	protein_coding	5.11354	1.52582e-06	0.132515	0.00623448	1	PUTM
chr10:135229891:TA_T	rs112144251;rs113109261;rs149480609	R	D	0.77056	0.22944	downstream_gene_variant	ENSG00000203772	SPRN	protein_coding	4.51812	1.71257e-05	0.249334	0.0483117	1	PUTM
chr1:38331912	rs28525112	G	C	0.55684	0.44316	intron_variant	ENSG00000204084	INPP5B	protein_coding	5.10351	1.59133e-06	0.123934	0.0072708	1	PUTM
chr12:51924169	rs7314038	T	G	0.86194	0.13806	downstream_gene_variant	ENSG00000199824	U6	snRNA	4.55876	1.45986e-05	0.725422	0.0469782	1	PUTM
chr14:102259359	rs61994025;rs149073216	C	T	0.94899	0.05101	downstream_gene_variant	ENSG00000202270	SNORD114-12	snoRNA	4.64909	1.02071e-05	1.1221	0.042625	1	PUTM
chr1:241783558:C_CAT	rs150049168;rs66720906	I	R	0.62726	0.37274	downstream_gene_variant	ENSG00000203668	CHML	protein_coding	4.7737	6.19021e-06	0.174159	0.0372155	1	PUTM
chr14:64862892	rs12587229	G	A	0.60633	0.39367	upstream_gene_variant	ENSG00000200693	U3	snoRNA	-5.23061	9.30892e-07	-0.510147	0.00357742	1	PUTM
chr17:48625928	rs8076632	C	G	0.60455	0.39545	coding_variant	ENSG00000006282	SPATA20	protein_coding	8.29626	1.53286e-11	0.460139	5.7988e-08	1	SNIG
chr11:17427557	rs739688	C	T	0.62288	0.37712	intron_variant	ENSG00000006071	ABCC8	protein_coding	4.94701	6.41673e-06	0.239717	0.0307361	1	SNIG
chr19:46148386	rs11670462	C	T	0.7033	0.2967	upstream_gene_variant	ENSG00000010310	GIPR	protein_coding	5.28845	1.82301e-06	0.397206	0.0092846	1	SNIG
chr8:27104727	rs10481349	G	A	0.64484	0.35516	intron_variant	ENSG00000015592	STMN4	protein_coding	6.63792	1.03365e-08	0.510161	6.39826e-05	1	SNIG
chrX:135462706	rs111894209	T	C	0.75355	0.24645	downstream_gene_variant	ENSG00000022267	FHL1	protein_coding	4.49451	3.24227e-05	0.138785	0.044646	1	SNIG
chr11:78447534	rs1783947;rs58721349	C	T	0.83231	0.16769	upstream_gene_variant	ENSG00000033327	GAB2	protein_coding	4.99902	5.30696e-06	0.188938	0.0240936	1	SNIG
chr5:6626673	rs10462820	G	C	0.67612	0.32388	intron_variant	ENSG00000037474	NSUN2	protein_coding	-7.05464	2.01839e-09	-0.273964	1.27482e-05	1	SNIG
chr4:177939580	rs114594410	G	A	0.92228	0.07772	downstream_gene_variant	ENSG00000038002	AGA	protein_coding	5.34355	1.48429e-06	0.580244	0.00830463	1	SNIG
chr14:88874915	rs140953078	T	C	0.68072	0.31928	intron_variant	ENSG00000042317	SPATA7	protein_coding	7.60513	2.31513e-10	0.385344	1.13974e-06	1	SNIG
chr1:9290707	rs34361557	A	G	0.61315	0.38685	upstream_gene_variant	ENSG00000049239	H6PD	protein_coding	5.19806	2.55043e-06	0.154341	0.00906167	1	SNIG
chr7:127056389	rs13233168	T	G	0.82061	0.17939	intron_variant	ENSG00000048405	ZNF800	protein_coding	-6.30388	3.79716e-08	-0.207594	0.000164683	1	SNIG
chr11:32170856	rs117872033	C	T	0.93977	0.06023	downstream_gene_variant	ENSG00000049449	RCN1	protein_coding	-5.67243	4.29837e-07	-0.379939	0.0019377	1	SNIG
chr9:139797675	rs17243893	T	C	0.9395	0.0605	downstream_gene_variant	ENSG00000054148	PHPT1	protein_coding	-5.11007	3.53032e-06	-0.428921	0.014319	1	SNIG
chr5:2136957	rs12054825	G	A	0.87512	0.12488	upstream_gene_variant	ENSG00000049656	CLPTM1L	protein_coding	5.16274	2.90662e-06	0.382466	0.0197185	1	SNIG
chr16:2982183	rs13336281	A	G	0.48523	0.48523	intron_variant	ENSG00000059122	FLYWCH1	protein_coding	-6.89149	3.82966e-09	-0.214782	1.48438e-05	1	SNIG
chr16:1874232	rs2437728	C	A	0.59564	0.40436	intron_variant	ENSG00000063854	HAGH	protein_coding	-5.69925	3.88187e-07	-0.163094	0.00199722	1	SNIG
chr11:46395047:TG_T	rs72347374;rs111511255;rs199553880	R	D	0.83975	0.16025	downstream_gene_variant	ENSG00000066336	SPI1	protein_coding	-5.10298	3.62369e-06	-0.415671	0.0106283	1	SNIG
chr12:50900388:A_AGT	rs35082997;rs67343637	I	R	0.67454	0.32546	intron_variant	ENSG00000066084	DIP2B	protein_coding	-4.75999	1.26245e-05	-0.167573	0.0425952	1	SNIG
chrX:23708292	rs74501533	A	C	0.91292	0.08708	upstream_gene_variant	ENSG00000067992	PDK3	protein_coding	4.78372	1.15918e-05	0.226614	0.0308574	1	SNIG
chr3:160367991	rs1920656	C	T	0.63806	0.36194	upstream_gene_variant	ENSG00000068885	IFT80	protein_coding	-5.35392	1.42784e-06	-0.183718	0.00479041	1	SNIG
chr2:85743336	rs10174551	G	T	0.84716	0.15284	downstream_gene_variant	ENSG00000068654	POLR1A	protein_coding	5.01679	4.97286e-06	0.150212	0.0198715	1	SNIG
chr22:17808508	rs57444243	G	A	0.89848	0.10152	upstream_gene_variant	ENSG00000069998	CECR5	protein_coding	4.80113	1.08875e-05	0.329762	0.0471865	1	SNIG
chr8:145611530	rs7010536;rs71516055;rs72697606	A	T	0.56624	0.43376	downstream_gene_variant	ENSG00000071894	CPSF1	protein_coding	5.04701	4.45138e-06	0.227819	0.00994439	1	SNIG
chr1:45006764	rs270754	G	C	0.71441	0.28559	downstream_gene_variant	ENSG00000070785	EIF2B3	protein_coding	5.02895	4.90319e-06	0.121648	0.0183821	2	SNIG
chr17:19512023:T_TCA	rs140553049	R	I	0.77066	0.22934	upstream_gene_variant	ENSG00000072210	ALDH3A2	protein_coding	5.96403	1.41085e-07	0.185243	0.000351302	1	SNIG
chr15:66030800	rs7167740	A	C	0.55745	0.44255	downstream_gene_variant	ENSG00000074621	SLC24A1	protein_coding	5.20484	2.48719e-06	0.169192	0.0106004	1	SNIG
chr3:12885815	rs7617901	A	G	0.79467	0.20533	downstream_gene_variant	ENSG00000075975	MKRN2	protein_coding	-5.07303	4.04576e-06	-0.1557	0.0211391	1	SNIG
chr11:89302947	rs148798743	G	A	0.64106	0.35894	upstream_gene_variant	ENSG00000077616	NAALAD2	protein_coding	-5.04989	4.40462e-06	-0.174713	0.0189751	1	SNIG
chr7:38741354	rs12701654	G	T	0.62161	0.37839	upstream_gene_variant	ENSG00000078053	AMPH	protein_coding	5.02105	4.89589e-06	0.195695	0.031647	1	SNIG
chr2:179061017	rs60811099	T	C	0.88805	0.11195	intron_variant	ENSG00000079156	OSBPL6	protein_coding	5.02471	4.83077e-06	0.214938	0.0229316	1	SNIG
chr8:17893093	rs378892	C	A	0.64179	0.35821	downstream_gene_variant	ENSG00000078674	PCM1	protein_coding	-5.6078	5.49216e-07	-0.101421	0.00428828	1	SNIG
chr8:18135326	rs36033035	C	G	0.57797	0.42203	downstream_gene_variant	ENSG00000078674	PCM1	protein_coding	5.08246	4.03258e-06	0.0816363	0.0314864	2	SNIG
chr1:40226046	rs12094291	G	A	0.60111	0.39889	intron_variant	ENSG00000084072	PPIE	protein_coding	-9.18074	4.90616e-13	-0.422614	1.96884e-09	1	SNIG
chr7:6028647	rs12531177	C	T	0.61088	0.38912	downstream_gene_variant	ENSG00000086232	EIF2AK1	protein_coding	-6.31435	3.64604e-08	-0.118705	0.000190105	1	SNIG
chrX:15509029	rs925653	G	A	0.61137	0.38863	intron_variant	ENSG00000087842	PIR	protein_coding	5.54751	6.89863e-07	0.182561	0.00185711	1	SNIG
chr20:19070725	rs13036281	C	G	0.882	0.118	upstream_gene_variant	ENSG00000089050	RBBP9	protein_coding	5.06229	4.2086e-06	0.262436	0.0223645	1	SNIG
chr20:3231988:C_CA	rs144617259	R	I	0.92809	0.07191	upstream_gene_variant	ENSG00000088876	ZNF343	protein_coding	4.86073	8.77854e-06	0.391127	0.0480186	1	SNIG
chr19:35073730	rs12609566	T	C	0.64795	0.35205	upstream_gene_variant	ENSG00000089335	ZNF302	protein_coding	5.1701	2.82857e-06	0.137895	0.014157	1	SNIG
chr3:132435823	rs11718115	C	T	0.70371	0.29629	upstream_gene_variant	ENSG00000091527	CDV3	protein_coding	-5.882	1.93262e-07	-0.125195	0.000929783	1	SNIG
chr14:23252607	rs8006653	C	G	0.79635	0.20365	downstream_gene_variant	ENSG00000092036	HAUS4	protein_coding	-4.87256	8.41024e-06	-0.430484	0.047644	1	SNIG
chr9:100985727	rs7036186	T	G	0.60079	0.39921	intron_variant	ENSG00000095383	TBC1D2	protein_coding	-5.20671	2.46997e-06	-0.23035	0.0119275	1	SNIG
chr1:171147200	rs79365007	A	G	0.92165	0.07835	upstream_gene_variant	ENSG00000094963	FMO2	protein_coding	5.14918	3.05595e-06	0.530763	0.0167344	1	SNIG
chr10:51797434:C_CT	rs141577209	R	I	0.80106	0.19894	upstream_gene_variant	ENSG00000099290	FAM21A	protein_coding	6.89968	3.70862e-09	0.644381	9.59791e-06	1	SNIG
chr19:17343560	rs6512178	G	A	0.9015	0.0985	downstream_gene_variant	ENSG00000099330	OCEL1	protein_coding	5.51277	7.86472e-07	0.468552	0.00405505	1	SNIG
chr22:21080404	rs6004060	G	A	0.93189	0.06811	upstream_gene_variant	ENSG00000099940	SNAP29	protein_coding	4.95403	6.25459e-06	0.382911	0.0168311	1	SNIG
chr22:18127300	rs35709877	G	A	0.79665	0.20335	intron_variant	ENSG00000099968	BCL2L13	protein_coding	4.96007	6.11822e-06	0.138861	0.031411	1	SNIG
chr22:29759526	rs112776192	A	G	0.87412	0.12588	upstream_gene_variant	ENSG00000100276	RASL10A	protein_coding	4.89141	7.85441e-06	0.524862	0.0261944	1	SNIG
chr22:36837247	rs73407625	G	A	0.89384	0.10616	downstream_gene_variant	ENSG00000100350	FOXRED2	protein_coding	-6.30878	3.72566e-08	-0.31205	0.000189413	1	SNIG
chr14:69964327	rs17107030	A	T	0.87134	0.12866	downstream_gene_variant	ENSG00000100678	SLC8A3	protein_coding	-5.26674	1.97644e-06	-0.287923	0.00997509	1	SNIG
chr14:91647935	rs11621210	T	G	0.60815	0.39185	downstream_gene_variant	ENSG00000100764	PSMC1	protein_coding	4.83446	9.65351e-06	0.142482	0.0445123	1	SNIG
chr14:70391498	rs61980635	G	C	0.91332	0.08668	downstream_gene_variant	ENSG00000100647	KIAA0247	protein_coding	-4.93598	6.67977e-06	-0.398325	0.0356098	1	SNIG
chr22:45772596:G_GT	rs139967502;rs77842489	R	I	0.8272	0.1728	regulatory_region_variant	ENSG00000100376	FAM118A	protein_coding	-7.31093	7.3685e-10	-0.687892	4.59574e-06	1	SNIG
chr14:77414632	rs79526500;rs181636936	C	G	0.9355	0.0645	upstream_gene_variant	ENSG00000100583	SAMD15	protein_coding	5.11143	3.51267e-06	0.627331	0.0205597	1	SNIG
chr20:3952221	rs7269586	G	A	0.49637	0.49637	intron_variant	ENSG00000101236	RNF24	protein_coding	5.27222	1.93658e-06	0.189104	0.0112341	1	SNIG
chr20:2227689	rs6137428	C	T	0.85648	0.14352	downstream_gene_variant	ENSG00000101298	SNPH	protein_coding	-5.07982	3.94601e-06	-0.301585	0.0235577	1	SNIG
chr20:61883358	rs58229940	C	T	0.83674	0.16326	intron_variant	ENSG00000101198	NKAIN4	protein_coding	-5.10801	3.55711e-06	-0.313216	0.0219758	1	SNIG
chr20:61484572	rs142615184;rs66463355;rs150564447	T	G	0.8482	0.1518	intron_variant	ENSG00000101190	TCFL5	protein_coding	-5.77703	2.88669e-07	-0.491043	0.00178686	1	SNIG
chr16:4740208	rs3747592	G	T	0.57781	0.42219	coding_variant	ENSG00000102858	MGRN1	protein_coding	5.69847	3.89337e-07	0.15984	0.00213396	1	SNIG
chr16:764753	rs3809666	C	G	0.76599	0.23401	upstream_gene_variant	ENSG00000103260	METRN	protein_coding	5.10032	3.65929e-06	0.286121	0.0169718	1	SNIG
chr16:20048764:ACT_A	rs138563701	R	D	0.8742	0.1258	upstream_gene_variant	ENSG00000103550	KNOP1	protein_coding	-7.21345	1.08119e-09	-0.595252	4.66424e-06	1	SNIG
chr15:66234325:C_CT	rs150612772	R	I	0.88646	0.11354	upstream_gene_variant	ENSG00000103742	IGDCC4	protein_coding	5.31076	1.67757e-06	0.263624	0.00638817	1	SNIG
chr8:82754140	rs4431553	A	C	0.65174	0.34826	coding_variant	ENSG00000104497	SNX16	protein_coding	5.10942	3.53868e-06	0.209766	0.0172935	1	SNIG
chr8:17197330	rs13251449	T	C	0.83971	0.16029	downstream_gene_variant	ENSG00000104219	ZDHHC2	protein_coding	-5.14039	3.15682e-06	-0.262507	0.020292	1	SNIG
chr8:75078893	rs2956041	T	C	0.72646	0.27354	downstream_gene_variant	ENSG00000104369	JPH1	protein_coding	-5.01247	5.05226e-06	-0.501701	0.0224118	1	SNIG
chr8:76151360	rs1382666	C	A	0.71632	0.28368	upstream_gene_variant	ENSG00000104369	JPH1	protein_coding	-5.61881	5.4958e-07	-0.48871	0.00243794	2	SNIG
chr8:21406200	rs1383575	C	G	0.62298	0.37702	upstream_gene_variant	ENSG00000104635	SLC39A14	protein_coding	-4.86745	8.56737e-06	-0.408894	0.0423828	1	SNIG
chr19:13461750:A_AG	rs79823083	R	I	0.85898	0.14102	downstream_gene_variant	ENSG00000104889	RNASEH2A	protein_coding	5.17877	2.73934e-06	0.483899	0.0103793	1	SNIG
chr8:591873	rs906890	G	A	0.8851	0.1149	intron_variant	ENSG00000104714	ERICH1	protein_coding	5.21414	2.4029e-06	0.277246	0.0149412	1	SNIG
chr19:10353002	rs10445618	G	A	0.65674	0.34326	upstream_gene_variant	ENSG00000105364	MRPL4	protein_coding	5.02302	4.86066e-06	0.16293	0.0227916	1	SNIG
chr19:40192792:A_AC	rs111807751;rs11410480;rs33926715	I	R	0.7379	0.2621	downstream_gene_variant	ENSG00000105204	DYRK1B	protein_coding	5.51155	7.90095e-07	0.196815	0.00366525	1	SNIG
chr19:58006952	rs10221524	A	G	0.70277	0.29723	downstream_gene_variant	ENSG00000105136	ZNF419	protein_coding	-5.27647	1.90615e-06	-0.230199	0.01048	1	SNIG
chr7:116442104	rs41744	A	G	0.56698	0.43302	downstream_gene_variant	ENSG00000105976	MET	protein_coding	5.75435	3.14739e-07	0.549696	0.00102731	1	SNIG
chr19:18512157	rs11671540	A	G	0.77991	0.22009	downstream_gene_variant	ENSG00000105705	SUGP1	protein_coding	-4.95911	6.13974e-06	-0.156858	0.0246265	1	SNIG
chr7:128471732	rs3807308	C	T	0.85689	0.14311	upstream_gene_variant	ENSG00000106344	RBM28	protein_coding	-5.30469	1.71594e-06	-0.184985	0.00746777	1	SNIG
chr9:107816813	rs1532677	G	T	0.63432	0.36568	upstream_gene_variant	ENSG00000106701	FSD1L	protein_coding	-4.88297	8.09869e-06	-0.156829	0.0417407	1	SNIG
chr7:66842908:AG_A	rs12698578;rs67269259;rs113912864	R	D	0.581	0.419	regulatory_region_variant	ENSG00000106610	STAG3L4	pseudogene	5.64663	4.74052e-07	0.291247	0.00315814	1	SNIG
chr9:77698266	rs2273768	A	C	0.56095	0.43905	intron_variant	ENSG00000106733	NMRK1	protein_coding	6.65748	9.5754e-09	0.285232	4.92559e-05	1	SNIG
chr17:35349179	rs75390325	C	T	0.83808	0.16192	intron_variant	ENSG00000108270	AATF	protein_coding	-5.37024	1.34331e-06	-0.33414	0.00444233	1	SNIG
chr17:44908263	rs9904865	T	C	0.67164	0.32836	non_coding_transcript_exon_variant	ENSG00000108379	WNT3	protein_coding	-6.82726	4.92626e-09	-0.433195	2.50303e-05	1	SNIG
chr10:3193412	rs76088740	C	T	0.9277	0.0723	missense_variant	ENSG00000107959	PITRM1	protein_coding	6.69078	8.40642e-09	0.299973	5.66929e-05	1	SNIG
chr17:4011602	rs4328477	A	G	0.77979	0.22021	downstream_gene_variant	ENSG00000108518	PFN1	protein_coding	4.9274	6.89153e-06	0.216621	0.0404119	1	SNIG
chr17:40450170	rs9916125	G	C	0.8628	0.1372	upstream_gene_variant	ENSG00000108785	HSD17B1P1	pseudogene	4.73133	1.3992e-05	0.812051	0.04178	1	SNIG
chr17:40817448	rs3817331	G	A	0.61564	0.38436	downstream_gene_variant	ENSG00000108786	HSD17B1	protein_coding	-4.98772	5.53082e-06	-0.216567	0.0165593	1	SNIG
chr17:5804327:CT_C	rs75849154;rs35150977	R	D	0.90541	0.09459	upstream_gene_variant	ENSG00000108561	C1QBP	protein_coding	-4.94497	6.46458e-06	-0.207775	0.0395891	1	SNIG
chr11:64620627:TG_T	rs3842268	D	R	0.81503	0.18497	coding_variant	ENSG00000110047	EHD1	protein_coding	-4.91334	7.25311e-06	-0.230278	0.0227385	1	SNIG
chr11:46937611	rs59613483	T	C	0.92833	0.07167	downstream_gene_variant	ENSG00000109920	FNBP4	protein_coding	-5.41909	1.11863e-06	-0.182438	0.00424407	1	SNIG
chr4:186364830	rs4862529	A	G	0.73241	0.26759	upstream_gene_variant	ENSG00000109775	UFSP2	protein_coding	5.50573	8.07616e-07	0.185451	0.00530361	1	SNIG
chr12:53439139	rs12368925	A	T	0.61112	0.38888	upstream_gene_variant	ENSG00000111077	TENC1	protein_coding	5.20556	2.48052e-06	0.204489	0.0124472	1	SNIG
chr12:4765271	rs4147674	G	A	0.54478	0.45522	upstream_gene_variant	ENSG00000111254	AKAP3	protein_coding	5.84418	2.23362e-07	0.335688	0.0011253	1	SNIG
chr12:31028521	rs11051128	T	C	0.85831	0.14169	upstream_gene_variant	ENSG00000110900	TSPAN11	protein_coding	-5.86753	2.0427e-07	-0.591918	0.00145338	1	SNIG
chr12:11170152	rs10845291	C	T	0.73523	0.26477	intron_variant	ENSG00000111215	PRR4	protein_coding	5.47241	9.15559e-07	0.192379	0.00592733	1	SNIG
chr6:87879378	rs9359738;rs201294677	T	C	0.48262	0.48262	upstream_gene_variant	ENSG00000111850	SMIM8	protein_coding	5.25976	2.02845e-06	0.199075	0.010479	1	SNIG
chr6:99306502	rs195858	G	A	0.60112	0.39888	downstream_gene_variant	ENSG00000112234	FBXL4	protein_coding	8.60634	4.56116e-12	0.255663	2.14283e-08	1	SNIG
chr6:135323026	rs9688342	A	T	0.47586	0.47586	intron_variant	ENSG00000112339	HBS1L	protein_coding	6.77483	6.04976e-09	0.204743	2.34549e-05	1	SNIG
chr6:25177975	rs7743008	A	G	0.55224	0.44776	upstream_gene_variant	ENSG00000112308	C6orf62	protein_coding	-5.47734	8.98735e-07	-0.11917	0.00573663	1	SNIG
chr6:1014835	rs845895	A	G	0.86934	0.13066	upstream_gene_variant	ENSG00000112685	EXOC2	protein_coding	5.51775	7.71841e-07	0.193908	0.00350107	1	SNIG
chr6:143955378	rs12215937	C	T	0.49254	0.49254	intron_variant	ENSG00000112419	PHACTR2	protein_coding	5.85124	2.17407e-07	0.212256	0.000944635	1	SNIG
chr5:128417417	rs257911	G	T	0.61128	0.38872	downstream_gene_variant	ENSG00000113396	SLC27A6	protein_coding	6.62424	1.09039e-08	0.654475	6.80733e-05	1	SNIG
chr3:53897929	rs9860367	A	C	0.62251	0.37749	downstream_gene_variant	ENSG00000113812	ACTR8	protein_coding	5.35404	1.42723e-06	0.140605	0.00621985	1	SNIG
chr3:53898555	rs2884631	A	G	0.62269	0.37731	downstream_gene_variant	ENSG00000113812	ACTR8	protein_coding	5.35404	1.42723e-06	0.140605	0.00621985	1	SNIG
chr3:53899565	rs709324	T	C	0.62313	0.37687	downstream_gene_variant	ENSG00000113812	ACTR8	protein_coding	5.35404	1.42723e-06	0.140605	0.00621985	1	SNIG
chr3:53899580	rs3017	A	G	0.62313	0.37687	downstream_gene_variant	ENSG00000113812	ACTR8	protein_coding	5.35404	1.42723e-06	0.140605	0.00621985	1	SNIG
chr3:132438301	rs3860503	T	C	0.82836	0.17164	intron_variant	ENSG00000113971	NPHP3	protein_coding	7.99531	4.99136e-11	0.321055	3.12509e-07	1	SNIG
chr3:101759866	rs1088048	G	A	0.92948	0.07052	upstream_gene_variant	ENSG00000114391	RPL24	protein_coding	-4.90313	7.52722e-06	-0.330502	0.034279	1	SNIG
chr3:195076877	rs6437374	G	C	0.60529	0.39471	missense_variant	ENSG00000114331	ACAP2	protein_coding	-6.66142	9.42912e-09	-0.16027	5.45663e-05	1	SNIG
chr3:156313307	rs7622185	T	C	0.8722	0.1278	upstream_gene_variant	ENSG00000114850	SSR3	protein_coding	5.02302	4.86069e-06	0.169027	0.0211731	1	SNIG
chr3:39479124	rs78956920	A	G	0.94028	0.05972	downstream_gene_variant	ENSG00000114742	WDR48	protein_coding	5.26782	1.96849e-06	0.242587	0.00899993	1	SNIG
chr2:98972687	rs112708953	G	C	0.94823	0.05177	upstream_gene_variant	ENSG00000115446	UNC50	protein_coding	4.72197	1.44696e-05	0.57495	0.0473736	1	SNIG
chr2:183417707	rs4666588	A	G	0.77191	0.22809	upstream_gene_variant	ENSG00000115252	PDE1A	protein_coding	-7.5377	3.01871e-10	-0.647246	1.53501e-06	1	SNIG
chr2:85940774	rs34218330	T	C	0.55628	0.44372	regulatory_region_variant	ENSG00000115523	GNLY	protein_coding	8.3821	1.09536e-11	1.0298	4.54027e-08	1	SNIG
chr1:41262018	rs61610330	C	T	0.62997	0.37003	intron_variant	ENSG00000117013	KCNQ4	protein_coding	-5.20559	2.48025e-06	-0.454713	0.0112058	1	SNIG
chr1:89455980	rs72726528	C	A	0.66637	0.33363	downstream_gene_variant	ENSG00000117226	GBP3	protein_coding	8.50604	6.74711e-12	0.743093	2.28255e-08	1	SNIG
chr3:158187811	rs6787172	G	T	0.58904	0.41096	downstream_gene_variant	ENSG00000118849	RARRES1	protein_coding	5.30976	1.68382e-06	0.324928	0.00780281	1	SNIG
chr2:20883216	rs10170771	T	C	0.73508	0.26492	downstream_gene_variant	ENSG00000118961	C2orf43	protein_coding	5.3288	1.56837e-06	0.273126	0.00719882	1	SNIG
chr2:20883561	rs12622106	C	T	0.73508	0.26492	downstream_gene_variant	ENSG00000118961	C2orf43	protein_coding	5.3288	1.56837e-06	0.273126	0.00719882	1	SNIG
chr2:20884546	rs10171934	A	C	0.73507	0.26493	3_prime_UTR_variant	ENSG00000118961	C2orf43	protein_coding	5.3288	1.56837e-06	0.273126	0.00719882	1	SNIG
chr2:20884586	rs10182643	G	C	0.73507	0.26493	3_prime_UTR_variant	ENSG00000118961	C2orf43	protein_coding	5.3288	1.56837e-06	0.273126	0.00719882	1	SNIG
chr2:20888265	rs13385191	A	G	0.73513	0.26487	intron_variant	ENSG00000118961	C2orf43	protein_coding	5.3288	1.56837e-06	0.273126	0.00719882	1	SNIG
chr14:75941958	rs74065211	C	T	0.81249	0.18751	upstream_gene_variant	ENSG00000119684	MLH3	protein_coding	4.74891	1.31372e-05	0.108379	0.048437	1	SNIG
chr14:75569583	rs175470	C	A	0.51951	0.48049	downstream_gene_variant	ENSG00000119718	EIF2B2	protein_coding	-5.03716	4.61524e-06	-0.16054	0.0169887	1	SNIG
chr2:47324449	rs6544956	C	T	0.92646	0.07354	upstream_gene_variant	ENSG00000119888	EPCAM	protein_coding	-5.94103	1.54112e-07	-1.13035	0.000792753	1	SNIG
chr11:130854650	rs11222416	C	T	0.56487	0.43513	regulatory_region_variant	ENSG00000120451	SNX19	protein_coding	5.99784	1.23893e-07	0.137657	0.000602988	1	SNIG
chr12:555500	rs11063010	G	A	0.70557	0.29443	downstream_gene_variant	ENSG00000120647	CCDC77	protein_coding	5.18668	2.66024e-06	0.208188	0.00843827	1	SNIG
chr13:43597977	rs2281778	C	G	0.74155	0.25845	intron_variant	ENSG00000120675	DNAJC15	protein_coding	6.05086	1.01021e-07	0.279523	0.000499549	1	SNIG
chr3:113890131:A_AT	rs113588519	R	I	0.94381	0.05619	upstream_gene_variant	ENSG00000121579	NAA50	protein_coding	4.80351	1.07944e-05	0.313443	0.0417204	1	SNIG
chr8:73809941	rs4385505	A	G	0.9479	0.0521	upstream_gene_variant	ENSG00000121039	RDH10	protein_coding	-5.5174	7.72866e-07	-0.959322	0.00353123	1	SNIG
chr7:99895309	rs111344110	C	G	0.80112	0.19888	upstream_gene_variant	ENSG00000121716	PILRB	protein_coding	-6.79067	5.68574e-09	-0.444205	1.5613e-05	1	SNIG
chr1:109473017	rs10607	C	T	0.77985	0.22015	coding_variant	ENSG00000121940	CLCC1	protein_coding	5.45665	9.71479e-07	0.142933	0.0040501	1	SNIG
chr10:81926339	rs11201950	C	T	0.75745	0.24255	coding_variant	ENSG00000122359	ANXA11	protein_coding	5.62891	5.07004e-07	0.314201	0.00263287	1	SNIG
chr7:6870635	rs10242703;rs10242703	G	A	0.49277	0.49277	downstream_gene_variant	ENSG00000122674	CCZ1	protein_coding	-5.07303	4.04584e-06	-0.233917	0.0217909	1	SNIG
chr12:26129901	rs16929805	A	T	0.9157	0.0843	intron_variant	ENSG00000123094	RASSF8	protein_coding	-4.88946	7.91015e-06	-0.274845	0.0471129	1	SNIG
chr7:74359066	rs117563269	G	A	0.92475	0.07525	intron_variant	ENSG00000123965	PMS2P5	pseudogene	5.43477	1.05471e-06	0.431684	0.00194911	1	SNIG
chr20:56990162:CTG_C	rs72428201;rs59828952	R	D	0.69605	0.30395	regulatory_region_variant	ENSG00000124164	VAPB	protein_coding	-5.98791	1.28713e-07	-0.227153	0.000627349	1	SNIG
chr6:42920416:A_AC	rs113557232;rs59824590	I	R	0.58351	0.41649	downstream_gene_variant	ENSG00000124587	PEX6	protein_coding	9.87644	3.41518e-14	0.553946	1.28342e-10	1	SNIG
chrX:120005338	rs73221013	C	T	0.68189	0.31811	upstream_gene_variant	ENSG00000125355	TMEM255A	protein_coding	-4.81328	1.04205e-05	-0.231412	0.0290004	1	SNIG
chr4:41546713	rs4547825	A	G	0.8131	0.1869	downstream_gene_variant	ENSG00000124406	ATP8A1	protein_coding	-4.96006	6.11852e-06	-0.165501	0.0344044	1	SNIG
chr6:3003970	rs4149358;rs138616686	A	G	0.67392	0.32608	coding_variant	ENSG00000124588	NQO2	protein_coding	5.6588	4.5267e-07	0.218387	0.00248018	1	SNIG
chrX:101015073	rs12389137	C	G	0.65202	0.34798	upstream_gene_variant	ENSG00000125962	ARMCX5	protein_coding	4.73329	1.38941e-05	0.0936514	0.0257457	1	SNIG
chr20:291166	rs2316545;rs34589157	A	C	0.59568	0.40432	downstream_gene_variant	ENSG00000125875	TBC1D20	protein_coding	4.91949	7.09275e-06	0.112313	0.029442	1	SNIG
chr1:27531666	rs72653265	C	A	0.9352	0.0648	downstream_gene_variant	ENSG00000126709	IFI6	protein_coding	4.7754	1.19441e-05	0.980951	0.0280328	1	SNIG
chr19:36273210	rs80303896	A	C	0.92911	0.07089	upstream_gene_variant	ENSG00000126243	LRFN3	protein_coding	4.86903	8.51836e-06	0.307825	0.0390993	1	SNIG
chr9:133932240	rs10901335	A	C	0.50692	0.49308	upstream_gene_variant	ENSG00000126878	AIF1L	protein_coding	-4.95804	6.16365e-06	-0.21272	0.0263558	1	SNIG
chr9:95625545	rs10739932	T	C	0.67422	0.32578	intron_variant	ENSG00000127081	ZNF484	protein_coding	5.21877	2.36195e-06	0.175855	0.0106619	1	SNIG
chr3:193245266	rs659400	A	T	0.50123	0.49877	intron_variant	ENSG00000127249	ATP13A4	protein_coding	-5.04301	4.51733e-06	-0.160082	0.0249447	1	SNIG
chr4:56293696:G_GAG	rs71664293	R	I	0.91871	0.08129	downstream_gene_variant	ENSG00000128039	SRD5A3	protein_coding	-5.12883	3.29437e-06	-0.596705	0.0175458	1	SNIG
chr2:174723300:AG_A	rs35170478;rs13027182;rs67457222	R	D	0.63183	0.36817	downstream_gene_variant	ENSG00000128656	CHN1	protein_coding	4.94185	6.5385e-06	0.198053	0.0293187	1	SNIG
chr15:40844222	rs12913296	G	A	0.55224	0.44776	intron_variant	ENSG00000128891	C15orf57	protein_coding	10.3662	5.38212e-15	0.446054	2.01507e-11	1	SNIG
chr15:40845952	rs1044474	A	G	0.55224	0.44776	3_prime_UTR_variant	ENSG00000128891	C15orf57	protein_coding	10.3662	5.38212e-15	0.446054	2.01507e-11	1	SNIG
chr17:8290552:G_GA	rs111743484;rs5819190;rs67239154	I	R	0.66089	0.33911	downstream_gene_variant	ENSG00000129255	MPDU1	protein_coding	4.96168	6.08243e-06	0.168586	0.0269817	1	SNIG
chr3:134211036	rs7627654	G	C	0.62062	0.37938	upstream_gene_variant	ENSG00000129055	ANAPC13	protein_coding	5.37381	1.3255e-06	0.181782	0.0058335	1	SNIG
chr15:25201037	rs220028	C	T	0.63713	0.36287	intron_variant	ENSG00000128739	SNRPN	protein_coding	-5.65979	4.50971e-07	-0.204239	0.00365647	1	SNIG
chr8:17516564	rs11203884	C	T	0.73505	0.26495	intron_variant	ENSG00000129422	MTUS1	protein_coding	4.99113	5.46242e-06	0.142983	0.0417711	1	SNIG
chr19:17414786	rs34139410	T	G	0.59609	0.40391	intron_variant	ENSG00000130312	MRPL34	protein_coding	-5.22422	2.31471e-06	-0.176335	0.012217	1	SNIG
chr19:45021210	rs10414398	G	A	0.91777	0.08223	upstream_gene_variant	ENSG00000130208	APOC1	protein_coding	5.79485	2.69686e-07	0.764754	0.00128398	1	SNIG
chr6:107102022	rs11968474	C	G	0.55777	0.44223	intron_variant	ENSG00000130348	QRSL1	protein_coding	5.6932	3.97215e-07	0.197115	0.00196939	1	SNIG
chr2:1124133:TC_T	rs10707641;rs63717460	R	D	0.94387	0.05613	downstream_gene_variant	ENSG00000130508	PXDN	protein_coding	-4.93442	6.71771e-06	-1.06291	0.0468627	1	SNIG
chr9:138016545:GAAAC	rs71979181;rs199826109	D	R	0.53514	0.46486	downstream_gene_variant	ENSG00000130558	OLFM1	protein_coding	-5.06875	4.10997e-06	-0.259793	0.0233693	1	SNIG
chr20:32561427	rs6059598	G	A	0.86715	0.13285	upstream_gene_variant	ENSG00000131069	ACSS2	protein_coding	5.15989	2.93739e-06	0.211636	0.00965226	1	SNIG
chr20:61607491	rs139274497	C	T	0.86857	0.13143	downstream_gene_variant	ENSG00000130706	ADRM1	protein_coding	-5.17194	2.80939e-06	-0.276039	0.0173312	1	SNIG
chr3:16406391	rs11709091	C	T	0.46958	0.46958	intron_variant	ENSG00000131378	RFTN1	protein_coding	-5.15797	2.95826e-06	-0.32669	0.0151493	1	SNIG
chr2:86426132	rs13032876;rs55724941	T	C	0.60787	0.39213	upstream_gene_variant	ENSG00000132313	MRPL35	protein_coding	5.9648	1.40668e-07	0.121814	0.00049684	1	SNIG
chr8:132311479	rs4380914	G	A	0.76478	0.23522	upstream_gene_variant	ENSG00000132294	EFR3A	protein_coding	-4.88405	8.0669e-06	-0.327735	0.0438194	1	SNIG
chr1:62483623	rs41313250	A	G	0.86433	0.13567	splice_region_variant	ENSG00000132849	INADL	protein_coding	5.27464	1.91922e-06	0.20339	0.0104732	1	SNIG
chr20:56151067	rs6015034	G	T	0.92327	0.07673	downstream_gene_variant	ENSG00000132819	RBM38	protein_coding	-4.99572	5.53408e-06	-0.358418	0.0312952	2	SNIG
chr13:27116728	rs9512258	A	T	0.88321	0.11679	downstream_gene_variant	ENSG00000132932	ATP8A2	protein_coding	5.38934	1.25059e-06	0.294165	0.0096058	1	SNIG
chr8:86112412	rs4150926	G	A	0.85827	0.14173	downstream_gene_variant	ENSG00000133739	LRRCC1	protein_coding	-5.40505	1.17912e-06	-0.251043	0.0028004	1	SNIG
chr14:71249471	rs55717811	C	G	0.69029	0.30971	upstream_gene_variant	ENSG00000134007	ADAM20	protein_coding	4.97897	5.71058e-06	0.298332	0.0262915	1	SNIG
chr14:71258159	rs17108546	A	G	0.6903	0.3097	upstream_gene_variant	ENSG00000134007	ADAM20	protein_coding	4.97897	5.71058e-06	0.298332	0.0262915	1	SNIG
chr11:10472064	rs7938316	C	T	0.61617	0.38383	splice_donor_variant	ENSG00000133805	AMPD3	protein_coding	-5.41993	1.11512e-06	-0.205503	0.00712226	1	SNIG
chr3:4391831	rs2662123;rs74396695	T	C	0.86811	0.13189	upstream_gene_variant	ENSG00000134107	BHLHE40	protein_coding	-5.34186	1.49366e-06	-0.38556	0.0089948	1	SNIG
chr1:110270093	rs11101994	C	A	0.60614	0.39386	downstream_gene_variant	ENSG00000134202	GSTM3	protein_coding	6.93068	3.28392e-09	0.279523	1.39567e-05	1	SNIG
chr12:49278643	rs4760647	G	A	0.61939	0.38061	downstream_gene_variant	ENSG00000134285	FKBP11	protein_coding	4.82754	9.89775e-06	0.218259	0.040462	1	SNIG
chr18:55815824	rs576416	G	A	0.63441	0.36559	upstream_gene_variant	ENSG00000134440	NARS	protein_coding	5.17704	2.75685e-06	0.11094	0.0143797	1	SNIG
chr16:66434280	rs2880989	T	C	0.70522	0.29478	downstream_gene_variant	ENSG00000135720	DYNC1LI2	protein_coding	-4.78588	1.15022e-05	-0.206181	0.0321488	1	SNIG
chr2:99580641	rs6716913	T	C	0.71121	0.28879	downstream_gene_variant	ENSG00000135951	TSGA10	protein_coding	5.77448	2.91494e-07	0.247123	0.00107911	1	SNIG
chr13:51496320	rs7988945	A	G	0.58138	0.41862	intron_variant	ENSG00000136104	RNASEH2B	protein_coding	5.43296	1.06189e-06	0.21516	0.00378138	1	SNIG
chr13:52744910	rs4369550	G	A	0.62188	0.37812	upstream_gene_variant	ENSG00000136108	CKAP2	protein_coding	-4.75434	1.28835e-05	-0.161343	0.0371948	1	SNIG
chr13:78782633	rs9544749	A	C	0.46638	0.46638	upstream_gene_variant	ENSG00000136160	EDNRB	protein_coding	4.8603	8.79195e-06	0.297149	0.035836	1	SNIG
chr7:23315040	rs28403326;rs67893467;rs189107112	T	C	0.82032	0.17968	downstream_gene_variant	ENSG00000136243	NUPL2	protein_coding	5.29026	1.81076e-06	0.36981	0.0097926	1	SNIG
chr17:62407953	rs6504217	G	A	0.70976	0.29024	upstream_gene_variant	ENSG00000136478	TEX2	protein_coding	-5.13774	3.18781e-06	-0.139359	0.00870592	1	SNIG
chr2:160879888	rs1543063	C	T	0.74083	0.25917	downstream_gene_variant	ENSG00000136536	2007-03-01	protein_coding	5.21071	2.43364e-06	0.119913	0.0120052	1	SNIG
chr9:130366819	rs35637556;rs10124356;rs201369431	A	T	0.78517	0.21483	downstream_gene_variant	ENSG00000136895	GARNL3	protein_coding	5.21988	2.35228e-06	0.224079	0.0088587	1	SNIG
chr9:106888838:ATTAT	rs10605544;rs146077014	D	R	0.5487	0.4513	intron_variant	ENSG00000136824	SMC2	protein_coding	-6.35512	3.11202e-08	-0.174379	0.000203371	1	SNIG
chr9:101050828:TG_T	rs1044637;rs59543345	R	D	0.76847	0.23153	upstream_gene_variant	ENSG00000136936	XPA	protein_coding	-5.00727	5.1492e-06	-0.154313	0.0207822	1	SNIG
chr11:119780939:G_GCT	rs74682324;rs67571594	R	I	0.82267	0.17733	upstream_gene_variant	ENSG00000137700	SLC37A4	processed_transcript	5.16637	2.86784e-06	0.331003	0.0127447	1	SNIG
chr15:45570241	rs2461705	G	A	0.73135	0.26865	downstream_gene_variant	ENSG00000137860	SLC28A2	protein_coding	7.36952	5.85134e-10	0.552495	1.84551e-06	1	SNIG
chr10:104199573	rs11191286	C	T	0.77838	0.22162	downstream_gene_variant	ENSG00000138175	ARL3	protein_coding	4.69316	1.604e-05	0.162865	0.049307	1	SNIG
chr1:89385758:C_CA	rs74347213;rs74874590;rs142581587;rs71584937	R	I	0.64443	0.35557	downstream_gene_variant	ENSG00000137944	CCBL2	protein_coding	5.91023	1.73443e-07	0.242488	0.00060202	1	SNIG
chr2:216179251	rs7594345	C	T	0.52259	0.47741	intron_variant	ENSG00000138363	ATIC	protein_coding	-6.54914	1.46193e-08	-0.149187	6.84766e-05	1	SNIG
chr2:215701116	rs189678525	A	C	0.7445	0.2555	upstream_gene_variant	ENSG00000138376	BARD1	protein_coding	5.18062	2.72065e-06	0.25143	0.0137365	1	SNIG
chr12:51539309	rs10876143	T	A	0.66771	0.33229	downstream_gene_variant	ENSG00000139629	GALNT6	protein_coding	5.95354	1.46887e-07	0.289819	0.000561548	1	SNIG
chr14:25875707	rs79542075	C	T	0.91202	0.08798	upstream_gene_variant	ENSG00000139899	CBLN3	protein_coding	-4.91165	7.29777e-06	-0.751776	0.039043	1	SNIG
chr14:52125507	rs8014336	C	A	0.84689	0.15311	intron_variant	ENSG00000139926	FRMD6	protein_coding	4.93649	6.66735e-06	0.24411	0.0400575	1	SNIG
chr16:57617696	rs6499893	G	C	0.73759	0.26241	downstream_gene_variant	ENSG00000140853	NLRC5	protein_coding	4.93674	6.66118e-06	0.265178	0.0322002	1	SNIG
chr17:36907407	rs2075059	C	A	0.86966	0.13034	upstream_gene_variant	ENSG00000141141	DDX52	protein_coding	-5.05869	4.26463e-06	-0.144122	0.0156128	1	SNIG
chr16:85375377	rs62048476	A	G	0.85991	0.14009	upstream_gene_variant	ENSG00000140968	IRF8	protein_coding	4.96625	5.98184e-06	0.708573	0.0429915	1	SNIG
chr17:66879927	rs34931250	C	T	0.93537	0.06463	splice_region_variant	ENSG00000141338	ABCA8	protein_coding	-5.22778	2.2843e-06	-0.534472	0.0104438	1	SNIG
chr17:402436	rs8067220	G	A	0.68524	0.31476	downstream_gene_variant	ENSG00000141252	VPS53	protein_coding	-5.24372	2.15302e-06	-0.0962149	0.00978333	1	SNIG
chr1:36911913	rs6662907	T	C	0.70322	0.29678	upstream_gene_variant	ENSG00000142686	C1orf216	protein_coding	4.57783	2.41714e-05	0.199744	0.0472793	1	SNIG
chr11:326718	rs9704354	G	A	0.61014	0.38986	intron_variant	ENSG00000142089	IFITM3	protein_coding	5.29666	1.7681e-06	0.540676	0.00625909	1	SNIG
chr1:34505481	rs1972830	C	T	0.57673	0.42327	downstream_gene_variant	ENSG00000142920	ADC	protein_coding	-4.87226	8.41931e-06	-0.189605	0.025561	1	SNIG
chr1:63868348	rs11208206	G	A	0.64858	0.35142	downstream_gene_variant	ENSG00000142856	ITGB3BP	protein_coding	-8.69691	3.20447e-12	-0.508884	1.65543e-08	1	SNIG
chr1:21780651	rs2010202	G	A	0.56151	0.43849	intron_variant	ENSG00000142794	NBPF3	protein_coding	-4.89563	7.73509e-06	-0.232488	0.0412357	1	SNIG
chr1:150672262	rs1932864	C	T	0.8824	0.1176	downstream_gene_variant	ENSG00000143437	ARNT	protein_coding	-4.71403	1.48866e-05	-0.177565	0.0491406	1	SNIG
chr1:154391882	rs35717427	G	A	0.87284	0.12716	upstream_gene_variant	ENSG00000143545	RAB13	protein_coding	-4.96979	5.90502e-06	-0.357494	0.0238445	1	SNIG
chr2:95822447	rs3112998	G	A	0.47016	0.47016	intron_variant	ENSG00000144026	ZNF514	protein_coding	4.7828	1.16303e-05	0.217576	0.00964156	1	SNIG
chr2:95961417	rs3755526	T	G	0.73888	0.26112	upstream_gene_variant	ENSG00000144026	ZNF514	protein_coding	-4.89614	7.94029e-06	-0.244043	0.0065825	2	SNIG
chr2:55144454	rs10153802	A	C	0.57557	0.42443	upstream_gene_variant	ENSG00000143947	RPS27A	protein_coding	-5.52238	7.5847e-07	-0.18586	0.00381055	1	SNIG
chr2:88469863	rs6547758	C	G	0.69421	0.30579	5_prime_UTR_variant	ENSG00000144115	THNSL2	protein_coding	10.2741	7.6017e-15	0.988146	1.28165e-11	1	SNIG
chr2:73827099	rs6732440	G	T	0.63433	0.36567	downstream_gene_variant	ENSG00000144034	TPRKB	protein_coding	-5.1273	3.31302e-06	-0.235983	0.00962763	1	SNIG
chr2:217238775	rs72944686	A	T	0.94621	0.05379	upstream_gene_variant	ENSG00000144583	2004-03-01	protein_coding	-4.9181	7.12874e-06	-0.566568	0.0335978	1	SNIG
chr3:196756140	rs13316391	C	T	0.70774	0.29226	downstream_gene_variant	ENSG00000145016	KIAA0226	protein_coding	-4.9433	6.50387e-06	-0.123339	0.0221977	1	SNIG
chr3:66293851	rs1678092	T	C	0.67095	0.32905	intron_variant	ENSG00000144741	SLC25A26	protein_coding	6.87233	4.12852e-09	0.236846	2.47505e-05	1	SNIG
chr5:137583916	rs35859059	G	C	0.57867	0.42133	upstream_gene_variant	ENSG00000146021	KLHL3	protein_coding	4.75963	1.26412e-05	0.151143	0.0459127	1	SNIG
chr4:169799448	rs62333013	G	A	0.58907	0.41093	intron_variant	ENSG00000145439	CBR4	protein_coding	-5.53734	7.16848e-07	-0.152573	0.00346237	1	SNIG
chrX:70257921	rs3123576	G	A	0.5597	0.4403	downstream_gene_variant	ENSG00000147164	SNX12	protein_coding	-6.41079	2.50639e-08	-0.142032	5.10552e-05	1	SNIG
chr7:156762965:CT_C	rs71189969	D	R	0.58553	0.41447	coding_variant	ENSG00000146909	NOM1	protein_coding	-5.56405	6.48063e-07	-0.230616	0.00380219	1	SNIG
chr8:144658370	rs896955	C	T	0.88434	0.11566	coding_variant	ENSG00000147813	NAPRT1	protein_coding	6.55163	1.44779e-08	0.669647	6.41224e-05	1	SNIG
chr9:116026255	rs1143245	G	C	0.83781	0.16219	downstream_gene_variant	ENSG00000148225	WDR31	protein_coding	5.16409	2.89219e-06	0.262108	0.014727	1	SNIG
chr9:136295815	rs3118669	T	A	0.64199	0.35801	upstream_gene_variant	ENSG00000148290	SURF1	protein_coding	5.28748	1.8296e-06	0.240197	0.0103958	1	SNIG
chr10:72207516:TA_T	rs201475882;rs34717077	D	R	0.86944	0.13056	downstream_gene_variant	ENSG00000148730	EIF4EBP2	protein_coding	5.26066	2.02165e-06	0.221141	0.0129285	1	SNIG
chr11:34893286	rs56061305	A	G	0.61552	0.38448	intron_variant	ENSG00000149089	APIP	protein_coding	-7.76031	1.25723e-10	-0.322912	6.75383e-07	1	SNIG
chr11:64153749	rs4930323	C	T	0.92314	0.07686	upstream_gene_variant	ENSG00000149743	TRPT1	protein_coding	4.8987	7.64935e-06	0.312316	0.023101	1	SNIG
chr11:64936810	rs1195958	T	C	0.86567	0.13433	downstream_gene_variant	ENSG00000149809	TM7SF2	protein_coding	4.7568	1.27702e-05	0.293965	0.0392556	1	SNIG
chr11:64936931	rs1195959;rs139311625	G	T	0.86567	0.13433	downstream_gene_variant	ENSG00000149809	TM7SF2	protein_coding	4.7568	1.27702e-05	0.293965	0.0392556	1	SNIG
chr16:31035381:GC_G	rs151024265	R	D	0.61043	0.38957	downstream_gene_variant	ENSG00000149923	PPP4C	protein_coding	4.96452	6.01971e-06	0.213083	0.0126294	1	SNIG
chr1:198097051	rs2226273	T	C	0.70434	0.29566	regulatory_region_variant	ENSG00000151414	NEK7	protein_coding	5.03908	4.58279e-06	0.307507	0.0177858	1	SNIG
chr13:44391936	rs12866387;rs184423387;rs12866387;rs184423387	T	C	0.59314	0.40686	downstream_gene_variant	ENSG00000151773	CCDC122	protein_coding	5.19778	2.55311e-06	0.251281	0.0107001	1	SNIG
chr4:44613509	rs969086	G	C	0.59011	0.40989	upstream_gene_variant	ENSG00000151806	GUF1	protein_coding	-5.12385	3.35537e-06	-0.0967488	0.0170185	1	SNIG
chr4:183246106	rs7678533	C	A	0.76156	0.23844	upstream_gene_variant	ENSG00000151718	WWC2	protein_coding	-4.91997	7.0803e-06	-0.120052	0.0471619	1	SNIG
chr13:25555855	rs2151432	T	C	0.70535	0.29465	upstream_gene_variant	ENSG00000151849	CENPJ	protein_coding	4.94215	6.53119e-06	0.226859	0.0421523	1	SNIG
chr1:181336332	rs76898054	G	C	0.94272	0.05728	downstream_gene_variant	ENSG00000153029	MR1	protein_coding	6.39625	2.65217e-08	1.10388	0.000116059	1	SNIG
chr6:46631801	rs6901132	A	G	0.63759	0.36241	intron_variant	ENSG00000153291	SLC25A27	protein_coding	-8.05145	4.0038e-11	-0.320949	1.76367e-07	1	SNIG
chr12:72196335	rs113902979	G	A	0.94565	0.05435	upstream_gene_variant	ENSG00000153233	PTPRR	protein_coding	5.22741	2.28749e-06	0.865638	0.0138759	1	SNIG
chr5:17403662	rs2173758	T	C	0.90667	0.09333	upstream_gene_variant	ENSG00000154153	FAM134B	protein_coding	-5.06219	4.21022e-06	-0.310624	0.0188702	1	SNIG
chr9:12748633	rs7019486	C	T	0.74257	0.25743	upstream_gene_variant	ENSG00000153714	LURAP1L	protein_coding	5.74675	3.23988e-07	0.496121	0.00195495	1	SNIG
chr9:12748818	rs7019981	G	A	0.74262	0.25738	upstream_gene_variant	ENSG00000153714	LURAP1L	protein_coding	5.74675	3.23988e-07	0.496121	0.00195495	1	SNIG
chr17:20318341	rs144254595;rs201528010	G	T	0.83558	0.16442	downstream_gene_variant	ENSG00000154898	CCDC144CP	pseudogene	-7.25325	9.24523e-10	-0.438054	2.62842e-06	1	SNIG
chr2:170595303:T_TCT	rs138780478	R	I	0.90009	0.09991	upstream_gene_variant	ENSG00000154479	CCDC173	protein_coding	5.97967	1.3286e-07	0.858255	0.000737906	1	SNIG
chr16:50087684	rs12598013	A	G	0.82625	0.17375	upstream_gene_variant	ENSG00000155393	HEATR3	protein_coding	5.48584	8.7043e-07	0.234797	0.00339729	1	SNIG
chr10:100228332	rs4145260	C	T	0.65278	0.34722	downstream_gene_variant	ENSG00000155252	PI4K2A	protein_coding	4.85554	8.94502e-06	0.12567	0.0373812	1	SNIG
chr5:56004326	rs4700451	T	C	0.83209	0.16791	upstream_gene_variant	ENSG00000155542	SETD9	protein_coding	6.01656	1.15285e-07	0.477824	0.000546104	1	SNIG
chr5:56005859	rs4699992	C	G	0.83209	0.16791	upstream_gene_variant	ENSG00000155542	SETD9	protein_coding	6.01656	1.15285e-07	0.477824	0.000546104	1	SNIG
chr21:30249595	rs139466226	G	A	0.88856	0.11144	intron_variant	ENSG00000156239	N6AMT1	protein_coding	5.19332	2.59561e-06	0.348252	0.0129028	1	SNIG
chr21:30376145	rs2150403	C	T	0.74627	0.25373	downstream_gene_variant	ENSG00000156253	RWDD2B	protein_coding	-4.83964	9.47454e-06	-0.243427	0.0461221	1	SNIG
chr21:30386936	rs9980192	G	A	0.74627	0.25373	intron_variant	ENSG00000156253	RWDD2B	protein_coding	-4.83964	9.47454e-06	-0.243427	0.0461221	1	SNIG
chr21:30388553	rs7280043	A	G	0.74627	0.25373	intron_variant	ENSG00000156253	RWDD2B	protein_coding	-4.83964	9.47454e-06	-0.243427	0.0461221	1	SNIG
chr21:30389622	rs7275747;rs75078264	G	A	0.74627	0.25373	intron_variant	ENSG00000156253	RWDD2B	protein_coding	-4.83964	9.47454e-06	-0.243427	0.0461221	1	SNIG
chr21:30390157	rs10854321	G	A	0.74627	0.25373	intron_variant	ENSG00000156253	RWDD2B	protein_coding	-4.83964	9.47454e-06	-0.243427	0.0461221	1	SNIG
chr21:30392826	rs9982332	G	C	0.74627	0.25373	upstream_gene_variant	ENSG00000156253	RWDD2B	protein_coding	-4.83964	9.47454e-06	-0.243427	0.0461221	1	SNIG
chr21:30393664	rs6516886	T	A	0.74627	0.25373	upstream_gene_variant	ENSG00000156253	RWDD2B	protein_coding	-4.83964	9.47454e-06	-0.243427	0.0461221	1	SNIG
chr21:30400110	rs8133768	A	G	0.74627	0.25373	upstream_gene_variant	ENSG00000156253	RWDD2B	protein_coding	-4.83964	9.47454e-06	-0.243427	0.0461221	1	SNIG
chr21:30410350	rs2832155	C	A	0.74627	0.25373	upstream_gene_variant	ENSG00000156253	RWDD2B	protein_coding	-4.83964	9.47454e-06	-0.243427	0.0461221	1	SNIG
chr3:11979728	rs116181013	G	A	0.93034	0.06966	downstream_gene_variant	ENSG00000157103	SLC6A1	protein_coding	-4.85063	9.10528e-06	-0.447388	0.0457814	1	SNIG
chr9:96640462:CT_C	rs199904380	R	D	0.91974	0.08026	downstream_gene_variant	ENSG00000157303	SUSD3	protein_coding	4.82909	9.84255e-06	1.24541	0.0472443	1	SNIG
chr3:12291417	rs6804173	T	C	0.83209	0.16791	upstream_gene_variant	ENSG00000157150	TIMP4	protein_coding	-5.56636	6.42451e-07	-0.476525	0.00305743	1	SNIG
chr1:3324327	rs56021162	C	G	0.90343	0.09657	downstream_gene_variant	ENSG00000157916	RER1	protein_coding	5.03344	4.67857e-06	0.215842	0.0200477	1	SNIG
chr1:159273233:CT_C	rs200272822;rs3835722	R	D	0.83467	0.16533	upstream_gene_variant	ENSG00000158716	DUSP23	protein_coding	4.84346	9.34449e-06	0.339593	0.03849	1	SNIG
chr16:68317497:AC_A	rs201220344;rs55974400;rs66469764	D	R	0.6062	0.3938	upstream_gene_variant	ENSG00000159714	ZDHHC1	protein_coding	-5.10153	3.64308e-06	-0.278035	0.00621873	1	SNIG
chr9:100149826	rs10981890	A	G	0.46666	0.46666	upstream_gene_variant	ENSG00000159712	ANKRD18CP	pseudogene	5.09079	3.79002e-06	0.279915	0.0127875	1	SNIG
chr21:44798239	rs1034360	A	C	0.63677	0.36323	downstream_gene_variant	ENSG00000160226	C21orf2	protein_coding	4.88303	8.09689e-06	0.201508	0.0430593	1	SNIG
chr17:42705926	rs8077795	T	G	0.80307	0.19693	upstream_gene_variant	ENSG00000161692	DBF4B	protein_coding	5.83104	2.3487e-07	0.338472	0.000967195	1	SNIG
chr19:52368646:GC_G	rs11351230;rs201635317	R	D	0.8946	0.1054	intron_variant	ENSG00000161551	ZNF577	protein_coding	5.61014	5.44373e-07	0.336757	0.00370664	1	SNIG
chr1:54942113	rs7553172	T	A	0.75554	0.24446	downstream_gene_variant	ENSG00000162396	PARS2	protein_coding	-4.88773	7.96011e-06	-0.350077	0.0385986	1	SNIG
chr1:213033477:GGT_G	rs71679699	D	R	0.56592	0.43408	intron_variant	ENSG00000162769	FLVCR1	protein_coding	-5.25138	2.0926e-06	-0.135866	0.00841017	1	SNIG
chr2:61180435	rs35230012	T	C	0.88417	0.11583	intron_variant	ENSG00000162927	PUS10	protein_coding	-4.85639	8.91756e-06	-0.277693	0.0353225	1	SNIG
chr2:43015612	rs3816181	T	G	0.73827	0.26173	intron_variant	ENSG00000162882	HAAO	protein_coding	6.06009	9.749e-08	0.422873	0.00055852	1	SNIG
chr1:179566848	rs55635521	T	C	0.6738	0.3262	intron_variant	ENSG00000162782	TDRD5	protein_coding	-5.62937	5.06125e-07	-0.392611	0.0028429	1	SNIG
chr2:152685113	rs56229257	T	A	0.86376	0.13624	upstream_gene_variant	ENSG00000162980	ARL5A	protein_coding	-5.72985	3.45532e-07	-0.217764	0.00158495	1	SNIG
chr4:80638359	rs7666572	T	G	0.94764	0.05236	upstream_gene_variant	ENSG00000163291	PAQR3	protein_coding	5.42789	1.08231e-06	0.385329	0.00530656	1	SNIG
chr4:87679642	rs1420624	C	A	0.66042	0.33958	intron_variant	ENSG00000163629	PTPN13	protein_coding	-5.58267	6.0402e-07	-0.19104	0.00315721	1	SNIG
chr3:113309149	rs6808932	A	C	0.6082	0.3918	downstream_gene_variant	ENSG00000163607	GTPBP8	protein_coding	-4.91882	7.10994e-06	-0.217266	0.0331181	1	SNIG
chr4:39454321	rs6531717	A	G	0.69333	0.30667	downstream_gene_variant	ENSG00000163682	RPL9	protein_coding	-5.90811	1.74857e-07	-0.27204	0.000929366	1	SNIG
chr3:125081406:G_GT	rs35695528	R	I	0.67122	0.32878	intron_variant	ENSG00000163848	ZNF148	protein_coding	-5.3064	1.70508e-06	-0.112016	0.0104607	1	SNIG
chr3:185225155:AAAG_	rs201921693;rs66549223;rs74271202	R	D	0.64543	0.35457	upstream_gene_variant	ENSG00000163904	SENP2	protein_coding	-4.79975	1.09415e-05	-0.11171	0.0446086	1	SNIG
chr5:96252589	rs2910686	T	C	0.55252	0.44748	intron_variant	ENSG00000164308	ERAP2	protein_coding	-8.42822	9.14552e-12	-0.517654	4.72366e-08	1	SNIG
chr5:134214765	rs76968049	G	T	0.91832	0.08168	downstream_gene_variant	ENSG00000164615	CAMLG	protein_coding	-4.90086	7.58962e-06	-0.267911	0.0251292	1	SNIG
chr5:74002438	rs6870622	G	A	0.79565	0.20435	upstream_gene_variant	ENSG00000164346	NSA2	protein_coding	-8.34105	1.28628e-11	-0.532012	6.10725e-08	1	SNIG
chr6:36923521	rs72848004	A	C	0.86116	0.13884	intron_variant	ENSG00000164530	PI16	protein_coding	-6.55126	1.44988e-08	-0.89113	7.02322e-05	1	SNIG
chr4:187075532	rs35475114;rs35475114	C	T	0.94727	0.05273	upstream_gene_variant	ENSG00000164344	KLKB1	protein_coding	5.25541	2.06153e-06	1.14994	0.0129155	1	SNIG
chr5:141771673	rs141081098	T	C	0.94258	0.05742	downstream_gene_variant	ENSG00000164620	RELL2	protein_coding	5.72214	3.55813e-07	1.53811	0.00154957	1	SNIG
chr8:82436688	rs61163252	T	A	0.94589	0.05411	downstream_gene_variant	ENSG00000164687	FABP5	protein_coding	-5.89223	1.85834e-07	-0.7936	0.00070524	1	SNIG
chr7:64152619:T_TC	rs34862543;rs72574122;rs113807757	I	R	0.88969	0.11031	upstream_gene_variant	ENSG00000164669	INTS4L1	pseudogene	-5.36694	1.35999e-06	-0.586135	0.0056317	1	SNIG
chr9:34381192	rs3753033	C	A	0.80591	0.19409	intron_variant	ENSG00000164972	C9orf24	protein_coding	-5.17628	2.76459e-06	-0.349316	0.0116666	1	SNIG
chr5:180070924	rs1965978	C	T	0.75156	0.24844	upstream_gene_variant	ENSG00000165810	BTNL9	protein_coding	5.17793	2.74778e-06	0.868352	0.0100816	1	SNIG
chr9:136159268:AAGGC	rs199647100	R	D	0.94979	0.05021	upstream_gene_variant	ENSG00000165695	AK8	protein_coding	4.9242	6.97215e-06	2.11351	0.0388209	1	SNIG
chr14:21150069	rs17277571	G	T	0.80961	0.19039	upstream_gene_variant	ENSG00000165792	METTL17	protein_coding	-5.2279	2.28328e-06	-0.202084	0.0147933	1	SNIG
chr11:74579749	rs12419113	A	C	0.72579	0.27421	intron_variant	ENSG00000166435	XRRA1	protein_coding	-10.3423	5.88696e-15	-0.410922	2.28061e-11	1	SNIG
chr15:78654148	rs28385476	T	A	0.80519	0.19481	downstream_gene_variant	ENSG00000166426	CRABP1	protein_coding	6.92433	3.36667e-09	1.09414	1.66919e-05	1	SNIG
chr11:74747058	rs11236296;rs191681906	C	T	0.72398	0.27602	downstream_gene_variant	ENSG00000166439	RNF169	protein_coding	-6.2084	5.49778e-08	-0.148593	0.000216723	1	SNIG
chr11:113582504	rs3863293	T	C	0.72015	0.27985	upstream_gene_variant	ENSG00000166682	TMPRSS5	protein_coding	-6.27826	4.19403e-08	-0.508197	0.000197245	1	SNIG
chr11:113582634	rs4083004	A	G	0.72015	0.27985	upstream_gene_variant	ENSG00000166682	TMPRSS5	protein_coding	-6.27826	4.19403e-08	-0.508197	0.000197245	1	SNIG
chr11:113585256	rs12279366	A	G	0.72015	0.27985	upstream_gene_variant	ENSG00000166682	TMPRSS5	protein_coding	-6.27826	4.19403e-08	-0.508197	0.000197245	1	SNIG
chr11:113585370	rs12273259;rs12292722	T	C	0.72015	0.27985	upstream_gene_variant	ENSG00000166682	TMPRSS5	protein_coding	-6.27826	4.19403e-08	-0.508197	0.000197245	1	SNIG
chr11:113585782	rs12292853	C	T	0.72015	0.27985	upstream_gene_variant	ENSG00000166682	TMPRSS5	protein_coding	-6.27826	4.19403e-08	-0.508197	0.000197245	1	SNIG
chr11:113586757	rs3914060	T	C	0.72015	0.27985	upstream_gene_variant	ENSG00000166682	TMPRSS5	protein_coding	-6.27826	4.19403e-08	-0.508197	0.000197245	1	SNIG
chr11:113590031	rs4938050	A	G	0.72015	0.27985	upstream_gene_variant	ENSG00000166682	TMPRSS5	protein_coding	-6.27826	4.19403e-08	-0.508197	0.000197245	1	SNIG
chr11:113591402	rs7114297	G	A	0.72015	0.27985	upstream_gene_variant	ENSG00000166682	TMPRSS5	protein_coding	-6.27826	4.19403e-08	-0.508197	0.000197245	1	SNIG
chr17:16245333	rs8071515	G	A	0.54867	0.45133	downstream_gene_variant	ENSG00000166582	CENPV	protein_coding	-6.61396	1.13508e-08	-0.22778	4.34624e-05	1	SNIG
chr17:33527451	rs11656060	A	G	0.66673	0.33327	upstream_gene_variant	ENSG00000166750	SLFN5	protein_coding	-5.81387	2.50797e-07	-0.413333	0.00107492	1	SNIG
chr15:32962642	rs8041254	C	T	0.58253	0.41747	upstream_gene_variant	ENSG00000166923	GREM1	protein_coding	5.05579	4.31029e-06	0.421363	0.0191592	1	SNIG
chr12:49530131:CTGTG	rs35554786	R	D	0.71384	0.28616	upstream_gene_variant	ENSG00000167553	TUBA1C	protein_coding	-8.24626	1.8646e-11	-0.946474	7.02767e-08	1	SNIG
chr19:45095837	rs1661200;rs34138644;rs1661199	C	T	0.88243	0.11757	upstream_gene_variant	ENSG00000167384	ZNF180	protein_coding	4.97277	5.84117e-06	0.361335	0.0281544	1	SNIG
chr16:89168723	rs71387680;rs7194635	C	T	0.90324	0.09676	upstream_gene_variant	ENSG00000167523	C16orf55	protein_coding	4.80048	1.09131e-05	0.377457	0.0465551	1	SNIG
chr19:3173260	rs112001582	T	C	0.86034	0.13966	upstream_gene_variant	ENSG00000167654	ATCAY	protein_coding	4.90538	7.46595e-06	0.480491	0.0410702	1	SNIG
chr3:41757341:AT_A	rs60458744	R	D	0.8294	0.1706	intron_variant	ENSG00000168038	ULK4	protein_coding	-6.65944	9.50256e-09	-0.351128	5.05821e-05	1	SNIG
chr12:124148477:TG_T	rs11057326;rs201844669	R	D	0.67864	0.32136	upstream_gene_variant	ENSG00000168778	TCTN2	protein_coding	-6.16127	6.59729e-08	-0.219717	0.000288895	1	SNIG
chr5:176579310:TTGTG	rs201705397;rs34710422	R	D	0.74479	0.25521	upstream_gene_variant	ENSG00000169230	PRELID1	protein_coding	4.98471	5.59209e-06	0.216182	0.0167204	1	SNIG
chrX:15921235	rs1158027	C	T	0.60962	0.39038	downstream_gene_variant	ENSG00000169249	ZRSR2	protein_coding	5.18629	2.66413e-06	0.134004	0.00722513	1	SNIG
chr2:69775822	rs4283448	T	C	0.55459	0.44541	upstream_gene_variant	ENSG00000169599	NFU1	protein_coding	-5.01643	4.97949e-06	-0.17535	0.0208093	1	SNIG
chr2:113296842	rs12987434	A	G	0.81068	0.18932	upstream_gene_variant	ENSG00000169629	RGPD8	protein_coding	5.36008	1.39534e-06	0.381935	0.00544462	1	SNIG
chr14:20792707	rs6575166	C	A	0.91411	0.08589	upstream_gene_variant	ENSG00000169413	RNASE6	protein_coding	5.02801	4.77272e-06	0.694216	0.0288368	1	SNIG
chr9:66839189	rs7025621;rs7025621	G	A	0.91723	0.08277	downstream_gene_variant	ENSG00000170161	RP11-262H14.4	lincRNA	2.46685	0.0165033	0.239762	0.0495099	1	SNIG
chr10:43733179:CT_C	rs61845681;rs200260872	R	D	0.836	0.164	downstream_gene_variant	ENSG00000169826	CSGALNACT2	protein_coding	-5.8304	2.3544e-07	-0.240485	0.00122476	1	SNIG
chr3:33154877	rs13084187	A	G	0.80523	0.19477	upstream_gene_variant	ENSG00000170275	CRTAP	protein_coding	4.8697	8.49793e-06	0.210075	0.0393539	1	SNIG
chr17:15879344	rs1860645	C	T	0.57921	0.42079	downstream_gene_variant	ENSG00000170425	ADORA2B	protein_coding	-6.48851	1.85187e-08	-0.90045	7.73158e-05	1	SNIG
chr5:140098896	rs2563296	T	C	0.79554	0.20446	upstream_gene_variant	ENSG00000170458	CD14	protein_coding	-4.73952	1.3587e-05	-0.952803	0.0403943	1	SNIG
chr3:125644009	rs12485974	G	A	0.83472	0.16528	intron_variant	ENSG00000171084	FAM86JP	pseudogene	-5.04283	4.52023e-06	-0.636952	0.0233651	1	SNIG
chr7:149577936:C_CTT	rs74896357;rs67069932	I	R	0.61127	0.38873	downstream_gene_variant	ENSG00000171130	ATP6V0E2	protein_coding	6.70587	7.92441e-09	0.183675	4.01609e-05	1	SNIG
chr1:121350213	rs12723851	G	A	0.67935	0.32065	downstream_gene_variant	ENSG00000171943	SRGAP2C	pseudogene	-4.51952	2.96941e-05	-0.46834	0.028536	1	SNIG
chr18:25351548	rs2851753	T	C	0.93542	0.06458	regulatory_region_variant	ENSG00000171885	AQP4	protein_coding	4.96845	5.93407e-06	0.759156	0.0247451	1	SNIG
chr16:78489517:GT_G	rs35611570;rs202108945	R	D	0.94465	0.05535	downstream_gene_variant	ENSG00000171724	VAT1L	protein_coding	5.41273	1.14565e-06	0.566733	0.011523	1	SNIG
chr11:65881627	rs112429336	C	T	0.90488	0.09512	upstream_gene_variant	ENSG00000172638	EFEMP2	protein_coding	-4.85724	8.89013e-06	-0.238728	0.0253013	1	SNIG
chr11:65662435:T_TCC	rs608616;rs201407003;rs56818849	R	I	0.82806	0.17194	downstream_gene_variant	ENSG00000172803	SNX32	protein_coding	-7.63223	2.08093e-10	-0.489154	6.05966e-07	1	SNIG
chr11:65437472	rs11227249	C	T	0.57078	0.42922	downstream_gene_variant	ENSG00000172922	RNASEH2C	protein_coding	5.32455	1.59343e-06	0.130496	0.00476436	1	SNIG
chr7:64014458	rs7797304	C	T	0.82256	0.17744	intron_variant	ENSG00000173041	ZNF680	protein_coding	4.78873	1.13848e-05	0.171105	0.0463931	1	SNIG
chr17:43188891	rs72832859	C	G	0.82473	0.17527	upstream_gene_variant	ENSG00000172992	DCAKD	protein_coding	5.40774	1.16726e-06	0.280526	0.00601374	1	SNIG
chr3:121558894:G_GC	rs112976641;rs34244477	I	R	0.62124	0.37876	upstream_gene_variant	ENSG00000173226	IQCB1	protein_coding	5.68514	4.09577e-07	0.249234	0.00200775	1	SNIG
chr19:57412661	rs8109454	T	C	0.61027	0.38973	downstream_gene_variant	ENSG00000173480	ZNF417	protein_coding	-4.82066	1.0147e-05	-0.21972	0.0454079	1	SNIG
chr19:9539581:AT_A	rs78671024	D	R	0.6106	0.3894	intron_variant	ENSG00000174652	ZNF266	protein_coding	5.34466	1.47812e-06	0.193997	0.00746153	1	SNIG
chr10:126059489	rs925769	T	C	0.90916	0.09084	downstream_gene_variant	ENSG00000175029	CTBP2	protein_coding	-4.90444	7.4914e-06	-0.234223	0.0424987	1	SNIG
chr19:2936535	rs35699176	G	A	0.90293	0.09707	stop_gained	ENSG00000175691	ZNF77	protein_coding	-6.18075	6.11853e-08	-0.922203	0.00035359	1	SNIG
chr17:79084367	rs3935190	A	G	0.52515	0.47485	intron_variant	ENSG00000175866	BAIAP2	protein_coding	-5.02963	4.74436e-06	-0.221348	0.0291067	1	SNIG
chr19:3551969	rs1715094	C	T	0.55452	0.44548	upstream_gene_variant	ENSG00000176533	GNG7	protein_coding	-4.88967	7.90419e-06	-0.146383	0.0486187	1	SNIG
chr5:79181680	rs10042346	G	A	0.78423	0.21577	downstream_gene_variant	ENSG00000177034	MTX3	protein_coding	4.89364	7.79107e-06	0.18594	0.0408408	1	SNIG
chr3:195742629	rs6806338	T	C	0.57792	0.42208	downstream_gene_variant	ENSG00000176945	MUC20	protein_coding	5.55203	6.78174e-07	0.564856	0.00350955	1	SNIG
chr11:655839:TATTA	rs145216582;rs202091261	R	D	0.56982	0.43018	upstream_gene_variant	ENSG00000177042	TMEM80	protein_coding	5.87457	1.98835e-07	0.263901	0.00100969	1	SNIG
chr11:780827	rs4963156	C	T	0.52672	0.47328	downstream_gene_variant	ENSG00000177236	AP006621.1	pseudogene	-5.00239	5.242e-06	-0.509799	0.0279031	1	SNIG
chr11:833820:CG_C	rs7924643;rs11382836	D	R	0.66346	0.33654	intron_variant	ENSG00000177697	CD151	protein_coding	7.24065	9.71506e-10	0.41015	5.31997e-06	1	SNIG
chr5:61012775	rs251895	A	T	0.62292	0.37708	intron_variant	ENSG00000178722	C5orf64	protein_coding	7.16764	1.29458e-09	0.37996	4.79643e-06	1	SNIG
chr13:44391936	rs12866387;rs184423387;rs12866387;rs184423387	T	C	0.59314	0.40686	upstream_gene_variant	ENSG00000179630	LACC1	protein_coding	5.06033	4.23907e-06	0.370163	0.0171513	1	SNIG
chr11:106938611	rs2513125	T	G	0.6418	0.3582	upstream_gene_variant	ENSG00000179331	RAB39A	protein_coding	-5.11844	3.42306e-06	-0.267955	0.014791	1	SNIG
chr4:931196	rs111646157	A	T	0.94753	0.05247	upstream_gene_variant	ENSG00000179979	CRIPAK	protein_coding	-6.49919	1.77637e-08	-0.59637	8.13932e-05	1	SNIG
chr19:55735278	rs8103975	A	G	0.86705	0.13295	downstream_gene_variant	ENSG00000179922	ZNF784	protein_coding	4.96854	5.93214e-06	0.504422	0.0368801	1	SNIG
chr18:73762832	rs2292224	G	A	0.9496	0.0504	upstream_gene_variant	ENSG00000180011	ZADH2	protein_coding	4.83339	9.69091e-06	0.454533	0.0451694	1	SNIG
chr12:75812296	rs4565940	C	G	0.62305	0.37695	intron_variant	ENSG00000180481	GLIPR1L2	protein_coding	7.7431	1.34531e-10	0.422957	6.22339e-07	1	SNIG
chr5:436387:CT_C	rs5865330;rs70955244;rs150479054;rs33955555	R	D	0.53613	0.46387	upstream_gene_variant	ENSG00000180104	EXOC3	protein_coding	5.4944	8.42847e-07	0.159818	0.00363941	1	SNIG
chr17:66675	rs8066107	A	G	0.69404	0.30596	intron_variant	ENSG00000181031	RPH3AL	protein_coding	-5.80369	2.60742e-07	-0.376178	0.000924591	1	SNIG
chr7:31546533	rs13244446	G	A	0.74521	0.25479	upstream_gene_variant	ENSG00000180347	CCDC129	protein_coding	8.56445	5.37116e-12	1.53528	3.133e-08	1	SNIG
chr15:80212324	rs12908347	G	C	0.75211	0.24789	intron_variant	ENSG00000180953	ST20	protein_coding	5.42042	1.11307e-06	0.499753	0.00620314	1	SNIG
chr10:99835094	rs4917802	A	G	0.84164	0.15836	upstream_gene_variant	ENSG00000181274	FRAT2	protein_coding	4.8589	8.83664e-06	0.33844	0.0348959	1	SNIG
chrX:198709	rs60177123	C	T	0.9494	0.0506	intron_variant	ENSG00000182378	PLCXD1	protein_coding	-5.01903	4.93223e-06	-0.969235	0.00935151	1	SNIG
chr2:233669553	rs2592113	C	T	0.63907	0.36093	upstream_gene_variant	ENSG00000182600	C2orf82	protein_coding	7.33314	6.75184e-10	0.602087	3.15243e-06	1	SNIG
chr2:220204638	rs11693542	A	G	0.72381	0.27619	upstream_gene_variant	ENSG00000182698	RESP18	protein_coding	6.68296	8.6674e-09	0.690569	3.24681e-05	1	SNIG
chr11:93564393	rs601711	T	C	0.67329	0.32671	downstream_gene_variant	ENSG00000182919	C11orf54	protein_coding	-7.97142	5.48246e-11	-0.225527	2.46217e-07	1	SNIG
chr7:156447987	rs10262406;rs66559168;rs35694305	T	G	0.73596	0.26404	upstream_gene_variant	ENSG00000182648	AC073871.2	processed_transcript	-5.02086	4.89933e-06	-0.522498	0.0297291	1	SNIG
chr21:46916021	rs62214269	C	T	0.91273	0.08727	intron_variant	ENSG00000182871	COL18A1	protein_coding	6.02732	1.10606e-07	0.741673	0.000705778	1	SNIG
chr10:63390451	rs12219505	C	T	0.89174	0.10826	upstream_gene_variant	ENSG00000183346	C10orf107	protein_coding	-5.74315	3.28464e-07	-0.643113	0.00140977	1	SNIG
chr15:100275927	rs71403459	C	T	0.86518	0.13482	upstream_gene_variant	ENSG00000183060	LYSMD4	protein_coding	-5.46721	9.3364e-07	-0.36499	0.00587073	1	SNIG
chrX:44167194	rs141335425	A	T	0.93862	0.06138	intron_variant	ENSG00000183690	EFHC2	protein_coding	5.33022	1.56007e-06	1.20872	0.00362717	1	SNIG
chr14:105318415	rs2841214	T	C	0.92185	0.07815	downstream_gene_variant	ENSG00000184990	SIVA1	protein_coding	-4.75049	1.30629e-05	-0.35437	0.0498612	1	SNIG
chr11:1559287	rs56711240	G	A	0.55656	0.44344	downstream_gene_variant	ENSG00000184545	DUSP8	protein_coding	-5.18289	2.6978e-06	-0.221852	0.0168936	1	SNIG
chr14:105143579	rs7147744	G	A	0.7552	0.2448	downstream_gene_variant	ENSG00000185024	BRF1	protein_coding	5.44882	1.00048e-06	0.189028	0.00282535	1	SNIG
chr15:63393210	rs9646186	A	G	0.87643	0.12357	downstream_gene_variant	ENSG00000185088	RPS27L	protein_coding	4.87322	8.39023e-06	0.206821	0.0379826	1	SNIG
chr12:132621624	rs10128884	G	A	0.82836	0.17164	coding_variant	ENSG00000185163	DDX51	protein_coding	-5.18725	2.65465e-06	-0.242536	0.0142794	1	SNIG
chrX:154834797	rs618070;rs618070	G	T	0.78311	0.21689	intron_variant	ENSG00000185973	TMLHE	protein_coding	-4.6664	1.76478e-05	-0.150982	0.0247598	1	SNIG
chr21:40866173:TC_T	rs199813196;rs201606072	R	D	0.69493	0.30507	intron_variant,feature_truncation	ENSG00000185437	SH3BGR	protein_coding	4.96127	6.09147e-06	0.275512	0.039625	1	SNIG
chr16:402078	rs7186323	C	T	0.79733	0.20267	downstream_gene_variant	ENSG00000185615	PDIA2	protein_coding	5.33523	1.53114e-06	0.576591	0.00528702	1	SNIG
chr17:80421139	rs12952655	A	G	0.79851	0.20149	upstream_gene_variant	ENSG00000185624	P4HB	protein_coding	-5.01196	5.0616e-06	-0.156385	0.0286588	1	SNIG
chr17:80421870	rs4789693	A	C	0.79851	0.20149	upstream_gene_variant	ENSG00000185624	P4HB	protein_coding	-5.01196	5.0616e-06	-0.156385	0.0286588	1	SNIG
chr17:80426988	rs8078595;rs2306753	G	T	0.79851	0.20149	upstream_gene_variant	ENSG00000185624	P4HB	protein_coding	-5.01196	5.0616e-06	-0.156385	0.0286588	1	SNIG
chr17:80428099	rs4789694	G	T	0.79851	0.20149	upstream_gene_variant	ENSG00000185624	P4HB	protein_coding	-5.01196	5.0616e-06	-0.156385	0.0286588	1	SNIG
chr15:51611671	rs17523957	A	T	0.9403	0.0597	upstream_gene_variant	ENSG00000186417	GLDN	protein_coding	7.40562	5.07656e-10	0.631283	2.02809e-06	1	SNIG
chr5:81569293	rs3738	A	C	0.66453	0.33547	3_prime_UTR_variant	ENSG00000186468	RPS23	protein_coding	8.01292	4.65785e-11	0.234952	1.83892e-07	1	SNIG
chr6:26577489:C_CA	rs34868706;rs58789094	R	I	0.82175	0.17825	downstream_gene_variant	ENSG00000186470	BTN3A2	protein_coding	4.92705	6.90044e-06	0.354227	0.0358892	1	SNIG
chr17:1205920	rs9898672	C	T	0.74681	0.25319	downstream_gene_variant	ENSG00000186532	SMYD4	protein_coding	-5.09125	3.78355e-06	-0.183112	0.021396	1	SNIG
chr11:12009140	rs977792	C	T	0.87126	0.12874	upstream_gene_variant	ENSG00000187079	TEAD1	protein_coding	5.19071	2.62082e-06	0.221311	0.0165505	1	SNIG
chr1:837192	rs57494724	A	G	0.94871	0.05129	upstream_gene_variant	ENSG00000187608	ISG15	protein_coding	-4.75823	1.27045e-05	-0.90056	0.0304147	1	SNIG
chr17:10616470	rs370264	T	C	0.56853	0.43147	intron_variant	ENSG00000187824	TMEM220	protein_coding	8.05209	3.99372e-11	0.384209	2.04998e-07	1	SNIG
chr16:28539378:G_GTA	rs199618702	R	I	0.51409	0.48591	downstream_gene_variant	ENSG00000188322	SBK1	protein_coding	5.07748	3.98008e-06	0.288936	0.0127761	1	SNIG
chr19:9449888	rs77267061	A	G	0.93999	0.06001	coding_variant	ENSG00000188321	ZNF559	protein_coding	5.2863	1.83769e-06	0.389794	0.00926012	1	SNIG
chr10:133955427	rs11592585	A	G	0.63053	0.36947	coding_variant	ENSG00000188385	JAKMIP3	protein_coding	-5.15687	2.97039e-06	-0.212799	0.0187015	1	SNIG
chr11:77746118	rs9651740	A	G	0.52603	0.47397	downstream_gene_variant	ENSG00000188997	KCTD21	protein_coding	4.83492	9.63761e-06	0.171225	0.0389263	1	SNIG
chr7:23622855	rs227927	T	G	0.59501	0.40499	upstream_gene_variant	ENSG00000188732	FAM221A	protein_coding	5.49986	8.25682e-07	0.301446	0.00488143	1	SNIG
chr2:113988492	rs10175462	G	A	0.66492	0.33508	intron_variant	ENSG00000189223	AC016683.6	processed_transcript	5.05169	4.37563e-06	0.955834	0.0185439	1	SNIG
chr2:113989122:A_AG	rs5833488;rs5833489	R	I	0.66492	0.33508	intron_variant	ENSG00000189223	AC016683.6	processed_transcript	5.05169	4.37563e-06	0.955834	0.0185439	1	SNIG
chr2:113935222	rs10864910	C	T	0.82834	0.17166	upstream_gene_variant	ENSG00000189223	AC016683.6	processed_transcript	4.84921	9.40471e-06	0.969809	0.0398571	2	SNIG
chr17:20012558	rs7215432	C	T	0.76492	0.23508	upstream_gene_variant	ENSG00000189423	USP32P3	pseudogene	-5.34438	1.4797e-06	-0.284514	0.0041106	1	SNIG
chr22:42905177	rs1056566	T	C	0.75839	0.24161	downstream_gene_variant	ENSG00000189306	RRP7A	protein_coding	-7.59056	2.45176e-10	-0.560455	1.19622e-06	1	SNIG
chr1:37791831	rs12564299;rs6701056	G	C	0.9443	0.0557	upstream_gene_variant	ENSG00000196182	STK40	protein_coding	4.67052	1.78174e-05	14.4777	0.0481604	2	SNIG
chr22:40691733:C_CA	rs112657428	R	I	0.88261	0.11739	upstream_gene_variant	ENSG00000196236	XPNPEP3	protein_coding	4.98936	5.49778e-06	0.203919	0.0179338	1	SNIG
chr7:30626569	rs38497;rs79553647	G	A	0.80162	0.19838	intron_variant	ENSG00000196295	AC005154.6	processed_transcript	-5.91167	1.72489e-07	-0.184838	0.000826568	1	SNIG
chr7:5412038	rs10156110;rs10156110	G	A	0.93483	0.06517	downstream_gene_variant	ENSG00000196204	RNF216P1	pseudogene	5.59007	5.87348e-07	0.425538	0.00381424	1	SNIG
chr6:45751263	rs998046;rs138826255	C	T	0.94076	0.05924	upstream_gene_variant	ENSG00000196284	SUPT3H	protein_coding	4.96801	5.94359e-06	0.372231	0.0340092	1	SNIG
chrX:100688228:GTA_G	rs200580799;rs72366840	D	R	0.61917	0.38083	intron_variant	ENSG00000196440	ARMCX4	protein_coding	-5.01318	5.03902e-06	-0.124352	0.0134743	1	SNIG
chr16:28617128	rs6839	T	C	0.64272	0.35728	3_prime_UTR_variant	ENSG00000196502	SULT1A1	protein_coding	4.93853	6.618e-06	0.271987	0.0177495	1	SNIG
chr6:129946941	rs191070694	T	A	0.88697	0.11303	downstream_gene_variant	ENSG00000196569	LAMA2	protein_coding	5.02337	4.8545e-06	0.723004	0.0273114	1	SNIG
chr7:97774378	rs62479798	G	A	0.86567	0.13433	downstream_gene_variant	ENSG00000196636	ACN9	protein_coding	4.85924	8.82602e-06	0.241437	0.040635	1	SNIG
chrX:82986816	rs5967449	C	T	0.83206	0.16794	downstream_gene_variant	ENSG00000196767	POU3F4	protein_coding	5.56569	6.44063e-07	0.318465	0.00169904	1	SNIG
chr20:37067120	rs8121508	G	A	0.84384	0.15616	upstream_gene_variant	ENSG00000196756	RP4-564F22.2	processed_transcript	-6.50337	1.74763e-08	-0.447844	7.12686e-05	1	SNIG
chr10:43612226	rs760466	C	T	0.74075	0.25925	downstream_gene_variant	ENSG00000196793	ZNF239	protein_coding	4.93668	6.66259e-06	0.257103	0.0398223	1	SNIG
chr19:11277074	rs4804572;rs113465835	C	T	0.59747	0.40253	coding_variant	ENSG00000197256	KANK2	protein_coding	-4.90703	7.42148e-06	-0.230682	0.0291961	1	SNIG
chr19:22026514	rs2457784	A	C	0.59302	0.40698	upstream_gene_variant	ENSG00000197020	ZNF100	protein_coding	-8.55214	5.63555e-12	-0.451914	4.27569e-08	1	SNIG
chr19:21571618	rs1976384	A	G	0.57449	0.42551	upstream_gene_variant	ENSG00000197013	ZNF429	protein_coding	-5.88653	1.89933e-07	-0.220819	0.00143627	1	SNIG
chr5:179301260	rs272441	G	A	0.90141	0.09859	intron_variant	ENSG00000197226	TBC1D9B	protein_coding	6.27522	4.24375e-08	0.257529	0.000261882	1	SNIG
chr11:68646845	rs680130	G	A	0.72777	0.27223	downstream_gene_variant	ENSG00000197345	MRPL21	protein_coding	7.44902	4.27938e-10	0.351153	1.82687e-06	1	SNIG
chr11:68648691:T_TG	rs34609119;rs113428131	R	I	0.72778	0.27222	downstream_gene_variant	ENSG00000197345	MRPL21	protein_coding	7.44902	4.27938e-10	0.351153	1.82687e-06	1	SNIG
chr14:24129398	rs79363267	G	A	0.93988	0.06012	downstream_gene_variant	ENSG00000197324	LRP10	protein_coding	-5.24882	2.11263e-06	-0.286969	0.012285	1	SNIG
chr12:56368078	rs11171710	G	A	0.52569	0.47431	upstream_gene_variant	ENSG00000197728	RPS26	protein_coding	6.72895	7.24013e-09	0.330612	2.35811e-05	1	SNIG
chr11:12822366	rs11022505	G	A	0.57827	0.42173	upstream_gene_variant	ENSG00000197601	FAR1	protein_coding	5.44911	9.99398e-07	0.172881	0.00478312	1	SNIG
chr11:12822588	rs10500759	G	A	0.58574	0.41426	upstream_gene_variant	ENSG00000197601	FAR1	protein_coding	5.44911	9.99398e-07	0.172881	0.00478312	1	SNIG
chrX:154834797	rs618070;rs618070	G	T	0.78311	0.21689	downstream_gene_variant	ENSG00000197932	F8A1	protein_coding	6.62449	1.08933e-08	0.689662	1.78214e-05	1	SNIG
chr1:242152541	rs28695745	G	A	0.61718	0.38282	downstream_gene_variant	ENSG00000197769	MAP1LC3C	protein_coding	5.21587	2.38753e-06	0.469728	0.015359	1	SNIG
chr8:145595481	rs34211209;rs67773660;rs182775708	G	A	0.73974	0.26026	downstream_gene_variant	ENSG00000198169	ZNF251	protein_coding	-4.675	1.71147e-05	-0.221981	0.0253126	1	SNIG
chr22:32862996:CG_C	rs200266151;rs57492084	R	D	0.73798	0.26202	downstream_gene_variant	ENSG00000198089	SFI1	protein_coding	5.21965	2.35423e-06	0.181298	0.0125716	1	SNIG
chr2:191175639:GT_G	rs201236800;rs36074132	D	R	0.77862	0.22138	intron_variant	ENSG00000198130	HIBCH	protein_coding	4.80616	1.0692e-05	0.137839	0.0433773	1	SNIG
chr17:41432820	rs11650732	A	G	0.71709	0.28291	downstream_gene_variant	ENSG00000198496	NBR2	pseudogene	7.90399	7.14596e-11	0.44293	2.20096e-07	1	SNIG
chr13:50677454:CAAAA	rs200958865;rs200986156	R	D	0.91174	0.08826	downstream_gene_variant	ENSG00000198553	KCNRG	protein_coding	4.98916	5.50188e-06	0.779721	0.0224367	1	SNIG
chr13:50113215	rs7325851	G	A	0.71431	0.28569	upstream_gene_variant	ENSG00000198553	KCNRG	protein_coding	-4.94611	6.62672e-06	-0.405355	0.0270237	2	SNIG
chr1:201981218	rs11543979	C	G	0.78386	0.21614	downstream_gene_variant	ENSG00000198700	IPO9	protein_coding	-5.01827	4.94593e-06	-0.106802	0.0225979	1	SNIG
chr7:112155247	rs117644350	G	A	0.9495	0.0505	downstream_gene_variant	ENSG00000198839	ZNF277	protein_coding	5.04785	4.43777e-06	0.371758	0.0162156	1	SNIG
chr14:63928059:C_CA	rs141122309;rs59039742;rs202147407	R	I	0.94712	0.05288	downstream_gene_variant	ENSG00000200693	U3	snoRNA	4.7972	1.10428e-05	1.88456	0.0424375	1	SNIG
chr4:56182083	rs36033100	G	A	0.76078	0.23922	downstream_gene_variant	ENSG00000203615	AC069200.1	pseudogene	5.04268	4.52267e-06	0.875485	0.023839	1	SNIG
chr3:30193458	rs35690285;rs73825616	C	T	0.9291	0.0709	upstream_gene_variant	ENSG00000203506	RBMS3-AS2	antisense	4.99216	5.4418e-06	1.18111	0.0307516	1	SNIG
chr1:245133662	rs61844237	G	C	0.47555	0.47555	missense_variant	ENSG00000203666	EFCAB2	protein_coding	7.04975	2.05752e-09	0.299724	1.27113e-05	1	SNIG
chr6:112436198	rs4947169	G	T	0.58389	0.41611	downstream_gene_variant	ENSG00000203778	FAM229B	protein_coding	4.93614	6.67585e-06	0.138792	0.02426	1	SNIG
chr1:210414871:G_GT	rs199554413;rs67121079	R	I	0.55853	0.44147	upstream_gene_variant	ENSG00000203706	SERTAD4-AS1	antisense	-4.98369	5.61292e-06	-0.273283	0.0269364	1	SNIG
chr10:51073759	rs56049613;rs191877615	A	T	0.65898	0.34102	upstream_gene_variant	ENSG00000204149	AGAP6	protein_coding	6.28166	4.13909e-08	0.265608	0.000104098	1	SNIG
chr1:23751140	rs71514235	T	G	0.6659	0.3341	coding_variant	ENSG00000204219	TCEA3	protein_coding	5.13021	3.27763e-06	0.256298	0.0124484	1	SNIG
chr1:63814446	rs74369134	G	C	0.91957	0.08043	upstream_gene_variant	ENSG00000203965	EFCAB7	protein_coding	-5.00562	5.18045e-06	-0.305898	0.0259799	1	SNIG
chr6:86387888	rs1059307	T	G	0.4813	0.4813	non_coding_transcript_exon_variant	ENSG00000203875	SNHG5	processed_transcript	5.27011	1.95185e-06	0.227308	0.0114398	1	SNIG
chr6:32768285	rs2621369	C	T	0.71336	0.28664	downstream_gene_variant	ENSG00000204267	TAP2	protein_coding	5.59008	5.87323e-07	0.330701	0.00831531	1	SNIG
chr6:31319620	rs9266071	T	C	0.4969	0.4969	upstream_gene_variant	ENSG00000204525	HLA-C	protein_coding	-6.90275	3.66421e-09	-0.412946	4.869e-05	1	SNIG
chr6:29037750	rs113373384;rs201890707;rs71730734;rs150878686	T	C	0.91277	0.08723	downstream_gene_variant	ENSG00000204644	ZFP57	protein_coding	5.39914	1.20552e-06	0.784942	0.013274	1	SNIG
chr6:31974723	rs28361034;rs72552287	G	A	0.75498	0.24502	upstream_gene_variant	ENSG00000204463	BAG6	protein_coding	5.29358	1.78851e-06	0.160481	0.0296016	1	SNIG
chr7:149052964	rs917176	G	C	0.59521	0.40479	downstream_gene_variant	ENSG00000204946	ZNF783	protein_coding	5.13782	3.18685e-06	0.202214	0.014054	1	SNIG
chr15:44724508:TTTA_	rs66946167;rs147329872;rs200952211;rs10601104	D	R	0.9424	0.0576	upstream_gene_variant	ENSG00000205771	CATSPER2P1	pseudogene	5.14296	3.12702e-06	0.873215	0.00477497	1	SNIG
chr5:170405809:G_GAC	rs77982260;rs33912734	I	R	0.7238	0.2762	intron_variant	ENSG00000204764	RANBP17	protein_coding	5.17456	2.78225e-06	0.363479	0.0157308	1	SNIG
chr5:81425592	rs4293895	T	C	0.71464	0.28536	upstream_gene_variant	ENSG00000205464	ATP6AP1L	protein_coding	-5.17309	2.79745e-06	-0.281097	0.0112849	1	SNIG
chr5:34827407:C_CA	rs5867251;rs34614624	I	R	0.59518	0.40482	upstream_gene_variant	ENSG00000205838	TTC23L	protein_coding	-5.07333	4.04127e-06	-0.254201	0.0180362	1	SNIG
chr3:44197477	rs67834162	G	C	0.92376	0.07624	downstream_gene_variant	ENSG00000207954	MIR138-1	miRNA	5.03973	4.57199e-06	2.17646	0.014004	1	SNIG
chr14:80992340:C_CT	rs5809996;rs33928706	I	R	0.87116	0.12884	upstream_gene_variant	ENSG00000211448	DIO2	protein_coding	4.87272	8.40522e-06	0.299162	0.0396474	1	SNIG
chr6:160390241	rs8191692	T	C	0.76756	0.23244	upstream_gene_variant	ENSG00000213073	RP11-288H12.3	pseudogene	5.10258	3.62898e-06	0.440975	0.0204275	1	SNIG
chr3:48435090	rs56298324	A	T	0.52675	0.47325	upstream_gene_variant	ENSG00000213689	TREX1	protein_coding	5.58401	6.00976e-07	0.208899	0.00111541	1	SNIG
chr7:64415409	rs12535964;rs75984805	G	A	0.54576	0.45424	downstream_gene_variant	ENSG00000213462	ERV3-1	protein_coding	5.2011	2.52188e-06	0.275177	0.0104532	1	SNIG
chr2:178225934	rs10176632	T	G	0.67561	0.32439	intron_variant	ENSG00000213963	AC074286.1	processed_transcript	-5.70089	3.85776e-07	-0.231367	0.00185674	1	SNIG
chr17:79635281	rs57707013	C	T	0.85064	0.14936	downstream_gene_variant	ENSG00000214087	ARL16	protein_coding	5.36139	1.38851e-06	0.264415	0.00811165	1	SNIG
chr17:44735339:T_TA	rs200825711;rs199487;rs60960285;rs200312798;rs200910310;rs111747840	R	I	0.68333	0.31667	downstream_gene_variant	ENSG00000214401	KANSL1-AS1	antisense	-6.30375	3.79913e-08	-1.25422	0.000199758	1	SNIG
chr17:44296523	rs144416125	G	A	0.76589	0.23411	upstream_gene_variant	ENSG00000214425	LRRC37A4P	pseudogene	7.38028	5.60888e-10	1.08254	3.31373e-06	1	SNIG
chr7:76713050	rs192466314	A	G	0.92143	0.07857	downstream_gene_variant	ENSG00000214439	FAM185BP	pseudogene	5.37279	1.33057e-06	0.677404	0.00534757	1	SNIG
chr10:42795780	rs150406155	G	A	0.4599	0.4599	downstream_gene_variant	ENSG00000215146	RP11-313J2.1	pseudogene	5.28684	1.83394e-06	0.57866	0.00574574	1	SNIG
chr6:58290610	rs2146167;rs76537400	A	T	0.62943	0.37057	upstream_gene_variant	ENSG00000215190	LINC00680	processed_transcript	-6.61022	1.15177e-08	-0.287954	3.05104e-05	1	SNIG
chr17:15868291	rs2324082	G	A	0.48802	0.48802	downstream_gene_variant	ENSG00000214941	ZSWIM7	protein_coding	6.3908	2.70906e-08	0.309621	0.000112182	1	SNIG
chr6:148406275	rs17592701	T	C	0.93641	0.06359	upstream_gene_variant	ENSG00000215223	CYP51P3	pseudogene	4.9116	7.29902e-06	1.28928	0.0452028	1	SNIG
chr9:15061952	rs10810336	G	T	0.4421	0.4421	downstream_gene_variant	ENSG00000215237	RP11-54D18.2	pseudogene	-6.50383	1.74453e-08	-0.882118	9.55477e-05	1	SNIG
chr6:52548283:A_AC	rs74331158;rs199587577;rs78278890	R	I	0.50478	0.49522	downstream_gene_variant	ENSG00000216775	RP1-152L7.5	pseudogene	-5.91498	1.70315e-07	-0.589105	0.000883933	1	SNIG
chr21:46712299	rs2838865;rs78446480	C	T	0.75309	0.24691	downstream_gene_variant	ENSG00000215447	BX322557.10	processed_transcript	8.91221	1.38732e-12	0.516084	8.4918e-09	1	SNIG
chr7:155202344	rs10949775	C	T	0.55657	0.44343	regulatory_region_variant	ENSG00000218672	AC008060.7	protein_coding	-5.83102	2.34886e-07	-0.581172	0.00143069	1	SNIG
chr14:101484024	rs28549828;rs201461531	C	A	0.94609	0.05391	downstream_gene_variant	ENSG00000222095	SNORD113	snoRNA	5.78653	2.78392e-07	1.76736	0.00116145	1	SNIG
chr19:52881854	rs2062971	C	G	0.66465	0.33535	intron_variant	ENSG00000221923	ZNF880	protein_coding	-5.40253	1.19029e-06	-0.287195	0.00871411	1	SNIG
chr21:46713092	rs2838867	C	T	0.75372	0.24628	upstream_gene_variant	ENSG00000223768	LINC00205	lincRNA	9.19068	4.72152e-13	0.688235	2.8976e-09	1	SNIG
chr2:242817609	rs6758157	T	C	0.61424	0.38576	upstream_gene_variant	ENSG00000224272	AC114730.3	antisense	-5.38397	1.27599e-06	-0.936581	0.00463823	1	SNIG
chr5:463898	rs2561666	G	A	0.69402	0.30598	upstream_gene_variant	ENSG00000225138	CTD-2228K2.7	antisense	5.07126	4.07222e-06	0.425181	0.0176734	1	SNIG
chr2:130686810	rs114990872	C	T	0.91889	0.08111	downstream_gene_variant	ENSG00000225449	AC079776.7	pseudogene	7.00906	2.41412e-09	1.44536	7.43308e-06	1	SNIG
chrX:145850269	rs1080432	A	G	0.49999	0.49999	upstream_gene_variant	ENSG00000225660	RP1-73A14.1	pseudogene	-5.99663	1.24473e-07	-0.706378	0.000418352	1	SNIG
chr2:200625156	rs2346585	G	C	0.68683	0.31317	downstream_gene_variant	ENSG00000226124	AC073043.2	protein_coding	-4.92124	7.04772e-06	-0.323783	0.0227359	1	SNIG
chr20:61739941	rs34005439	G	A	0.75453	0.24547	downstream_gene_variant	ENSG00000225978	HAR1A	processed_transcript	5.13289	3.24537e-06	0.43291	0.0198746	1	SNIG
chr19:37856353	rs256740	C	T	0.65223	0.34777	downstream_gene_variant	ENSG00000226686	AC012309.5	lincRNA	-9.16805	5.15259e-13	-0.711864	2.02136e-09	1	SNIG
chr11:117537710	rs686413	G	A	0.80647	0.19353	downstream_gene_variant	ENSG00000226645	AP006216.10	antisense	5.10765	3.56183e-06	0.518174	0.0183897	1	SNIG
chr21:42520134	rs9980363	T	C	0.7631	0.2369	upstream_gene_variant	ENSG00000226496	LINC00323	antisense	6.42704	2.35281e-08	1.49905	0.000141498	1	SNIG
chr21:43365678	rs60114428	C	T	0.94922	0.05078	upstream_gene_variant	ENSG00000226496	LINC00323	antisense	5.13474	3.32944e-06	2.44896	0.0200233	2	SNIG
chr9:123516414:C_CT	rs67534969	I	R	0.55848	0.44152	upstream_gene_variant	ENSG00000226752	RP11-27I1.2	processed_transcript	-11.3884	1.23947e-16	-0.633664	3.87831e-13	1	SNIG
chr10:123688152	rs10887024	A	T	0.73138	0.26862	splice_region_variant	ENSG00000226864	RP11-500G22.2	antisense	9.96229	2.46587e-14	1.57731	1.28496e-10	1	SNIG
chr7:51451636	rs13247361;rs34851393;rs13233374;rs184775193	A	G	0.73883	0.26117	downstream_gene_variant	ENSG00000227080	CTD-2021A8.3	pseudogene	5.08922	3.81194e-06	0.556144	0.0207026	1	SNIG
chr21:16168754	rs2822935	G	A	0.91366	0.08634	downstream_gene_variant	ENSG00000226751	AF127936.5	lincRNA	-5.09869	3.68144e-06	-1.02347	0.0189704	1	SNIG
chr7:38280817	rs2109364	G	A	0.57319	0.42681	intron_variant	ENSG00000227191	TRGC2	TR_C_gene	4.99156	5.45384e-06	0.723515	0.0318177	1	SNIG
chr3:8381471	rs9824186	G	C	0.65724	0.34276	intron_variant	ENSG00000227110	LMCD1-AS1	antisense	5.08332	3.89564e-06	0.214647	0.0316404	1	SNIG
chr1:203979519	rs11240647	A	G	0.40577	0.40577	upstream_gene_variant	ENSG00000227417	RP11-397P13.6	pseudogene	5.2587	2.03645e-06	0.796616	0.00860401	1	SNIG
chr1:1600160	rs72634824	C	T	0.69715	0.30285	upstream_gene_variant	ENSG00000227775	RP1-283E3.4	pseudogene	-6.99525	2.54868e-09	-0.545406	9.96789e-06	1	SNIG
chr7:8122307:A_AC	rs200860036	R	I	0.52033	0.47967	upstream_gene_variant	ENSG00000227719	AC006042.6	antisense	-5.00882	5.12004e-06	-1.09082	0.0347753	1	SNIG
chr8:11830150	rs11998678	C	T	0.50329	0.49671	upstream_gene_variant	ENSG00000227888	FAM66A	processed_transcript	-4.92953	6.83834e-06	-0.906574	0.0372348	1	SNIG
chr3:8328967	rs17763559	C	T	0.9104	0.0896	upstream_gene_variant	ENSG00000227929	SRGAP3-AS3	antisense	6.19816	5.71991e-08	1.12657	0.000293088	1	SNIG
chr3:8330426	rs17048945	C	T	0.91788	0.08212	upstream_gene_variant	ENSG00000227929	SRGAP3-AS3	antisense	6.19816	5.71991e-08	1.12657	0.000293088	1	SNIG
chr9:36697962	rs10758390	T	C	0.82099	0.17901	downstream_gene_variant	ENSG00000228292	RP11-220I1.4	pseudogene	5.50241	8.17769e-07	0.903361	0.0034518	1	SNIG
chr9:119756153:A_ATT	rs200536593;rs112927640	R	I	0.89663	0.10337	upstream_gene_variant	ENSG00000228512	RP11-281A20.2	lincRNA	5.30676	1.70278e-06	1.37896	0.00892427	1	SNIG
chr5:79950724	rs2001675;rs72432994	G	C	0.79483	0.20517	missense_variant	ENSG00000228716	DHFR	protein_coding	6.09038	8.67471e-08	0.478379	0.000475287	1	SNIG
chr6:3726038	rs226961	G	A	0.66042	0.33958	upstream_gene_variant	ENSG00000228793	RP1-223B1.1	lincRNA	5.6586	4.53019e-07	1.04399	0.00278833	1	SNIG
chr7:1196665	rs6945392	G	C	0.64337	0.35663	upstream_gene_variant	ENSG00000229043	AC091729.9	antisense	-10.7729	1.18331e-15	-0.749452	5.54261e-12	1	SNIG
chr20:1746592:TTATA	rs72330046	D	R	0.70989	0.29011	downstream_gene_variant	ENSG00000229728	RP11-314N13.3	antisense	5.58044	6.09132e-07	0.510935	0.00357378	1	SNIG
chr1:212449403	rs351418	C	T	0.58645	0.41355	upstream_gene_variant	ENSG00000230063	RP11-384C4.6	sense_intronic	8.133	2.90712e-11	0.84356	1.21779e-07	1	SNIG
chr19:7843875	rs8110858	G	T	0.74649	0.25351	downstream_gene_variant	ENSG00000229833	PET100	protein_coding	-4.89695	7.69806e-06	-0.231176	0.0466272	1	SNIG
chr6:32364984	rs67603244	A	G	0.82835	0.17165	downstream_gene_variant	ENSG00000228962	HCG23	antisense	6.74174	6.88656e-09	0.825502	0.000102162	1	SNIG
chr6:32365284	rs62402758	A	T	0.82835	0.17165	downstream_gene_variant	ENSG00000228962	HCG23	antisense	6.74174	6.88656e-09	0.825502	0.000102162	1	SNIG
chr6:32365514:G_GTC	rs142444641;rs61692165	R	I	0.82835	0.17165	regulatory_region_variant	ENSG00000228962	HCG23	antisense	6.74174	6.88656e-09	0.825502	0.000102162	1	SNIG
chr6:32365707	rs62402759	T	C	0.82834	0.17166	downstream_gene_variant	ENSG00000228962	HCG23	antisense	6.74174	6.88656e-09	0.825502	0.000102162	1	SNIG
chr6:32365971	rs4713523	G	A	0.82463	0.17537	downstream_gene_variant	ENSG00000228962	HCG23	antisense	6.74174	6.88656e-09	0.825502	0.000102162	1	SNIG
chr6:32366331	rs4713524	G	C	0.82463	0.17537	downstream_gene_variant	ENSG00000228962	HCG23	antisense	6.74174	6.88656e-09	0.825502	0.000102162	1	SNIG
chr6:32366625	rs4959097	T	C	0.82463	0.17537	downstream_gene_variant	ENSG00000228962	HCG23	antisense	6.74174	6.88656e-09	0.825502	0.000102162	1	SNIG
chr6:32367259	rs2294884	T	G	0.82836	0.17164	downstream_gene_variant	ENSG00000228962	HCG23	antisense	6.74174	6.88656e-09	0.825502	0.000102162	1	SNIG
chr6:32367451	rs2294883	T	A	0.82463	0.17537	downstream_gene_variant	ENSG00000228962	HCG23	antisense	6.74174	6.88656e-09	0.825502	0.000102162	1	SNIG
chr6:32367515	rs2294882	T	C	0.82463	0.17537	downstream_gene_variant	ENSG00000228962	HCG23	antisense	6.74174	6.88656e-09	0.825502	0.000102162	1	SNIG
chr6:32367604	rs2294881	T	C	0.82463	0.17537	downstream_gene_variant	ENSG00000228962	HCG23	antisense	6.74174	6.88656e-09	0.825502	0.000102162	1	SNIG
chr6:32367927	rs3817965	A	G	0.82463	0.17537	downstream_gene_variant	ENSG00000228962	HCG23	antisense	6.74174	6.88656e-09	0.825502	0.000102162	1	SNIG
chr6:32369355	rs3763304	C	T	0.82836	0.17164	downstream_gene_variant	ENSG00000228962	HCG23	antisense	6.74174	6.88656e-09	0.825502	0.000102162	1	SNIG
chr6:32369643	rs3763306	A	G	0.82836	0.17164	downstream_gene_variant	ENSG00000228962	HCG23	antisense	6.74174	6.88656e-09	0.825502	0.000102162	1	SNIG
chr6:32369702:AT_A	rs3834855;rs200457779	R	D	0.82835	0.17165	downstream_gene_variant	ENSG00000228962	HCG23	antisense	6.74174	6.88656e-09	0.825502	0.000102162	1	SNIG
chr6:32369886	rs4935352	A	G	0.82833	0.17167	downstream_gene_variant	ENSG00000228962	HCG23	antisense	6.74174	6.88656e-09	0.825502	0.000102162	1	SNIG
chr6:448453	rs7767018	G	A	0.89872	0.10128	upstream_gene_variant	ENSG00000230433	RP1-20B11.2	antisense	4.90466	7.4855e-06	0.717318	0.0294779	1	SNIG
chr13:70701759	rs9542180	C	T	0.72855	0.27145	intron_variant	ENSG00000230223	ATXN8OS	antisense	-8.49856	6.947e-12	-0.78121	4.20294e-08	1	SNIG
chr7:66725228:C_CTT	rs75331709	R	I	0.87466	0.12534	upstream_gene_variant	ENSG00000230358	RP11-166O4.1	pseudogene	5.7798	2.85628e-07	0.849561	0.00187858	1	SNIG
chr1:51914906	rs1275839	T	C	0.94559	0.05441	downstream_gene_variant	ENSG00000230585	PHBP12	pseudogene	4.97019	5.89642e-06	2.0207	0.0116277	1	SNIG
chr6:2876535	rs318429	A	G	0.61391	0.38609	non_coding_transcript_exon_variant	ENSG00000230438	RP11-420G6.4	lincRNA	-5.66094	4.4901e-07	-0.838329	0.00241882	1	SNIG
chr5:132476183	rs13159960	G	C	0.94862	0.05138	downstream_gene_variant	ENSG00000230612	AC004237.1	antisense	6.16033	6.62129e-08	2.98533	0.000265845	1	SNIG
chr1:120347136	rs947269;rs61674095	T	C	0.69343	0.30657	upstream_gene_variant	ENSG00000231429	RP11-343N15.2	lincRNA	4.3797	4.84147e-05	0.460464	0.0385865	1	SNIG
chr11:64176612	rs72927945	A	G	0.93451	0.06549	upstream_gene_variant	ENSG00000231680	AP003774.6	lincRNA	5.16445	2.88825e-06	1.41046	0.00832106	1	SNIG
chr9:66838645	rs28615706	C	T	0.89962	0.10038	downstream_gene_variant	ENSG00000232833	FAM27E3	protein_coding	3.70182	0.000467341	0.55032	0.0196283	1	SNIG
chr9:66837835	rs76698494	G	T	0.90781	0.09219	downstream_gene_variant	ENSG00000232833	FAM27E3	protein_coding	3.70182	0.000467341	0.644117	0.0196283	1	SNIG
chr9:66839189	rs7025621;rs7025621	G	A	0.91723	0.08277	downstream_gene_variant	ENSG00000232833	FAM27E3	protein_coding	3.70182	0.000467341	0.707349	0.0196283	1	SNIG
chr10:91581831	rs12775585	G	A	0.90664	0.09336	upstream_gene_variant	ENSG00000232229	LINC00865	processed_transcript	-7.01138	2.39219e-09	-0.816376	1.26666e-05	1	SNIG
chr3:49432526:C_CA	rs202150640;rs71627385	R	I	0.73486	0.26514	upstream_gene_variant	ENSG00000233276	GPX1	protein_coding	5.11599	3.45412e-06	0.236776	0.00744364	1	SNIG
chr17:18542223	rs9909256	T	G	0.59219	0.40781	upstream_gene_variant	ENSG00000233327	USP32P2	pseudogene	8.39497	1.04158e-11	0.56676	2.68625e-08	1	SNIG
chr13:78554713:G_GA	rs80120399;rs202100877	R	I	0.91241	0.08759	upstream_gene_variant	ENSG00000233379	RP11-318G21.4	lincRNA	4.91301	7.26183e-06	0.762003	0.0293814	1	SNIG
chr1:231022252	rs1202605	C	T	0.68958	0.31042	downstream_gene_variant	ENSG00000233461	RP11-295G20.2	antisense	5.03017	4.73501e-06	0.486233	0.0241675	1	SNIG
chr6:157900767	rs112406275	T	C	0.76642	0.23358	upstream_gene_variant	ENSG00000233496	SYNJ2-IT1	sense_intronic	6.08111	8.99018e-08	1.08568	0.000479536	1	SNIG
chr11:1578090	rs7129499	A	G	0.53242	0.46758	upstream_gene_variant	ENSG00000233930	RP13-25N22.1	processed_transcript	-7.42663	4.67365e-10	-0.573006	2.92524e-06	1	SNIG
chr19:8406126	rs2913964	A	T	0.55164	0.44836	downstream_gene_variant	ENSG00000233927	RPS28	protein_coding	-8.19495	2.27998e-11	-0.425174	1.32353e-07	1	SNIG
chr2:3630701	rs12618864	G	T	0.72831	0.27169	downstream_gene_variant	ENSG00000234171	AC108488.3	antisense	7.20316	1.12583e-09	0.574929	6.75274e-06	1	SNIG
chr1:1344067	rs1240712	T	C	0.87392	0.12608	downstream_gene_variant	ENSG00000235098	ANKRD65	protein_coding	7.4342	4.53644e-10	0.657053	1.54103e-06	1	SNIG
chrX:114929169	rs2158774	G	A	0.86027	0.13973	downstream_gene_variant	ENSG00000235244	RP11-761E20.1	processed_transcript	4.80524	1.07274e-05	0.267719	0.0387261	1	SNIG
chr15:85137694	rs11638445	C	A	0.69458	0.30542	upstream_gene_variant	ENSG00000235370	CSPG4P5	processed_transcript	5.47565	9.0449e-07	0.429465	0.00369665	1	SNIG
chr6:30745804	rs4278007;rs113741345	A	C	0.55036	0.44964	downstream_gene_variant	ENSG00000234745	HLA-B	protein_coding	-5.69599	4.10748e-07	-0.264744	0.00560465	2	SNIG
chr19:55176702	rs1631746	A	C	0.72678	0.27322	downstream_gene_variant	ENSG00000235681	AC008746.5	pseudogene	5.15446	2.99696e-06	0.845533	0.020637	1	SNIG
chr7:5628512	rs75396876	C	A	0.94746	0.05254	upstream_gene_variant	ENSG00000235944	ZNF815P	pseudogene	5.80435	2.60085e-07	0.669869	0.00144373	1	SNIG
chr2:128081040	rs59027829	T	C	0.71763	0.28237	upstream_gene_variant	ENSG00000236682	AC068282.3	processed_transcript	-8.57953	5.06411e-12	-0.919337	2.65055e-08	1	SNIG
chr22:17542810	rs2845402	C	T	0.70896	0.29104	downstream_gene_variant	ENSG00000237438	CECR7	lincRNA	-10.1531	1.19904e-14	-0.719482	4.88131e-11	1	SNIG
chr2:242873800	rs4973657	G	A	0.86197	0.13803	upstream_gene_variant	ENSG00000237940	AC093642.3	processed_transcript	6.00528	1.20399e-07	0.660188	0.000370348	1	SNIG
chr1:152169101	rs140771909	G	A	0.85484	0.14516	intron_variant	ENSG00000237975	FLG-AS1	processed_transcript	5.4014	1.19535e-06	0.844112	0.00511966	1	SNIG
chr7:4868855	rs62450189	C	T	0.9483	0.0517	downstream_gene_variant	ENSG00000237738	RNF216-IT1	sense_intronic	6.35089	3.16364e-08	2.71224	0.000179726	1	SNIG
chrX:24586321	rs12689847	C	T	0.94478	0.05522	upstream_gene_variant	ENSG00000238103	RPL9P7	pseudogene	5.41721	1.12653e-06	0.951373	0.00373106	1	SNIG
chr17:44265839	rs2532240	C	T	0.57607	0.42393	upstream_gene_variant	ENSG00000238083	LRRC37A2	protein_coding	-6.82572	4.95607e-09	-0.361704	2.64902e-05	1	SNIG
chr6:22488461	rs1539308;rs66553972;rs67389932	A	T	0.84145	0.15855	downstream_gene_variant	ENSG00000238274	LINC00340	lincRNA	5.72528	3.51591e-07	1.52254	0.0019239	1	SNIG
chr3:182350796	rs62293004	G	A	0.85212	0.14788	upstream_gene_variant	ENSG00000240024	RP11-393B14.1	pseudogene	4.97815	5.72762e-06	0.227128	0.0248235	1	SNIG
chr2:201855554	rs6723527	G	A	0.75442	0.24558	upstream_gene_variant	ENSG00000240344	PPIL3	protein_coding	5.6959	3.93163e-07	0.340366	0.00132575	1	SNIG
chr2:114454071:A_AT	rs146544123;rs59041075	R	I	0.6692	0.3308	upstream_gene_variant	ENSG00000240356	RPL23AP7	pseudogene	-5.82372	2.41534e-07	-0.454917	0.000999226	1	SNIG
chr3:181067456	rs1518921	G	A	0.67164	0.32836	downstream_gene_variant	ENSG00000241231	RP11-275H4.1	lincRNA	5.36761	1.3566e-06	0.46638	0.00366281	1	SNIG
chr3:195742301	rs9820715;rs183969425	C	T	0.69561	0.30439	downstream_gene_variant	ENSG00000242086	AC069513.3	lincRNA	-5.16541	2.87803e-06	-0.388821	0.015478	1	SNIG
chr19:53949154	rs2617742	T	A	0.80539	0.19461	downstream_gene_variant	ENSG00000241015	TPM3P9	pseudogene	-5.27746	1.89916e-06	-0.307685	0.0146046	1	SNIG
chr13:102190981	rs9557688	C	T	0.52616	0.47384	downstream_gene_variant	ENSG00000243319	FGF14-IT1	processed_transcript	-4.98505	5.58496e-06	-0.302656	0.0300973	1	SNIG
chr8:104599694:AAG_A	rs199986906;rs144504341	R	D	0.93703	0.06297	upstream_gene_variant	ENSG00000244052	RPL5P24	pseudogene	4.91561	7.19357e-06	2.29751	0.038687	1	SNIG
chr3:101472594	rs13060963	G	A	0.5972	0.4028	downstream_gene_variant	ENSG00000244119	PDCL3P4	pseudogene	-6.08143	8.97921e-08	-0.427101	0.000404783	1	SNIG
chr15:50586836	rs62022563	C	T	0.59422	0.40578	upstream_gene_variant	ENSG00000244879	GABPB1-AS1	processed_transcript	-6.85899	4.35012e-09	-0.350182	2.01019e-05	1	SNIG
chr5:77136849	rs10075314	G	A	0.85435	0.14565	downstream_gene_variant	ENSG00000245556	CTD-2037K23.2	lincRNA	4.83918	9.49011e-06	0.338292	0.0441954	1	SNIG
chr11:124675214	rs558814	A	G	0.65696	0.34304	intron_variant	ENSG00000245498	RP11-677M14.7	antisense	-6.01328	1.16749e-07	-0.290235	0.00065823	1	SNIG
chr4:89194928	rs13125860	T	A	0.62019	0.37981	upstream_gene_variant	ENSG00000246375	RP11-10L7.1	processed_transcript	8.0916	3.41995e-11	1.47829	1.73357e-07	1	SNIG
chr4:144502160	rs35941280	A	G	0.79605	0.20395	upstream_gene_variant	ENSG00000246448	RP13-578N3.3	antisense	-8.29345	1.54982e-11	-0.737129	6.91376e-08	1	SNIG
chr11:70420091	rs11599996	T	C	0.87652	0.12348	upstream_gene_variant	ENSG00000246889	AP000487.5	antisense	4.93412	6.72509e-06	0.556575	0.0330336	1	SNIG
chr4:120269780	rs190883674	A	G	0.76072	0.23928	upstream_gene_variant	ENSG00000245958	RP11-33B1.1	pseudogene	5.25429	2.07013e-06	0.195707	0.011247	1	SNIG
chr5:80502736	rs6453542	C	G	0.87086	0.12914	intron_variant	ENSG00000247572	CTC-281B15.1	processed_transcript	5.51247	7.87373e-07	0.321763	0.00386758	1	SNIG
chr5:87630024	rs71535223;rs71639105	G	A	0.80534	0.19466	intron_variant	ENSG00000247828	TMEM161B-AS1	processed_transcript	-7.16369	1.31486e-09	-0.190616	3.50147e-06	1	SNIG
chr3:144045499	rs169118;rs12630369	A	C	0.91123	0.08877	downstream_gene_variant	ENSG00000248374	RP11-501M7.1	pseudogene	4.90612	7.44604e-06	1.0672	0.0326062	1	SNIG
chr4:159018833	rs6844920	T	C	0.81491	0.18509	upstream_gene_variant	ENSG00000248429	RP11-597D13.9	processed_transcript	6.8694	4.17611e-09	0.560274	1.77735e-05	1	SNIG
chr5:156917825	rs2863746	G	A	0.90768	0.09232	upstream_gene_variant	ENSG00000248544	CTB-47B11.3	antisense	-5.56591	6.43534e-07	-0.730333	0.00329168	1	SNIG
chr5:79600958	rs12657791	C	A	0.86774	0.13226	downstream_gene_variant	ENSG00000249042	CTD-2015H6.3	antisense	5.45785	9.67107e-07	0.671777	0.00529781	1	SNIG
chr4:73774069	rs10005971	T	C	0.6215	0.3785	upstream_gene_variant	ENSG00000250220	RP11-692D12.1	antisense	4.82449	1.00073e-05	0.58503	0.031383	1	SNIG
chr4:137407	rs6841951	A	G	0.51974	0.48026	intron_variant	ENSG00000250312	ZNF718	lincRNA	-5.41928	1.11782e-06	-0.193816	0.00298122	1	SNIG
chr17:29917539	rs117063904	T	G	0.94597	0.05403	downstream_gene_variant	ENSG00000250462	LRRC37BP1	pseudogene	5.75064	3.1922e-07	1.04298	0.000883601	1	SNIG
chr5:70307464	rs4976210;rs4976210	C	T	0.75368	0.24632	downstream_gene_variant	ENSG00000250687	RP11-497H16.7	pseudogene	-4.07179	0.000138676	-0.518561	0.0235748	1	SNIG
chr5:70308251	rs28409706;rs28409706	T	C	0.75372	0.24628	downstream_gene_variant	ENSG00000250687	RP11-497H16.7	pseudogene	-4.07179	0.000138676	-0.518561	0.0235748	1	SNIG
chr5:60765660	rs13166934	G	A	0.6463	0.3537	downstream_gene_variant	ENSG00000250461	RP11-631M6.2	pseudogene	-5.37577	1.31577e-06	-0.245219	0.00452887	1	SNIG
chr4:39758652:GT_G	rs9799379;rs66515673;rs71194912;rs13137353	R	D	0.87043	0.12957	downstream_gene_variant	ENSG00000250568	RP11-333E13.2	pseudogene	6.25481	4.59308e-08	1.66368	0.000240218	1	SNIG
chr13:103502639	rs12870541	A	G	0.90716	0.09284	upstream_gene_variant	ENSG00000250878	METTL21EP	pseudogene	4.82488	9.99347e-06	0.528022	0.0486582	1	SNIG
chr5:9544677	rs1319222	T	G	0.74436	0.25564	upstream_gene_variant	ENSG00000250786	CTD-2001E22.2	lincRNA	5.37027	1.34315e-06	0.468144	0.00732822	1	SNIG
chr3:160561192	rs113218908	T	G	0.93653	0.06347	downstream_gene_variant	ENSG00000250588	IQCJ-SCHIP1	protein_coding	-5.18119	2.71489e-06	-1.03873	0.0161237	1	SNIG
chr4:83908766	rs6822163	G	A	0.77905	0.22095	upstream_gene_variant	ENSG00000251022	THAP9-AS1	processed_transcript	5.11933	3.41184e-06	0.231142	0.0171615	1	SNIG
chr4:139230820	rs4863780	C	A	0.84628	0.15372	upstream_gene_variant	ENSG00000251372	LINC00499	lincRNA	-6.43773	2.25688e-08	-1.30637	0.00011975	1	SNIG
chr5:176074171	rs6877020	A	G	0.87216	0.12784	downstream_gene_variant	ENSG00000251667	RP11-844P9.3	pseudogene	4.79616	1.1084e-05	0.725898	0.0337175	1	SNIG
chr18:47938225	rs117802002	G	A	0.91228	0.08772	downstream_gene_variant	ENSG00000252139	SCARNA18	snoRNA	5.15984	2.93797e-06	1.87224	0.0150071	1	SNIG
chr6:151643910	rs2485542	T	C	0.87595	0.12405	upstream_gene_variant	ENSG00000252431	U6	snRNA	-5.19651	2.65274e-06	-1.17011	0.0155822	2	SNIG
chr8:137155220	rs34076548	A	G	0.90691	0.09309	upstream_gene_variant	ENSG00000253915	MAPRE1P1	pseudogene	4.87991	8.18916e-06	0.962728	0.0400368	1	SNIG
chr8:143752994	rs2976384	T	C	0.57207	0.42793	downstream_gene_variant	ENSG00000253741	CTD-2292P10.4	antisense	-5.04754	4.44276e-06	-0.266285	0.0261945	1	SNIG
chr11:71221248	rs4945008	G	A	0.78185	0.21815	downstream_gene_variant	ENSG00000254682	RP11-660L16.2	antisense	6.64787	9.94221e-09	0.484121	3.97688e-05	1	SNIG
chr11:62260807:T_TC	rs112759130;rs199514006	R	I	0.94226	0.05774	downstream_gene_variant	ENSG00000254772	EEF1G	protein_coding	5.38094	1.29057e-06	0.903732	0.00513132	1	SNIG
chr11:35394104	rs76591532	C	A	0.92934	0.07066	downstream_gene_variant	ENSG00000255004	RP1-68D18.3	antisense	5.02058	4.90443e-06	1.18174	0.0265526	1	SNIG
chr11:124677118:T_TA	rs35496451;rs55903927	R	I	0.66202	0.33798	downstream_gene_variant	ENSG00000254941	RP11-677M14.5	pseudogene	-5.25733	2.04687e-06	-0.435873	0.011356	1	SNIG
chr8:11188540	rs13253735	A	G	0.56185	0.43815	downstream_gene_variant	ENSG00000255020	AF131216.5	antisense	-5.39693	1.21556e-06	-0.430723	0.00733588	1	SNIG
chr6:111913262	rs33980500	C	T	0.92164	0.07836	upstream_gene_variant	ENSG00000255389	C6orf3	antisense	6.44215	2.21835e-08	0.675854	8.57393e-05	1	SNIG
chr6:111919271	rs3213575	C	T	0.54477	0.45523	upstream_gene_variant	ENSG00000255389	C6orf3	antisense	5.10722	3.68306e-06	0.253518	0.014235	2	SNIG
chr6:111921804	rs10872070	T	C	0.54478	0.45522	coding_variant	ENSG00000255389	C6orf3	antisense	5.10722	3.68306e-06	0.253518	0.014235	2	SNIG
chr6:111924410	rs3777921	A	G	0.54478	0.45522	downstream_gene_variant	ENSG00000255389	C6orf3	antisense	5.10722	3.68306e-06	0.253518	0.014235	2	SNIG
chr8:11808841	rs10109128	T	C	0.82879	0.17121	upstream_gene_variant	ENSG00000255253	RP11-303G3.9	pseudogene	-5.56333	6.49837e-07	-1.36152	0.00352276	1	SNIG
chr12:1589869:G_GA	rs111377772;rs143116809;rs202175301;rs34611964;rs200558930	R	I	0.70785	0.29215	downstream_gene_variant	ENSG00000256025	CACNA1C-AS4	antisense	5.29389	1.78642e-06	0.546639	0.00864625	1	SNIG
chr12:56162557:CA_C	rs200057464	R	D	0.94814	0.05186	upstream_gene_variant	ENSG00000257740	RP11-977G19.12	antisense	5.08459	3.87743e-06	1.50668	0.0114229	1	SNIG
chr12:99267926	rs61933630	A	G	0.9188	0.0812	upstream_gene_variant	ENSG00000257458	RP11-473C19.1	processed_transcript	4.82285	1.00671e-05	0.813656	0.0414261	1	SNIG
chr15:24466876	rs80119675;rs116009957	C	G	0.88429	0.11571	upstream_gene_variant	ENSG00000257151	RP11-701H24.2	lincRNA	4.94174	6.54112e-06	0.328961	0.0475474	1	SNIG
chr12:101441059	rs35076711	T	A	0.8501	0.1499	downstream_gene_variant	ENSG00000258230	RP11-511H9.3	pseudogene	4.80972	1.05554e-05	1.01225	0.0456523	1	SNIG
chr14:69108219:CA_C	rs78571676;rs35385643;rs201395796	R	D	0.65982	0.34018	downstream_gene_variant	ENSG00000258623	CTD-2325P2.3	antisense	4.89378	7.78712e-06	0.751514	0.0317247	1	SNIG
chr14:69232517	rs8005236	G	C	0.52985	0.47015	upstream_gene_variant	ENSG00000258623	CTD-2325P2.3	antisense	4.82778	1.01583e-05	0.65084	0.0413851	2	SNIG
chr14:97059591	rs71412306;rs75564413	G	A	0.86222	0.13778	splice_region_variant	ENSG00000258702	RP11-433J8.1	lincRNA	5.18714	2.65577e-06	0.719583	0.0131062	1	SNIG
chr14:62229434	rs7151978;rs183763930	G	C	0.74764	0.25236	upstream_gene_variant	ENSG00000258926	RP11-47I22.1	antisense	4.96268	6.06029e-06	0.4825	0.0219746	1	SNIG
chr14:69803724	rs7159087	G	A	0.67187	0.32813	upstream_gene_variant	ENSG00000259038	CTD-2325P2.4	antisense	5.10004	3.66315e-06	0.45166	0.0151874	1	SNIG
chr14:54379650	rs12882477	C	A	0.92511	0.07489	downstream_gene_variant	ENSG00000258993	RP11-368P15.2	pseudogene	5.03507	4.65081e-06	2.11925	0.0233099	1	SNIG
chr14:89891409:T_TTC	rs200172110;rs35973288;rs66868149;rs139991021	R	I	0.87931	0.12069	downstream_gene_variant	ENSG00000258752	RP11-356K23.1	processed_transcript	4.95597	6.21043e-06	0.785664	0.0263943	1	SNIG
chr15:34090301	rs28761776;rs56746246;rs139354269;rs66525756;rs66481327	T	A	0.85519	0.14481	upstream_gene_variant	ENSG00000259446	RP11-489D6.2	antisense	5.14818	3.06731e-06	0.891575	0.0158304	1	SNIG
chr10:30613461	rs2484285	A	C	0.57519	0.42481	upstream_gene_variant	ENSG00000259994	RP11-305E6.4	sense_overlapping	5.46888	9.27789e-07	0.318035	0.00559271	1	SNIG
chr22:26921725	rs4275	A	G	0.57836	0.42164	upstream_gene_variant	ENSG00000260065	CTA-445C9.15	lincRNA	-6.86385	4.26807e-09	-0.544262	2.37604e-05	1	SNIG
chr18:24514714	rs163056	C	T	0.50369	0.49631	non_coding_transcript_exon_variant	ENSG00000260372	AQP4-AS1	antisense	-5.42314	1.10177e-06	-0.379609	0.00561573	1	SNIG
chr7:155195476	rs76282415	C	T	0.7448	0.2552	downstream_gene_variant	ENSG00000260426	RP5-912I13.1	sense_overlapping	-4.97877	5.71465e-06	-0.697998	0.0347108	1	SNIG
chr16:54758318	rs7190161	A	G	0.92159	0.07841	upstream_gene_variant	ENSG00000261049	RP11-357N13.1	antisense	4.85047	9.11064e-06	1.35336	0.0419089	1	SNIG
chr16:54758917	rs1420559	C	T	0.92158	0.07842	upstream_gene_variant	ENSG00000261049	RP11-357N13.1	antisense	4.85047	9.11064e-06	1.35336	0.0419089	1	SNIG
chr2:219119118:AGAAG	rs60354137;rs67182819	R	D	0.61852	0.38148	upstream_gene_variant	ENSG00000261338	RP11-378A13.1	sense_overlapping	6.02053	1.13535e-07	0.478251	0.000372849	1	SNIG
chr2:223436402	rs3768973	T	C	0.7127	0.2873	upstream_gene_variant	ENSG00000261428	RP11-16P6.1	antisense	4.85	9.12615e-06	0.452975	0.0410221	1	SNIG
chr2:223517705	rs10170846	G	C	0.71269	0.28731	upstream_gene_variant	ENSG00000261428	RP11-16P6.1	antisense	4.85	9.12615e-06	0.452975	0.0410221	1	SNIG
chr16:66056398	rs62036845	G	C	0.948	0.052	upstream_gene_variant	ENSG00000261705	RP11-61A14.2	lincRNA	4.6858	1.64677e-05	1.3439	0.0397037	1	SNIG
chr16:72148419	rs12445401	A	G	0.82467	0.17533	downstream_gene_variant	ENSG00000261701	HPR	protein_coding	-8.18905	2.33334e-11	-0.870863	8.26236e-08	1	SNIG
chr7:141368144:TG_T	rs35151336	R	D	0.89616	0.10384	upstream_gene_variant	ENSG00000261778	RP5-1173P7.1	pseudogene	4.80572	1.07086e-05	1.0826	0.0387971	1	SNIG
chr19:28264444:T_TCA	rs10673333;rs35006438	I	R	0.80081	0.19919	upstream_gene_variant	ENSG00000261770	CTC-459F4.1	lincRNA	-6.04484	1.03392e-07	-0.426453	0.000391855	1	SNIG
chr18:3688666	rs447141;rs72070115	C	A	0.7383	0.2617	upstream_gene_variant	ENSG00000261520	DLGAP1-AS5	antisense	-5.42277	1.1033e-06	-0.377787	0.00620828	1	SNIG
chr7:151350262	rs4726081	A	G	0.67164	0.32836	upstream_gene_variant	ENSG00000261455	RP5-1129J21.3	lincRNA	4.97404	5.81416e-06	0.290644	0.0281929	1	SNIG
chr7:151351232	rs6964824	T	C	0.67164	0.32836	upstream_gene_variant	ENSG00000261455	RP5-1129J21.3	lincRNA	4.97404	5.81416e-06	0.290644	0.0281929	1	SNIG
chr7:151351516	rs2058394	T	C	0.67164	0.32836	upstream_gene_variant	ENSG00000261455	RP5-1129J21.3	lincRNA	4.97404	5.81416e-06	0.290644	0.0281929	1	SNIG
chr7:151351612	rs954228	T	C	0.67164	0.32836	upstream_gene_variant	ENSG00000261455	RP5-1129J21.3	lincRNA	4.97404	5.81416e-06	0.290644	0.0281929	1	SNIG
chr7:151352057	rs1986813	A	G	0.67164	0.32836	upstream_gene_variant	ENSG00000261455	RP5-1129J21.3	lincRNA	4.97404	5.81416e-06	0.290644	0.0281929	1	SNIG
chr2:231569525	rs10204909	C	G	0.94399	0.05601	upstream_gene_variant	ENSG00000261829	RP11-223I10.1	sense_overlapping	5.09908	3.67608e-06	1.05502	0.0196009	1	SNIG
chr17:80927604	rs12943809	G	A	0.80967	0.19033	downstream_gene_variant	ENSG00000262410	RP11-388C12.8	sense_intronic	5.00111	5.26664e-06	0.407541	0.0189757	1	SNIG
chr19:39999844:C_CA	rs113799131	R	I	0.78128	0.21872	upstream_gene_variant	ENSG00000262484	CTC-360G5.1	protein_coding	4.91599	7.18348e-06	0.761983	0.0354218	1	SNIG
chr17:6311216	rs4796483	C	A	0.72043	0.27957	downstream_gene_variant	ENSG00000262503	RP11-530N7.2	pseudogene	5.10231	3.6326e-06	0.916651	0.0181594	1	SNIG
chr16:15707497	rs7186673	C	A	0.53521	0.46479	upstream_gene_variant	ENSG00000263335	AF001548.5	antisense	-6.07649	9.15193e-08	-0.767379	0.00018249	1	SNIG
chr15:32184192	rs115905087	T	C	0.94577	0.05423	downstream_gene_variant	ENSG00000262728	AC123768.4	lincRNA	4.80288	1.08191e-05	1.44058	0.0468035	1	SNIG
chr17:45015357	rs75632336	G	A	0.94581	0.05419	downstream_gene_variant	ENSG00000262879	RP11-156P1.3	processed_transcript	-5.5768	6.17592e-07	-0.418757	0.00275878	1	SNIG
chr18:72256641	rs28534519	G	T	0.89156	0.10844	downstream_gene_variant	ENSG00000264247	RP11-231E4.4	lincRNA	-5.301	1.73974e-06	-0.357052	0.00828814	1	SNIG
chr18:5245405:G_GAG	rs111960509;rs112887322;rs199850700;rs74354468	R	I	0.53188	0.46812	coding_variant	ENSG00000263753	LINC00667	lincRNA	-7.38186	5.57404e-10	-0.2345	2.75525e-06	1	SNIG
chr17:29142813	rs74638246;rs77338984	T	C	0.89624	0.10376	downstream_gene_variant	ENSG00000264538	SUZ12P	pseudogene	6.5946	1.22422e-08	0.337504	4.12928e-05	1	SNIG
chr19:29501540	rs12975753	C	T	0.75373	0.24627	intron_variant	ENSG00000267014	CTD-2081K17.2	lincRNA	-5.50898	7.97772e-07	-0.283251	0.00488157	1	SNIG
chr19:29501786	rs12973370	A	G	0.75373	0.24627	coding_variant	ENSG00000267014	CTD-2081K17.2	lincRNA	-5.50898	7.97772e-07	-0.283251	0.00488157	1	SNIG
chr19:29501985	rs2288936	A	G	0.75373	0.24627	intron_variant	ENSG00000267014	CTD-2081K17.2	lincRNA	-5.50898	7.97772e-07	-0.283251	0.00488157	1	SNIG
chr19:11698423	rs191167643	G	A	0.93133	0.06867	upstream_gene_variant	ENSG00000267274	CTD-2006C1.12	sense_overlapping	5.50271	8.16865e-07	2.72091	0.00310654	1	SNIG
chr18:12727596	rs34537593	G	A	0.71587	0.28413	upstream_gene_variant	ENSG00000267249	RP11-973H7.3	sense_intronic	4.9149	7.21208e-06	0.630774	0.0373802	1	SNIG
chr17:6585191	rs8073943	A	G	0.63317	0.36683	downstream_gene_variant	ENSG00000267532	MIR497HG	antisense	-5.08065	3.93396e-06	-0.251295	0.0193157	1	SNIG
chr19:58914877:TGGGA	rs139851744	R	D	0.74083	0.25917	upstream_gene_variant	ENSG00000268543	CTD-2619J13.16	lincRNA	-4.69514	1.59272e-05	-0.836731	0.0462687	1	SNIG
chr18:32959397	rs2978362	C	T	0.47388	0.47388	upstream_gene_variant	ENSG00000268873	RP11-138H11.1	antisense	-4.8129	1.0435e-05	-0.343635	0.0379312	1	SNIG
chr19:51315132	rs75381552	T	C	0.91853	0.08147	upstream_gene_variant	ENSG00000268518	CTD-2545M3.8	lincRNA	4.92427	6.97058e-06	0.955865	0.0334379	1	SNIG
chr5:70307464	rs4976210;rs4976210	C	T	0.75368	0.24632	downstream_gene_variant	ENSG00000269983	RP11-497H16.9	lincRNA	-4.37961	4.84302e-05	-0.366145	0.00668337	1	SNIG
chr5:70308251	rs28409706;rs28409706	T	C	0.75372	0.24628	downstream_gene_variant	ENSG00000269983	RP11-497H16.9	lincRNA	-4.37961	4.84302e-05	-0.366145	0.00668337	1	SNIG
chr1:201999952	rs60954043	A	C	0.94978	0.05022	downstream_gene_variant	ENSG00000269690	AC096677.1	protein_coding	4.9124	7.27796e-06	1.43502	0.0332676	1	SNIG
chr19:21488256:TA_T	rs7255549;rs200968389	R	D	0.58269	0.41731	downstream_gene_variant	ENSG00000268119	CTD-2561J22.5	processed_transcript	6.82945	4.88429e-09	0.431042	3.55283e-05	1	SNIG
chr19:23460087	rs8103803	A	C	0.72087	0.27913	upstream_gene_variant	ENSG00000269837	RP11-15H20.5	pseudogene	-5.03833	4.59541e-06	-0.341586	0.025261	1	SNIG
chr5:134689300	rs3733727	T	C	0.94156	0.05844	upstream_gene_variant	ENSG00000270021	CTC-203F4.2	antisense	5.17059	2.82348e-06	0.617809	0.0108478	1	SNIG
chr6:3049982	rs7761969	G	A	0.59702	0.40298	downstream_gene_variant	ENSG00000270346	RP1-90J20.12	lincRNA	8.22697	2.01105e-11	0.511684	1.08697e-07	1	SNIG
chr2:75900207	rs1986239	C	T	0.78472	0.21528	downstream_gene_variant	ENSG00000270696	RP11-342K6.1	antisense	-5.78299	2.82179e-07	-0.25662	0.00154493	1	SNIG
chr11:19426340	rs4497385	T	G	0.91178	0.08822	downstream_gene_variant	ENSG00000270607	RP11-359E10.1	lincRNA	-4.8884	7.94073e-06	-0.51515	0.0432134	1	SNIG

## Sheet: Legend
snp_location	The location of variant associated with the gene expression
rs_ID	The rs ID
Al1	The coded (or effect) allele for SNP. With indels, either a "R" for reference or "D" for deletion or "I" for insertion.
Al2	The reference (or baseline) allele for SNP. With indels, either a "R" for reference or "D" for deletion or "I" for insertion.
Freq1	Frequency of the coded allele
MAF	Minor Allele Frequency
snp_gene_relationship	Variant annotation using Variant effect predictor - VEP https://www.ensembl.org/info/docs/tools/vep/index.html
gene_ID	Ensembl gene ID
gene_symbol	Gene name
gene_biotype	Gene biotype
tstat	t-statistic (effect size estimate / standard error)
pvalue	p-value of eQTL
beta	Regression coefficient from linear model
FDR	False Discovery Rate
rank	Indicates the iteration at which the secondary signal was identified through conditional analysis. 0 indicated a primary signal.
tissue	One of the two brain regions analysed
