# Supplementary material for: Regulatory sites for splicing in human basal ganglia are enriched for disease-relevant information
Source: Nat Commun. 2020 Feb 25;11:1041. doi: 10.1038/s41467-020-14483-x (PMC7042265; doi:10.1038/s41467-020-14483-x)
Supplement: Supplementary file 9 — Supplementary Data 6 [file 41467_2020_14483_MOESM9_ESM.xlsx]

## Sheet: i_eQTL_sup6
snp_location	rs_ID	Al1	Al2	Freq1	MAF	region_ID	chr	start	end	gene_ID	gene_symbol	annotation	tstat	pvalue	beta	myFDR	rank	tissue	annotation_hg38_ens95
chr1:72949290	rs707444	G	A	0.76134	0.23866	DER1035	chr1	72823118	72823647	ENSG00000227207	RP11-292O17.1	Low	5.74583	9.92e-08	0.450547	0.0003024	1	PUTM	intergenic
chr18:4498302	rs11872167	G	A	0.9403	0.0597	DER38912	chr18	5385260	5385727	ENSG00000266288	CTD-3096M3.2	Medium	4.82023	5.13e-06	0.558317	0.0250974	1	PUTM	exonic;intergenic
chr17:76569056	rs12951733	G	T	0.7823	0.2177	DER38812	chr17	75956582	75956801	ENSG00000238898	U1	Low	4.93446	3.21e-06	0.567938	0.0183294	1	PUTM	intronic
chr3:183523585	rs263036	A	G	0.58099	0.41901	DER10253	chr3	183530529	183530933	ENSG00000163872	YEATS2	Medium	-4.80082	5.55e-06	-0.508939	0.026412	1	PUTM	intergenic
chr3:195479748	rs842225	G	A	0.51648	0.48352	DER10377	chr3	195684853	195685708	ENSG00000242086	AC069513.3	High	-5.0904	1.68e-06	-0.377368	0.00809145	1	PUTM	intergenic
chr3:196672211:TG_T	NA	R	D	0.62338	0.37662	DER10394	chr3	196671171	196671734	ENSG00000270170	RP11-21N3.1	Medium	4.80861	5.37e-06	0.277714	0.027476	1	PUTM	intergenic
chr3:197224372	rs62282495	G	T	0.66613	0.33387	DER10402	chr3	197234008	197234606	ENSG00000250443	AC128709.1	Medium	-5.72868	1.07e-07	-0.535315	0.000423386	1	PUTM	intergenic
chr1:72911829	rs782252	C	T	0.56479	0.43521	DER1041	chr1	72860342	72860791	ENSG00000227207	RP11-292O17.1	Low	6.5086	3.05e-09	0.511472	9.63e-06	1	PUTM	intergenic
chr4:1368580:CA_C	NA	R	D	0.74547	0.25453	DER10541	chr4	1694524	1695440	ENSG00000163950	SLBP	High	-4.64096	1.05e-05	-0.161772	0.0494162	1	PUTM	exonic;intergenic
chr17:43948347	rs115295777	T	C	0.60157	0.39843	DER38476	chr17	44579942	44580270	ENSG00000176681	LRRC37A	High	-5.37971	4.92e-07	-0.706058	0.00260708	1	PUTM	intergenic
chr17:44233589	rs118036382	T	C	0.72291	0.27709	DER38467	chr17	44570943	44572432	ENSG00000260075	NSFP1	Low	-8.62414	1.01e-13	-0.706847	5.36e-10	1	PUTM	intergenic
chr17:44764775	rs142680608	A	C	0.78472	0.21528	DER38461	chr17	44568545	44568754	ENSG00000260075	NSFP1	Uncharacterised	-6.89272	4.98e-10	-1.00308	2.64e-06	1	PUTM	intergenic
chr4:6024426	rs878948	C	T	0.51101	0.48899	DER10616	chr4	6022794	6023902	ENSG00000152969	JAKMIP1	Low_with_Junction	-7.75854	7.48e-12	-0.716524	4.44e-08	1	PUTM	intronic
chr4:9397027	rs78670450	G	A	0.69514	0.30486	DER10661	chr4	9048301	9048552	ENSG00000250342	RP11-747H12.6	Low	-4.66425	9.61e-06	-0.470123	0.0375404	1	PUTM	intergenic
chr4:9890841:G_GAA	NA	I	R	0.94889	0.05111	DER10660	chr4	9047194	9047568	ENSG00000250342	RP11-747H12.6	Low	5.14294	1.35e-06	2.01356	0.00527114	1	PUTM	intergenic
chr4:9405944	rs6449294	C	T	0.69891	0.30109	DER10660	chr4	9047194	9047568	ENSG00000250342	RP11-747H12.6	Low	-4.62387	1.14e-05	-0.750883	0.0445426	2	PUTM	intergenic
chr4:9370908	rs11938651	T	C	0.70149	0.29851	DER10664	chr4	9050431	9050939	ENSG00000249767	RP11-1286E23.1	High	-4.74957	6.82e-06	-0.525104	0.026653	1	PUTM	intergenic
chr4:9381583	rs11737791	T	A	0.94734	0.05266	DER10665	chr4	9051830	9052413	ENSG00000250342	RP11-747H12.6	Uncharacterised	-4.93896	3.15e-06	-0.888457	0.0123138	1	PUTM	intergenic
chr4:9890841:G_GAA	NA	I	R	0.94889	0.05111	DER10670	chr4	9060663	9061261	ENSG00000250342	RP11-747H12.6	Low	4.87343	4.13e-06	0.911139	0.016126	1	PUTM	intergenic
chr4:9403257	rs13143927	G	A	0.68136	0.31864	DER10670	chr4	9060663	9061261	ENSG00000250342	RP11-747H12.6	Low	-4.83884	4.81e-06	-0.341795	0.0187837	2	PUTM	intergenic
chr1:77695659	rs2799567	C	G	0.63348	0.36652	DER1068	chr1	78160586	78160685	ENSG00000077254	USP33	Medium	-4.8341	4.84e-06	-0.558117	0.0175718	1	PUTM	intergenic
chr4:7966812	rs4696709	G	A	0.85444	0.14556	DER10633	chr4	7959206	7959604	ENSG00000163995	ABLIM2	High	-5.89693	5.05e-08	-0.421652	0.000332073	1	PUTM	intergenic
chr4:9377221	rs10027319	G	A	0.64437	0.35563	DER10741	chr4	9229841	9230857	ENSG00000249482	USP17L14P	Medium	4.64581	1.03e-05	0.325869	0.0431966	1	PUTM	intergenic
chr2:11806506:AAAAA	NA	R	D	0.91981	0.08019	DER3833	chr2	11077209	11077789	ENSG00000162975	KCNF1	Uncharacterised	4.98496	2.61e-06	0.592348	0.0160634	1	PUTM	intergenic
chr4:15672342	rs79256345	A	G	0.69099	0.30901	DER10896	chr4	15458127	15458582	ENSG00000163145	C1QTNF7	Uncharacterised	4.93502	3.2e-06	0.517799	0.0164637	1	PUTM	intergenic
chr17:9816226	rs1129463	G	A	0.60821	0.39179	DER37986	chr17	9812062	9812307	ENSG00000007237	GAS7	Uncharacterised	-6.13508	1.72e-08	-0.886307	9.21e-05	1	PUTM	intergenic
chr17:9816390	rs15814	T	G	0.60821	0.39179	DER37986	chr17	9812062	9812307	ENSG00000007237	GAS7	Uncharacterised	-6.13508	1.72e-08	-0.886307	9.21e-05	1	PUTM	intergenic
chr17:9816452	rs1129464	A	G	0.60821	0.39179	DER37986	chr17	9812062	9812307	ENSG00000007237	GAS7	Uncharacterised	-6.13508	1.72e-08	-0.886307	9.21e-05	1	PUTM	intergenic
chr4:57269588:G_GT	NA	R	I	0.57322	0.42678	DER11266	chr4	57201731	57201969	ENSG00000157426	AASDH	Medium	-4.76099	6.52e-06	-0.50474	0.0377172	1	PUTM	intergenic
chr17:3616325:T_TC	NA	I	R	0.64393	0.35607	DER37883	chr17	3603328	3603521	ENSG00000083454	P2RX5	Medium	-5.75619	9.47e-08	-0.769403	0.000547265	1	PUTM	intergenic
chr17:4576620	rs55677157	C	T	0.78185	0.21815	DER37892	chr17	4570607	4571013	ENSG00000141456	PELP1	Medium	7.74598	7.96e-12	0.844713	4.4e-08	1	PUTM	intergenic
chr17:3793472	rs753513	C	T	0.72556	0.27444	DER37892	chr17	4570607	4571013	ENSG00000141456	PELP1	Medium	-4.75174	6.84e-06	-0.51574	0.0378149	2	PUTM	intergenic
chr17:15885968	rs4792707	A	T	0.58439	0.41561	DER38036	chr17	15879781	15880571	ENSG00000214941	ZSWIM7	High	4.63253	1.09e-05	0.217096	0.0445259	1	PUTM	exonic;intergenic
chr4:86816340	rs6531878	C	T	0.91039	0.08961	DER11544	chr4	86257168	86257604	ENSG00000248725	RP11-218C23.1	Uncharacterised	4.75821	6.59e-06	0.863956	0.0259583	1	PUTM	intergenic
chr4:106290829:A_ACT	NA	R	I	0.75746	0.24254	DER11732	chr4	106289570	106290901	ENSG00000138777	PPA2	High	5.53892	2.47e-07	0.21239	0.000964441	1	PUTM	exonic;intergenic
chr16:70391173:AAT_A	NA	D	R	0.45219	0.45219	DER37604	chr16	70280682	70285158	ENSG00000223496	EXOSC6	Medium	-7.37261	4.94e-11	-0.200754	1.19e-07	1	PUTM	exonic
chr4:139199112	rs78104750	G	T	0.88491	0.11509	DER12152	chr4	139346487	139346664	ENSG00000249381	LINC00500	Medium	-4.89212	3.82e-06	-1.52435	0.0188218	1	PUTM	intergenic
chr16:62152582	rs56026519	C	T	0.8071	0.1929	DER37336	chr16	62164086	62164474	ENSG00000207441	RNU6-21	Low	9.81682	2.5e-16	1.71147	9.3e-13	1	PUTM	intergenic
chr16:62044946:AT_A	NA	D	R	0.59887	0.40113	DER37338	chr16	62166931	62167065	ENSG00000207441	RNU6-21	Low	-4.80792	5.39e-06	-0.68763	0.0200573	1	PUTM	intergenic
chr4:156489441:A_AT	NA	R	I	0.56958	0.43042	DER12423	chr4	156518422	156519150	ENSG00000164116	GUCY1A3	Uncharacterised	7.0183	2.73e-10	0.528425	1.45e-06	1	PUTM	intergenic
chr4:156515772	rs2705469	T	C	0.60078	0.39922	DER12422	chr4	156515290	156516620	ENSG00000164116	GUCY1A3	Uncharacterised	-7.95189	2.88e-12	-0.504229	1.53e-08	1	PUTM	intergenic
chr4:177254898	rs7687829	A	G	0.58607	0.41393	DER12658	chr4	177262589	177263358	ENSG00000129128	SPCS3	Uncharacterised	5.19567	1.08e-06	0.30055	0.00539509	1	PUTM	intergenic
chr4:181864953:TTA_T	NA	R	D	0.94928	0.05072	DER12682	chr4	181954423	181954709	ENSG00000248197	LINC00290	Uncharacterised	5.0222	2.23e-06	1.62364	0.0149012	1	PUTM	intergenic
chr5:272393	rs7721724	C	T	0.93511	0.06489	DER12784	chr5	258585	258848	ENSG00000073578	SDHA	Medium	4.86632	4.25e-06	1.87808	0.015952	1	PUTM	intergenic
chr4:186630946	rs904451	C	A	0.82836	0.17164	DER12746	chr4	187105845	187106179	ENSG00000269302	AC110771.1	Low	4.93403	3.22e-06	0.387564	0.0198224	1	PUTM	intergenic
chr5:217623	rs116480700	A	G	0.9187	0.0813	DER12788	chr5	260349	260909	ENSG00000073578	SDHA	Medium	4.66793	9.47e-06	0.776155	0.0355635	1	PUTM	intergenic
chr16:25038331:CTCTT	NA	D	R	0.65456	0.34544	DER36875	chr16	25085680	25086690	ENSG00000263326	RP11-266L9.6	Medium	4.78044	6.02e-06	0.274509	0.0327097	1	PUTM	intergenic
chr5:229991	rs62347681	C	T	0.89028	0.10972	DER12790	chr5	261424	261843	ENSG00000073578	SDHA	Medium	6.37493	5.69e-09	1.37774	2.14e-05	1	PUTM	intergenic
chr16:50002537	rs1344523	G	C	0.8889	0.1111	DER37162	chr16	50676000	50677768	ENSG00000261685	RP11-401P9.4	Medium	4.66418	9.61e-06	0.295345	0.0366185	1	PUTM	exonic
chr16:24250003:C_CGT	NA	R	I	0.87681	0.12319	DER36834	chr16	24666574	24666994	ENSG00000224310	AC012317.1	Uncharacterised	5.26504	8.04e-07	0.639877	0.00418698	1	PUTM	intronic
chr16:24597169	rs7202130	C	T	0.88735	0.11265	DER36864	chr16	24725418	24725600	ENSG00000090905	TNRC6A	Uncharacterised	4.94909	3.02e-06	1.12573	0.0159473	1	PUTM	intronic
chr16:19095516	rs12927638	A	C	0.61574	0.38426	DER36737	chr16	19094353	19094910	ENSG00000167186	COQ7	Medium	4.57168	1.39e-05	0.254056	0.043424	1	PUTM	intergenic
chr15:98901846:C_CA	NA	R	I	0.76503	0.23497	DER36453	chr15	98862993	98863244	ENSG00000259199	CTD-2544M6.1	Low	-6.37936	5.57e-09	-1.17777	3.31e-05	1	PUTM	exonic
chr16:235579	rs56308933	C	T	0.55473	0.44527	DER36498	chr16	237266	237592	ENSG00000268836	LA16c-OS12.2	Medium	-5.01937	2.26e-06	-0.584837	0.00707895	1	PUTM	intergenic
chr5:68541165	rs7711657	C	G	0.63153	0.36847	DER13698	chr5	68575689	68576326	ENSG00000183323	CCDC125	Medium	4.66046	9.76e-06	0.198406	0.023588	1	PUTM	exonic;intergenic
chr15:84931947	rs2401443	C	T	0.74212	0.25788	DER36302	chr15	84833811	84833975	ENSG00000259694	RP13-262C2.3	Low	7.19838	1.15e-10	0.902172	4.46e-07	1	PUTM	intergenic
chr5:114615065:C_CA	NA	I	R	0.55591	0.44409	DER14269	chr5	114537151	114537613	ENSG00000248175	CTC-428G20.3	Medium	-4.97899	2.67e-06	-0.219515	0.0143459	1	PUTM	intergenic
chr15:35476955	rs2166157	G	A	0.7985	0.2015	DER35498	chr15	35470543	35471258	ENSG00000259516	ANP32AP1	Medium	-4.89791	3.73e-06	-0.351611	0.0174022	1	PUTM	intergenic
chr15:36108261	rs78465519	G	T	0.94117	0.05883	DER35409	chr15	35356754	35357165	ENSG00000259665	RP11-323I15.3	Uncharacterised	5.3635	5.28e-07	1.15599	0.00237479	1	PUTM	intergenic
chr5:151718743	rs11959224	A	G	0.74191	0.25809	DER14915	chr5	151966351	151968046	ENSG00000249484	AC091969.1	Uncharacterised	5.48106	3.17e-07	0.591498	0.00163859	1	PUTM	intergenic
chr1:249108640	rs12031808	C	T	0.89907	0.10093	DER3516	chr1	248881898	248882561	ENSG00000242529	AHCYP8	High	4.71029	7.99e-06	0.814083	0.0228244	1	PUTM	exonic;intergenic;intronic
chr15:25737957	rs2158479	A	G	0.91674	0.08326	DER34860	chr15	24972285	24972718	ENSG00000185823	NPAP1	Uncharacterised	4.82924	4.94e-06	0.656614	0.0362867	1	PUTM	intergenic
chr15:24850305	rs7495208	C	T	0.45388	0.45388	DER34841	chr15	24932095	24933339	ENSG00000185823	NPAP1	Medium	-4.78458	5.92e-06	-0.326259	0.043273	1	PUTM	intergenic
chr1:248120288	rs144026855	G	A	0.604	0.396	DER3498	chr1	248263782	248264319	ENSG00000196071	OR2L13	Medium	-4.94436	3.08e-06	-1.21038	0.0156042	1	PUTM	exonic
chr15:24119188	rs12910091	C	T	0.73493	0.26507	DER34748	chr15	24699589	24699919	ENSG00000260760	RP11-580I1.3	Uncharacterised	4.91896	3.42e-06	0.881314	0.0245862	1	PUTM	intergenic
chr15:24521041	rs56331068	C	G	0.93319	0.06681	DER34746	chr15	24696938	24697432	ENSG00000260760	RP11-580I1.3	High	5.41206	4.28e-07	1.72378	0.00307353	1	PUTM	intergenic
chr15:24806523	rs12592029	G	A	0.91618	0.08382	DER34753	chr15	24716189	24717429	ENSG00000259905	PWRN1	Low_with_Junction	6.6602	1.5e-09	1.3527	1.08e-05	1	PUTM	intergenic
chr15:24717561	rs34447800	A	G	0.81936	0.18064	DER34723	chr15	24666538	24667381	ENSG00000260760	RP11-580I1.3	Low_with_Junction	7.48381	2.88e-11	0.951826	2.07e-07	1	PUTM	intergenic
chr15:24438264	rs56185525	G	T	0.76301	0.23699	DER34723	chr15	24666538	24667381	ENSG00000260760	RP11-580I1.3	Low_with_Junction	-4.96462	2.87e-06	-0.674999	0.0206283	2	PUTM	intergenic
chr6:3716498:AG_A	NA	D	R	0.72852	0.27148	DER15601	chr6	3664843	3665178	ENSG00000270477	RP1-72E17.2	Uncharacterised	5.60061	1.88e-07	1.163	0.00114088	1	PUTM	intergenic
chr6:3720283	rs226967	A	G	0.64929	0.35071	DER15605	chr6	3675163	3675673	ENSG00000270477	RP1-72E17.2	Uncharacterised	5.97149	3.61e-08	0.852301	0.000218378	1	PUTM	intergenic
chr6:3716498:AG_A	NA	D	R	0.72852	0.27148	DER15611	chr6	3682289	3682889	ENSG00000270477	RP1-72E17.2	Uncharacterised	6.43314	4.34e-09	1.27815	2.63e-05	1	PUTM	intergenic
chr6:3716498:AG_A	NA	D	R	0.72852	0.27148	DER15615	chr6	3695071	3695664	ENSG00000270477	RP1-72E17.2	Medium	6.41726	4.67e-09	1.09864	2.83e-05	1	PUTM	intergenic
chr6:3978888	rs76950182	G	A	0.93516	0.06484	DER15615	chr6	3695071	3695664	ENSG00000270477	RP1-72E17.2	Medium	4.78917	5.88e-06	1.47274	0.0355788	2	PUTM	intergenic
chr6:3716498:AG_A	NA	D	R	0.72852	0.27148	DER15618	chr6	3705664	3706077	ENSG00000270477	RP1-72E17.2	Uncharacterised	5.3558	5.45e-07	0.87197	0.00330713	1	PUTM	intergenic
chr15:24466876	rs116009957	C	G	0.88429	0.11571	DER34620	chr15	24422953	24423097	ENSG00000259905	PWRN1	High	4.90356	3.65e-06	1.30809	0.0250056	1	PUTM	intergenic
chr15:24443663	rs11856889	C	T	0.77182	0.22818	DER34597	chr15	24364193	24364701	ENSG00000260551	PWRN2	Low_with_Junction	5.55971	2.25e-07	0.609381	0.00152209	1	PUTM	intergenic
chr15:24189746:C_CA	NA	R	I	0.84967	0.15033	DER34579	chr15	24262734	24262998	ENSG00000260232	RP11-484P15.2	Uncharacterised	4.78647	5.88e-06	0.942685	0.0391633	1	PUTM	intergenic
chr15:24189746:C_CA	NA	R	I	0.84967	0.15033	DER34561	chr15	24189290	24189510	ENSG00000261622	RP11-484P15.1	Medium	4.77078	6.26e-06	1.08384	0.0413531	1	PUTM	intergenic
chr14:97059591	rs75564413	G	A	0.86222	0.13778	DER34309	chr14	97061001	97062350	ENSG00000258702	RP11-433J8.1	High	9.77122	3.14e-16	0.779022	1.55e-12	1	PUTM	exonic;intergenic
chr1:245181875	rs7541501	T	C	0.65255	0.34745	DER3449	chr1	245132616	245133025	ENSG00000203666	EFCAB2	Medium	7.37979	4.77e-11	0.861787	2.62e-07	1	PUTM	exonic;intergenic
chr6:35972680	rs851045	C	T	0.47959	0.47959	DER15927	chr6	36094249	36094598	ENSG00000156711	MAPK13	Medium	6.34094	6.66e-09	0.6111	2.67e-05	1	PUTM	intergenic
chr14:74261657	rs12890741	G	C	0.83311	0.16689	DER34114	chr14	74269680	74270000	ENSG00000259065	RP5-1021I20.1	High	-5.0847	1.72e-06	-0.70946	0.00809051	1	PUTM	exonic;intergenic
chr6:31329082:AG_A	NA	R	D	0.93577	0.06423	DER15870	chr6	31362183	31362506	ENSG00000206337	HCP5	Low	5.08661	1.71e-06	1.38573	0.0235821	1	PUTM	exonic
chr6:46148778:AT_A	NA	D	R	0.65863	0.34137	DER16018	chr6	46118008	46118373	ENSG00000001561	ENPP4	Medium	4.63621	1.07e-05	0.365959	0.0462866	1	PUTM	intergenic
chr6:46127626	rs6930766	T	C	0.53358	0.46642	DER16023	chr6	46122527	46123104	ENSG00000112796	ENPP5	Uncharacterised	5.29534	7.07e-07	0.261278	0.0030476	1	PUTM	intergenic
chr6:46128269	rs14781	G	A	0.53358	0.46642	DER16023	chr6	46122527	46123104	ENSG00000112796	ENPP5	Uncharacterised	5.29534	7.07e-07	0.261278	0.0030476	1	PUTM	intergenic
chr6:52240606	rs62406759	G	A	0.87571	0.12429	DER16065	chr6	52267960	52272691	ENSG00000170915	PAQR8	High	-5.34191	5.79e-07	-0.278194	0.00294194	1	PUTM	exonic;intronic
chr6:61937367:C_CTG	NA	R	I	0.7395	0.2605	DER16160	chr6	62270684	62271480	ENSG00000255633	MTRNR2L9	Low	4.59559	1.26e-05	0.470195	0.0475262	1	PUTM	intergenic
chr6:58283185	rs6915273	C	T	0.62833	0.37167	DER16119	chr6	58195372	58196620	ENSG00000096063	SRPK1	High	5.19864	1.07e-06	0.255389	0.0028739	1	PUTM	intergenic
chr1:229473057	rs466160	G	C	0.58611	0.41389	DER3309	chr1	229448828	229449469	ENSG00000132716	DCAF8	High	-5.535	2.51e-07	-0.271523	0.00101949	1	PUTM	intergenic
chr6:80234810	rs9361537	A	C	0.93277	0.06723	DER16336	chr6	80249547	80250447	ENSG00000135338	LCA5	Medium	4.83977	4.73e-06	0.438551	0.0255746	1	PUTM	intergenic
chr6:80235004	rs7356969	G	A	0.93277	0.06723	DER16336	chr6	80249547	80250447	ENSG00000135338	LCA5	Medium	4.83977	4.73e-06	0.438551	0.0255746	1	PUTM	intergenic
chr13:88368947	rs77992192	A	G	0.91671	0.08329	DER32981	chr13	88333285	88334137	ENSG00000165300	SLITRK5	Medium	-4.80804	5.39e-06	-0.445388	0.0260207	1	PUTM	exonic
chr1:119610787	rs17023185	C	T	0.67837	0.32163	DER1639	chr1	119573244	119573517	ENSG00000116874	WARS2	Medium	-6.96237	3.57e-10	-0.710386	1.45e-06	1	PUTM	intergenic
chr13:78710438	rs74320911	T	A	0.83385	0.16615	DER32831	chr13	78338936	78339544	ENSG00000139737	SLAIN1	Medium	4.85125	4.52e-06	0.320615	0.0189339	1	PUTM	intergenic
chr13:79662723	rs17791409	C	T	0.93691	0.06309	DER32845	chr13	79998570	79999005	ENSG00000227354	RBM26-AS1	Medium	5.45465	3.56e-07	0.92071	0.00137019	1	PUTM	intergenic
chr13:80168728	rs61966693	T	C	0.91755	0.08245	DER32845	chr13	79998570	79999005	ENSG00000227354	RBM26-AS1	Medium	-4.99365	2.55e-06	-0.616424	0.00980522	2	PUTM	intergenic
chr6:80473043	rs6936200	G	A	0.94782	0.05218	DER16403	chr6	80496392	80498115	ENSG00000235357	RP1-159G19.1	Uncharacterised	7.12014	1.68e-10	0.877262	8.66e-07	1	PUTM	intergenic
chr6:80473195	rs6936113	C	T	0.94782	0.05218	DER16403	chr6	80496392	80498115	ENSG00000235357	RP1-159G19.1	Uncharacterised	7.12014	1.68e-10	0.877262	8.66e-07	1	PUTM	intergenic
chr6:81335969	rs2219132	C	T	0.94953	0.05047	DER16403	chr6	80496392	80498115	ENSG00000235357	RP1-159G19.1	Uncharacterised	4.93191	3.29e-06	0.861184	0.0169738	2	PUTM	intergenic
chr6:83081357	rs111720357	T	A	0.59281	0.40719	DER16487	chr6	83094851	83095567	ENSG00000146242	TPBG	Uncharacterised	-4.75954	6.55e-06	-0.62506	0.0247837	1	PUTM	intergenic
chr6:80473575	rs6936703	A	T	0.9467	0.0533	DER16407	chr6	80504428	80506186	ENSG00000235357	RP1-159G19.1	Uncharacterised	8.09938	1.39e-12	0.994998	7.16e-09	1	PUTM	intergenic
chr13:43598575	rs113317084	T	G	0.77397	0.22603	DER32583	chr13	43685037	43686500	ENSG00000120675	DNAJC15	Medium	5.55565	2.29e-07	0.291477	0.00108356	1	PUTM	exonic
chr13:48549408	rs4941620	G	C	0.92669	0.07331	DER32664	chr13	48624653	48625340	ENSG00000136159	NUDT15	High	-7.08233	2.01e-10	-0.668789	7.92e-07	1	PUTM	intergenic
chr12:118791441	rs673078	A	C	0.7537	0.2463	DER32173	chr12	118862147	118863238	ENSG00000111707	SUDS3	Uncharacterised	8.93951	2.08e-14	0.553664	1.08e-10	1	PUTM	intergenic
chr6:125622737	rs112982980	T	G	0.82522	0.17478	DER17187	chr6	125589197	125589545	ENSG00000111907	TPD52L1	Uncharacterised	6.53987	2.64e-09	0.719603	9.24e-06	1	PUTM	intronic
chr12:118753250	rs16948250	A	C	0.94004	0.05996	DER32170	chr12	118859983	118860560	ENSG00000111707	SUDS3	Medium	4.74846	6.85e-06	1.02491	0.0356556	1	PUTM	intergenic
chr1:224177397	rs9728309	A	G	0.58234	0.41766	DER3197	chr1	224203393	224203574	ENSG00000263182	RP11-504P24.6	Low	-5.49588	2.98e-07	-1.20612	0.00111194	1	PUTM	intergenic
chr6:126261593	rs4897161	C	T	0.49553	0.49553	DER17257	chr6	126432189	126432415	ENSG00000231842	RP11-527F13.1	Low_with_Junction	-4.64566	1.03e-05	-0.461282	0.0281249	1	PUTM	intronic
chr12:77407225	rs497229	T	C	0.81313	0.18687	DER31756	chr12	78181850	78182383	ENSG00000258066	RP11-781A6.1	Medium	5.20407	1.04e-06	0.408594	0.00483484	1	PUTM	intronic
chr6:148975827	rs6906702	C	T	0.59516	0.40484	DER17520	chr6	148297518	148297659	ENSG00000227681	RP11-307P5.1	Uncharacterised	-4.68564	8.82e-06	-0.526193	0.0458096	1	PUTM	intergenic
chr6:164903499	rs75506606	A	C	0.8889	0.1111	DER17786	chr6	165205201	165205735	ENSG00000227455	RP11-300M24.1	Uncharacterised	6.07097	2.3e-08	0.86256	0.0001433	1	PUTM	intergenic
chr6:164903499	rs75506606	A	C	0.8889	0.1111	DER17787	chr6	165206530	165207641	ENSG00000145949	MYLK4	High	5.81551	7.27e-08	0.576336	0.000452892	1	PUTM	intergenic
chr12:71855521	rs4363710	T	C	0.78884	0.21116	DER31549	chr12	72184934	72185514	ENSG00000080371	RAB21	Medium	-4.92094	3.4e-06	-0.268707	0.0135841	1	PUTM	exonic
chr6:170501206	rs9459969	G	A	0.63091	0.36909	DER17843	chr6	170487775	170488099	ENSG00000232197	RP11-302L19.1	Low	-5.35445	5.49e-07	-0.778996	0.00224688	1	PUTM	intergenic
chr12:78005189	rs696455	G	A	0.89552	0.10448	DER31657	chr12	77972078	77973938	ENSG00000231121	RP1-34H18.1	Uncharacterised	-4.74636	6.91e-06	-0.270562	0.03316	1	PUTM	intronic
chr7:26435478:TA_T	NA	R	D	0.62274	0.37726	DER18111	chr7	26577930	26578681	ENSG00000122548	KIAA0087	High	10.449	1.03e-17	0.810072	4.63e-14	1	PUTM	exonic;intronic
chr12:65291050:G_GA	NA	R	I	0.94769	0.05231	DER31255	chr12	65275099	65275664	ENSG00000111490	TBC1D30	Medium	4.72348	7.58e-06	0.689793	0.0228066	1	PUTM	intergenic
chr7:26436774	rs1229659	G	A	0.62257	0.37743	DER18112	chr7	26579368	26580552	ENSG00000122548	KIAA0087	Medium	9.1074	8.95e-15	0.70436	4.03e-11	1	PUTM	exonic
chr12:30981814	rs76699345	C	T	0.91444	0.08556	DER30907	chr12	30963386	30963499	ENSG00000235884	RP11-77I22.3	Uncharacterised	4.75185	6.76e-06	0.895092	0.0441783	1	PUTM	exonic
chr12:48736303	rs2732480	C	A	0.60856	0.39144	DER31041	chr12	48730097	48730347	ENSG00000258273	RP11-370I10.4	Uncharacterised	5.43999	3.79e-07	0.595158	0.00189586	1	PUTM	intergenic
chr1:121338964	rs28822785	C	T	0.66735	0.33265	DER1818	chr1	121364011	121364834	ENSG00000224857	AL592494.1	Low	5.11066	1.54e-06	0.41371	0.000481834	1	PUTM	intergenic
chr12:27371481:T_TAC	NA	I	R	0.58808	0.41192	DER30863	chr12	27122154	27122498	ENSG00000247903	RP11-421F16.3	Uncharacterised	5.6735	1.37e-07	0.707282	0.000754989	1	PUTM	intergenic
chr12:11353651	rs1650042	T	G	0.65225	0.34775	DER30587	chr12	10977140	10977532	ENSG00000111215	PRR4	Medium	4.76467	6.42e-06	0.375541	0.0347793	1	PUTM	intergenic
chr12:5845088	rs73048238	A	G	0.92537	0.07463	DER30458	chr12	6844666	6844995	ENSG00000111652	COPS7A	Uncharacterised	4.89384	3.8e-06	0.71829	0.0166325	1	PUTM	intergenic
chr12:5846802	rs12578500	C	A	0.92537	0.07463	DER30458	chr12	6844666	6844995	ENSG00000111652	COPS7A	Uncharacterised	4.89384	3.8e-06	0.71829	0.0166325	1	PUTM	intergenic
chr12:5848071	rs11611545	A	T	0.92537	0.07463	DER30458	chr12	6844666	6844995	ENSG00000111652	COPS7A	Uncharacterised	4.89384	3.8e-06	0.71829	0.0166325	1	PUTM	intergenic
chr1:121338964	rs28822785	C	T	0.66735	0.33265	DER1845	chr1	121378574	121379170	ENSG00000224857	AL592494.1	Low	5.92626	4.43e-08	0.467149	1.31e-05	1	PUTM	intergenic
chr11:125982794	rs11220355	G	A	0.89186	0.10814	DER30210	chr11	125740594	125740882	ENSG00000260209	RP11-680F20.10	Medium	4.7237	7.57e-06	0.606712	0.0419979	1	PUTM	intergenic
chr7:64032648	rs2862792	G	A	0.52018	0.47982	DER18509	chr7	63953026	63953532	ENSG00000228653	RP11-321E8.2	Uncharacterised	5.28714	7.32e-07	0.280138	0.00297182	1	PUTM	intergenic
chr7:64285844	rs11974982	T	C	0.55131	0.44869	DER18532	chr7	64319831	64320200	ENSG00000213640	RP11-797H7.3	Medium	-7.20339	1.12e-10	-0.739786	4.58e-07	1	PUTM	intergenic
chr11:118611218:AGT_A	NA	R	D	0.7397	0.2603	DER30128	chr11	118663117	118663785	ENSG00000110367	DDX6	Medium	5.71114	1.16e-07	0.439558	0.000508966	1	PUTM	exonic
chr7:64302306	rs10237426	A	G	0.48341	0.48341	DER18537	chr7	64324513	64324787	ENSG00000213640	RP11-797H7.3	Medium	-5.82713	6.9e-08	-0.718826	0.000281412	1	PUTM	exonic;intergenic
chr7:64302306	rs10237426	A	G	0.48341	0.48341	DER18533	chr7	64320439	64320789	ENSG00000213640	RP11-797H7.3	Medium	-7.74854	7.86e-12	-0.513929	3.21e-08	1	PUTM	intergenic
chr7:64329832:G_GT	NA	R	I	0.91009	0.08991	DER18560	chr7	64984960	64985125	ENSG00000235421	RP11-667F9.1	Low	5.02226	2.23e-06	1.56596	0.00736724	1	PUTM	intergenic
chr1:121350213	rs12723851	G	A	0.67935	0.32065	DER1857	chr1	121384144	121385304	ENSG00000224857	AL592494.1	Low	4.96425	2.84e-06	0.484909	0.000815352	1	PUTM	intergenic
chr1:121350213	rs12723851	G	A	0.67935	0.32065	DER1858	chr1	121385417	121386351	ENSG00000224857	AL592494.1	Low	5.73809	1.03e-07	0.539866	2.9e-05	1	PUTM	intergenic
chr11:107137734:AAT_A	NA	R	D	0.58966	0.41034	DER30000	chr11	107188520	107189942	ENSG00000261098	RP11-819C21.1	Medium	5.2937	7.12e-07	0.217209	0.00335514	1	PUTM	intergenic
chr7:67199115	rs28654147	T	C	0.88702	0.11298	DER18618	chr7	67121800	67122157	ENSG00000233423	RP4-736H5.3	Low	4.93498	3.21e-06	0.922417	0.0227103	1	PUTM	intergenic
chr11:94940319:CACTT	NA	D	R	0.64056	0.35944	DER29907	chr11	94872969	94873610	ENSG00000270689	RP11-712B9.4	Medium	4.61847	1.15e-05	0.290927	0.0463344	1	PUTM	intergenic
chr1:121349358	rs1851250	A	G	0.93999	0.06001	DER1884	chr1	121397924	121398298	ENSG00000224857	AL592494.1	Low	4.03834	0.000105652	0.613819	0.0285261	1	PUTM	intergenic
chr11:57216306	rs2467331	C	T	0.79089	0.20911	DER29230	chr11	57293933	57294482	ENSG00000134809	TIMM10	Medium	-6.82823	6.77e-10	-0.655139	3.5e-06	1	PUTM	intergenic
chr11:47486885	rs1317149	C	T	0.57214	0.42786	DER29163	chr11	47631549	47631973	ENSG00000223187	Y_RNA	Medium	8.92117	2.28e-14	0.960196	8.36e-11	1	PUTM	intergenic
chr7:85798389	rs182647271	T	A	0.84615	0.15385	DER18922	chr7	86264162	86264451	ENSG00000198822	GRM3	Uncharacterised	5.45001	3.63e-07	0.955211	0.0017489	1	PUTM	intergenic
chr11:47486885	rs1317149	C	T	0.57214	0.42786	DER29159	chr11	47620900	47621667	ENSG00000109919	MTCH2	High	9.60527	7.26e-16	0.997591	2.63e-12	1	PUTM	intergenic
chr11:47761471	rs11602339	C	T	0.56532	0.43468	DER29164	chr11	47637062	47637281	ENSG00000223187	Y_RNA	Medium	8.45245	2.39e-13	0.892735	8.78e-10	1	PUTM	intergenic
chr3:153532963	rs115756522	G	A	0.94187	0.05813	DER9832	chr3	152889624	152889835	ENSG00000181467	RAP2B	Medium	5.10261	1.6e-06	1.27874	0.00829205	1	PUTM	intergenic
chr3:120575852	rs603847	A	G	0.75478	0.24522	DER9396	chr3	121149622	121151204	ENSG00000051341	POLQ	High	5.67458	1.36e-07	0.336545	0.000598978	1	PUTM	exonic;intergenic
chr7:102656764:T_TG	NA	R	I	0.94259	0.05741	DER19142	chr7	102794036	102794729	ENSG00000236848	RP11-401L13.5	Medium	5.25483	8.4e-07	0.698647	0.00320811	1	PUTM	intergenic
chr10:123688152	rs10887024	A	T	0.73138	0.26862	DER28601	chr10	123711637	123712170	ENSG00000226864	RP11-500G22.2	Medium	8.2615	6.2e-13	1.11481	3.17e-09	1	PUTM	intergenic
chr3:121323008	rs3845865	G	C	0.89925	0.10075	DER9399	chr3	121678167	121678277	ENSG00000163406	SLC15A2	Low	-4.78934	5.81e-06	-0.853027	0.0278914	1	PUTM	intergenic
chr3:121324643	rs1464099	C	T	0.89926	0.10074	DER9399	chr3	121678167	121678277	ENSG00000163406	SLC15A2	Low	-4.78934	5.81e-06	-0.853027	0.0278914	1	PUTM	intergenic
chr7:117944520:G_GA	NA	R	I	0.91259	0.08741	DER19248	chr7	117751265	117751487	ENSG00000128534	NAA38	Low	-6.08392	2.17e-08	-1.36383	7.99e-05	1	PUTM	intergenic
chr10:120923339	rs3740561	G	T	0.53733	0.46267	DER28578	chr10	120898380	120899748	ENSG00000183605	SFXN4	Medium	5.22308	9.61e-07	0.215582	0.00432887	1	PUTM	intergenic
chr10:114129843	rs10885339	G	A	0.92893	0.07107	DER28534	chr10	114606603	114607033	ENSG00000260917	RP11-57H14.4	Low	4.60183	1.23e-05	0.575082	0.0486079	1	PUTM	intergenic
chr3:112916126	rs1010522	A	G	0.60275	0.39725	DER8446	chr3	113839615	113840528	ENSG00000151577	DRD3	Uncharacterised	4.65937	9.8e-06	0.493151	0.0309795	1	PUTM	intergenic
chr7:128870241	rs75385917	G	A	0.93005	0.06995	DER19390	chr7	128308527	128309125	ENSG00000241493	RP11-274B21.5	Medium	4.61313	1.18e-05	0.883565	0.0483149	1	PUTM	intergenic
chr3:101346033	rs12639028	G	C	0.63222	0.36778	DER8292	chr3	101410334	101411064	ENSG00000114391	RPL24	Medium	4.6691	9.42e-06	0.24446	0.0427404	1	PUTM	intergenic
chr3:98432559	rs4857414	C	T	0.56347	0.43653	DER8270	chr3	98432686	98433338	ENSG00000239445	ST3GAL6-AS1	High	6.28561	8.6e-09	0.416642	4.96e-05	1	PUTM	exonic;intergenic
chr10:88440566	rs2248537	A	G	0.61534	0.38466	DER28204	chr10	88495019	88496005	ENSG00000122367	LDB3	Medium	5.09588	1.64e-06	0.211546	0.00648029	1	PUTM	exonic;intergenic
chr10:87790388	rs10887551	A	G	0.49767	0.49767	DER28194	chr10	87317741	87317995	ENSG00000252730	RN7SKP84	High	4.86136	4.34e-06	0.433425	0.0229063	1	PUTM	intergenic
chr3:53926096:CTA_C	NA	R	D	0.6667	0.3333	DER7942	chr3	53898471	53900243	ENSG00000056736	IL17RB	High	5.10976	1.55e-06	0.188429	0.00671383	1	PUTM	exonic;intergenic;intronic
chr7:141581325	rs1285961	T	G	0.61193	0.38807	DER19539	chr7	141493945	141494218	ENSG00000127366	TAS2R5	Medium	5.32454	6.24e-07	0.462691	0.00218521	1	PUTM	intergenic
chr3:44940326	rs4682755	C	T	0.90139	0.09861	DER7824	chr3	44134070	44134642	ENSG00000207954	MIR138-1	Uncharacterised	4.61656	1.16e-05	0.512862	0.0354076	1	PUTM	intergenic
chr1:46865671	rs3766246	G	A	0.61946	0.38054	DER777	chr1	46880732	46881366	ENSG00000117480	FAAH	Medium	-5.73304	1.05e-07	-0.346283	0.000403836	1	PUTM	intergenic
chr3:21459248	rs711731	A	G	0.8022	0.1978	DER7532	chr3	21457754	21457950	ENSG00000151789	ZNF385D	Uncharacterised	-11.6864	2.08e-20	-2.4316	1.52e-16	1	PUTM	exonic
chr7:149575725	rs6947011	T	C	0.62853	0.37147	DER19665	chr7	149581148	149582182	ENSG00000128512	DOCK4	High	4.95945	2.9e-06	0.230598	0.014686	1	PUTM	intronic
chr3:13109924	rs360859	G	C	0.55514	0.44486	DER7408	chr3	13190206	13190475	ENSG00000144711	IQSEC1	Uncharacterised	4.69664	8.44e-06	0.398066	0.0421145	1	PUTM	intronic
chr2:219666228:C_CA	NA	I	R	0.51775	0.48225	DER7120	chr2	219628257	219628515	ENSG00000135912	TTLL4	Uncharacterised	4.57746	1.36e-05	0.426299	0.0409264	1	PUTM	intergenic
chr10:80020907	rs2140386	C	T	0.74898	0.25102	DER27995	chr10	80602287	80602473	ENSG00000223243	AC074323.1	Low	5.25941	8.24e-07	0.676363	0.00311405	1	PUTM	intergenic
chr8:1611046	rs111939997	C	T	0.91657	0.08343	DER19918	chr8	1224763	1225437	ENSG00000254269	CTD-2281E23.2	Uncharacterised	5.03152	2.15e-06	0.635869	0.018236	1	PUTM	intronic
chr2:216220203	rs7562597	T	C	0.64168	0.35832	DER6799	chr2	216218724	216220192	ENSG00000138363	ATIC	Medium	-4.72568	7.51e-06	-0.196243	0.0345508	1	PUTM	intergenic
chr2:217954178:AT_A	NA	D	R	0.72668	0.27332	DER7008	chr2	217924572	217924723	ENSG00000259855	RP11-574O16.1	Uncharacterised	-4.76925	6.3e-06	-0.570201	0.0267545	1	PUTM	intergenic
chr2:200625156	rs2346585	G	C	0.68683	0.31317	DER6601	chr2	200624938	200625185	ENSG00000226124	AC073043.2	Medium	-5.43567	3.86e-07	-0.817882	0.00117221	1	PUTM	intergenic
chr2:207674545	rs140141123	A	G	0.68628	0.31372	DER6713	chr2	207738515	207738910	ENSG00000229321	AC008269.2	Uncharacterised	5.12851	1.43e-06	0.379553	0.0063174	1	PUTM	intergenic
chr2:200658266:C_CAC	NA	I	R	0.52266	0.47734	DER6600	chr2	200624076	200624338	ENSG00000226124	AC073043.2	Medium	-5.47539	3.25e-07	-0.637704	0.000985812	1	PUTM	intergenic
chr2:207676567	rs116242199	G	A	0.86111	0.13889	DER6707	chr2	207731421	207731701	ENSG00000229321	AC008269.2	High	6.10722	1.95e-08	0.575096	8.61e-05	1	PUTM	exonic;intergenic
chr1:121334962:TAAC_	NA	R	D	0.66401	0.33599	DER2023	chr1	121471839	121472377	ENSG00000224857	AL592494.1	Low	-9.92903	1.42e-16	-1.76515	2.39e-14	1	PUTM	intergenic
chr2:196989658	rs4289218	G	T	0.61524	0.38476	DER6554	chr2	196972919	196973392	ENSG00000081320	STK17B	Uncharacterised	-4.79643	5.65e-06	-0.697552	0.0196711	1	PUTM	intergenic
chr8:8929128:TA_T	NA	R	D	0.54081	0.45919	DER20246	chr8	7994016	7994677	ENSG00000221027	AC068020.1	Medium	4.79745	5.62e-06	0.30609	0.0191057	1	PUTM	intronic
chr2:197033562	rs4850676	T	C	0.58825	0.41175	DER6553	chr2	196966279	196966723	ENSG00000081320	STK17B	Uncharacterised	-6.58828	2.1e-09	-1.08677	7.35e-06	1	PUTM	intergenic
chr2:196913515:TA_T	NA	D	R	0.57025	0.42975	DER6548	chr2	196941833	196942159	ENSG00000118997	DNAH7	Uncharacterised	-5.13549	1.39e-06	-0.870919	0.00484629	1	PUTM	intergenic
chr10:43917716	rs2248707	A	C	0.8762	0.1238	DER27419	chr10	43917576	43917952	ENSG00000230555	RP11-517P14.2	Medium	5.34388	5.74e-07	0.61123	0.00334072	1	PUTM	intergenic
chr1:35198566	rs2064886	A	G	0.59601	0.40399	DER593	chr1	35177393	35177848	ENSG00000163866	SMIM12	Medium	5.52047	2.67e-07	0.973546	0.000859179	1	PUTM	intergenic
chr8:8699161	rs4841055	G	A	0.59387	0.40613	DER20256	chr8	8003479	8004317	ENSG00000255459	RP11-52B19.10	High	5.29914	6.95e-07	0.299091	0.00238466	1	PUTM	exonic;intronic
chr2:128162816:CAAAA	NA	D	R	0.94548	0.05452	DER5504	chr2	128646531	128646925	ENSG00000144036	EXOC6B	High	5.42048	4.13e-07	1.3054	0.0021144	1	PUTM	intergenic
chr1:121161949	rs6693211	C	G	0.62929	0.37071	DER2039	chr1	121482731	121482866	ENSG00000224857	AL592494.1	Low	5.17651	1.17e-06	0.62521	0.00018377	1	PUTM	intergenic
chr10:10227835	rs7097886	A	G	0.66219	0.33781	DER27085	chr10	11034130	11034425	ENSG00000048740	CELF2	Uncharacterised	5.17087	1.2e-06	0.647172	0.00635557	1	PUTM	intronic
chr2:86122498:T_TAC	NA	R	I	0.59617	0.40383	DER4703	chr2	86126609	86127465	ENSG00000232504	AC105053.4	Uncharacterised	4.93637	3.19e-06	0.297531	0.0129523	1	PUTM	intronic
chr2:100483788:GGT_G	NA	R	D	0.62774	0.37226	DER5102	chr2	100163714	100168057	ENSG00000144218	AFF3	High	-4.90493	3.63e-06	-0.191435	0.0136263	1	PUTM	exonic
chr2:114451680	rs11684486	G	A	0.67116	0.32884	DER5349	chr2	114366346	114367460	ENSG00000240356	RPL23AP7	Medium	-4.95286	2.98e-06	-0.293996	0.0123067	1	PUTM	intergenic
chr2:128145121	rs71343622	G	T	0.77468	0.22532	DER5488	chr2	128146687	128146921	ENSG00000236682	AC068282.3	High	8.59561	1.17e-13	0.882823	6.07e-10	1	PUTM	exonic;intergenic;intronic
chr2:127816424	rs2276582	A	G	0.57463	0.42537	DER5467	chr2	127791251	127792341	ENSG00000150938	CRIM1	High	-6.53409	2.71e-09	-0.346381	1.39e-05	1	PUTM	intergenic
chr2:88452740	rs7582011	T	A	0.70093	0.29907	DER4738	chr2	88487860	88488233	ENSG00000144115	THNSL2	Medium	7.16971	1.32e-10	0.963135	2.23e-07	1	PUTM	intergenic
chr2:73537738:T_TAT	NA	I	R	0.8066	0.1934	DER4530	chr2	73533070	73533339	ENSG00000138078	PREPL	High	-8.22344	7.5e-13	-1.64551	2.29e-09	1	PUTM	intergenic
chr22:41262127	rs28417895	A	T	0.74485	0.25515	DER42185	chr22	41369851	41370037	ENSG00000100387	RBX1	Medium	4.90124	3.68e-06	0.673074	0.0116393	1	PUTM	intergenic
chr2:60537990	rs11688740	G	A	0.8097	0.1903	DER4356	chr2	61151890	61152206	ENSG00000267520	RP11-373L24.1	Medium	5.08233	1.74e-06	0.484907	0.00682371	1	PUTM	exonic
chr9:136204198	rs28519070	A	T	0.61753	0.38247	DER26649	chr9	136196112	136196485	ENSG00000148296	SURF6	Medium	5.56122	2.24e-07	0.531119	0.00127793	1	PUTM	exonic
chr9:136200810	rs120858	G	A	0.51815	0.48185	DER26649	chr9	136196112	136196485	ENSG00000148296	SURF6	Medium	4.82713	5.04e-06	0.732202	0.0287827	2	PUTM	exonic
chr8:63218417	rs7010914	G	A	0.65186	0.34814	DER20885	chr8	63131551	63132198	ENSG00000185942	NKAIN3	Uncharacterised	-8.02151	2.04e-12	-0.863365	1.04e-08	1	PUTM	intronic
chr21:45722811	rs62220377	A	C	0.93375	0.06625	DER41814	chr21	45575425	45576037	ENSG00000160221	C21orf33	High	5.33257	6.03e-07	0.801762	0.00309051	1	PUTM	intronic
chr22:23649994	rs28405226	C	T	0.55245	0.44755	DER41953	chr22	23670377	23670774	ENSG00000236611	AP000343.2	High	-4.84022	4.73e-06	-0.615638	0.0166762	1	PUTM	exonic;intergenic;intronic
chr22:24266954	rs5751776	C	A	0.51464	0.48536	DER41964	chr22	24251661	24252422	ENSG00000218537	AP000350.4	Uncharacterised	11.3417	1.16e-19	1.90842	5.22e-16	1	PUTM	intergenic
chr21:48025734:CT_C	NA	R	D	0.85827	0.14173	DER41859	chr21	48013172	48013830	ENSG00000160307	S100B	Uncharacterised	-4.6583	9.84e-06	-0.395595	0.0313483	1	PUTM	intergenic
chr8:63224844	rs13261018	A	C	0.61489	0.38511	DER20895	chr8	63155656	63156616	ENSG00000185942	NKAIN3	Medium	-4.84039	4.72e-06	-0.358931	0.0237723	1	PUTM	intronic
chr21:44282827	rs914192	G	A	0.59178	0.40822	DER41791	chr21	44331707	44332235	ENSG00000160194	NDUFV3	Medium	-4.89367	3.8e-06	-0.254606	0.023538	1	PUTM	exonic
chr9:99898755	rs116537920	G	A	0.9475	0.0525	DER26329	chr9	100142939	100143357	ENSG00000197816	CCDC180	Medium	4.89798	3.73e-06	0.795233	0.0126282	1	PUTM	intergenic
chr9:100655779	rs10984212	G	C	0.64569	0.35431	DER26335	chr9	100656263	100656974	ENSG00000136932	C9orf156	Uncharacterised	7.35473	5.39e-11	0.475619	2.38e-07	1	PUTM	intergenic
chr9:100655780	rs13301569	A	C	0.64569	0.35431	DER26335	chr9	100656263	100656974	ENSG00000136932	C9orf156	Uncharacterised	7.35473	5.39e-11	0.475619	2.38e-07	1	PUTM	intergenic
chr9:120340216	rs10759925	T	C	0.70126	0.29874	DER26520	chr9	120487886	120488193	ENSG00000251847	snoZ13_snr52	Uncharacterised	-4.72922	7.41e-06	-0.598836	0.0378401	1	PUTM	intronic
chr21:38232675	rs12483475	A	G	0.93815	0.06185	DER41730	chr21	38578876	38579213	ENSG00000230366	DSCR9	Medium	4.70925	8.03e-06	0.883593	0.0392037	1	PUTM	intergenic
chr9:115757990:AG_A	NA	R	D	0.62435	0.37565	DER26476	chr9	115757237	115758845	ENSG00000228623	ZNF883	Medium	5.73279	1.05e-07	0.210211	0.000510109	1	PUTM	intronic
chr21:27588195	rs13049968	A	T	0.72782	0.27218	DER41641	chr21	27588064	27588573	ENSG00000206802	U6	Low	-4.97283	2.74e-06	-0.424695	0.0152014	1	PUTM	exonic
chr21:27588195	rs13049968	A	T	0.72782	0.27218	DER41642	chr21	27589052	27589680	ENSG00000206802	U6	Low	-5.42914	3.98e-07	-0.42332	0.00220446	1	PUTM	exonic
chr9:100631986	rs6478450	C	T	0.63551	0.36449	DER26333	chr9	100651040	100651844	ENSG00000136932	C9orf156	Uncharacterised	6.01986	2.9e-08	0.453281	0.000127552	1	PUTM	intergenic
chr20:62898588	rs12625099	T	C	0.94467	0.05533	DER41342	chr20	62942502	62946864	ENSG00000149656	LINC00266-1	High	-5.04684	2.02e-06	-0.675992	0.00592686	1	PUTM	exonic;intergenic;intronic
chr20:5212921	rs6053212	A	G	0.48172	0.48172	DER40886	chr20	5219200	5219498	ENSG00000101290	CDS2	Low	6.02787	2.8e-08	0.864651	0.00016651	1	PUTM	intergenic
chr20:3910169	rs7270329	G	C	0.48952	0.48952	DER40854	chr20	3909732	3913651	ENSG00000101236	RNF24	Medium	5.39812	4.55e-07	0.120192	0.00257137	1	PUTM	exonic;intronic
chr8:99053590	rs62523595	C	T	0.55975	0.44025	DER21391	chr8	99058537	99058720	ENSG00000156482	RPL30	Medium	5.02368	2.22e-06	0.598917	0.00851424	1	PUTM	exonic;intergenic
chr8:104480835	rs36093974	G	A	0.63605	0.36395	DER21509	chr8	104493537	104494371	ENSG00000253477	RP11-1C8.4	Medium	-7.43696	3.61e-11	-0.421471	2.04e-07	1	PUTM	exonic;intronic
chr19:58033437:A_AT	NA	R	I	0.92018	0.07982	DER40676	chr19	58034242	58034794	ENSG00000121406	ZNF549	Medium	5.45872	3.5e-07	0.746791	0.00190831	1	PUTM	intergenic
chr8:110224896	rs140324584	C	T	0.63355	0.36645	DER21567	chr8	110229390	110229985	ENSG00000120526	NUDCD1	Uncharacterised	5.18353	1.14e-06	0.364589	0.00459196	1	PUTM	intergenic
chr19:58119764	rs2285669	C	G	0.87687	0.12313	DER40677	chr19	58034825	58035345	ENSG00000121406	ZNF549	Medium	5.05027	1.99e-06	0.58013	0.0108447	1	PUTM	intergenic
chr8:109512601	rs62536016	G	C	0.70853	0.29147	DER21553	chr8	109500441	109501497	ENSG00000104412	EMC2	Medium	5.03175	2.15e-06	0.263038	0.00988893	1	PUTM	intergenic
chr8:111797153	rs72609810	A	C	0.86278	0.13722	DER21629	chr8	111942584	111942799	ENSG00000254241	RP11-946L20.1	Medium	4.58249	1.33e-05	0.726238	0.0444695	1	PUTM	intergenic
chr9:100099710	rs151112530	G	T	0.52036	0.47964	DER26318	chr9	99914084	99914190	ENSG00000159712	ANKRD18CP	Low_with_Junction	4.68643	8.79e-06	0.488174	0.0273834	1	PUTM	exonic;intergenic
chr8:110365437	rs116961748	C	T	0.94003	0.05997	DER21570	chr8	110243905	110244408	ENSG00000120526	NUDCD1	Uncharacterised	5.84559	6.36e-08	0.926949	0.00025536	1	PUTM	intergenic
chr9:100098621	rs4381065	G	A	0.62025	0.37975	DER26310	chr9	99876141	99876545	ENSG00000213612	FAM220CP	Uncharacterised	5.46717	3.37e-07	0.746572	0.00105198	1	PUTM	intergenic
chr20:1665050:A_ATG	NA	I	R	0.61962	0.38038	DER40770	chr20	1713682	1713845	ENSG00000234282	RP4-673D20.4	Uncharacterised	4.82508	5.03e-06	0.508238	0.0307787	1	PUTM	intergenic
chr9:100099710	rs151112530	G	T	0.52036	0.47964	DER26312	chr9	99878880	99879206	ENSG00000213612	FAM220CP	Medium	5.68816	1.28e-07	0.674924	0.000399035	1	PUTM	intergenic
chr8:133979393	rs111539386	T	C	0.83906	0.16094	DER21852	chr8	133582308	133582587	ENSG00000129295	LRRC6	Medium	5.36776	5.18e-07	0.682398	0.00279338	1	PUTM	intergenic
chr19:55798565	rs11878562	C	T	0.8694	0.1306	DER40609	chr19	55792663	55793029	ENSG00000160469	BRSK1	Medium	-5.10961	1.55e-06	-0.77423	0.0104782	1	PUTM	intergenic
chr8:146250723	rs28859044	T	G	0.65247	0.34753	DER21985	chr8	146037939	146038235	ENSG00000197363	ZNF517	Medium	-4.45559	2.19e-05	-0.328744	0.027914	1	PUTM	intergenic
chr9:100099710	rs151112530	G	T	0.52036	0.47964	DER26308	chr9	99872872	99873164	ENSG00000213612	FAM220CP	Uncharacterised	5.50374	2.88e-07	0.636086	0.000898238	1	PUTM	intergenic
chr19:51020903	rs61751956	A	G	0.55452	0.44548	DER40536	chr19	50995370	50995561	ENSG00000268518	CTD-2545M3.8	Medium	4.69555	8.48e-06	0.688621	0.0406613	1	PUTM	intergenic
chr19:47153701	rs67042137	C	T	0.52537	0.47463	DER40454	chr19	47150202	47150792	ENSG00000197380	DACT3	Medium	5.78987	8.15e-08	0.504581	0.000343087	1	PUTM	intergenic
chr19:44292247:TATAA	NA	R	D	0.57832	0.42168	DER40358	chr19	44291052	44291251	ENSG00000104783	KCNN4	Low	5.02751	2.19e-06	0.619235	0.0114748	1	PUTM	intergenic
chr8:141501019	rs151066658	G	A	0.88436	0.11564	DER21931	chr8	141509993	141510700	ENSG00000259891	CTA-204B4.2	Uncharacterised	5.07063	1.83e-06	0.470669	0.00861726	1	PUTM	intergenic
chr9:4329330	rs17803098	T	C	0.87439	0.12561	DER22159	chr9	3673069	3673548	ENSG00000235326	RP11-509J21.3	Medium	5.82989	6.82e-08	0.778908	0.000379912	1	PUTM	intronic
chr9:97417722	rs10993290	A	T	0.70369	0.29631	DER26202	chr9	96883751	96884480	ENSG00000158079	PTPDC1	Uncharacterised	5.10214	1.6e-06	0.524188	0.0077784	1	PUTM	intergenic
chr9:3115987	rs666782	T	C	0.62334	0.37666	DER22121	chr9	3167334	3167622	ENSG00000236511	RP11-32F11.2	Low	5.03935	2.08e-06	0.603226	0.0125107	1	PUTM	intergenic
chr19:38022917	rs4803210	A	T	0.79701	0.20299	DER40225	chr19	37783261	37785329	ENSG00000267605	CTD-3220F14.1	High	-5.19283	1.09e-06	-0.523753	0.00428696	1	PUTM	intergenic
chr19:38205802:TTTTC	NA	D	R	0.57618	0.42382	DER40215	chr19	37777030	37777194	ENSG00000267605	CTD-3220F14.1	Low	5.08035	1.75e-06	0.872555	0.0068522	1	PUTM	intergenic
chr9:73735253	rs75585320	A	G	0.94786	0.05214	DER26034	chr9	74637643	74637777	ENSG00000236060	HSPB1P1	Low	-4.67583	9.17e-06	-1.18558	0.0402206	1	PUTM	intergenic
chr9:33388289	rs17251987	C	T	0.89598	0.10402	DER22471	chr9	33383211	33383555	ENSG00000165269	AQP7	Medium	-6.54067	2.63e-09	-1.55337	1.32e-05	1	PUTM	exonic
chr19:36875996:TG_T	NA	R	D	0.80013	0.19987	DER40097	chr19	36763006	36764132	ENSG00000196357	ZNF565	Uncharacterised	-5.84414	6.4e-08	-0.440585	0.000270196	1	PUTM	intergenic
chr19:36747940	rs2972554	A	C	0.63988	0.36012	DER40096	chr19	36762716	36762981	ENSG00000267053	CTD-3162L10.1	High	7.86232	4.49e-12	0.921848	1.9e-08	1	PUTM	intergenic
chr19:35837705	rs35529786	A	G	0.82243	0.17757	DER40034	chr19	35080756	35081037	ENSG00000205209	SCGB2B2	Medium	4.90947	3.56e-06	0.617571	0.0177101	1	PUTM	intergenic
chr9:35911833	rs13297831	C	G	0.61286	0.38714	DER22560	chr9	35913485	35914283	ENSG00000235387	RP11-327L3.1	Low_with_Junction	-7.22034	1.03e-10	-0.8017	3.83e-07	1	PUTM	intronic
chr1:150367569	rs7546610	G	A	0.93462	0.06538	DER2284	chr1	150508748	150509226	ENSG00000237781	RP11-54A4.2	Low_with_Junction	-4.69207	8.6e-06	-0.592287	0.0232467	1	PUTM	intergenic
chr18:59637166	rs188448169	G	A	0.784	0.216	DER39371	chr18	59975511	59975752	ENSG00000134444	KIAA1468	Medium	-5.41601	4.21e-07	-0.790995	0.00204497	1	PUTM	exonic
chr19:4466303:C_CT	NA	R	I	0.55513	0.44487	DER39597	chr19	4798950	4799260	ENSG00000269604	AC005523.2	Uncharacterised	4.8503	4.54e-06	0.467039	0.0232569	1	PUTM	exonic
chr1:160553944	rs143154760	T	C	0.6767	0.3233	DER2409	chr1	161155202	161155615	ENSG00000158859	ADAMTS4	Medium	5.12709	1.44e-06	0.502809	0.00617514	1	PUTM	exonic
chr9:66839189	rs7025621	G	A	0.91723	0.08277	DER24558	chr9	66855594	66855967	ENSG00000238638	AL353626.1	Medium	2.80705	0.00601129	0.550405	0.0180339	1	PUTM	intergenic
chr9:66838645	rs28615706	C	T	0.89962	0.10038	DER24558	chr9	66855594	66855967	ENSG00000238638	AL353626.1	Medium	2.80705	0.00601129	0.428217	0.0180339	1	PUTM	intergenic
chr17:79357486	rs67596972	A	G	0.71064	0.28936	DER38847	chr17	79349113	79349973	ENSG00000262223	RP11-1055B8.3	High	-5.32242	6.29e-07	-0.413609	0.00366202	1	PUTM	exonic
chr17:74845023	rs566707	G	A	0.93989	0.06011	DER38806	chr17	74785250	74786014	ENSG00000092931	MFSD11	Uncharacterised	8.15878	1.03e-12	0.726126	5.23e-09	1	PUTM	intergenic
chr17:45748552	rs151275940	G	A	0.87368	0.12632	DER38515	chr17	45525958	45526325	ENSG00000228782	MRPL45P2	Medium	5.09696	1.64e-06	0.851571	0.00563484	1	PUTM	intergenic
chr4:237284	rs11729659	G	C	0.83902	0.16098	DER10448	chr4	250258	250507	ENSG00000198155	ZNF876P	Medium	4.56485	1.43e-05	0.599017	0.0407058	1	PUTM	intergenic
chr4:9370908	rs11938651	T	C	0.70149	0.29851	DER10654	chr4	9037544	9037746	ENSG00000251313	RP11-747H12.5	Low_with_Junction	-5.12043	1.48e-06	-0.686678	0.00580929	1	PUTM	intergenic
chr4:39447166	rs113095112	C	T	0.77613	0.22387	DER11070	chr4	39454300	39454831	ENSG00000163682	RPL9	Medium	6.06523	2.36e-08	0.481789	0.000125168	1	PUTM	exonic
chr4:86185373	rs11930646	C	T	0.93967	0.06033	DER11555	chr4	86361188	86361376	ENSG00000138639	ARHGAP24	Uncharacterised	4.73313	7.29e-06	1.09394	0.0290103	1	PUTM	intergenic
chr16:81001426	rs7186947	C	G	0.88489	0.11511	DER37721	chr16	81006403	81007031	ENSG00000103121	CMC2	Medium	-7.92978	3.22e-12	-0.629816	2.38e-08	1	PUTM	exonic
chr4:120268809	rs28599836	G	T	0.6615	0.3385	DER11906	chr4	120359975	120360219	ENSG00000248280	RP11-33B1.2	Uncharacterised	-5.00003	2.45e-06	-0.595465	0.0125922	1	PUTM	intronic
chr16:62349589	rs62052967	T	G	0.79267	0.20733	DER37445	chr16	63269486	63269662	ENSG00000261199	UBE2FP2	Uncharacterised	4.86526	4.27e-06	0.704004	0.0179794	1	PUTM	intergenic
chr2:7047439	rs34280473	G	T	0.85674	0.14326	DER3724	chr2	7355745	7356070	ENSG00000223145	RN7SKP112	Uncharacterised	4.66979	9.4e-06	0.737517	0.0447937	1	PUTM	intergenic
chr5:278299	rs12652825	G	A	0.83719	0.16281	DER12791	chr5	261985	262571	ENSG00000073578	SDHA	Uncharacterised	5.78738	8.24e-08	0.865004	0.000309735	1	PUTM	intergenic
chr5:238562:A_AT	NA	R	I	0.8014	0.1986	DER12796	chr5	268588	268800	ENSG00000248925	CTD-2083E4.6	Uncharacterised	6.61599	1.85e-09	1.23636	6.95e-06	1	PUTM	intergenic
chr5:251541	rs77210621	A	G	0.84995	0.15005	DER12795	chr5	267031	267562	ENSG00000248925	CTD-2083E4.6	Uncharacterised	8.51726	1.73e-13	0.867094	6.52e-10	1	PUTM	intergenic
chr5:1306331	rs4530805	C	T	0.65083	0.34917	DER12876	chr5	1346544	1347691	ENSG00000049656	CLPTM1L	Low_with_Junction	6.8099	7.39e-10	0.573849	4.97e-06	1	PUTM	intergenic
chr5:1889346:T_TG	NA	R	I	0.86192	0.13808	DER12919	chr5	2114541	2114651	ENSG00000201026	Y_RNA	Low_with_Junction	4.91765	3.44e-06	0.947122	0.0258098	1	PUTM	intergenic
chr16:2828157	rs2335454	C	G	0.72618	0.27382	DER36528	chr16	2830303	2830486	ENSG00000103363	TCEB2	Medium	5.04813	2.01e-06	0.594376	0.00921477	1	PUTM	exonic
chr5:25991681	rs4443388	A	G	0.74872	0.25128	DER13096	chr5	25979828	25980251	ENSG00000222560	RNU4-43P	Uncharacterised	5.94102	4.14e-08	0.671652	0.000234461	1	PUTM	intergenic
chr5:10530684	rs2962332	G	A	0.90672	0.09328	DER12979	chr5	10132637	10132829	ENSG00000249807	CTD-2199O4.1	Medium	4.67481	9.21e-06	0.663423	0.0491444	1	PUTM	intergenic
chr5:10531005	rs2936578	G	A	0.90672	0.09328	DER12979	chr5	10132637	10132829	ENSG00000249807	CTD-2199O4.1	Medium	4.67481	9.21e-06	0.663423	0.0491444	1	PUTM	intergenic
chr5:10531620	rs2936577	G	A	0.90672	0.09328	DER12979	chr5	10132637	10132829	ENSG00000249807	CTD-2199O4.1	Medium	4.67481	9.21e-06	0.663423	0.0491444	1	PUTM	intergenic
chr5:10531757	rs2962333	T	C	0.90671	0.09329	DER12979	chr5	10132637	10132829	ENSG00000249807	CTD-2199O4.1	Medium	4.67481	9.21e-06	0.663423	0.0491444	1	PUTM	intergenic
chr5:68234158	rs6449984	C	T	0.59332	0.40668	DER13653	chr5	67812152	67812436	ENSG00000249588	CTC-537E7.1	Uncharacterised	4.88604	3.92e-06	0.525901	0.0178311	1	PUTM	intergenic
chr5:76073375	rs250755	G	A	0.7504	0.2496	DER13801	chr5	76365381	76365559	ENSG00000132846	ZBED3	Uncharacterised	4.66605	9.54e-06	0.560977	0.048883	1	PUTM	intronic
chr5:79838627:G_GC	NA	R	I	0.59516	0.40484	DER13868	chr5	80197375	80197719	ENSG00000113318	MSH3	Uncharacterised	4.82509	5.03e-06	0.401208	0.0257316	1	PUTM	intergenic
chr15:50639448	rs11637901	G	A	0.58196	0.41804	DER35916	chr15	50659695	50660116	ENSG00000244879	GABPB1-AS1	Medium	5.85732	6.03e-08	0.524316	0.000277458	1	PUTM	exonic
chr15:73619138	rs532060	T	A	0.93837	0.06163	DER36108	chr15	74273718	74273932	ENSG00000067221	STOML1	Medium	5.14852	1.32e-06	0.982636	0.00405949	1	PUTM	exonic
chr15:45593324	rs1719241	T	C	0.74392	0.25608	DER35724	chr15	45543876	45544118	ENSG00000259520	CTD-2651B20.3	Medium	8.24756	6.65e-13	1.28695	2.07e-09	1	PUTM	exonic
chr5:126591501	rs6899068	C	T	0.59324	0.40676	DER14532	chr5	126589739	126589959	ENSG00000265104	AC011416.1	Low	-8.89011	2.67e-14	-0.942991	1.02e-10	1	PUTM	intergenic
chr15:45532270	rs56068447	T	C	0.94065	0.05935	DER35722	chr15	45525793	45525893	ENSG00000259338	CTD-2651B20.2	Low	5.57709	2.09e-07	1.49072	0.00064119	1	PUTM	intergenic
chr5:120390937	rs150759655	G	A	0.91856	0.08144	DER14360	chr5	119516237	119516587	ENSG00000251293	CTC-552D5.1	Uncharacterised	5.10215	1.6e-06	0.726242	0.00856901	1	PUTM	intergenic
chr15:40636418	rs746673	G	A	0.83828	0.16172	DER35662	chr15	40662142	40663341	ENSG00000140323	DISP2	High	4.71765	7.76e-06	0.299273	0.0287084	1	PUTM	exonic
chr5:150122604	rs148801630	G	A	0.8766	0.1234	DER14862	chr5	150057954	150059025	ENSG00000164591	MYOZ3	Medium	4.67889	9.06e-06	0.51292	0.0445075	1	PUTM	exonic;intergenic
chr5:151737852	rs2042204	C	T	0.57208	0.42792	DER14898	chr5	151922248	151923067	ENSG00000242080	CTC-550M4.1	Uncharacterised	5.52701	2.6e-07	0.599371	0.00130853	1	PUTM	intergenic
chr5:149445987	rs7719910	G	T	0.88057	0.11943	DER14863	chr5	150085715	150085923	ENSG00000132912	DCTN4	Medium	4.88507	3.93e-06	0.721014	0.0190587	1	PUTM	intergenic
chr5:155546850	rs17538098	G	A	0.87977	0.12023	DER14969	chr5	155122306	155122989	ENSG00000200275	RNA5SP199	Low	4.65691	9.89e-06	0.484784	0.0427922	1	PUTM	intergenic
chr15:32269745:GGATC	NA	R	D	0.70193	0.29807	DER35329	chr15	33031091	33031337	ENSG00000166923	GREM1	Medium	-4.6322	1.09e-05	-0.693053	0.0484611	1	PUTM	exonic
chr15:32297467	rs1877750	G	A	0.66321	0.33679	DER35330	chr15	33049660	33049803	ENSG00000248905	FMN1	Low	-5.06709	1.85e-06	-0.548589	0.0083584	1	PUTM	intergenic
chr5:164491174:G_GTA	NA	R	I	0.77767	0.22233	DER15163	chr5	165282325	165282612	ENSG00000253946	CTC-425K20.1	Uncharacterised	-4.66235	9.68e-06	-0.808688	0.0462309	1	PUTM	intergenic
chr15:24540616	rs183820502	T	A	0.9108	0.0892	DER34751	chr15	24710906	24711338	ENSG00000259905	PWRN1	High	4.93697	3.18e-06	0.812438	0.0228528	1	PUTM	intergenic
chr15:24806523	rs12592029	G	A	0.91618	0.08382	DER34754	chr15	24717620	24717974	ENSG00000259905	PWRN1	Uncharacterised	5.61755	1.75e-07	1.39181	0.00125664	1	PUTM	intergenic
chr15:24806523	rs12592029	G	A	0.91618	0.08382	DER34755	chr15	24718021	24718293	ENSG00000259905	PWRN1	Low_with_Junction	6.99107	3.11e-10	1.43636	2.24e-06	1	PUTM	intergenic
chr15:24717277	rs7165487	A	C	0.80073	0.19927	DER34728	chr15	24670344	24670822	ENSG00000261621	RP11-580I1.2	High	6.59338	2.05e-09	1.22187	1.48e-05	1	PUTM	intergenic
chr15:24806523	rs12592029	G	A	0.91618	0.08382	DER34744	chr15	24690371	24695394	ENSG00000260760	RP11-580I1.3	High	5.7394	1.02e-07	1.11287	0.000733844	1	PUTM	exonic;intergenic;intronic
chr6:3716498:AG_A	NA	D	R	0.72852	0.27148	DER15583	chr6	3593792	3594769	ENSG00000228793	RP1-223B1.1	High	4.95012	3.01e-06	0.44617	0.018319	1	PUTM	exonic;intergenic
chr15:24523768	rs117602896	C	T	0.88689	0.11311	DER34629	chr15	24479024	24479230	ENSG00000261621	RP11-580I1.2	High	5.93313	4.29e-08	1.5283	0.000297868	1	PUTM	intergenic
chr15:24480435:GTGTA	NA	R	D	0.9123	0.0877	DER34735	chr15	24678759	24679485	ENSG00000260760	RP11-580I1.3	Uncharacterised	4.91166	3.53e-06	1.37237	0.0254121	1	PUTM	intergenic
chr15:24806523	rs12592029	G	A	0.91618	0.08382	DER34739	chr15	24682623	24684772	ENSG00000261621	RP11-580I1.2	High	5.32614	6.19e-07	1.11418	0.0044627	1	PUTM	intergenic
chr15:24521041	rs56331068	C	G	0.93319	0.06681	DER34740	chr15	24685800	24686608	ENSG00000260760	RP11-580I1.3	High	5.28002	7.54e-07	1.33255	0.0054322	1	PUTM	exonic;intergenic;intronic
chr15:24502188	rs8036522	G	T	0.64648	0.35352	DER34706	chr15	24638293	24638486	ENSG00000259905	PWRN1	High	5.91032	4.75e-08	0.803035	0.000339672	1	PUTM	intergenic
chr6:3716498:AG_A	NA	D	R	0.72852	0.27148	DER15617	chr6	3703148	3703655	ENSG00000270477	RP1-72E17.2	Uncharacterised	7.19251	1.18e-10	1.26179	7.17e-07	1	PUTM	intergenic
chr6:3716498:AG_A	NA	D	R	0.72852	0.27148	DER15616	chr6	3699565	3700081	ENSG00000270477	RP1-72E17.2	Uncharacterised	6.06894	2.32e-08	1.15134	0.000140542	1	PUTM	intergenic
chr6:3716498:AG_A	NA	D	R	0.72852	0.27148	DER15622	chr6	3712883	3713239	ENSG00000168994	PXDC1	Low	5.56515	2.2e-07	0.915583	0.0013305	1	PUTM	intergenic
chr15:24183428	rs4778356	A	G	0.88338	0.11662	DER34577	chr15	24257478	24258021	ENSG00000260232	RP11-484P15.2	Uncharacterised	5.05901	1.92e-06	0.775381	0.0127586	1	PUTM	intergenic
chr1:116586565:A_AT	NA	I	R	0.82894	0.17106	DER1571	chr1	116613309	116614414	ENSG00000163393	SLC22A15	Medium	-5.63307	1.63e-07	-0.407873	0.000622448	1	PUTM	intergenic
chr15:24165035	rs12148327	C	G	0.9152	0.0848	DER34560	chr15	24188945	24189272	ENSG00000261622	RP11-484P15.1	Medium	5.00665	2.38e-06	1.13358	0.0157337	1	PUTM	intergenic
chr14:102351858	rs1678025	A	G	0.59109	0.40891	DER34345	chr14	101353691	101354387	ENSG00000254656	RTL1	Uncharacterised	-5.32634	6.19e-07	-0.342381	0.00259736	1	PUTM	intronic
chr14:95877311	rs7140294	A	G	0.54851	0.45149	DER34297	chr14	95877187	95877595	ENSG00000229645	LINC00341	Medium	-5.22217	9.65e-07	-0.455176	0.0062213	1	PUTM	exonic
chr14:95877337	rs7140309	A	G	0.54851	0.45149	DER34297	chr14	95877187	95877595	ENSG00000229645	LINC00341	Medium	-5.22217	9.65e-07	-0.455176	0.0062213	1	PUTM	exonic
chr14:90794663	rs72699180	A	G	0.80032	0.19968	DER34248	chr14	90740641	90741127	ENSG00000119720	NRDE2	Medium	-6.35206	6.33e-09	-0.375625	2.89e-05	1	PUTM	exonic
chr1:13839419:C_CCC	NA	R	I	0.9162	0.0838	DER344	chr1	14546099	14546645	ENSG00000231606	RP11-344F13.1	Medium	4.78384	5.94e-06	0.696262	0.0326604	1	PUTM	intronic
chr6:31358975	rs115671989	C	A	0.64054	0.35946	DER15871	chr6	31362821	31362994	ENSG00000206337	HCP5	Low_with_Junction	7.46093	3.22e-11	0.862005	4.44e-07	1	PUTM	exonic
chr6:31229404	rs113560672	C	T	0.5779	0.4221	DER15869	chr6	31164180	31164489	ENSG00000206344	HCG27	Uncharacterised	-6.14851	1.61e-08	-0.613133	0.000211369	1	PUTM	exonic
chr14:73958101	rs10147070	C	T	0.81943	0.18057	DER34105	chr14	74047255	74049544	ENSG00000187105	HEATR4	High	7.40006	4.32e-11	0.451595	2.09e-07	1	PUTM	exonic;intergenic
chr14:74054221	rs1859910	G	A	0.68311	0.31689	DER34105	chr14	74047255	74049544	ENSG00000187105	HEATR4	High	-5.2608	8.31e-07	-0.253811	0.00402343	2	PUTM	exonic;intergenic
chr14:40570000	rs149679918	T	C	0.89584	0.10416	DER33573	chr14	40183409	40183956	ENSG00000258526	RP11-111A21.1	Uncharacterised	5.83131	6.78e-08	0.616548	0.000402179	1	PUTM	intergenic
chr6:46079664	rs7773230	C	T	0.54977	0.45023	DER16025	chr6	46123887	46126644	ENSG00000112796	ENPP5	Medium	7.78861	6.45e-12	0.255673	2.79e-08	1	PUTM	intergenic
chr1:233091463	rs12725558	T	A	0.8097	0.1903	DER3338	chr1	233115384	233120677	ENSG00000143776	CDC42BPA	High	-8.23602	7.04e-13	-0.278189	3.98e-09	1	PUTM	exonic
chr6:58739296	rs56259748	G	A	0.81247	0.18753	DER16153	chr6	58776229	58777289	ENSG00000223633	RP11-143A22.1	Low_with_Junction	5.50592	2.85e-07	0.546452	0.0006547	1	PUTM	intergenic
chr6:56942655	rs12198801	G	T	0.87312	0.12688	DER16101	chr6	56948161	56948697	ENSG00000112200	ZNF451	Medium	-5.11181	1.54e-06	-0.444945	0.00544531	1	PUTM	intergenic
chr6:58734253	rs74968094	T	A	0.8203	0.1797	DER16157	chr6	58778994	58779552	ENSG00000223633	RP11-143A22.1	Low	5.30929	6.66e-07	0.803485	0.00152579	1	PUTM	intergenic
chr13:111876267	rs9522162	G	A	0.52575	0.47425	DER33194	chr13	112752630	112752788	ENSG00000224243	LINC00403	High	-5.22645	9.47e-07	-0.440812	0.00482736	1	PUTM	intergenic
chr6:71142585	rs1775338	A	T	0.61816	0.38184	DER16214	chr6	71305560	71306061	ENSG00000154079	C6orf57	Low	6.76904	8.96e-10	0.323252	4.18e-06	1	PUTM	intergenic
chr13:50370760	rs1198317	G	A	0.86763	0.13237	DER32699	chr13	50552150	50552317	ENSG00000198553	KCNRG	High	4.81111	5.32e-06	0.669509	0.0213579	1	PUTM	intergenic
chr6:83055716	rs6917172	T	C	0.67287	0.32713	DER16494	chr6	83103150	83103338	ENSG00000146242	TPBG	Uncharacterised	4.84382	4.66e-06	0.723933	0.0175699	1	PUTM	intergenic
chr6:80473575	rs6936703	A	T	0.9467	0.0533	DER16411	chr6	80510930	80513900	ENSG00000235357	RP1-159G19.1	High	6.53711	2.67e-09	0.883241	1.38e-05	1	PUTM	exonic;intergenic;intronic
chr6:81335969	rs2219132	C	T	0.94953	0.05047	DER16411	chr6	80510930	80513900	ENSG00000235357	RP1-159G19.1	High	4.83465	4.89e-06	0.929152	0.0251594	2	PUTM	exonic;intergenic;intronic
chr13:48711455	rs3990876	G	A	0.92858	0.07142	DER32663	chr13	48622936	48623148	ENSG00000136159	NUDT15	Medium	-5.58587	2.01e-07	-0.983881	0.000791175	1	PUTM	intergenic
chr13:43598575	rs113317084	T	G	0.77397	0.22603	DER32582	chr13	43683880	43684796	ENSG00000120675	DNAJC15	Medium	7.01634	2.76e-10	0.356241	1.3e-06	1	PUTM	exonic
chr6:98669849:CA_C	NA	D	R	0.50134	0.49866	DER16781	chr6	98597725	98598233	ENSG00000220505	RP11-111D3.1	Uncharacterised	4.59413	1.27e-05	0.364406	0.0441952	1	PUTM	intronic
chr13:30894402	rs11616886	C	T	0.65128	0.34872	DER32464	chr13	30885762	30886158	ENSG00000102781	KATNAL1	Medium	5.22339	9.6e-07	0.324337	0.00536561	1	PUTM	intergenic
chr13:25749033	rs112352454	C	A	0.90068	0.09932	DER32374	chr13	25600489	25600604	ENSG00000165566	AMER2	Low	5.31564	6.48e-07	0.934368	0.00392406	1	PUTM	intergenic
chr13:36541052	rs9545949	C	T	0.86495	0.13505	DER32500	chr13	37406057	37406357	ENSG00000133111	RFXAP	Medium	4.67183	9.32e-06	0.67842	0.0475058	1	PUTM	intergenic
chr12:118876918	rs56080343	T	C	0.79048	0.20952	DER32168	chr12	118857237	118857602	ENSG00000111707	SUDS3	Medium	6.05403	2.48e-08	0.654347	0.000128995	1	PUTM	intergenic
chr12:118819567:CAGAG	NA	R	D	0.83404	0.16596	DER32175	chr12	118865159	118866658	ENSG00000111707	SUDS3	Uncharacterised	7.51267	2.5e-11	0.484632	1.3e-07	1	PUTM	exonic;intergenic
chr12:78266203	rs1842127	G	A	0.84321	0.15679	DER31678	chr12	78014425	78014534	ENSG00000231121	RP1-34H18.1	Uncharacterised	4.7305	7.37e-06	0.692968	0.035862	1	PUTM	intronic
chr6:139015349	rs6910495	C	G	0.81151	0.18849	DER17380	chr6	139017621	139018427	ENSG00000225177	RP11-390P2.4	High	-5.5857	2.01e-07	-0.378651	0.000904932	1	PUTM	exonic;intergenic
chr6:165232797	rs1849039	T	A	0.78316	0.21684	DER17785	chr6	165204218	165204710	ENSG00000227455	RP11-300M24.1	Uncharacterised	-5.12791	1.44e-06	-0.65462	0.0089564	1	PUTM	intergenic
chr6:165382539	rs9459269	C	T	0.67873	0.32127	DER17788	chr6	165341981	165342300	ENSG00000227455	RP11-300M24.1	Uncharacterised	4.96375	2.85e-06	0.553326	0.0180027	1	PUTM	intergenic
chr6:170501206	rs9459969	G	A	0.63091	0.36909	DER17844	chr6	170489428	170489743	ENSG00000232197	RP11-302L19.1	Low_with_Junction	-6.27034	9.23e-09	-0.809219	3.78e-05	1	PUTM	intergenic
chr7:24400013	rs10487609	G	T	0.91212	0.08788	DER18088	chr7	24737470	24737760	ENSG00000105928	DFNA5	Medium	4.77955	6.05e-06	0.738224	0.0390418	1	PUTM	intergenic
chr12:46613494	rs190500138	C	G	0.91726	0.08274	DER31005	chr12	46098572	46099250	ENSG00000189079	ARID2	Uncharacterised	5.79241	8.06e-08	0.868197	0.000265377	1	PUTM	intergenic
chr12:46613495	rs183722041	A	C	0.91726	0.08274	DER31005	chr12	46098572	46099250	ENSG00000189079	ARID2	Uncharacterised	5.79241	8.06e-08	0.868197	0.000265377	1	PUTM	intergenic
chr12:46620370	rs117269049	A	C	0.94777	0.05223	DER31005	chr12	46098572	46099250	ENSG00000189079	ARID2	Uncharacterised	-4.80562	5.5e-06	-1.04791	0.0181062	2	PUTM	intergenic
chr1:213445677	rs12750910	G	A	0.93041	0.06959	DER3064	chr1	213538250	213538383	ENSG00000228646	RP11-554K11.1	Low	4.7397	7.1e-06	1.15063	0.0280259	1	PUTM	intergenic
chr1:121338964	rs28822785	C	T	0.66735	0.33265	DER1837	chr1	121374680	121375354	ENSG00000224857	AL592494.1	Low	5.16976	1.2e-06	0.446271	0.000358905	1	PUTM	intergenic
chr1:121213348	rs12134101	A	G	0.5365	0.4635	DER1840	chr1	121376272	121376617	ENSG00000224857	AL592494.1	Low	-4.32631	3.6e-05	-0.434743	0.0107199	1	PUTM	intergenic
chr7:50518392	rs935795	T	C	0.66546	0.33454	DER18382	chr7	50519931	50520634	ENSG00000132436	FIGNL1	Low_with_Junction	-5.51937	2.69e-07	-0.256644	0.00131602	1	PUTM	intronic
chr1:121178485:GGTA_	NA	D	R	0.60446	0.39554	DER1849	chr1	121380768	121381299	ENSG00000224857	AL592494.1	Low	6.69903	1.25e-09	0.583512	3.62e-07	1	PUTM	intergenic
chr11:128354372	rs11221323	T	C	0.71642	0.28358	DER30231	chr11	128745476	128745822	ENSG00000255369	RP11-740D6.3	Medium	4.87889	4.04e-06	0.560576	0.0198662	1	PUTM	intergenic
chr11:128355142	rs11221324	C	T	0.71642	0.28358	DER30231	chr11	128745476	128745822	ENSG00000255369	RP11-740D6.3	Medium	4.87889	4.04e-06	0.560576	0.0198662	1	PUTM	intergenic
chr11:128357902	rs4474445	A	G	0.71642	0.28358	DER30231	chr11	128745476	128745822	ENSG00000255369	RP11-740D6.3	Medium	4.87889	4.04e-06	0.560576	0.0198662	1	PUTM	intergenic
chr1:213457222:G_GT	NA	R	I	0.94398	0.05602	DER3034	chr1	213462219	213462504	ENSG00000136643	RPS6KC1	Uncharacterised	5.06205	1.89e-06	1.31797	0.0073152	1	PUTM	intergenic
chr7:64286539	rs73126387	G	A	0.62622	0.37378	DER18538	chr7	64324828	64325524	ENSG00000213640	RP11-797H7.3	Medium	-7.12514	1.64e-10	-0.474708	6.67e-07	1	PUTM	intergenic
chr7:64427895	rs7803698	C	T	0.63063	0.36937	DER18559	chr7	64982557	64983510	ENSG00000235421	RP11-667F9.1	Low_with_Junction	-7.17632	1.28e-10	-0.717118	4.22e-07	1	PUTM	intergenic
chr11:107201415	rs2432869	T	C	0.75879	0.24121	DER29994	chr11	107180077	107180401	ENSG00000261098	RP11-819C21.1	Medium	-4.85141	4.51e-06	-0.483765	0.0212736	1	PUTM	intergenic
chr7:86154596	rs12536038	C	T	0.79187	0.20813	DER18829	chr7	85476198	85476448	ENSG00000227785	AC092013.1	Uncharacterised	5.20431	1.04e-06	0.707294	0.00492768	1	PUTM	intergenic
chr7:86076189	rs10261040	G	T	0.86943	0.13057	DER18870	chr7	85804833	85805187	ENSG00000236610	SOCS5P1	Low	5.35692	5.43e-07	0.772796	0.00270243	1	PUTM	intergenic
chr11:47443251	rs3781624	C	T	0.62721	0.37279	DER29158	chr11	47617688	47617860	ENSG00000109919	MTCH2	Uncharacterised	6.84721	6.19e-10	0.98382	2.22e-06	1	PUTM	intergenic
chr7:86171215:CT_C	NA	R	D	0.51156	0.48844	DER18899	chr7	86175694	86176821	ENSG00000198822	GRM3	Uncharacterised	-6.96593	3.51e-10	-0.447711	1.72e-06	1	PUTM	intergenic
chr11:47495746	rs11039255	G	T	0.57211	0.42789	DER29162	chr11	47630024	47630269	ENSG00000223187	Y_RNA	Uncharacterised	8.76042	5.12e-14	1.01977	1.87e-10	1	PUTM	intergenic
chr11:34364991:AAGAC	NA	R	D	0.91086	0.08914	DER29061	chr11	34170991	34171100	ENSG00000166016	ABTB2	High	4.97492	2.72e-06	1.14495	0.0132518	1	PUTM	intergenic
chr7:95549712	rs319328	G	A	0.79111	0.20889	DER19044	chr7	95032786	95033307	ENSG00000105854	PON2	Medium	4.61138	1.19e-05	0.420619	0.0431268	1	PUTM	intergenic
chr11:6919178	rs7951310	G	A	0.82748	0.17252	DER28837	chr11	6938738	6938966	ENSG00000178358	OR2D3	Medium	4.88701	3.9e-06	0.785671	0.0245369	1	PUTM	intronic
chr7:94205082:A_AT	NA	R	I	0.78823	0.21177	DER19041	chr7	94195272	94195636	ENSG00000127995	CASD1	Uncharacterised	5.30552	6.77e-07	0.491092	0.00215742	1	PUTM	intronic
chr7:94168976	rs9641133	A	G	0.5141	0.4859	DER19040	chr7	94192024	94192403	ENSG00000127995	CASD1	Uncharacterised	5.12614	1.45e-06	0.516836	0.00462959	1	PUTM	intronic
chr3:124859879	rs537800	C	A	0.5402	0.4598	DER9440	chr3	124788667	124789127	ENSG00000252642	RNA5SP137	Low	4.89075	3.84e-06	0.219875	0.019977	1	PUTM	intergenic
chr3:121067480	rs4524223	G	A	0.683	0.317	DER9395	chr3	121148492	121149233	ENSG00000051341	POLQ	Medium	5.43422	3.89e-07	0.384174	0.00171162	1	PUTM	intergenic
chr3:153955950	rs357502	T	C	0.7313	0.2687	DER9857	chr3	153989656	153992891	ENSG00000174953	DHX36	Medium	8.71977	6.28e-14	0.311498	2.92e-10	1	PUTM	exonic;intergenic
chr7:118496096:GT_G	NA	R	D	0.8771	0.1229	DER19251	chr7	118086796	118087120	ENSG00000222226	AC006926.1	Low	4.70646	8.12e-06	0.577131	0.0287862	1	PUTM	intronic
chr3:106742760	rs9823338	G	A	0.70546	0.29454	DER8346	chr3	106449965	106450173	ENSG00000200361	Y_RNA	Low	4.66878	9.44e-06	0.547126	0.0405195	1	PUTM	intergenic
chr7:127744506	rs322814	A	C	0.93306	0.06694	DER19380	chr7	128270526	128271074	ENSG00000242588	RP11-274B21.1	Medium	4.87996	4.02e-06	0.779545	0.0164119	1	PUTM	intergenic
chr10:101946158:TC_T	NA	R	D	0.94999	0.05001	DER28399	chr10	102032891	102033404	ENSG00000196072	BLOC1S2	Medium	-9.41561	1.89e-15	-1.50408	7.68e-12	1	PUTM	exonic;intergenic
chr1:205762406	rs823154	C	T	0.61567	0.38433	DER2844	chr1	205870947	205871127	ENSG00000174502	SLC26A9	Low	-8.47082	2.18e-13	-1.31295	7.28e-10	1	PUTM	intergenic
chr7:128306540:T_TTT	NA	R	I	0.69837	0.30163	DER19381	chr7	128271737	128271904	ENSG00000242588	RP11-274B21.1	High	-5.44499	3.71e-07	-0.502106	0.00151674	1	PUTM	intergenic
chr1:54906662	rs111761534	T	C	0.91024	0.08976	DER830	chr1	55313083	55313485	ENSG00000116133	DHCR24	Medium	4.72865	7.42e-06	0.939008	0.0362267	1	PUTM	intergenic
chr7:128190275	rs4731480	G	A	0.54019	0.45981	DER19385	chr7	128278830	128281129	ENSG00000242588	RP11-274B21.1	High	-6.79995	7.74e-10	-0.23824	3.17e-06	1	PUTM	intergenic
chr1:205799987	rs1772143	T	A	0.60078	0.39922	DER2839	chr1	205825898	205826256	ENSG00000162877	PM20D1	Uncharacterised	-11.7563	1.47e-20	-2.08805	4.9e-17	1	PUTM	intergenic
chr3:101393583	rs7651721	C	A	0.59128	0.40872	DER8294	chr3	101418040	101418858	ENSG00000114391	RPL24	Uncharacterised	4.76401	6.44e-06	0.219653	0.0291043	1	PUTM	intergenic
chr7:136036622	rs4732199	A	G	0.64179	0.35821	DER19461	chr7	136911643	136911889	ENSG00000105894	PTN	Medium	4.72019	7.68e-06	0.404034	0.0295995	1	PUTM	intergenic
chr7:136038492	rs10488413	T	C	0.64179	0.35821	DER19461	chr7	136911643	136911889	ENSG00000105894	PTN	Medium	4.72019	7.68e-06	0.404034	0.0295995	1	PUTM	intergenic
chr3:72372395	rs13094012	C	T	0.64803	0.35197	DER8078	chr3	71721690	71721921	ENSG00000163412	EIF4E3	Uncharacterised	4.65229	1.01e-05	0.542673	0.0404538	1	PUTM	intronic
chr10:88808128	rs9421568	A	G	0.78522	0.21478	DER28213	chr10	88803884	88804352	ENSG00000200253	U6	Medium	-5.53578	2.5e-07	-0.477419	0.00091471	1	PUTM	intergenic
chr3:71868735	rs36007506	T	C	0.79281	0.20719	DER8088	chr3	72421178	72421314	ENSG00000163602	RYBP	Medium	4.65867	9.82e-06	0.570856	0.0455384	1	PUTM	exonic
chr7:142790842	rs6958352	G	A	0.92681	0.07319	DER19595	chr7	142920985	142921490	ENSG00000221937	TAS2R40	Medium	4.6248	1.12e-05	0.639509	0.0400924	1	PUTM	exonic;intergenic
chr3:53857803	rs12676	C	A	0.71543	0.28457	DER7940	chr3	53846636	53848605	ENSG00000157388	CACNA1D	High	-4.88301	3.97e-06	-0.174284	0.0172998	1	PUTM	exonic
chr3:44193314	rs77582632	C	T	0.89135	0.10865	DER7842	chr3	44152939	44154268	ENSG00000207954	MIR138-1	Medium	4.56794	1.41e-05	0.31236	0.0431276	1	PUTM	intergenic
chr1:46874383	rs2295633	G	A	0.6234	0.3766	DER780	chr1	46893305	46893606	ENSG00000232022	RP5-1109J22.1	Medium	-5.10517	1.58e-06	-0.600482	0.00608747	1	PUTM	intergenic
chr3:53122257	rs2581782	C	T	0.57227	0.42773	DER7930	chr3	53103658	53103994	ENSG00000242142	SERBP1P3	Medium	7.41382	4.04e-11	0.942665	1.37e-07	1	PUTM	intronic
chr10:88024279	rs11201958	C	T	0.94104	0.05896	DER28209	chr10	88689073	88689392	ENSG00000107779	BMPR1A	High	5.65792	1.46e-07	1.32684	0.000547655	1	PUTM	exonic
chr3:28593228	rs9817953	G	A	0.73739	0.26261	DER7643	chr3	28591098	28591236	ENSG00000206559	ZCWPW2	Low	4.84302	4.67e-06	0.581411	0.022972	1	PUTM	intronic
chr2:242976880	rs4973680	C	T	0.59303	0.40697	DER7306	chr2	243166147	243166457	ENSG00000271153	ABC7-43041300I9.1	Low	5.35446	5.49e-07	0.551194	0.0013214	1	PUTM	intergenic
chr2:239404532:C_CTT	NA	R	I	0.80326	0.19674	DER7256	chr2	239358286	239360892	ENSG00000065802	ASB1	High	-5.48876	3.07e-07	-0.216941	0.00180881	1	PUTM	exonic;intergenic
chr1:40927881	rs3817925	C	T	0.94244	0.05756	DER725	chr1	40934016	40934731	ENSG00000260920	RP1-228H13.5	Medium	-6.16457	1.5e-08	-0.609407	6.81e-05	1	PUTM	intergenic
chr8:370046	rs2121887	T	A	0.69614	0.30386	DER19887	chr8	420705	424020	ENSG00000147364	FBXO25	High	5.82722	6.9e-08	0.137907	0.000361144	1	PUTM	exonic
chr2:217601322	rs72956203	G	A	0.90519	0.09481	DER7039	chr2	217974345	217975112	ENSG00000251849	AC010887.1	Uncharacterised	4.80903	5.36e-06	0.48973	0.0228373	1	PUTM	intergenic
chr2:219671910	rs6436093	C	T	0.51695	0.48305	DER7117	chr2	219621210	219623250	ENSG00000135912	TTLL4	Medium	6.21682	1.18e-08	0.185529	3.56e-05	1	PUTM	intergenic
chr2:217956264	rs13013399	C	T	0.59287	0.40713	DER7029	chr2	217956261	217956473	ENSG00000251849	AC010887.1	Low	5.11493	1.52e-06	0.634137	0.00647589	1	PUTM	intergenic
chr1:121286901	rs7528274	T	A	0.63506	0.36494	DER2009	chr1	121465930	121466669	ENSG00000224857	AL592494.1	Low	-6.1051	1.97e-08	-0.458549	3.4e-06	1	PUTM	intergenic
chr10:78352467	rs78477622	T	C	0.66822	0.33178	DER27967	chr10	78347308	78347986	ENSG00000269256	RP11-325D15.2	Low	4.74494	6.95e-06	0.324019	0.0248755	1	PUTM	intergenic
chr10:77724767	rs2082854	G	A	0.67588	0.32412	DER27902	chr10	77325481	77326313	ENSG00000207583	MIR606	Uncharacterised	5.32829	6.14e-07	0.471611	0.00172018	1	PUTM	intronic
chr2:216214492	rs10498036	G	T	0.64179	0.35821	DER6796	chr2	216214918	216215572	ENSG00000138363	ATIC	Medium	-7.56663	1.92e-11	-0.375885	8.84e-08	1	PUTM	intergenic
chr2:216216338	rs12477163	G	A	0.64179	0.35821	DER6796	chr2	216214918	216215572	ENSG00000138363	ATIC	Medium	-7.56663	1.92e-11	-0.375885	8.84e-08	1	PUTM	intergenic
chr2:216216359	rs12477166	G	A	0.64179	0.35821	DER6796	chr2	216214918	216215572	ENSG00000138363	ATIC	Medium	-7.56663	1.92e-11	-0.375885	8.84e-08	1	PUTM	intergenic
chr2:216217639	rs7604984	A	G	0.64179	0.35821	DER6796	chr2	216214918	216215572	ENSG00000138363	ATIC	Medium	-7.56663	1.92e-11	-0.375885	8.84e-08	1	PUTM	intergenic
chr2:197016141	rs4850383	C	G	0.59245	0.40755	DER6556	chr2	196983567	196984599	ENSG00000081320	STK17B	Uncharacterised	-5.21478	9.96e-07	-0.744294	0.00345154	1	PUTM	intergenic
chr2:207697679:AC_A	NA	R	D	0.8581	0.1419	DER6688	chr2	207705846	207705955	ENSG00000118246	FASTKD2	High	6.09713	2.04e-08	0.777967	8.97e-05	1	PUTM	intergenic
chr8:1121421	rs138841622	C	T	0.90833	0.09167	DER19995	chr8	1735822	1736079	ENSG00000182372	CLN8	Medium	5.04737	2.01e-06	0.710936	0.0164801	1	PUTM	intronic
chr10:70054596	rs1900017	C	T	0.69923	0.30077	DER27761	chr10	70028486	70028740	ENSG00000234102	KRT19P4	Low	4.9777	2.69e-06	0.550542	0.0114449	1	PUTM	intergenic
chr2:197056378	rs1350101	C	T	0.58946	0.41054	DER6550	chr2	196955737	196956488	ENSG00000118997	DNAH7	Uncharacterised	-5.16292	1.24e-06	-0.512535	0.00431884	1	PUTM	intergenic
chr2:172648973:TC_T	NA	R	D	0.71552	0.28448	DER6148	chr2	172619707	172620917	ENSG00000228389	AC068039.4	Uncharacterised	-6.78376	8.36e-10	-0.369896	3.92e-06	1	PUTM	intergenic
chr2:197036990:AG_A	NA	R	D	0.73671	0.26329	DER6555	chr2	196974151	196974468	ENSG00000081320	STK17B	Uncharacterised	-4.63448	1.08e-05	-0.723844	0.0376909	1	PUTM	intergenic
chr10:77687528	rs2208948	C	T	0.68656	0.31344	DER27859	chr10	76945155	76945717	ENSG00000263626	AL392111.1	Uncharacterised	4.71237	7.93e-06	0.328291	0.0215809	1	PUTM	intergenic
chr2:191859677:TATAT	NA	R	D	0.84481	0.15519	DER6515	chr2	191505617	191505840	ENSG00000233654	AC093388.3	High	4.62196	1.14e-05	0.742857	0.0402389	1	PUTM	exonic;intronic
chr1:35198566	rs2064886	A	G	0.59601	0.40399	DER589	chr1	35173474	35173967	ENSG00000163866	SMIM12	Medium	5.15352	1.29e-06	0.859628	0.00415414	1	PUTM	intergenic
chr2:133349416	rs1986707	G	A	0.80781	0.19219	DER5577	chr2	132881994	132882300	ENSG00000227745	AC098826.5	Uncharacterised	4.55536	1.48e-05	0.710514	0.0499204	1	PUTM	intergenic
chr1:31682039	rs10914325	T	C	0.78321	0.21679	DER534	chr1	31652210	31652557	ENSG00000084628	NKAIN1	Medium	6.42039	4.61e-09	0.807519	1.95e-05	1	PUTM	intergenic
chr1:31682380	rs2889710	A	G	0.7832	0.2168	DER534	chr1	31652210	31652557	ENSG00000084628	NKAIN1	Medium	6.42039	4.61e-09	0.807519	1.95e-05	1	PUTM	intergenic
chr1:31685498	rs6664644	C	T	0.83099	0.16901	DER534	chr1	31652210	31652557	ENSG00000084628	NKAIN1	Medium	-4.91618	3.5e-06	-1.38753	0.0148673	2	PUTM	intergenic
chr1:121161949	rs6693211	C	G	0.62929	0.37071	DER2036	chr1	121481229	121481590	ENSG00000224857	AL592494.1	Low	4.42789	2.43e-05	0.425744	0.00382128	1	PUTM	intergenic
chr10:26477977:GA_G	NA	R	D	0.80846	0.19154	DER27222	chr10	26198482	26198716	ENSG00000226304	RP11-435M3.2	Low	-4.79235	5.74e-06	-0.786534	0.0362486	1	PUTM	intergenic
chr1:26746807	rs12728900	G	A	0.73203	0.26797	DER510	chr1	26803668	26803994	ENSG00000198830	HMGN2	Medium	4.68532	8.83e-06	0.379466	0.0272665	1	PUTM	intergenic
chr2:86136364:TC_T	NA	D	R	0.58186	0.41814	DER4705	chr2	86130639	86131926	ENSG00000232504	AC105053.4	High	5.95609	3.87e-08	0.393645	0.000156962	1	PUTM	exonic;intronic
chr10:11799020	rs7092756	C	T	0.62335	0.37665	DER27079	chr10	11024373	11024999	ENSG00000231496	RP1-251M9.2	Uncharacterised	4.67332	9.27e-06	0.257131	0.0491691	1	PUTM	intronic
chr10:11420979	rs7073994	T	G	0.75871	0.24129	DER27036	chr10	10919627	10920005	ENSG00000229240	LINC00710	Uncharacterised	4.78381	5.94e-06	0.357258	0.0317913	1	PUTM	intronic
chr10:10562061	rs4749960	G	A	0.55969	0.44031	DER26846	chr10	10570000	10570773	ENSG00000270111	RP11-271F18.4	Uncharacterised	-5.08116	1.75e-06	-0.315576	0.00900113	1	PUTM	intergenic
chr10:9885852	rs12413871	T	G	0.89221	0.10779	DER26846	chr10	10570000	10570773	ENSG00000270111	RP11-271F18.4	Uncharacterised	5.44367	3.8e-07	0.496399	0.0019555	2	PUTM	intergenic
chr2:92144853	rs13018944	C	A	0.92537	0.07463	DER4918	chr2	92309499	92309879	ENSG00000223816	AC128677.4	Low	-3.58909	0.000515966	-0.866394	0.0077395	1	PUTM	intergenic
chr10:6626214	rs41284471	G	A	0.79104	0.20896	DER26760	chr10	6627520	6627943	ENSG00000237943	PRKCQ-AS1	High	-6.87427	5.44e-10	-0.778327	3.34e-06	1	PUTM	exonic;intronic
chr10:6628224	rs61841332	G	A	0.79104	0.20896	DER26760	chr10	6627520	6627943	ENSG00000237943	PRKCQ-AS1	High	-6.87427	5.44e-10	-0.778327	3.34e-06	1	PUTM	exonic;intronic
chr8:63218608:T_TTC	NA	I	R	0.62164	0.37836	DER20879	chr8	63116893	63117370	ENSG00000185942	NKAIN3	Uncharacterised	-6.59999	1.99e-09	-0.677891	1.03e-05	1	PUTM	intronic
chr8:57005438	rs10113292	C	T	0.78888	0.21112	DER20825	chr8	56979543	56982042	ENSG00000008988	RPS20	High	6.63255	1.71e-09	0.255148	8.17e-06	1	PUTM	exonic;intergenic;intronic
chr2:86116169	rs28364794	A	G	0.56739	0.43261	DER4700	chr2	86119812	86120318	ENSG00000232504	AC105053.4	Medium	4.68148	8.97e-06	0.491029	0.0367841	1	PUTM	intronic
chr8:63169599	rs10090129	T	G	0.634	0.366	DER20892	chr8	63151845	63152847	ENSG00000185942	NKAIN3	Low	-5.22267	9.63e-07	-0.469979	0.00485736	1	PUTM	intronic
chr10:6626214	rs41284471	G	A	0.79104	0.20896	DER26762	chr10	6629014	6629480	ENSG00000259812	RP11-5N23.3	Medium	-6.40522	4.94e-09	-0.614487	3.04e-05	1	PUTM	intronic
chr10:6628224	rs61841332	G	A	0.79104	0.20896	DER26762	chr10	6629014	6629480	ENSG00000259812	RP11-5N23.3	Medium	-6.40522	4.94e-09	-0.614487	3.04e-05	1	PUTM	intronic
chr9:136201557	rs34264364	A	T	0.89627	0.10373	DER26648	chr9	136195876	136196056	ENSG00000148296	SURF6	Medium	-5.05368	1.96e-06	-0.984573	0.0111797	1	PUTM	exonic
chr8:63168822	rs4738949	T	A	0.60963	0.39037	DER20894	chr8	63154088	63155144	ENSG00000185942	NKAIN3	Uncharacterised	-5.37658	4.99e-07	-0.446839	0.00251079	1	PUTM	intronic
chr8:66549021:AT_A	NA	D	R	0.64987	0.35013	DER20929	chr8	66507020	66507849	ENSG00000200714	Y_RNA	Medium	5.86236	5.9e-08	0.323649	0.000222431	1	PUTM	intergenic
chr8:66549740	rs5018458	C	G	0.63067	0.36933	DER20933	chr8	66511766	66513136	ENSG00000104442	ARMC1	Medium	7.02432	2.66e-10	0.253888	1e-06	1	PUTM	intergenic
chr1:21646763	rs213019	A	G	0.71549	0.28451	DER462	chr1	21046222	21048033	ENSG00000189410	SH2D5	Medium	-5.00989	2.35e-06	-0.210017	0.0113398	1	PUTM	exonic;intergenic
chr9:120351200:C_CA	NA	R	I	0.59052	0.40948	DER26515	chr9	120484100	120484334	ENSG00000136869	TLR4	Medium	-4.82343	5.06e-06	-0.497319	0.0259261	1	PUTM	exonic
chr2:74350615	rs3099823	G	A	0.76563	0.23437	DER4580	chr2	74354849	74355181	ENSG00000257800	FNBP1P1	Uncharacterised	-7.03062	2.58e-10	-0.524395	8.51e-07	1	PUTM	intergenic
chr9:115740086	rs4618774	T	G	0.81714	0.18286	DER26465	chr9	115735431	115736451	ENSG00000228623	ZNF883	Uncharacterised	5.21322	1e-06	0.342803	0.00484435	1	PUTM	exonic;intronic
chr2:73693626	rs28574733	C	G	0.53328	0.46672	DER4553	chr2	73947073	73947490	ENSG00000144034	TPRKB	Uncharacterised	-4.78682	5.87e-06	-0.673121	0.0169356	1	PUTM	intergenic
chr22:44594801	rs112463075	T	C	0.83552	0.16448	DER42228	chr22	44567781	44568812	ENSG00000138964	PARVG	Medium	4.80256	5.51e-06	0.263468	0.0368671	1	PUTM	exonic
chr9:131196336	rs2072397	T	A	0.7994	0.2006	DER26625	chr9	131200820	131201753	ENSG00000167123	CERCAM	Medium	4.53821	1.58e-05	0.458718	0.046375	1	PUTM	intergenic
chr8:74193866:TTTTC	NA	R	D	0.68686	0.31314	DER20998	chr8	74198477	74199427	ENSG00000147604	RPL7	Medium	-5.65313	1.49e-07	-0.341496	0.00067668	1	PUTM	intergenic
chr9:100661191	rs10818239	G	A	0.64203	0.35797	DER26338	chr9	100664062	100664576	ENSG00000136932	C9orf156	Medium	5.14128	1.36e-06	0.338525	0.0060184	1	PUTM	intergenic
chr22:32809162	rs4140572	C	T	0.94348	0.05652	DER42110	chr22	33658131	33658377	ENSG00000133424	LARGE	Uncharacterised	5.11583	1.51e-06	1.22471	0.00872577	1	PUTM	intronic
chr8:77996335	rs35877910	T	A	0.61444	0.38556	DER21123	chr8	77914550	77915232	ENSG00000164751	PEX2	High	5.23094	9.3e-07	0.466735	0.00425559	1	PUTM	intergenic
chr22:27512383	rs5761993	G	A	0.90281	0.09719	DER42004	chr22	27251866	27252411	ENSG00000223704	RP1-90L6.2	Medium	4.99836	2.47e-06	0.4652	0.01452	1	PUTM	intergenic
chr22:29877565	rs165865	G	A	0.9068	0.0932	DER42071	chr22	30668874	30669056	ENSG00000099985	OSM	Low	4.756	6.65e-06	1.1546	0.0275408	1	PUTM	intergenic
chr8:91515603	rs35167140	G	A	0.68442	0.31558	DER21225	chr8	90568911	90569363	ENSG00000251136	RP11-37B2.1	Uncharacterised	-4.69938	8.35e-06	-0.297852	0.0341142	1	PUTM	intergenic
chr9:100098621	rs4381065	G	A	0.62025	0.37975	DER26320	chr9	99916653	99916922	ENSG00000159712	ANKRD18CP	Medium	5.15712	1.27e-06	0.693164	0.00395954	1	PUTM	intergenic
chr1:146668894	rs718369	T	C	0.75859	0.24141	DER2133	chr1	146646003	146646736	ENSG00000237188	RP11-337C18.8	High	-4.60523	1.22e-05	-0.223745	0.0287844	1	PUTM	exonic
chr22:17547855	rs193066222	A	G	0.88976	0.11024	DER41894	chr22	17541771	17543169	ENSG00000237438	CECR7	High	-4.73876	7.13e-06	-0.291989	0.0290945	1	PUTM	intergenic
chr22:25866767	rs6004664	T	C	0.88075	0.11925	DER41974	chr22	25916649	25916822	ENSG00000100058	CRYBB2P1	High	5.0676	1.85e-06	0.873005	0.00842392	1	PUTM	exonic;intergenic
chr8:106145324:GC_G	NA	D	R	0.59768	0.40232	DER21527	chr8	105602931	105603346	ENSG00000169946	ZFPM2	Medium	-4.74072	7.07e-06	-0.465056	0.0342687	1	PUTM	exonic;intergenic;intronic
chr21:48050719:C_CT	NA	R	I	0.93598	0.06402	DER41851	chr21	48005317	48007032	ENSG00000160307	S100B	Low	5.21127	1.01e-06	0.705102	0.00323854	1	PUTM	intergenic
chr8:110169930	rs79776166	A	G	0.70855	0.29145	DER21564	chr8	110217947	110218163	ENSG00000120526	NUDCD1	Uncharacterised	6.05897	2.43e-08	0.723512	9.86e-05	1	PUTM	intergenic
chr21:46964378	rs3788205	C	T	0.75027	0.24973	DER41835	chr21	46971707	46972314	ENSG00000173638	SLC19A1	Uncharacterised	4.79341	5.72e-06	0.658048	0.0360249	1	PUTM	intergenic
chr21:47593728	rs62214054	C	A	0.79655	0.20345	DER41840	chr21	47577712	47578052	ENSG00000160282	FTCD	Medium	5.4222	4.1e-07	0.736491	0.00188244	1	PUTM	intergenic
chr21:46964378	rs3788205	C	T	0.75027	0.24973	DER41833	chr21	46967083	46968257	ENSG00000173638	SLC19A1	Medium	5.5905	1.97e-07	0.643469	0.00124204	1	PUTM	intergenic
chr9:99915963	rs3862335	A	G	0.47116	0.47116	DER26311	chr9	99877002	99877416	ENSG00000213612	FAM220CP	Uncharacterised	5.76765	9e-08	0.511786	0.000280746	1	PUTM	intergenic
chr20:34112556	rs224397	T	C	0.73504	0.26496	DER41119	chr20	34100287	34100472	ENSG00000126001	CEP250	Medium	-7.32649	6.18e-11	-0.764304	1.75e-07	1	PUTM	exonic
chr20:25973715	rs6115466	C	T	0.79231	0.20769	DER41058	chr20	25850033	25850723	ENSG00000125804	FAM182A	High	4.65079	1.01e-05	0.343148	0.0274347	1	PUTM	intergenic
chr9:100098621	rs4381065	G	A	0.62025	0.37975	DER26307	chr9	99871353	99871794	ENSG00000213612	FAM220CP	Uncharacterised	7.87315	4.25e-12	0.677586	1.33e-08	1	PUTM	intergenic
chr9:80366259	rs10869964	C	T	0.68656	0.31344	DER26055	chr9	80330244	80330736	ENSG00000156052	GNAQ	Medium	-5.29587	7.05e-07	-0.477803	0.00319088	1	PUTM	intergenic
chr9:98552763	rs10759883	T	C	0.56673	0.43327	DER26220	chr9	98519080	98519780	ENSG00000175611	LINC00476	Medium	-5.12963	1.43e-06	-0.397076	0.00498857	1	PUTM	intergenic
chr20:5181239	rs7344100	G	A	0.64559	0.35441	DER40880	chr20	5200956	5201174	ENSG00000101290	CDS2	Uncharacterised	4.7155	7.83e-06	0.495924	0.0468805	1	PUTM	intergenic
chr20:365297	rs28691758	C	T	0.81973	0.18027	DER40742	chr20	453232	453381	ENSG00000101266	CSNK2A1	Uncharacterised	-5.13639	1.39e-06	-0.789721	0.00578584	1	PUTM	exonic
chr9:100018632:TTA_T	NA	D	R	0.42274	0.42274	DER26305	chr9	99855455	99855962	ENSG00000228038	VN1R51P	High	4.59442	1.27e-05	0.520145	0.0396682	1	PUTM	intergenic
chr20:1690549:CCT_C	NA	R	D	0.49301	0.49301	DER40768	chr20	1708174	1708278	ENSG00000234282	RP4-673D20.4	Medium	-5.07201	1.82e-06	-0.635792	0.011146	1	PUTM	intergenic
chr19:59013847	rs28406979	A	T	0.75956	0.24044	DER40726	chr19	59112646	59113851	ENSG00000267858	AC016629.8	Medium	4.7502	6.81e-06	0.311219	0.0160629	1	PUTM	intergenic
chr19:57845584	rs8103710	G	A	0.76469	0.23531	DER40650	chr19	57842572	57843167	ENSG00000178229	ZNF543	Medium	-5.36368	5.27e-07	-0.453819	0.00287018	1	PUTM	intergenic
chr9:69173935	rs9413988	C	T	0.80971	0.19029	DER25713	chr9	69999418	70001222	ENSG00000224599	RP11-15J10.4	Low	-3.61324	0.000475259	-0.484224	0.0114062	1	PUTM	intergenic
chr9:69173950	rs9414014	C	T	0.83239	0.16761	DER25713	chr9	69999418	70001222	ENSG00000224599	RP11-15J10.4	Low	-3.61324	0.000475259	-0.568636	0.0114062	1	PUTM	intergenic
chr19:38205802:TTTTC	NA	D	R	0.57618	0.42382	DER40229	chr19	37789658	37789822	ENSG00000181666	HKR1	Uncharacterised	5.1867	1.12e-06	0.885572	0.00440742	1	PUTM	intergenic
chr18:72188347	rs7577	T	C	0.72231	0.27769	DER39459	chr18	72190051	72190709	ENSG00000133313	CNDP2	Medium	-8.39387	3.21e-13	-0.772916	1.55e-09	1	PUTM	exonic;intergenic
chr18:42659927	rs72642423	G	A	0.90563	0.09437	DER39220	chr18	43659605	43659894	ENSG00000252034	Y_RNA	Uncharacterised	4.76041	6.53e-06	0.683532	0.0312345	1	PUTM	intergenic
chr18:15080462	rs12232692	A	C	0.68857	0.31143	DER39005	chr18	15180010	15180229	ENSG00000264880	RP11-805F19.1	Low	-4.4737	2.04e-05	-0.762337	0.0281131	1	PUTM	intergenic
chr18:15122329	rs4116764	T	C	0.87741	0.12259	DER39018	chr18	15191625	15191883	ENSG00000265015	RP11-454P7.3	Uncharacterised	-4.62436	1.13e-05	-1.38527	0.0155194	1	PUTM	intergenic
chr18:10505896	rs523761	T	C	0.66079	0.33921	DER38940	chr18	10489394	10489853	ENSG00000154856	APCDD1	Medium	-5.41257	4.27e-07	-0.551754	0.00255651	1	PUTM	exonic
chr9:66839189	rs7025621	G	A	0.91723	0.08277	DER24557	chr9	66852131	66855388	ENSG00000238638	AL353626.1	Medium	2.72403	0.00761248	0.378426	0.0228374	1	PUTM	intergenic
chr9:66838645	rs28615706	C	T	0.89962	0.10038	DER24557	chr9	66852131	66855388	ENSG00000238638	AL353626.1	Medium	2.72403	0.00761248	0.294417	0.0228374	1	PUTM	intergenic
chr3:195436339	rs11719209	C	T	0.87478	0.12522	DER10360	chr3	195471739	195471893	ENSG00000145113	MUC4	Medium	-5.05145	1.98e-06	-1.33229	0.0101426	1	PUTM	intergenic
chr3:197196497	rs1963236	G	A	0.88698	0.11302	DER10399	chr3	197195722	197196144	ENSG00000237167	AC128709.2	Medium	4.72637	7.49e-06	0.795016	0.0303721	1	PUTM	intergenic
chr1:72876286	rs290703	A	G	0.60821	0.39179	DER1043	chr1	72885303	72885730	ENSG00000227207	RP11-292O17.1	Low	5.73183	1.06e-07	0.519208	0.000337297	1	PUTM	intergenic
chr1:72876346	rs290702	G	A	0.60821	0.39179	DER1043	chr1	72885303	72885730	ENSG00000227207	RP11-292O17.1	Low	5.73183	1.06e-07	0.519208	0.000337297	1	PUTM	intergenic
chr1:72953022	rs782208	T	C	0.60821	0.39179	DER1043	chr1	72885303	72885730	ENSG00000227207	RP11-292O17.1	Low	5.73183	1.06e-07	0.519208	0.000337297	1	PUTM	intergenic
chr1:72953251	rs782207	G	A	0.60821	0.39179	DER1043	chr1	72885303	72885730	ENSG00000227207	RP11-292O17.1	Low	5.73183	1.06e-07	0.519208	0.000337297	1	PUTM	intergenic
chr1:75198740	rs2345436	C	A	0.70728	0.29272	DER1056	chr1	75166337	75166504	ENSG00000116791	CRYZ	Medium	-5.29368	7.12e-07	-0.563418	0.00267221	1	PUTM	intergenic
chr2:10984402	rs34413173	G	A	0.57352	0.42648	DER3823	chr2	11024960	11025198	ENSG00000232056	AC092687.4	High	-5.41412	4.24e-07	-0.623943	0.00264669	1	PUTM	exonic
chr4:9377221	rs10027319	G	A	0.64437	0.35563	DER10652	chr4	9036288	9036895	ENSG00000251313	RP11-747H12.5	Medium	-6.33996	6.69e-09	-1.03239	2.62e-05	1	PUTM	intergenic
chr16:82179490:C_CT	NA	R	I	0.89195	0.10805	DER37757	chr16	82179230	82179968	ENSG00000135698	MPHOSPH6	Medium	5.79044	8.13e-08	0.655641	0.000653278	1	PUTM	intergenic
chr16:82179493	rs75677932	C	T	0.89195	0.10805	DER37757	chr16	82179230	82179968	ENSG00000135698	MPHOSPH6	Medium	5.79044	8.13e-08	0.655641	0.000653278	1	PUTM	intergenic
chr16:82179494:CT_C	NA	R	D	0.89195	0.10805	DER37757	chr16	82179230	82179968	ENSG00000135698	MPHOSPH6	Medium	5.79044	8.13e-08	0.655641	0.000653278	1	PUTM	intergenic
chr4:9393100	rs4279209	A	C	0.67748	0.32252	DER10750	chr4	9234845	9236958	ENSG00000223569	USP17L15	Low_with_Junction	5.76302	9.19e-08	0.361563	0.00038334	1	PUTM	exonic;intergenic
chr16:62192065:TAA_T	NA	D	R	0.6802	0.3198	DER37331	chr16	62087158	62088306	ENSG00000157106	SMG1	High	-4.68519	8.84e-06	-0.317732	0.0333966	1	PUTM	intergenic
chr16:62068870	rs9928128	C	T	0.59143	0.40857	DER37339	chr16	62200038	62200266	ENSG00000207441	RNU6-21	Low	-7.07572	2.07e-10	-1.05408	7.8e-07	1	PUTM	intergenic
chr16:24714181	rs7184158	A	C	0.64402	0.35598	DER36826	chr16	24654462	24654883	ENSG00000259888	CTD-2540M10.1	Medium	5.4563	3.53e-07	0.288536	0.00183616	1	PUTM	intronic
chr16:50585262	rs58221048	T	C	0.94026	0.05974	DER37179	chr16	51248316	51248713	ENSG00000261047	AC137527.2	Low	4.58872	1.3e-05	0.807585	0.0488358	1	PUTM	intronic
chr4:57426839	rs10006347	T	C	0.73792	0.26208	DER11265	chr4	57201423	57201645	ENSG00000157426	AASDH	Uncharacterised	4.98731	2.58e-06	0.677803	0.0149395	1	PUTM	intergenic
chr16:25100940	rs118180343	G	A	0.93688	0.06312	DER36822	chr16	24232803	24232953	ENSG00000166501	PRKCB	Medium	4.78037	6.03e-06	1.40037	0.0268737	1	PUTM	intergenic
chr4:83267948	rs10001602	C	G	0.73861	0.26139	DER11503	chr4	83269420	83270559	ENSG00000138668	HNRNPD	Medium	-5.7453	9.94e-08	-0.364389	0.000486425	1	PUTM	intergenic
chr4:76413161	rs1904104	G	A	0.80133	0.19867	DER11454	chr4	76393318	76393646	ENSG00000163743	RCHY1	Uncharacterised	-6.18388	1.37e-08	-0.784596	7.72e-05	1	PUTM	intergenic
chr4:103500806:AT_A	NA	R	D	0.6131	0.3869	DER11681	chr4	103713623	103715806	ENSG00000109332	UBE2D3	Medium	5.04009	2.07e-06	0.135955	0.00872001	1	PUTM	exonic;intergenic
chr4:110649891	rs11728699	T	G	0.60075	0.39925	DER11766	chr4	110629441	110630448	ENSG00000123739	PLA2G12A	High	4.98748	2.58e-06	0.263065	0.0121189	1	PUTM	intergenic
chr4:120290553	rs142167499	T	C	0.77261	0.22739	DER11904	chr4	120355963	120356138	ENSG00000248280	RP11-33B1.2	High	-4.8316	4.89e-06	-0.720329	0.025182	1	PUTM	exonic;intronic
chr4:144881605	rs34128622	G	A	0.81124	0.18876	DER12252	chr4	144786156	144786292	ENSG00000246448	RP13-578N3.3	High	-5.42329	4.08e-07	-0.989783	0.00166236	1	PUTM	exonic;intronic
chr15:98901846:C_CA	NA	R	I	0.76503	0.23497	DER36454	chr15	98865303	98865477	ENSG00000259199	CTD-2544M6.1	Low	-5.86315	5.88e-08	-1.18662	0.000348632	1	PUTM	intergenic
chr4:156469749	rs72679986	T	A	0.81612	0.18388	DER12404	chr4	156477130	156480178	ENSG00000251244	RP13-487K5.1	Uncharacterised	4.75336	6.72e-06	0.386466	0.0353557	1	PUTM	intergenic
chr2:7110865	rs11695834	C	T	0.56999	0.43001	DER3627	chr2	7048241	7050445	ENSG00000228203	RNF144A-AS1	Medium	5.03714	2.1e-06	0.293219	0.0106333	1	PUTM	intergenic
chr4:184388065	rs12641826	A	G	0.72269	0.27731	DER12694	chr4	184385430	184385823	ENSG00000232648	RP11-367N14.2	Uncharacterised	-6.283	8.7e-09	-0.643113	5.3e-05	1	PUTM	intergenic
chr5:278299	rs12652825	G	A	0.83719	0.16281	DER12792	chr5	263387	265061	ENSG00000063438	AHRR	High	8.19114	8.8e-13	1.09055	3.31e-09	1	PUTM	intergenic
chr5:265969:C_CT	NA	R	I	0.85634	0.14366	DER12793	chr5	265225	265606	ENSG00000248925	CTD-2083E4.6	Uncharacterised	4.97667	2.7e-06	0.56038	0.0101499	1	PUTM	intergenic
chr15:78737482:T_TA	NA	I	R	0.6098	0.3902	DER36147	chr15	77781440	77781861	ENSG00000140382	HMG20A	Medium	5.21283	1e-06	0.306207	0.00395604	1	PUTM	intergenic
chr5:1005474	rs186137931	T	C	0.93637	0.06363	DER12804	chr5	696044	696696	ENSG00000171368	TPPP	Medium	4.84684	4.6e-06	1.23818	0.0237666	1	PUTM	intergenic
chr5:1322468	rs381949	G	A	0.61999	0.38001	DER12878	chr5	1349362	1350881	ENSG00000049656	CLPTM1L	Medium	8.22461	7.45e-13	0.315643	5.02e-09	1	PUTM	intergenic
chr5:2010982	rs13176532	A	G	0.90823	0.09177	DER12902	chr5	2028390	2028783	ENSG00000249731	RP11-259O2.3	Low	-4.83349	4.86e-06	-0.580884	0.0355952	1	PUTM	intergenic
chr15:50672855	rs111954657	G	A	0.61418	0.38582	DER35918	chr15	50662328	50663538	ENSG00000244879	GABPB1-AS1	Medium	-6.54861	2.53e-09	-0.318986	1.17e-05	1	PUTM	exonic
chr15:47649593:CCAAA	NA	R	D	0.9493	0.0507	DER35808	chr15	47096839	47097380	ENSG00000259255	RP11-627D16.1	High	5.06263	1.89e-06	1.36838	0.00842663	1	PUTM	exonic;intergenic
chr5:9466215	rs16882852	G	A	0.81708	0.18292	DER12982	chr5	10172754	10173105	ENSG00000260515	CTD-2199O4.3	Uncharacterised	5.01346	2.32e-06	0.617211	0.0123942	1	PUTM	intergenic
chr15:45593322:T_TA	NA	I	R	0.74414	0.25586	DER35723	chr15	45537756	45537872	ENSG00000259520	CTD-2651B20.3	Uncharacterised	5.81836	7.18e-08	0.817369	0.000222862	1	PUTM	intergenic
chr15:43581506	rs825733	T	C	0.68573	0.31427	DER35700	chr15	43825226	43825605	ENSG00000168781	PPIP5K1	Medium	6.17198	1.45e-08	0.753119	2.29e-05	1	PUTM	intergenic
chr5:44842792:CT_C	NA	D	R	0.53832	0.46168	DER13422	chr5	44824975	44825257	ENSG00000112996	MRPS30	Medium	7.98999	2.39e-12	0.470961	6.56e-09	1	PUTM	intergenic
chr2:3246300	rs2602760	C	T	0.94941	0.05059	DER3570	chr2	2891237	2891663	ENSG00000234423	AC019118.2	Uncharacterised	4.72237	7.61e-06	1.00325	0.0432439	1	PUTM	intergenic
chr5:81504841	rs1543911	T	C	0.73295	0.26705	DER13886	chr5	81574744	81576493	ENSG00000205464	ATP6AP1L	High	-5.65434	1.49e-07	-0.306151	0.000586703	1	PUTM	exonic;intergenic;intronic
chr5:106576547	rs2194031	G	A	0.94609	0.05391	DER14229	chr5	107006840	107007479	ENSG00000184349	EFNA5	Medium	4.69482	8.5e-06	0.744997	0.0429235	1	PUTM	intergenic
chr5:137735245	rs12188922	A	T	0.92336	0.07664	DER14680	chr5	137888006	137888210	ENSG00000232129	AC011385.2	Medium	-5.01986	2.26e-06	-1.11662	0.00583029	1	PUTM	intergenic
chr5:139714947	rs4150231	C	T	0.88414	0.11586	DER14690	chr5	138726289	138726823	ENSG00000170476	MZB1	Uncharacterised	-4.61015	1.19e-05	-0.491806	0.0288716	1	PUTM	exonic
chr15:24806523	rs12592029	G	A	0.91618	0.08382	DER34752	chr15	24715179	24715646	ENSG00000260551	PWRN2	High	6.04468	2.59e-08	1.41589	0.000186176	1	PUTM	intergenic
chr15:24806523	rs12592029	G	A	0.91618	0.08382	DER34749	chr15	24700212	24700438	ENSG00000259905	PWRN1	High	5.20059	1.06e-06	1.19934	0.00758872	1	PUTM	intergenic
chr5:138253220:TTTTA	NA	R	D	0.67466	0.32534	DER14685	chr5	138269433	138270955	ENSG00000044115	CTNNA1	High	7.14217	1.51e-10	0.151209	3.75e-07	1	PUTM	exonic;intergenic;intronic
chr15:24691441	rs56854447	C	T	0.94982	0.05018	DER34761	chr15	24726665	24726943	ENSG00000259905	PWRN1	Uncharacterised	4.95018	3.01e-06	1.21032	0.021611	1	PUTM	intergenic
chr15:24521041	rs56331068	C	G	0.93319	0.06681	DER34745	chr15	24695966	24696405	ENSG00000260760	RP11-580I1.3	High	5.95667	3.86e-08	1.85586	0.00027714	1	PUTM	intergenic
chr5:151700725	rs4090558	T	G	0.78967	0.21033	DER14924	chr5	151984080	151984363	ENSG00000249484	AC091969.1	Uncharacterised	4.74949	6.83e-06	0.59512	0.0351938	1	PUTM	intergenic
chr15:24806523	rs12592029	G	A	0.91618	0.08382	DER34738	chr15	24681120	24681685	ENSG00000260760	RP11-580I1.3	Medium	4.97155	2.76e-06	1.16794	0.0198655	1	PUTM	intergenic
chr15:24442826	rs11638224	T	C	0.81501	0.18499	DER34627	chr15	24447176	24447455	ENSG00000260780	RP11-580I1.1	Medium	6.4187	4.64e-09	1.11618	3.22e-05	1	PUTM	intergenic
chr15:24841827	rs7497879	A	G	0.58955	0.41045	DER34720	chr15	24661811	24662170	ENSG00000260760	RP11-580I1.3	Uncharacterised	5.18358	1.14e-06	0.540537	0.00815265	1	PUTM	intergenic
chr15:24842189	rs10873591	A	G	0.58955	0.41045	DER34720	chr15	24661811	24662170	ENSG00000260760	RP11-580I1.3	Uncharacterised	5.18358	1.14e-06	0.540537	0.00815265	1	PUTM	intergenic
chr15:24842221	rs10873592	C	G	0.58955	0.41045	DER34720	chr15	24661811	24662170	ENSG00000260760	RP11-580I1.3	Uncharacterised	5.18358	1.14e-06	0.540537	0.00815265	1	PUTM	intergenic
chr15:24747496	rs6576316	G	T	0.51355	0.48645	DER34675	chr15	24575318	24575487	ENSG00000259905	PWRN1	Uncharacterised	5.41218	4.28e-07	0.772628	0.00301425	1	PUTM	intergenic
chr5:175778629	rs2878415	T	C	0.7664	0.2336	DER15331	chr5	175118227	175118362	ENSG00000113749	HRH2	High	5.12108	1.48e-06	0.576256	0.00579035	1	PUTM	exonic
chr5:180622913	rs254459	C	A	0.8309	0.1691	DER15444	chr5	180270711	180271028	ENSG00000196670	ZFP62	Medium	5.08343	1.73e-06	0.627448	0.00693244	1	PUTM	intergenic
chr6:2738214:GT_G	NA	D	R	0.93602	0.06398	DER15591	chr6	3629176	3629403	ENSG00000228793	RP1-223B1.1	Medium	4.81956	5.14e-06	1.83589	0.0310607	1	PUTM	intergenic
chr15:24177015	rs76641247	A	T	0.87507	0.12493	DER34578	chr15	24260250	24260815	ENSG00000260232	RP11-484P15.2	Uncharacterised	5.57799	2.08e-07	0.841449	0.00138503	1	PUTM	intergenic
chr6:3716498:AG_A	NA	D	R	0.72852	0.27148	DER15594	chr6	3643728	3644200	ENSG00000228793	RP1-223B1.1	Uncharacterised	5.6352	1.62e-07	0.996874	0.000971884	1	PUTM	intergenic
chr6:3716498:AG_A	NA	D	R	0.72852	0.27148	DER15602	chr6	3671312	3671892	ENSG00000270477	RP1-72E17.2	Uncharacterised	6.77438	8.74e-10	1.24101	5.28e-06	1	PUTM	intergenic
chr6:3716498:AG_A	NA	D	R	0.72852	0.27148	DER15606	chr6	3675940	3676425	ENSG00000270477	RP1-72E17.2	Uncharacterised	6.59439	2.04e-09	1.22973	1.24e-05	1	PUTM	intergenic
chr6:3716498:AG_A	NA	D	R	0.72852	0.27148	DER15613	chr6	3690624	3691060	ENSG00000270477	RP1-72E17.2	Medium	6.49445	3.26e-09	1.23547	1.97e-05	1	PUTM	intergenic
chr6:3695744	rs226934	C	G	0.59126	0.40874	DER15613	chr6	3690624	3691060	ENSG00000270477	RP1-72E17.2	Medium	4.76392	6.51e-06	0.671442	0.0393376	2	PUTM	intergenic
chr6:3720283	rs226967	A	G	0.64929	0.35071	DER15620	chr6	3708303	3708966	ENSG00000168994	PXDC1	Low	6.57226	2.27e-09	1.03545	1.37e-05	1	PUTM	intergenic
chr6:3716498:AG_A	NA	D	R	0.72852	0.27148	DER15623	chr6	3714164	3714499	ENSG00000168994	PXDC1	Low_with_Junction	4.81326	5.27e-06	0.913134	0.0318936	1	PUTM	intergenic
chr14:76777257	rs72729677	C	T	0.90333	0.09667	DER34172	chr14	77729565	77729831	ENSG00000165553	NGB	Uncharacterised	4.76207	6.49e-06	0.851913	0.0389801	1	PUTM	intergenic
chr6:16327909	rs59310777	A	C	0.90088	0.09912	DER15693	chr6	16953532	16954377	ENSG00000230873	STMND1	Low_with_Junction	4.83436	4.84e-06	0.693197	0.0210914	1	PUTM	intergenic
chr1:116718849	rs7531156	A	G	0.932	0.068	DER1572	chr1	116615731	116616211	ENSG00000163393	SLC22A15	Medium	4.81046	5.33e-06	0.738877	0.0202944	1	PUTM	intergenic
chr1:116787229	rs183379972	A	T	0.9384	0.0616	DER1572	chr1	116615731	116616211	ENSG00000163393	SLC22A15	Medium	-5.98402	3.49e-08	-1.25941	0.000132743	2	PUTM	intergenic
chr6:28321993	rs213238	T	C	0.62624	0.37376	DER15833	chr6	28389239	28389635	ENSG00000187987	ZSCAN23	Uncharacterised	-4.88623	3.92e-06	-0.409039	0.0168614	1	PUTM	intergenic
chr6:26692437	rs139046557	A	G	0.8362	0.1638	DER15792	chr6	26673902	26674893	ENSG00000261584	RP11-457M11.5	Low_with_Junction	6.58461	2.14e-09	0.48374	1.02e-05	1	PUTM	intergenic
chr6:26762772	rs1844636	A	G	0.82072	0.17928	DER15795	chr6	26678917	26679655	ENSG00000261584	RP11-457M11.5	Uncharacterised	5.96368	3.74e-08	0.515256	0.000177846	1	PUTM	intronic
chr6:28419903:GGT_G	NA	R	D	0.52329	0.47671	DER15834	chr6	28390014	28391617	ENSG00000187987	ZSCAN23	Low_with_Junction	-6.57565	2.23e-09	-0.262104	9.6e-06	1	PUTM	intergenic
chr6:42191024	rs10452592	A	G	0.84012	0.15988	DER15963	chr6	42167507	42168617	ENSG00000112599	GUCA1B	Medium	-4.71362	7.89e-06	-0.266863	0.0345384	1	PUTM	intergenic
chr6:32312650	rs114223349	G	C	0.63427	0.36573	DER15887	chr6	32248805	32249174	ENSG00000204296	C6orf10	Uncharacterised	-6.00156	3.15e-08	-0.586024	0.00056857	1	PUTM	intronic
chr14:54997792	rs74537102	G	A	0.8724	0.1276	DER33749	chr14	54890310	54893219	ENSG00000100528	CNIH	Medium	4.62506	1.12e-05	0.382744	0.0434647	1	PUTM	exonic
chr6:44612801:T_TG	NA	R	I	0.6525	0.3475	DER16004	chr6	44776845	44777237	ENSG00000196284	SUPT3H	High	-4.70629	8.12e-06	-0.280316	0.0363417	1	PUTM	exonic;intergenic
chr6:46131001	rs7748469	A	G	0.50627	0.49373	DER16021	chr6	46120779	46121826	ENSG00000112796	ENPP5	Uncharacterised	-5.21442	9.97e-07	-0.240607	0.0043023	1	PUTM	intergenic
chr14:62380871	rs4899061	T	C	0.51012	0.48988	DER33837	chr14	61560737	61560917	ENSG00000139974	SLC38A6	Uncharacterised	-4.60178	1.23e-05	-0.507612	0.038	1	PUTM	intergenic
chr6:56933202	rs10949010	G	C	0.56028	0.43972	DER16091	chr6	56932601	56932963	ENSG00000168116	KIAA1586	Uncharacterised	-5.61761	1.75e-07	-0.516802	0.000624828	1	PUTM	intergenic
chr6:56833716	rs1986261	T	A	0.72773	0.27227	DER16084	chr6	56890880	56892421	ENSG00000151917	BEND6	High	6.63411	1.7e-09	0.296149	6.06e-06	1	PUTM	exonic;intergenic
chr6:58730011	rs7753819	T	A	0.8336	0.1664	DER16155	chr6	58778118	58778378	ENSG00000223633	RP11-143A22.1	Low	5.22011	9.73e-07	1.05844	0.0022337	1	PUTM	intergenic
chr6:58375953	rs2000287	T	C	0.72791	0.27209	DER16156	chr6	58778448	58778977	ENSG00000223633	RP11-143A22.1	Low	-4.9168	3.45e-06	-0.491561	0.0079276	1	PUTM	intergenic
chr6:71068561	rs13190925	A	G	0.64705	0.35295	DER16211	chr6	71300088	71300773	ENSG00000154079	C6orf57	Uncharacterised	4.70892	8.04e-06	0.258017	0.0373179	1	PUTM	intergenic
chr6:78158883	rs12203487	T	A	0.88704	0.11296	DER16299	chr6	78168919	78169284	ENSG00000135312	HTR1B	Medium	5.24974	8.58e-07	0.893418	0.00508316	1	PUTM	intergenic
chr1:119599159:AAT_A	NA	R	D	0.65058	0.34942	DER1633	chr1	119564738	119564996	ENSG00000116874	WARS2	Uncharacterised	-5.8152	7.28e-08	-0.503634	0.000295505	1	PUTM	intergenic
chr6:81220777	rs656890	G	C	0.77672	0.22328	DER16366	chr6	80302693	80303628	ENSG00000198478	SH3BGRL2	Uncharacterised	-4.94176	3.12e-06	-0.244794	0.0165922	1	PUTM	intergenic
chr6:80469286:C_CAC	NA	R	I	0.93657	0.06343	DER16400	chr6	80493858	80495044	ENSG00000235357	RP1-159G19.1	Uncharacterised	6.22707	1.13e-08	0.857454	5.83e-05	1	PUTM	intergenic
chr6:80473575	rs6936703	A	T	0.9467	0.0533	DER16404	chr6	80499234	80501379	ENSG00000235357	RP1-159G19.1	Low_with_Junction	6.8324	6.64e-10	0.797956	3.43e-06	1	PUTM	intergenic
chr6:80471490:CA_C	NA	R	D	0.94883	0.05117	DER16408	chr6	80506476	80508787	ENSG00000235357	RP1-159G19.1	Medium	6.08349	2.17e-08	1.04465	0.000111932	1	PUTM	intergenic
chr6:83000487	rs568136	T	G	0.63591	0.36409	DER16520	chr6	83158087	83158461	ENSG00000146242	TPBG	Uncharacterised	4.8559	4.43e-06	0.623863	0.0166143	1	PUTM	intergenic
chr6:81053825	rs926731	A	G	0.78899	0.21101	DER16426	chr6	81053844	81056503	ENSG00000083123	BCKDHB	High	-6.11549	1.88e-08	-0.245871	0.000119642	1	PUTM	exonic;intergenic
chr13:43598575	rs113317084	T	G	0.77397	0.22603	DER32580	chr13	43681314	43683515	ENSG00000120675	DNAJC15	High	6.47043	3.65e-09	0.278181	1.72e-05	1	PUTM	exonic
chr13:41522338	rs9532679	A	C	0.821	0.179	DER32553	chr13	41298058	41298461	ENSG00000211491	MIR320D1	Uncharacterised	4.64359	1.04e-05	0.414697	0.0433613	1	PUTM	intergenic
chr13:31048270	rs4343121	C	T	0.76818	0.23182	DER32476	chr13	31030963	31031934	ENSG00000189403	HMGB1	Medium	5.1155	1.51e-06	0.290569	0.00804913	1	PUTM	exonic
chr6:109737008	rs6937229	C	A	0.89962	0.10038	DER16949	chr6	110402113	110402837	ENSG00000112290	WASF1	Uncharacterised	4.70831	8.06e-06	0.575163	0.0355492	1	PUTM	intergenic
chr12:132575512:A_ATT	NA	R	I	0.88783	0.11217	DER32279	chr12	132612034	132613549	ENSG00000185684	EP400NL	High	5.56506	2.2e-07	0.366598	0.0011948	1	PUTM	exonic
chr6:119508063	rs1555054	G	T	0.66732	0.33268	DER17137	chr6	120169867	120170269	ENSG00000265725	MIR3144	Low	-5.12424	1.46e-06	-0.607912	0.00713043	1	PUTM	intergenic
chr12:121620766	rs2915641	A	G	0.59129	0.40871	DER32192	chr12	122036280	122036559	ENSG00000256742	RP13-941N14.1	Uncharacterised	4.6237	1.13e-05	0.382379	0.0467939	1	PUTM	intergenic
chr12:121518414	rs1796420	T	C	0.63128	0.36872	DER32185	chr12	121627767	121628054	ENSG00000261827	RP11-340F14.5	Uncharacterised	5.00914	2.36e-06	0.681716	0.00990054	1	PUTM	intergenic
chr12:118695470:GA_G	NA	R	D	0.80619	0.19381	DER32176	chr12	118867552	118868321	ENSG00000111707	SUDS3	Uncharacterised	5.99416	3.26e-08	0.357268	0.000169613	1	PUTM	exonic;intergenic
chr12:90977131	rs2051713	C	T	0.56343	0.43657	DER31915	chr12	90994444	90994740	ENSG00000257995	RP11-632B21.1	Uncharacterised	-4.82223	5.08e-06	-0.642579	0.0188231	1	PUTM	intergenic
chr12:90977476	rs2723900	C	G	0.56343	0.43657	DER31915	chr12	90994444	90994740	ENSG00000257995	RP11-632B21.1	Uncharacterised	-4.82223	5.08e-06	-0.642579	0.0188231	1	PUTM	intergenic
chr12:90977734	rs2723902	T	G	0.56343	0.43657	DER31915	chr12	90994444	90994740	ENSG00000257995	RP11-632B21.1	Uncharacterised	-4.82223	5.08e-06	-0.642579	0.0188231	1	PUTM	intergenic
chr12:118885528	rs7970361	G	T	0.82202	0.17798	DER32169	chr12	118857856	118858380	ENSG00000111707	SUDS3	Medium	6.06495	2.36e-08	0.586448	0.000122845	1	PUTM	intergenic
chr6:166727301	rs10946157	C	T	0.73684	0.26316	DER17795	chr6	166730456	166730971	ENSG00000198818	SFT2D1	Medium	-6.53536	2.69e-09	-0.622899	1.74e-05	1	PUTM	intergenic
chr12:77255161	rs57381317	T	A	0.84165	0.15835	DER31604	chr12	77244627	77247639	ENSG00000186908	ZDHHC17	High	5.13616	1.39e-06	0.161974	0.00632984	1	PUTM	exonic;intergenic
chr7:26435478:TA_T	NA	R	D	0.62274	0.37726	DER18106	chr7	26540777	26541048	ENSG00000214870	AC004540.5	High	5.58711	2e-07	0.671416	0.000907963	1	PUTM	intergenic
chr7:26442474	rs1229669	A	T	0.65874	0.34126	DER18107	chr7	26543005	26543293	ENSG00000214870	AC004540.5	Medium	6.09773	2.04e-08	0.863822	9.25e-05	1	PUTM	intergenic
chr7:29215746	rs140369845	G	A	0.92475	0.07525	DER18120	chr7	28999912	29000455	ENSG00000106066	CPVL	High	-4.72493	7.54e-06	-0.582373	0.0420771	1	PUTM	intergenic
chr1:121338964	rs28822785	C	T	0.66735	0.33265	DER1814	chr1	121361768	121362014	ENSG00000224857	AL592494.1	Low	4.12756	7.6e-05	0.377675	0.0238757	1	PUTM	intergenic
chr12:67610582	rs12314779	G	A	0.91556	0.08444	DER31288	chr12	67235288	67235629	ENSG00000155974	GRIP1	Uncharacterised	4.96909	2.78e-06	1.08204	0.0122775	1	PUTM	intronic
chr7:34920409	rs28514918	C	T	0.76364	0.23636	DER18236	chr7	35667335	35667539	ENSG00000122557	HERPUD2	Medium	-5.29617	7.04e-07	-0.600231	0.00368597	1	PUTM	intergenic
chr7:35369232	rs235401	G	A	0.93417	0.06583	DER18253	chr7	35974116	35974668	ENSG00000200446	U6	Uncharacterised	4.99383	2.51e-06	1.01425	0.0129782	1	PUTM	exonic;intergenic
chr1:121338964	rs28822785	C	T	0.66735	0.33265	DER1841	chr1	121376720	121377380	ENSG00000224857	AL592494.1	Low	4.45078	2.23e-05	0.338127	0.00659239	1	PUTM	intergenic
chr12:31186277:AAGG_	NA	R	D	0.92333	0.07667	DER30911	chr12	30972172	30972497	ENSG00000235884	RP11-77I22.3	Uncharacterised	4.8225	5.08e-06	1.02458	0.033409	1	PUTM	intronic
chr12:45991000	rs1862019	C	T	0.66789	0.33211	DER30997	chr12	45403287	45403610	ENSG00000185610	DBX2	Medium	4.53007	1.63e-05	0.539955	0.0473091	1	PUTM	intergenic
chr7:44385761:GTA_G	NA	R	D	0.79732	0.20268	DER18331	chr7	44419073	44420613	ENSG00000015676	NUDCD3	Medium	4.75561	6.66e-06	0.136332	0.0304739	1	PUTM	exonic
chr12:30975412:TG_T	NA	R	D	0.82604	0.17396	DER30900	chr12	30938905	30939211	ENSG00000246331	RP11-77I22.2	Uncharacterised	4.75401	6.7e-06	0.628371	0.0436135	1	PUTM	intronic
chr12:46109522:CAT_C	NA	R	D	0.66403	0.33597	DER31014	chr12	46119395	46120972	ENSG00000257657	RP11-352M15.1	High	4.68828	8.73e-06	0.112782	0.0290759	1	PUTM	exonic
chr1:121338964	rs28822785	C	T	0.66735	0.33265	DER1848	chr1	121380002	121380722	ENSG00000224857	AL592494.1	Low	4.08887	8.77e-05	0.283746	0.0255336	1	PUTM	intergenic
chr1:121281487	rs72699833	G	A	0.93362	0.06638	DER1853	chr1	121382233	121382725	ENSG00000224857	AL592494.1	Low	-6.70033	1.24e-09	-2.05706	3.57e-07	1	PUTM	intergenic
chr1:121160882	rs12070603	T	C	0.60536	0.39464	DER1853	chr1	121382233	121382725	ENSG00000224857	AL592494.1	Low	4.48551	1.96e-05	0.564853	0.00565272	2	PUTM	intergenic
chr3:133554946	rs76501142	G	A	0.72984	0.27016	DER9603	chr3	133500024	133500529	ENSG00000091513	TF	Medium	4.70983	8.01e-06	0.517735	0.039584	1	PUTM	exonic
chr3:133523973	rs12490148	C	T	0.65298	0.34702	DER9604	chr3	133500734	133501622	ENSG00000144867	SRPRB	Medium	-5.64118	1.58e-07	-0.431346	0.000779268	1	PUTM	exonic
chr3:125661621	rs12637341	G	T	0.52832	0.47168	DER9526	chr3	125716976	125717225	ENSG00000114544	SLC41A3	Uncharacterised	-5.06361	1.88e-06	-0.548938	0.00954871	1	PUTM	intergenic
chr12:3461287	rs1000822	G	C	0.61314	0.38686	DER30361	chr12	3467953	3468394	ENSG00000257048	RP11-476M19.2	Low	6.01626	2.95e-08	0.402768	0.00014913	1	PUTM	intronic
chr3:124902104	rs76552596	G	A	0.93338	0.06662	DER9449	chr3	125514276	125514961	ENSG00000242229	RPS3AP14	Medium	5.21044	1.01e-06	0.583954	0.00540263	1	PUTM	exonic;intronic
chr11:130776402	rs1473259	A	G	0.64552	0.35448	DER30291	chr11	130736149	130740526	ENSG00000255455	RP11-890B15.3	Medium	-8.30151	5.08e-13	-0.19486	2.42e-09	1	PUTM	exonic;intergenic
chr11:130776437	rs1473260	T	C	0.64552	0.35448	DER30291	chr11	130736149	130740526	ENSG00000255455	RP11-890B15.3	Medium	-8.30151	5.08e-13	-0.19486	2.42e-09	1	PUTM	exonic;intergenic
chr11:130776454	rs1473261	G	A	0.64552	0.35448	DER30291	chr11	130736149	130740526	ENSG00000255455	RP11-890B15.3	Medium	-8.30151	5.08e-13	-0.19486	2.42e-09	1	PUTM	exonic;intergenic
chr11:130776524	rs4414223	C	T	0.64552	0.35448	DER30291	chr11	130736149	130740526	ENSG00000255455	RP11-890B15.3	Medium	-8.30151	5.08e-13	-0.19486	2.42e-09	1	PUTM	exonic;intergenic
chr11:130776613	rs4373936	G	A	0.64552	0.35448	DER30291	chr11	130736149	130740526	ENSG00000255455	RP11-890B15.3	Medium	-8.30151	5.08e-13	-0.19486	2.42e-09	1	PUTM	exonic;intergenic
chr3:101759370	rs4371490	C	T	0.74185	0.25815	DER8299	chr3	101427303	101428247	ENSG00000047849	MAP4	High	5.03713	2.1e-06	0.332736	0.00947473	1	PUTM	intergenic
chr3:101472594	rs13060963	G	A	0.5972	0.4028	DER8296	chr3	101419262	101419765	ENSG00000244119	PDCL3P4	Uncharacterised	6.40201	5.02e-09	0.324349	2.27e-05	1	PUTM	intergenic
chr3:53911540	rs3733079	G	A	0.63344	0.36656	DER7944	chr3	53901007	53902889	ENSG00000222888	AC012467.1	High	5.5809	2.05e-07	0.162735	0.000889889	1	PUTM	exonic;intergenic
chr7:86154596	rs12536038	C	T	0.79187	0.20813	DER18858	chr7	85589112	85589389	ENSG00000236610	SOCS5P1	Low	5.14793	1.32e-06	0.758095	0.00618635	1	PUTM	intergenic
chr3:60068269	rs2223085	A	G	0.93129	0.06871	DER7994	chr3	59734517	59734712	ENSG00000189283	FHIT	Medium	-4.76648	6.37e-06	-1.0067	0.0357295	1	PUTM	intergenic
chr11:125731664	rs76023351	G	A	0.52616	0.47384	DER30202	chr11	125673925	125674471	ENSG00000236027	PATE3	Uncharacterised	4.74661	6.91e-06	0.26057	0.0377744	1	PUTM	intergenic
chr1:212886943	rs12239975	C	G	0.63088	0.36912	DER3016	chr1	212894237	212895832	ENSG00000117697	NSL1	Medium	-4.74754	6.88e-06	-0.16305	0.0279663	1	PUTM	intergenic
chr7:86092259	rs2373221	C	G	0.8788	0.1212	DER18881	chr7	86016969	86017128	ENSG00000236610	SOCS5P1	Low	5.26515	8.04e-07	0.822085	0.00397759	1	PUTM	intergenic
chr7:86154405	rs149812621	A	C	0.78187	0.21813	DER18908	chr7	86216627	86217256	ENSG00000198822	GRM3	Uncharacterised	4.79239	5.74e-06	0.462355	0.0279157	1	PUTM	intergenic
chr7:86188367	rs12533844	G	A	0.89078	0.10922	DER18889	chr7	86144398	86144855	ENSG00000198822	GRM3	Uncharacterised	4.90369	3.65e-06	0.740146	0.0178368	1	PUTM	intergenic
chr11:107137734:AAT_A	NA	R	D	0.58966	0.41034	DER30003	chr11	107192902	107197764	ENSG00000261098	RP11-819C21.1	High	5.34263	5.77e-07	0.143207	0.00272158	1	PUTM	exonic;intergenic
chr7:86276142	rs274625	A	C	0.68511	0.31489	DER18917	chr7	86250774	86251136	ENSG00000198822	GRM3	Uncharacterised	-6.10117	2e-08	-0.588151	9.65e-05	1	PUTM	intergenic
chr3:43708477:GA_G	NA	D	R	0.91445	0.08555	DER7815	chr3	44116388	44116755	ENSG00000252980	U6	Medium	5.81447	7.31e-08	0.858969	0.000220849	1	PUTM	intergenic
chr11:86142522	rs2034622	C	G	0.57463	0.42537	DER29714	chr11	86134254	86134833	ENSG00000149201	CCDC81	Medium	-4.8595	4.37e-06	-0.365804	0.0250822	1	PUTM	intergenic
chr11:86144031	rs6592292	T	A	0.57463	0.42537	DER29714	chr11	86134254	86134833	ENSG00000149201	CCDC81	Medium	-4.8595	4.37e-06	-0.365804	0.0250822	1	PUTM	intergenic
chr11:86144041	rs6592293	C	T	0.57463	0.42537	DER29714	chr11	86134254	86134833	ENSG00000149201	CCDC81	Medium	-4.8595	4.37e-06	-0.365804	0.0250822	1	PUTM	intergenic
chr11:86146001	rs1452133	T	C	0.57463	0.42537	DER29714	chr11	86134254	86134833	ENSG00000149201	CCDC81	Medium	-4.8595	4.37e-06	-0.365804	0.0250822	1	PUTM	intergenic
chr11:86150865	rs1452138	A	G	0.57463	0.42537	DER29714	chr11	86134254	86134833	ENSG00000149201	CCDC81	Medium	-4.8595	4.37e-06	-0.365804	0.0250822	1	PUTM	intergenic
chr11:86153082	rs3824954	G	A	0.57463	0.42537	DER29714	chr11	86134254	86134833	ENSG00000149201	CCDC81	Medium	-4.8595	4.37e-06	-0.365804	0.0250822	1	PUTM	intergenic
chr11:94802620	rs12627	A	C	0.53784	0.46216	DER29903	chr11	94861484	94868352	ENSG00000149218	ENDOD1	High	5.23334	9.2e-07	0.118008	0.00370175	1	PUTM	exonic;intergenic;intronic
chr11:89928637	rs3740819	A	G	0.71269	0.28731	DER29764	chr11	89924726	89926246	ENSG00000077616	NAALAD2	High	5.00979	2.35e-06	0.194627	0.00981523	1	PUTM	exonic;intergenic
chr7:100800305	rs35811390	T	C	0.57458	0.42542	DER19112	chr7	99877370	99877615	ENSG00000160844	GATS	Low	-4.68068	9e-06	-0.474652	0.0236115	1	PUTM	intergenic
chr11:80929451	rs4288771	A	C	0.59701	0.40299	DER29610	chr11	81006678	81006946	ENSG00000254747	RP11-664H7.1	Low	4.88851	3.88e-06	0.541062	0.0235986	1	PUTM	intergenic
chr11:79919927	rs77524718	T	G	0.94903	0.05097	DER29564	chr11	80895581	80895993	ENSG00000254437	RP11-170L9.1	Low	4.793	5.73e-06	1.12708	0.0342017	1	PUTM	intergenic
chr7:94205082:A_AT	NA	R	I	0.78823	0.21177	DER19039	chr7	94188662	94189302	ENSG00000127995	CASD1	Medium	-6.62018	1.81e-09	-0.567031	5.78e-06	1	PUTM	intronic
chr3:37101285:A_AT	NA	R	I	0.68593	0.31407	DER7690	chr3	37022549	37022664	ENSG00000236165	PRADC1P1	Uncharacterised	4.77994	6.04e-06	0.63264	0.0236132	1	PUTM	intergenic
chr3:14702272	rs2053017	G	A	0.62683	0.37317	DER7427	chr3	14715032	14715906	ENSG00000131379	C3orf20	Medium	7.48989	2.79e-11	0.466245	1.3e-07	1	PUTM	intergenic
chr2:243013210	rs6598994	C	T	0.56209	0.43791	DER7317	chr2	243181072	243181572	ENSG00000244528	AC134873.1	Low	-4.49889	1.85e-05	-0.364245	0.0438895	1	PUTM	intronic
chr2:233305126	rs813746	C	T	0.53902	0.46098	DER7211	chr2	232551288	232551755	ENSG00000269363	MGC4771	Low	5.22969	9.35e-07	0.438003	0.00404843	1	PUTM	intergenic
chr2:223374256	rs17563513	C	T	0.67364	0.32636	DER7161	chr2	223425829	223427328	ENSG00000163082	SGPP2	Medium	5.32625	6.19e-07	0.198551	0.0027878	1	PUTM	intergenic
chr7:117811973	rs77373662	G	C	0.92703	0.07297	DER19249	chr7	117792193	117792572	ENSG00000128534	NAA38	Uncharacterised	-5.85288	6.15e-08	-1.2969	0.000228573	1	PUTM	intergenic
chr11:61901085	rs56226083	C	T	0.92199	0.07801	DER29270	chr11	61921271	61921810	ENSG00000149503	INCENP	Medium	4.72544	7.52e-06	0.545758	0.0264175	1	PUTM	intergenic
chr1:40628364	rs11577388	T	C	0.89179	0.10821	DER717	chr1	40892105	40892380	ENSG00000084070	SMAP2	Medium	4.97689	2.7e-06	0.851268	0.0121007	1	PUTM	intergenic
chr11:47623890	rs12363232	C	T	0.57838	0.42162	DER29160	chr11	47627529	47628546	ENSG00000109919	MTCH2	High	10.613	4.5e-18	0.993955	1.64e-14	1	PUTM	intergenic
chr11:47475189	rs35184771	G	T	0.57066	0.42934	DER29157	chr11	47617311	47617458	ENSG00000172247	C1QTNF4	Uncharacterised	7.96371	2.72e-12	0.987547	9.78e-09	1	PUTM	intergenic
chr11:47646987:AAT_A	NA	D	R	0.56331	0.43669	DER29161	chr11	47629056	47629325	ENSG00000223187	Y_RNA	Uncharacterised	7.96725	2.67e-12	1.04109	9.77e-09	1	PUTM	intergenic
chr2:207679044:T_TG	NA	R	I	0.88208	0.11792	DER6704	chr2	207728120	207728268	ENSG00000229321	AC008269.2	High	6.84378	6.29e-10	0.823707	2.77e-06	1	PUTM	intergenic
chr1:121252060	rs1853731	T	A	0.44182	0.44182	DER1944	chr1	121426376	121427105	ENSG00000224857	AL592494.1	Low	-4.76849	6.32e-06	-0.39431	0.00143509	1	PUTM	intergenic
chr2:186143055:T_TA	NA	R	I	0.93664	0.06336	DER6350	chr2	186797474	186797805	ENSG00000224019	AC097500.1	Low	5.10132	1.61e-06	1.60653	0.00684819	1	PUTM	intergenic
chr7:140958046	rs9691792	A	C	0.6109	0.3891	DER19494	chr7	140705341	140705814	ENSG00000090263	MRPS33	Medium	4.58249	1.33e-05	0.259468	0.0484174	1	PUTM	exonic
chr1:35198566	rs2064886	A	G	0.59601	0.40399	DER591	chr1	35175506	35176589	ENSG00000163866	SMIM12	High	5.83093	6.79e-08	0.666234	0.000218428	1	PUTM	intergenic
chr2:152678151	rs13395294	C	T	0.92241	0.07759	DER5741	chr2	152635746	152636591	ENSG00000162980	ARL5A	Uncharacterised	5.06293	1.89e-06	0.478125	0.00848775	1	PUTM	intergenic
chr2:133149379	rs4468865	A	G	0.56695	0.43305	DER5598	chr2	133121370	133122182	ENSG00000180398	MCFD2	Uncharacterised	-5.01777	2.28e-06	-0.298427	0.00834377	1	PUTM	intergenic
chr2:114141195	rs1968612	G	A	0.64623	0.35377	DER5335	chr2	114253122	114253791	ENSG00000136682	CBWD2	High	5.00014	2.45e-06	0.295603	0.0102774	1	PUTM	exonic;intergenic
chr7:149580368	rs4394310	G	A	0.63072	0.36928	DER19666	chr7	149583180	149586087	ENSG00000224016	RP11-728K20.1	High	5.71914	1.12e-07	0.223754	0.000567736	1	PUTM	exonic;intronic
chr2:96377078	rs12478605	C	T	0.66235	0.33765	DER5003	chr2	95894187	95894473	ENSG00000233757	AC092835.2	Uncharacterised	4.64561	1.03e-05	0.392529	0.00907685	1	PUTM	intronic
chr2:101164891	rs10200086	C	T	0.89926	0.10074	DER5106	chr2	101337042	101337251	ENSG00000228488	AC092168.4	Uncharacterised	4.86983	4.19e-06	1.11728	0.0204815	1	PUTM	intergenic
chr2:101166710	rs66689046	T	C	0.89926	0.10074	DER5106	chr2	101337042	101337251	ENSG00000228488	AC092168.4	Uncharacterised	4.86983	4.19e-06	1.11728	0.0204815	1	PUTM	intergenic
chr2:101167533	rs4851331	T	C	0.89925	0.10075	DER5106	chr2	101337042	101337251	ENSG00000228488	AC092168.4	Uncharacterised	4.86983	4.19e-06	1.11728	0.0204815	1	PUTM	intergenic
chr2:101167619	rs4851332	A	T	0.89925	0.10075	DER5106	chr2	101337042	101337251	ENSG00000228488	AC092168.4	Uncharacterised	4.86983	4.19e-06	1.11728	0.0204815	1	PUTM	intergenic
chr2:101167924	rs4851333	G	A	0.89925	0.10075	DER5106	chr2	101337042	101337251	ENSG00000228488	AC092168.4	Uncharacterised	4.86983	4.19e-06	1.11728	0.0204815	1	PUTM	intergenic
chr1:121220095	rs6700084	G	A	0.71866	0.28134	DER1978	chr1	121448830	121449155	ENSG00000224857	AL592494.1	Low	4.01429	0.000115356	0.586497	0.0218023	1	PUTM	intergenic
chr2:92046557	rs13413293	C	T	0.90156	0.09844	DER4938	chr2	92322041	92322204	ENSG00000223816	AC128677.4	Low	-3.6298	0.000449137	-1.0151	0.00673705	1	PUTM	intergenic
chr2:86109943:G_GA	NA	R	I	0.50076	0.49924	DER4707	chr2	86134995	86136244	ENSG00000232504	AC105053.4	Uncharacterised	5.23069	9.31e-07	0.275668	0.00376878	1	PUTM	intergenic
chr10:117936296	rs10787633	A	C	0.60156	0.39844	DER28559	chr10	117816439	117817453	ENSG00000151892	GFRA1	Medium	5.64368	1.56e-07	0.277056	0.000578143	1	PUTM	exonic
chr2:86143565	rs2918015	C	T	0.567	0.433	DER4704	chr2	86128176	86129591	ENSG00000232504	AC105053.4	High	7.04905	2.36e-10	0.314655	9.57e-07	1	PUTM	exonic;intronic
chr2:86124811	rs954176	G	C	0.56703	0.43297	DER4701	chr2	86120626	86122380	ENSG00000115525	ST3GAL5	High	6.95806	3.65e-10	0.359294	1.49e-06	1	PUTM	exonic;intronic
chr2:86139868	rs2918014	A	G	0.56707	0.43293	DER4702	chr2	86124373	86125810	ENSG00000232504	AC105053.4	Uncharacterised	7.4181	3.96e-11	0.359812	1.61e-07	1	PUTM	intronic
chr10:102873859:GAAAG	NA	R	D	0.71719	0.28281	DER28405	chr10	102169491	102169688	ENSG00000212325	Y_RNA	Low	4.65866	9.83e-06	0.526634	0.0400586	1	PUTM	intronic
chr2:74349575:A_AAT	NA	R	I	0.77773	0.22227	DER4579	chr2	74354020	74354678	ENSG00000257800	FNBP1P1	Uncharacterised	-4.92408	3.35e-06	-0.397288	0.0110833	1	PUTM	intergenic
chr1:121301014	rs6600745	C	G	0.63793	0.36207	DER1997	chr1	121460079	121461066	ENSG00000224857	AL592494.1	Low	-6.13126	1.75e-08	-0.394425	3.11e-06	1	PUTM	intergenic
chr1:205767885	rs708727	G	A	0.60448	0.39552	DER2836	chr1	205785491	205785869	ENSG00000133065	SLC41A1	Medium	-9.41332	1.91e-15	-1.21957	6.44e-12	1	PUTM	intergenic
chr10:85958126	rs11200916	C	T	0.92537	0.07463	DER28171	chr10	85913440	85913737	ENSG00000165678	GHITM	Medium	4.75448	6.69e-06	0.748668	0.0393298	1	PUTM	intergenic
chr21:30374435	rs55928451	G	T	0.71517	0.28483	DER41650	chr21	30243277	30244178	ENSG00000156239	N6AMT1	Medium	5.23948	8.96e-07	0.301221	0.00443136	1	PUTM	intergenic
chr20:62838806	rs35094109	G	T	0.87304	0.12696	DER41350	chr20	62954825	62955168	ENSG00000149656	LINC00266-1	Uncharacterised	5.85193	6.18e-08	0.791762	0.000180798	1	PUTM	intergenic
chr20:50212534	rs6021304	G	A	0.70149	0.29851	DER41243	chr20	50203959	50205690	ENSG00000054793	ATP9A	Uncharacterised	-5.00659	2.38e-06	-0.270441	0.0128958	1	PUTM	intergenic
chr2:42513659	rs3732195	G	C	0.58959	0.41041	DER4126	chr2	42558799	42560033	ENSG00000143924	EML4	Medium	4.75055	6.8e-06	0.225372	0.0401417	1	PUTM	exonic;intergenic
chr20:34107160	rs224391	G	C	0.76139	0.23861	DER41120	chr20	34105010	34105288	ENSG00000268340	RP3-477O4.16	Medium	-5.53564	2.5e-07	-0.642093	0.000706278	1	PUTM	exonic
chr20:20225979	rs2424296	C	A	0.50931	0.49069	DER40982	chr20	19797033	19797207	ENSG00000233895	RP1-122P22.2	Uncharacterised	4.6197	1.15e-05	0.49355	0.0480468	1	PUTM	intronic
chr20:30211134	rs6120898	T	C	0.7306	0.2694	DER41081	chr20	29522192	29523425	ENSG00000225490	RP4-610C12.3	High	-4.45552	2.19e-05	-0.597534	0.0313116	1	PUTM	exonic;intergenic;intronic
chr1:201902659	rs10920281	C	A	0.70959	0.29041	DER2800	chr1	201509978	201510135	ENSG00000224536	RP11-134G8.7	Low	4.84635	4.61e-06	0.730478	0.0215011	1	PUTM	intronic
chr10:81399565	rs1250993	C	G	0.67983	0.32017	DER28012	chr10	81418330	81419433	ENSG00000225484	RP11-773D16.1	High	5.94215	4.12e-08	0.462417	0.000197259	1	PUTM	intergenic
chr20:5489428	rs35735316	G	A	0.94413	0.05587	DER40893	chr20	5475879	5476350	ENSG00000205181	LINC00654	Medium	-6.25692	9.82e-09	-0.67234	5.83e-05	1	PUTM	intergenic
chr10:60028700:TGCCC	NA	R	D	0.80803	0.19197	DER27668	chr10	60054035	60054502	ENSG00000122873	CISD1	Medium	6.40485	4.95e-09	0.497342	2.52e-05	1	PUTM	intergenic
chr10:65255174	rs10822175	T	A	0.80911	0.19089	DER27708	chr10	65260803	65261346	ENSG00000224412	RP11-351O1.3	Low	-7.16039	1.38e-10	-0.463194	5.3e-07	1	PUTM	intronic
chr10:60028721	rs61873889	C	T	0.90711	0.09289	DER27667	chr10	60051478	60051782	ENSG00000122873	CISD1	Medium	4.73825	7.14e-06	0.893204	0.0363889	1	PUTM	intergenic
chr10:64878431	rs6479880	T	A	0.84698	0.15302	DER27712	chr10	65265109	65265869	ENSG00000165476	REEP3	Low	-6.01405	2.98e-08	-0.279362	0.000114312	1	PUTM	intronic
chr20:5181601	rs145358977	G	T	0.53593	0.46407	DER40878	chr20	5199039	5199883	ENSG00000101290	CDS2	Uncharacterised	6.60052	1.99e-09	0.298467	1.19e-05	1	PUTM	intergenic
chr8:9229689	rs898797	T	C	0.58971	0.41029	DER20348	chr8	8793158	8793315	ENSG00000270966	RP11-62H7.3	High	4.83968	4.74e-06	0.512837	0.0300352	1	PUTM	intergenic
chr20:2359191	rs6036295	A	G	0.89055	0.10945	DER40757	chr20	1413678	1413806	ENSG00000088833	NSFL1C	Uncharacterised	-4.88046	4.01e-06	-0.980347	0.0237316	1	PUTM	intergenic
chr8:27082885	rs9987082	A	G	0.7951	0.2049	DER20572	chr8	27091615	27092603	ENSG00000015592	STMN4	Medium	5.60523	1.85e-07	0.387966	0.00113234	1	PUTM	intergenic
chr10:49370090	rs2438988	G	A	0.64078	0.35922	DER27579	chr10	49267871	49268064	ENSG00000243899	BMS1P7	High	4.63525	1.08e-05	0.572144	0.0293469	1	PUTM	exonic;intergenic
chr8:40372924	rs2589925	G	A	0.62017	0.37983	DER20672	chr8	40381421	40382332	ENSG00000165061	ZMAT4	Uncharacterised	-6.6792	1.37e-09	-0.370294	7.72e-06	1	PUTM	intergenic
chr19:52360193:G_GC	NA	R	I	0.7574	0.2426	DER40551	chr19	52358750	52359220	ENSG00000198093	ZNF649	High	9.63219	6.34e-16	0.747822	4.23e-12	1	PUTM	exonic;intronic
chr8:63218417	rs7010914	G	A	0.65186	0.34814	DER20880	chr8	63120476	63121033	ENSG00000185942	NKAIN3	Uncharacterised	-7.26422	8.36e-11	-0.759655	4.3e-07	1	PUTM	intronic
chr8:63158039	rs13264993	A	T	0.65507	0.34493	DER20882	chr8	63126386	63126669	ENSG00000185942	NKAIN3	Low	-6.00541	3.1e-08	-0.744449	0.000158846	1	PUTM	intronic
chr8:63218608:T_TTC	NA	I	R	0.62164	0.37836	DER20889	chr8	63147976	63149056	ENSG00000185942	NKAIN3	Uncharacterised	-7.11789	1.69e-10	-0.54515	8.58e-07	1	PUTM	intronic
chr8:63231087	rs12216817	C	G	0.60514	0.39486	DER20893	chr8	63153004	63153698	ENSG00000185942	NKAIN3	Uncharacterised	-5.9813	3.45e-08	-0.459821	0.000173835	1	PUTM	intronic
chr8:63192533	rs10808721	G	A	0.55137	0.44863	DER20888	chr8	63146682	63147472	ENSG00000185942	NKAIN3	Uncharacterised	-6.35824	6.15e-09	-0.722759	3.12e-05	1	PUTM	intronic
chr19:44294614	rs74738587	C	T	0.91617	0.08383	DER40357	chr19	44289960	44290232	ENSG00000159871	LYPD5	High	6.49736	3.22e-09	0.70012	1.69e-05	1	PUTM	intergenic
chr19:44296466	rs10404692	T	C	0.485	0.485	DER40357	chr19	44289960	44290232	ENSG00000159871	LYPD5	High	5.10479	1.63e-06	0.276982	0.00854698	3	PUTM	intergenic
chr19:51904803	rs6509534	A	G	0.59347	0.40653	DER40529	chr19	50987421	50987724	ENSG00000268854	CTD-2545M3.2	Uncharacterised	-5.25516	8.39e-07	-0.402332	0.00401801	1	PUTM	exonic
chr8:66480154	rs4737743	G	A	0.66268	0.33732	DER20928	chr8	66504126	66505800	ENSG00000200714	Y_RNA	Medium	8.41748	2.85e-13	0.379702	1.08e-09	1	PUTM	exonic;intergenic
chr10:27667467	rs2992009	A	C	0.94356	0.05644	DER27230	chr10	27253790	27254121	ENSG00000236983	LINC00614	Uncharacterised	4.74633	6.91e-06	1.13883	0.0423179	1	PUTM	intergenic
chr8:66547737	rs6472218	C	G	0.63777	0.36223	DER20934	chr8	66513266	66513541	ENSG00000104442	ARMC1	Medium	5.00509	2.4e-06	0.449471	0.00903715	1	PUTM	intergenic
chr10:13169066	rs17512962	G	A	0.6791	0.3209	DER27107	chr10	13185697	13186311	ENSG00000123240	OPTN	High	-5.45028	3.63e-07	-0.375994	0.00234439	1	PUTM	intergenic
chr10:26477977:GA_G	NA	R	D	0.80846	0.19154	DER27220	chr10	26191648	26192283	ENSG00000226304	RP11-435M3.2	Low	-4.94117	3.12e-06	-0.582222	0.0197234	1	PUTM	intergenic
chr19:44291986	rs62116964	T	C	0.5684	0.4316	DER40356	chr19	44289174	44289932	ENSG00000265759	AC020934.1	High	-6.34325	6.59e-09	-0.346451	3.46e-05	1	PUTM	intergenic
chr8:74262942	rs4738326	C	A	0.54541	0.45459	DER20999	chr8	74200097	74201031	ENSG00000147604	RPL7	Medium	5.50397	2.87e-07	0.28699	0.00130018	1	PUTM	intergenic
chr10:10425197	rs77975266	A	G	0.72302	0.27698	DER27010	chr10	10852538	10853089	ENSG00000225383	SFTA1P	Uncharacterised	-4.8209	5.11e-06	-0.314662	0.0270579	1	PUTM	intronic
chr10:10581410	rs10905737	C	G	0.63627	0.36373	DER26853	chr10	10580582	10581354	ENSG00000270111	RP11-271F18.4	Uncharacterised	4.69925	8.35e-06	0.340421	0.042987	1	PUTM	intergenic
chr10:11165877	rs11256990	C	T	0.83335	0.16665	DER26886	chr10	10623758	10624077	ENSG00000270111	RP11-271F18.4	Uncharacterised	4.81815	5.17e-06	0.616052	0.0264578	1	PUTM	intergenic
chr9:130289615	rs2243558	G	C	0.68762	0.31238	DER26609	chr9	130209952	130210392	ENSG00000197958	RPL12	High	5.39408	4.63e-07	0.179509	0.00156895	1	PUTM	exonic;intergenic;intronic
chr8:104452199	rs3098218	A	G	0.46269	0.46269	DER21503	chr8	104459261	104460034	ENSG00000164934	DCAF13	Medium	-6.37121	5.79e-09	-0.379161	3.27e-05	1	PUTM	intronic
chr9:100624748	rs10113907	C	T	0.63142	0.36858	DER26339	chr9	100665535	100666042	ENSG00000136932	C9orf156	Medium	5.48184	3.16e-07	0.537206	0.00140275	1	PUTM	intergenic
chr9:131905854	rs3118634	G	A	0.92537	0.07463	DER26618	chr9	131068288	131068438	ENSG00000167112	TRUB2	Medium	4.56875	1.4e-05	0.936229	0.0406038	1	PUTM	exonic
chr9:131909736	rs2480452	C	T	0.92537	0.07463	DER26618	chr9	131068288	131068438	ENSG00000167112	TRUB2	Medium	4.56875	1.4e-05	0.936229	0.0406038	1	PUTM	exonic
chr9:100650259	rs7853349	A	T	0.64552	0.35448	DER26331	chr9	100639037	100639355	ENSG00000178919	FOXE1	Low	4.74037	7.08e-06	0.526112	0.0306975	1	PUTM	intergenic
chr19:23464234	rs61680743	C	T	0.82715	0.17285	DER39929	chr19	24363472	24363599	ENSG00000268442	HAVCR1P1	Low	4.5611	1.45e-05	0.792592	0.0410793	1	PUTM	intergenic
chr9:100655779	rs10984212	G	C	0.64569	0.35431	DER26337	chr9	100659860	100660127	ENSG00000136932	C9orf156	Uncharacterised	5.49666	2.97e-07	0.709201	0.00131257	1	PUTM	intergenic
chr9:100655780	rs13301569	A	C	0.64569	0.35431	DER26337	chr9	100659860	100660127	ENSG00000136932	C9orf156	Uncharacterised	5.49666	2.97e-07	0.709201	0.00131257	1	PUTM	intergenic
chr19:20720479	rs43191	C	T	0.55363	0.44637	DER39783	chr19	20717994	20718335	ENSG00000237440	ZNF737	Medium	4.72194	7.63e-06	0.479824	0.0466281	1	PUTM	intergenic
chr9:100098621	rs4381065	G	A	0.62025	0.37975	DER26316	chr9	99882751	99883141	ENSG00000213612	FAM220CP	Medium	5.31367	6.53e-07	0.63226	0.0020345	1	PUTM	intergenic
chr19:20715228	rs33948	C	T	0.63555	0.36445	DER39778	chr19	20712177	20712417	ENSG00000269043	CTC-513N18.6	Uncharacterised	7.22725	1e-10	1.65397	6.11e-07	1	PUTM	intergenic
chr8:144060275:T_TAG	NA	I	R	0.84121	0.15879	DER21967	chr8	144732088	144737226	ENSG00000183309	ZNF623	High	-4.72501	7.53e-06	-0.180172	0.0323012	1	PUTM	exonic
chr19:19047895	rs111790312	G	A	0.94059	0.05941	DER39753	chr19	19007791	19008067	ENSG00000223802	CERS1	Low_with_Junction	5.21804	9.82e-07	1.45478	0.00405712	1	PUTM	intergenic
chr9:99067847	rs7036828	C	T	0.5384	0.4616	DER26227	chr9	99074955	99076021	ENSG00000130958	SLC35D2	Uncharacterised	4.58275	1.33e-05	0.249883	0.0478364	1	PUTM	exonic;intronic
chr9:100099710	rs151112530	G	T	0.52036	0.47964	DER26314	chr9	99881157	99881550	ENSG00000213612	FAM220CP	Medium	6.23382	1.09e-08	0.677178	3.4e-05	1	PUTM	intergenic
chr9:2662867	rs1869593	G	C	0.79079	0.20921	DER22045	chr9	2657615	2657794	ENSG00000147852	VLDLR	Medium	-5.08285	1.74e-06	-0.651829	0.0105323	1	PUTM	exonic
chr18:72103197	rs1046406	C	T	0.66045	0.33955	DER39457	chr18	72101351	72101833	ENSG00000187773	FAM69C	Medium	-5.54599	2.39e-07	-0.389844	0.00118606	1	PUTM	exonic
chr9:80348352	rs3780299	T	C	0.7484	0.2516	DER26054	chr9	80327274	80327902	ENSG00000156052	GNAQ	Medium	-5.91333	4.69e-08	-0.688966	0.000212869	1	PUTM	intergenic
chr18:15073886:TA_T	NA	D	R	0.62939	0.37061	DER39010	chr18	15185841	15186257	ENSG00000265015	RP11-454P7.3	High	-4.51555	1.73e-05	-0.545502	0.0238558	1	PUTM	intergenic
chr9:20263861:C_CCC	NA	R	I	0.71658	0.28342	DER22290	chr9	19825647	19826129	ENSG00000266224	AL158077.1	Medium	-4.66298	9.66e-06	-0.499145	0.0487323	1	PUTM	intergenic
chr9:19892184	rs2383130	T	C	0.61582	0.38418	DER22339	chr9	19896977	19897267	ENSG00000261402	RP11-378I6.1	High	-4.79091	5.77e-06	-0.410512	0.0285045	1	PUTM	intergenic
chr9:25679732	rs113945110	G	C	0.68435	0.31565	DER22396	chr9	25680010	25680261	ENSG00000198680	TUSC1	Uncharacterised	-5.68039	1.33e-07	-0.567947	0.000660818	1	PUTM	intergenic
chr17:66749627	rs35005187	T	C	0.87915	0.12085	DER38690	chr17	66157082	66157322	ENSG00000267708	RP11-147L13.7	High	4.74732	6.89e-06	0.723613	0.029719	1	PUTM	intergenic
chr17:76234153:CT_C	NA	R	D	0.9415	0.0585	DER38829	chr17	76236207	76237069	ENSG00000204278	TMEM235	Medium	6.80868	7.43e-10	0.763854	4.22e-06	1	PUTM	exonic;intergenic
chr17:76532369	rs72920907	A	T	0.79828	0.20172	DER38829	chr17	76236207	76237069	ENSG00000204278	TMEM235	Medium	4.86173	4.38e-06	0.352566	0.0248669	2	PUTM	exonic;intergenic
chr1:3570883	rs6697769	C	T	0.51495	0.48505	DER259	chr1	3544973	3546695	ENSG00000158109	TPRG1L	High	4.94254	3.11e-06	0.126371	0.0164488	1	PUTM	exonic;intergenic
chr17:66213971:TG_T	NA	R	D	0.74913	0.25087	DER38705	chr17	66211526	66212148	ENSG00000267472	LOC440461	Low	7.62528	1.44e-11	0.644745	6.28e-08	1	PUTM	intergenic
chr9:36055469	rs75089664	C	G	0.92738	0.07262	DER22549	chr9	35860674	35866667	ENSG00000137103	TMEM8B	High	4.67713	9.13e-06	0.245905	0.033167	1	PUTM	exonic;intergenic
chr17:66207821:ATATG	NA	R	D	0.75274	0.24726	DER38701	chr17	66207795	66208179	ENSG00000267472	LOC440461	Low	6.62366	1.78e-09	1.04811	7.74e-06	1	PUTM	intergenic
chr17:46725779	rs62064607	C	A	0.92957	0.07043	DER38534	chr17	46951135	46951616	ENSG00000248278	RP11-463M16.4	Uncharacterised	5.19711	1.07e-06	0.84626	0.00422091	1	PUTM	intergenic
chr17:60701586	rs72838240	G	A	0.93879	0.06121	DER38645	chr17	61065911	61066206	ENSG00000270324	RP11-180P8.4	Uncharacterised	5.40412	4.43e-07	1.21638	0.00122913	1	PUTM	intergenic
chr17:66361133	rs56410872	C	G	0.94992	0.05008	DER38694	chr17	66180941	66181277	ENSG00000267731	RP11-147L13.8	Medium	4.8063	5.42e-06	1.30851	0.023472	1	PUTM	intergenic
chr1:173457017	rs78495657	C	T	0.7685	0.2315	DER2553	chr1	173468517	173468729	ENSG00000162753	SLC9C2	Uncharacterised	5.38386	4.83e-07	0.813639	0.00158977	1	PUTM	intergenic
chr1:150948493:AT_A	NA	R	D	0.61875	0.38125	DER2299	chr1	150781337	150781707	ENSG00000143437	ARNT	Medium	5.19096	1.1e-06	0.537049	0.00348298	1	PUTM	intergenic
chr1:173510453	rs149243915	C	A	0.81734	0.18266	DER2554	chr1	173468922	173469275	ENSG00000162753	SLC9C2	Uncharacterised	5.7065	1.18e-07	0.92634	0.00038847	1	PUTM	intergenic
chr17:44357662	rs111453466	G	A	0.84796	0.15204	DER38475	chr17	44579356	44579762	ENSG00000266497	RP11-995C19.2	Medium	-4.82218	5.09e-06	-0.916243	0.0269431	1	PUTM	intergenic
chr1:1109311	rs5010606	G	A	0.91248	0.08752	DER237	chr1	939870	940152	ENSG00000231702	RP11-54O7.10	Uncharacterised	4.57343	1.38e-05	0.962498	0.0327239	1	PUTM	intronic
chr17:44040288:C_CA	NA	R	I	0.71992	0.28008	DER38464	chr17	44569476	44570032	ENSG00000260075	NSFP1	Uncharacterised	-6.14211	1.66e-08	-0.612891	8.79e-05	1	PUTM	intergenic
chr17:44084002	rs142269684	T	C	0.77179	0.22821	DER38464	chr17	44569476	44570032	ENSG00000260075	NSFP1	Uncharacterised	4.72707	7.55e-06	1.89576	0.0399371	2	PUTM	intergenic
chr9:69172277:CAG_C	NA	R	D	0.77683	0.22317	DER25149	chr9	68423144	68425748	ENSG00000215548	RP11-764K9.4	Low_with_Junction	3.85191	0.000207015	0.215324	0.00869463	1	PUTM	intergenic
chr1:72752073	rs12740789	G	A	0.7612	0.2388	DER1037	chr1	72836337	72836749	ENSG00000227207	RP11-292O17.1	Low	5.96026	3.8e-08	0.581701	0.000116406	1	PUTM	intergenic
chr2:11087171:CAAAT	NA	R	D	0.93002	0.06998	DER3842	chr2	11103333	11103705	ENSG00000162975	KCNF1	Uncharacterised	4.77831	6.08e-06	0.615833	0.037483	1	PUTM	intergenic
chr3:195435825	rs11710407	G	A	0.86171	0.13829	DER10361	chr3	195471929	195472148	ENSG00000145113	MUC4	Medium	-5.15391	1.29e-06	-1.36095	0.00660164	1	PUTM	intergenic
chr3:197342023	rs4857533	A	G	0.90793	0.09207	DER10403	chr3	197301138	197303852	ENSG00000214135	AC024560.3	High	5.98102	3.46e-08	0.606572	0.000130115	1	PUTM	intergenic
chr3:195734217	rs11925423	A	G	0.64917	0.35083	DER10379	chr3	195686178	195686957	ENSG00000185485	SDHAP1	High	7.08035	2.03e-10	0.365931	9.77e-07	1	PUTM	exonic;intergenic
chr17:37530365:C_CT	NA	R	I	0.88492	0.11508	DER38322	chr17	36921941	36926024	ENSG00000141720	PIP4K2B	High	-4.66442	9.6e-06	-0.205294	0.0325799	1	PUTM	exonic;intergenic
chr4:6025016	rs10222793	T	C	0.53419	0.46581	DER10614	chr4	6020397	6021842	ENSG00000152969	JAKMIP1	Low_with_Junction	8.08662	1.48e-12	0.57031	8.79e-09	1	PUTM	intronic
chr4:6025016	rs10222793	T	C	0.53419	0.46581	DER10615	chr4	6021885	6022433	ENSG00000152969	JAKMIP1	Uncharacterised	6.77235	8.83e-10	0.513038	5.24e-06	1	PUTM	intronic
chr4:9377221	rs10027319	G	A	0.64437	0.35563	DER10653	chr4	9037121	9037371	ENSG00000251313	RP11-747H12.5	Low_with_Junction	-5.19279	1.09e-06	-0.961484	0.00428117	1	PUTM	intergenic
chr17:6567936	rs170147	C	A	0.52264	0.47736	DER37917	chr17	6560624	6560723	ENSG00000141485	SLC13A5	High	5.27002	7.87e-07	0.707022	0.00433994	1	PUTM	exonic
chr4:9022656:A_ATG	NA	R	I	0.78999	0.21001	DER10667	chr4	9056498	9056878	ENSG00000250342	RP11-747H12.6	Uncharacterised	-4.67951	9.04e-06	-0.640738	0.0353392	1	PUTM	intergenic
chr4:9377221	rs10027319	G	A	0.64437	0.35563	DER10663	chr4	9049733	9050162	ENSG00000250342	RP11-747H12.6	Uncharacterised	-5.6509	1.51e-07	-0.6743	0.000589931	1	PUTM	intergenic
chr16:62037434:CTG_C	NA	R	D	0.4914	0.4914	DER37337	chr16	62165153	62165361	ENSG00000207441	RNU6-21	Low	6.24658	1.03e-08	0.920477	3.83e-05	1	PUTM	intergenic
chr4:39104639	rs2711938	C	G	0.72189	0.27811	DER11065	chr4	39138281	39138773	ENSG00000249685	RP11-360F5.3	Medium	4.68371	8.89e-06	0.342571	0.0479785	1	PUTM	intergenic
chr4:39542624	rs62308021	G	A	0.86295	0.13705	DER11069	chr4	39453300	39453638	ENSG00000134962	KLB	Medium	4.82362	5.06e-06	0.710024	0.0268216	1	PUTM	intergenic
chr4:39485749	rs7664361	T	C	0.74921	0.25079	DER11071	chr4	39455090	39455534	ENSG00000163682	RPL9	Medium	5.21672	9.87e-07	0.540363	0.00523813	1	PUTM	exonic
chr16:3055460	rs2717674	C	G	0.626	0.374	DER36532	chr16	3056800	3057349	ENSG00000262362	LA16c-380H5.2	Uncharacterised	6.67029	1.43e-09	0.492645	5.35e-06	1	PUTM	exonic
chr16:2709457	rs147954081	T	C	0.70519	0.29481	DER36525	chr16	2706476	2707356	ENSG00000260565	ERVK13-1	Medium	-6.16275	1.51e-08	-0.328213	7.01e-05	1	PUTM	intergenic
chr4:109668512	rs2344622	T	A	0.93773	0.06227	DER11756	chr4	109657844	109658128	ENSG00000164089	AGXT2L1	Low	-6.65553	1.53e-09	-2.1577	6.56e-06	1	PUTM	intergenic
chr4:139230820	rs4863780	C	A	0.84628	0.15372	DER12151	chr4	139162947	139163525	ENSG00000151012	SLC7A11	High	4.7205	7.67e-06	0.303538	0.0399879	1	PUTM	exonic;intergenic
chr4:146347867	rs13113847	C	T	0.47013	0.47013	DER12280	chr4	146402217	146402720	ENSG00000170365	SMAD1	High	4.98129	2.65e-06	0.320357	0.00824207	1	PUTM	exonic;intergenic;intronic
chr1:92427650	rs189167283	C	A	0.91706	0.08294	DER1221	chr1	92482144	92482867	ENSG00000137948	BRDT	Medium	5.22383	9.58e-07	0.675594	0.00429602	1	PUTM	intergenic
chr4:144501206	rs17017927	T	G	0.79901	0.20099	DER12253	chr4	144787124	144787229	ENSG00000246448	RP13-578N3.3	High	-6.55421	2.47e-09	-1.0015	1.01e-05	1	PUTM	exonic
chr15:98901846:C_CA	NA	R	I	0.76503	0.23497	DER36455	chr15	98867222	98867498	ENSG00000259199	CTD-2544M6.1	High	-7.10396	1.81e-10	-1.32125	1.07e-06	1	PUTM	intergenic
chr4:156517289	rs1466516	T	C	0.60075	0.39925	DER12421	chr4	156513638	156514959	ENSG00000164116	GUCY1A3	High	-8.11995	1.25e-12	-0.450962	6.66e-09	1	PUTM	intergenic
chr4:167704731	rs17696409	C	G	0.81052	0.18948	DER12572	chr4	167654534	167656241	ENSG00000196104	SPOCK3	High	5.09017	1.68e-06	0.261817	0.00821367	1	PUTM	exonic;intergenic
chr4:177246621	rs7674490	G	T	0.597	0.403	DER12653	chr4	177255014	177255731	ENSG00000129128	SPCS3	Medium	-7.20174	1.13e-10	-0.385848	5.64e-07	1	PUTM	intergenic
chr4:180819809	rs17068350	G	A	0.90672	0.09328	DER12674	chr4	181246026	181246163	ENSG00000251025	RP11-751A18.1	Uncharacterised	4.81462	5.24e-06	0.746275	0.0359338	1	PUTM	intergenic
chr4:177258642	rs75315592	T	C	0.90023	0.09977	DER12657	chr4	177261260	177262242	ENSG00000129128	SPCS3	Uncharacterised	4.6751	9.2e-06	0.50235	0.0459233	1	PUTM	intergenic
chr2:7113332	rs3772000	T	C	0.59278	0.40722	DER3628	chr2	7050536	7053795	ENSG00000228203	RNF144A-AS1	High	-5.54294	2.42e-07	-0.311191	0.00122716	1	PUTM	exonic;intergenic
chr5:252590	rs111359389	C	T	0.86613	0.13387	DER12787	chr5	259803	260288	ENSG00000073578	SDHA	Medium	5.38529	4.8e-07	1.16403	0.00180436	1	PUTM	intergenic
chr5:1227247	rs35459011	C	T	0.61432	0.38568	DER12787	chr5	259803	260288	ENSG00000073578	SDHA	Medium	4.7033	8.3e-06	0.638249	0.0311905	2	PUTM	intergenic
chr15:45633270:A_AT	NA	R	I	0.7614	0.2386	DER35725	chr15	45642295	45642549	ENSG00000238941	U6	Uncharacterised	7.24357	9.24e-11	0.987787	3.06e-07	1	PUTM	intergenic
chr15:50591785	rs62022565	G	A	0.58959	0.41041	DER35917	chr15	50661121	50661707	ENSG00000244879	GABPB1-AS1	Medium	-6.40227	5.01e-09	-0.374343	2.3e-05	1	PUTM	exonic
chr5:9987572	rs1896784	G	A	0.7061	0.2939	DER12976	chr5	9987388	9987617	ENSG00000249781	CTD-2143L24.1	Uncharacterised	6.6975	1.26e-09	0.903474	6.53e-06	1	PUTM	intergenic
chr5:10202891	rs1508850	T	C	0.5597	0.4403	DER12976	chr5	9987388	9987617	ENSG00000249781	CTD-2143L24.1	Uncharacterised	4.93202	3.28e-06	0.561238	0.0170682	2	PUTM	intergenic
chr2:3696636	rs7589966	C	T	0.72761	0.27239	DER3588	chr2	3698919	3699591	ENSG00000151360	ALLC	Low	-9.83751	2.25e-16	-1.35325	1.34e-12	1	PUTM	intergenic
chr2:3697987	rs6724730	C	G	0.72761	0.27239	DER3588	chr2	3698919	3699591	ENSG00000151360	ALLC	Low	-9.83751	2.25e-16	-1.35325	1.34e-12	1	PUTM	intergenic
chr2:3698371	rs13031619	G	A	0.72761	0.27239	DER3588	chr2	3698919	3699591	ENSG00000151360	ALLC	Low	-9.83751	2.25e-16	-1.35325	1.34e-12	1	PUTM	intergenic
chr5:45015044:C_CA	NA	R	I	0.83426	0.16574	DER13424	chr5	44826218	44826847	ENSG00000112996	MRPS30	Uncharacterised	6.73126	1.07e-09	0.4224	2.94e-06	1	PUTM	exonic
chr15:35468674	rs62006771	T	A	0.83482	0.16518	DER35493	chr15	35462725	35464212	ENSG00000134146	ATPBD4	High	-4.75999	6.54e-06	-0.335514	0.0306665	1	PUTM	intergenic
chr15:40639820	rs4924456	C	G	0.62093	0.37907	DER35669	chr15	40670533	40670842	ENSG00000261374	RP11-64K12.10	Medium	5.10455	1.58e-06	0.402548	0.00584824	1	PUTM	exonic;intergenic
chr15:44037532:TCA_T	NA	D	R	0.72065	0.27935	DER35699	chr15	43823997	43824377	ENSG00000166963	MAP1A	Medium	6.21351	1.2e-08	0.83179	1.89e-05	1	PUTM	intergenic
chr5:54529604	rs151202	A	G	0.74956	0.25044	DER13506	chr5	54525201	54525639	ENSG00000152669	CCNO	Medium	6.14375	1.65e-08	0.659768	8.47e-05	1	PUTM	intergenic
chr5:102341690	rs709379	G	A	0.57064	0.42936	DER14193	chr5	102540768	102540983	ENSG00000145725	PPIP5K2	Medium	-5.19613	1.08e-06	-0.550369	0.00470603	1	PUTM	exonic
chr5:102425165:TTCAC	NA	R	D	0.79052	0.20948	DER14194	chr5	102543669	102544871	ENSG00000145725	PPIP5K2	Medium	4.66119	9.73e-06	0.252427	0.0425062	1	PUTM	exonic
chr5:82356042	rs7722924	T	C	0.55422	0.44578	DER13901	chr5	82346094	82346452	ENSG00000174695	TMEM167A	Medium	-6.25483	9.91e-09	-0.509576	3.98e-05	1	PUTM	exonic
chr5:119005288	rs76152903	T	C	0.88112	0.11888	DER14334	chr5	119467178	119467770	ENSG00000251293	CTC-552D5.1	Uncharacterised	5.06874	1.84e-06	0.676907	0.00967959	1	PUTM	intergenic
chr5:126591501	rs6899068	C	T	0.59324	0.40676	DER14531	chr5	126568566	126569117	ENSG00000265104	AC011416.1	Uncharacterised	7.28143	7.69e-11	0.502109	2.97e-07	1	PUTM	intergenic
chr5:126811133	rs1592960	T	A	0.93235	0.06765	DER14539	chr5	126802500	126803102	ENSG00000249577	CTD-2195M15.1	Uncharacterised	5.2981	6.98e-07	0.598488	0.00255238	1	PUTM	intergenic
chr5:140158240	rs2014738	C	T	0.51895	0.48105	DER14702	chr5	140086610	140087096	ENSG00000146007	ZMAT2	Medium	-5.15771	1.27e-06	-0.420507	0.00392428	1	PUTM	intergenic
chr5:140586991	rs79962152	T	A	0.75444	0.24556	DER14728	chr5	140560379	140561087	ENSG00000196963	PCDHB16	Medium	-8.20341	8.28e-13	-0.723634	3.13e-09	1	PUTM	exonic;intronic
chr5:141213699	rs10066130	G	A	0.54842	0.45158	DER14729	chr5	140582576	140582820	ENSG00000197479	PCDHB11	Medium	4.74326	7e-06	0.66261	0.0266126	1	PUTM	exonic;intronic
chr5:151678326	rs13155084	C	T	0.50082	0.49918	DER14900	chr5	151926444	151927223	ENSG00000242080	CTC-550M4.1	Uncharacterised	-4.74086	7.07e-06	-0.507482	0.035663	1	PUTM	intergenic
chr5:151700725	rs4090558	T	G	0.78967	0.21033	DER14908	chr5	151938671	151939059	ENSG00000249484	AC091969.1	Uncharacterised	4.98089	2.65e-06	0.666098	0.0135623	1	PUTM	intergenic
chr15:24806523	rs12592029	G	A	0.91618	0.08382	DER34747	chr15	24698613	24699176	ENSG00000259905	PWRN1	High	5.64753	1.53e-07	1.32115	0.0011005	1	PUTM	intergenic
chr5:151678326	rs13155084	C	T	0.50082	0.49918	DER14918	chr5	151968836	151969293	ENSG00000249484	AC091969.1	Uncharacterised	-4.9822	2.64e-06	-0.652929	0.0136052	1	PUTM	intergenic
chr15:24806523	rs12592029	G	A	0.91618	0.08382	DER34736	chr15	24679545	24680193	ENSG00000260760	RP11-580I1.3	Uncharacterised	6.04704	2.56e-08	1.19645	0.000184707	1	PUTM	intergenic
chr15:24759520	rs12903678	T	A	0.87387	0.12613	DER34721	chr15	24664005	24664350	ENSG00000260760	RP11-580I1.3	Uncharacterised	5.64232	1.57e-07	0.681212	0.00112544	1	PUTM	intergenic
chr5:164401548	rs56409449	A	G	0.86895	0.13105	DER15164	chr5	165292316	165292562	ENSG00000253946	CTC-425K20.1	Uncharacterised	4.78314	5.96e-06	0.845767	0.0285399	1	PUTM	intergenic
chr5:174856996	rs265968	G	A	0.57128	0.42872	DER15322	chr5	174859402	174859555	ENSG00000184845	DRD1	Uncharacterised	-5.05833	1.92e-06	-0.553437	0.00785652	1	PUTM	intergenic
chr15:24939520:TA_T	NA	R	D	0.94896	0.05104	DER34610	chr15	24391169	24391526	ENSG00000260551	PWRN2	Uncharacterised	4.73954	7.11e-06	1.39536	0.0482793	1	PUTM	intergenic
chr6:3023384	rs13193229	A	T	0.58624	0.41376	DER15569	chr6	3020210	3020576	ENSG00000270346	RP1-90J20.12	Medium	5.22842	9.4e-07	0.528474	0.00506527	1	PUTM	exonic
chr6:3756258	rs62392404	G	A	0.76086	0.23914	DER15592	chr6	3632306	3632759	ENSG00000228793	RP1-223B1.1	High	4.9728	2.74e-06	0.72217	0.0165607	1	PUTM	intergenic
chr6:3716498:AG_A	NA	D	R	0.72852	0.27148	DER15600	chr6	3663272	3664196	ENSG00000228793	RP1-223B1.1	High	5.80713	7.55e-08	1.07941	0.000456719	1	PUTM	intergenic
chr6:3639205	rs9378806	G	A	0.66045	0.33955	DER15596	chr6	3644988	3645320	ENSG00000228793	RP1-223B1.1	Uncharacterised	-5.29567	7.06e-07	-0.701858	0.0042358	1	PUTM	intergenic
chr15:24466070	rs12905662	C	T	0.50746	0.49254	DER34595	chr15	24361389	24362572	ENSG00000260760	RP11-580I1.3	High	-4.78552	5.9e-06	-0.308183	0.0398628	1	PUTM	intergenic
chr6:3738268:GC_G	NA	R	D	0.63747	0.36253	DER15604	chr6	3674240	3674621	ENSG00000270477	RP1-72E17.2	Uncharacterised	5.39197	4.67e-07	0.609241	0.00282396	1	PUTM	intergenic
chr6:3716498:AG_A	NA	D	R	0.72852	0.27148	DER15607	chr6	3676448	3677611	ENSG00000270477	RP1-72E17.2	Uncharacterised	7.12593	1.63e-10	1.1603	9.86e-07	1	PUTM	intergenic
chr6:3716498:AG_A	NA	D	R	0.72852	0.27148	DER15608	chr6	3677681	3678133	ENSG00000270477	RP1-72E17.2	Uncharacterised	5.68442	1.3e-07	1.12421	0.000788186	1	PUTM	intergenic
chr14:99645837:GCTT_	NA	R	D	0.89765	0.10235	DER34318	chr14	99439138	99439533	ENSG00000232573	RPL3P4	High	-5.2604	8.2e-07	-0.314495	0.0044535	1	PUTM	exonic;intergenic
chr6:3716498:AG_A	NA	D	R	0.72852	0.27148	DER15621	chr6	3709411	3709753	ENSG00000168994	PXDC1	Low	5.58252	2.04e-07	1.10782	0.0012357	1	PUTM	intergenic
chr6:3716498:AG_A	NA	D	R	0.72852	0.27148	DER15625	chr6	3719597	3720108	ENSG00000228793	RP1-223B1.1	High	6.51351	2.98e-09	1.08761	1.8e-05	1	PUTM	intergenic
chr6:5379228	rs2432749	T	C	0.60785	0.39215	DER15651	chr6	5822221	5822625	ENSG00000233064	RP3-380B8.4	High	4.82049	5.18e-06	0.363421	0.0300862	2	PUTM	exonic;intronic
chr6:18970793	rs1033956	A	G	0.92164	0.07836	DER15719	chr6	19375448	19375663	ENSG00000218643	RP11-686D16.2	Uncharacterised	4.76022	6.54e-06	0.900322	0.0374887	1	PUTM	intronic
chr6:28412929	rs1361387	T	G	0.55596	0.44404	DER15835	chr6	28392120	28392741	ENSG00000187987	ZSCAN23	Low_with_Junction	-7.0053	2.91e-10	-0.296798	1.25e-06	1	PUTM	intergenic
chr6:28408258	rs916403	A	G	0.55597	0.44403	DER15836	chr6	28393109	28394182	ENSG00000187987	ZSCAN23	High	-8.00544	2.21e-12	-0.292888	9.49e-09	1	PUTM	intergenic
chr6:28411220	rs2531803	T	G	0.55597	0.44403	DER15836	chr6	28393109	28394182	ENSG00000187987	ZSCAN23	High	-8.00544	2.21e-12	-0.292888	9.49e-09	1	PUTM	intergenic
chr6:43687280	rs60942489	A	T	0.92165	0.07835	DER15992	chr6	44059974	44060444	ENSG00000183239	RP5-1120P11.4	Uncharacterised	-4.66066	9.75e-06	-0.434569	0.037595	1	PUTM	intergenic
chr6:31037414:C_CAC	NA	R	I	0.64926	0.35074	DER15867	chr6	31034543	31035060	ENSG00000228789	HCG22	Low	7.35458	5.39e-11	0.764795	7.28e-07	1	PUTM	intergenic
chr6:32352383	rs150424383	C	T	0.85448	0.14552	DER15890	chr6	32358208	32358529	ENSG00000228962	HCG23	High	5.46863	3.35e-07	0.893687	0.00496944	1	PUTM	exonic
chr14:39513179	rs7152746	C	G	0.79543	0.20457	DER33499	chr14	39131954	39132144	ENSG00000271468	RP11-14N4.1	Uncharacterised	4.88033	4.01e-06	0.601694	0.0191511	1	PUTM	intergenic
chr13:108851336	rs9520819	A	G	0.61245	0.38755	DER33172	chr13	108899638	108900099	ENSG00000102524	TNFSF13B	Medium	-4.90149	3.68e-06	-0.380414	0.0216916	1	PUTM	intergenic
chr13:103541074:AAC_A	NA	D	R	0.69969	0.30031	DER33049	chr13	103550280	103551173	ENSG00000250878	METTL21EP	Medium	5.36656	5.21e-07	0.342965	0.00251352	1	PUTM	intergenic
chr6:71310131	rs2691505	A	G	0.61597	0.38403	DER16213	chr6	71304783	71305078	ENSG00000154079	C6orf57	Uncharacterised	5.92016	4.55e-08	0.519528	0.000211608	1	PUTM	intergenic
chr1:119555146	rs2645303	G	T	0.49999	0.49999	DER1631	chr1	119563048	119563266	ENSG00000116874	WARS2	Low	-4.67479	9.21e-06	-0.740673	0.037394	1	PUTM	intergenic
chr6:80467032	rs7767089	G	A	0.9348	0.0652	DER16395	chr6	80483065	80483421	ENSG00000235357	RP1-159G19.1	Uncharacterised	6.39605	5.16e-09	0.883307	2.67e-05	1	PUTM	intergenic
chr1:119610787	rs17023185	C	T	0.67837	0.32163	DER1632	chr1	119563393	119563614	ENSG00000116874	WARS2	Uncharacterised	-7.28386	7.6e-11	-1.01057	3.09e-07	1	PUTM	intergenic
chr6:80473575	rs6936703	A	T	0.9467	0.0533	DER16399	chr6	80488687	80493742	ENSG00000235357	RP1-159G19.1	Low_with_Junction	6.43648	4.27e-09	0.785511	2.22e-05	1	PUTM	intergenic
chr6:80473575	rs6936703	A	T	0.9467	0.0533	DER16401	chr6	80495149	80495554	ENSG00000235357	RP1-159G19.1	Uncharacterised	6.67335	1.41e-09	0.93976	7.28e-06	1	PUTM	intergenic
chr6:82585301	rs7773302	G	A	0.62163	0.37837	DER16485	chr6	83086379	83086708	ENSG00000146242	TPBG	Uncharacterised	4.83186	4.89e-06	0.592503	0.0186177	1	PUTM	intergenic
chr6:83099282	rs9361915	C	G	0.65362	0.34638	DER16489	chr6	83100890	83101124	ENSG00000146242	TPBG	Uncharacterised	6.72112	1.12e-09	1.16729	4.25e-06	1	PUTM	intergenic
chr6:81335969	rs2219132	C	T	0.94953	0.05047	DER16405	chr6	80501564	80503098	ENSG00000235357	RP1-159G19.1	Uncharacterised	6.60648	1.93e-09	1.30052	9.96e-06	1	PUTM	intergenic
chr13:31051237	rs8001421	G	A	0.84939	0.15061	DER32474	chr13	30905713	30905917	ENSG00000238121	LINC00426	Uncharacterised	4.97736	2.69e-06	0.76903	0.0148893	1	PUTM	intergenic
chr13:31165823	rs9551946	G	A	0.56547	0.43453	DER32478	chr13	31234095	31234838	ENSG00000132952	USPL1	Medium	5.64627	1.54e-07	0.389348	0.000824867	1	PUTM	exonic
chr6:111174173	rs812439	G	A	0.7872	0.2128	DER16974	chr6	111218486	111218732	ENSG00000123505	AMD1	Uncharacterised	4.87385	4.12e-06	0.689468	0.017215	1	PUTM	intergenic
chr6:119938784	rs807314	A	T	0.93588	0.06412	DER17127	chr6	119746765	119746906	ENSG00000111885	MAN1A1	Uncharacterised	5.3826	4.86e-07	1.36504	0.00222928	1	PUTM	intergenic
chr12:118788003	rs17512574	C	T	0.83209	0.16791	DER32174	chr12	118863838	118864520	ENSG00000111707	SUDS3	Uncharacterised	9.12455	8.21e-15	0.536773	4.27e-11	1	PUTM	intergenic
chr12:118788691:GA_G	NA	R	D	0.83209	0.16791	DER32174	chr12	118863838	118864520	ENSG00000111707	SUDS3	Uncharacterised	9.12455	8.21e-15	0.536773	4.27e-11	1	PUTM	intergenic
chr12:118790568	rs56284927	T	A	0.83209	0.16791	DER32174	chr12	118863838	118864520	ENSG00000111707	SUDS3	Uncharacterised	9.12455	8.21e-15	0.536773	4.27e-11	1	PUTM	intergenic
chr12:118790828	rs17440823	G	C	0.83209	0.16791	DER32174	chr12	118863838	118864520	ENSG00000111707	SUDS3	Uncharacterised	9.12455	8.21e-15	0.536773	4.27e-11	1	PUTM	intergenic
chr12:118791877	rs17512609	C	A	0.83209	0.16791	DER32174	chr12	118863838	118864520	ENSG00000111707	SUDS3	Uncharacterised	9.12455	8.21e-15	0.536773	4.27e-11	1	PUTM	intergenic
chr6:134456237	rs73558625	G	A	0.87778	0.12222	DER17338	chr6	134433328	134433702	ENSG00000216753	HMGA1P7	Medium	5.08117	1.75e-06	0.739786	0.0078371	1	PUTM	intergenic
chr12:90986331	rs2520525	T	C	0.76134	0.23866	DER31921	chr12	91041226	91041383	ENSG00000257995	RP11-632B21.1	Uncharacterised	5.02201	2.24e-06	0.808726	0.00830969	1	PUTM	intergenic
chr12:91061918	rs10859016	C	G	0.76475	0.23525	DER31929	chr12	91080397	91080555	ENSG00000257995	RP11-632B21.1	Uncharacterised	7.09304	1.91e-10	1.48597	7.16e-07	1	PUTM	intergenic
chr12:96132079	rs11108226	C	T	0.61939	0.38061	DER31977	chr12	95692638	95697317	ENSG00000028203	VEZT	High	-5.33759	5.9e-07	-0.131974	0.00357014	1	PUTM	exonic;intergenic;intronic
chr6:170785174	rs113165079	G	A	0.87874	0.12126	DER17856	chr6	170769011	170769338	ENSG00000261003	RP1-140C12.2	Uncharacterised	6.89457	4.94e-10	1.45251	1.54e-06	1	PUTM	intergenic
chr7:16651415	rs481026	A	C	0.78822	0.21178	DER18023	chr7	16635519	16636194	ENSG00000106524	ANKMY2	Medium	4.78444	5.93e-06	0.411647	0.0332745	1	PUTM	intergenic
chr7:22161695	rs10260538	C	T	0.90012	0.09988	DER18050	chr7	22152675	22153494	ENSG00000136237	RAPGEF5	Medium	5.04091	2.07e-06	0.548125	0.012417	1	PUTM	intergenic
chr1:121334962:TAAC_	NA	R	D	0.66401	0.33599	DER1807	chr1	121357826	121358120	ENSG00000224857	AL592494.1	Low	8.83597	3.5e-14	1.19057	1.11e-11	1	PUTM	intergenic
chr7:26435478:TA_T	NA	R	D	0.62274	0.37726	DER18110	chr7	26569038	26569203	ENSG00000122548	KIAA0087	Medium	5.03165	2.15e-06	0.697982	0.00971044	1	PUTM	intergenic
chr7:26442308:AAAAT	NA	R	D	0.69109	0.30891	DER18105	chr7	26538962	26539744	ENSG00000214870	AC004540.5	Medium	6.15798	1.55e-08	0.533491	7.02e-05	1	PUTM	intergenic
chr7:26438728	rs1238010	T	G	0.62397	0.37603	DER18108	chr7	26544171	26544407	ENSG00000214870	AC004540.5	Uncharacterised	6.18703	1.35e-08	0.795443	6.15e-05	1	PUTM	intergenic
chr7:26442474	rs1229669	A	T	0.65874	0.34126	DER18109	chr7	26564629	26565043	ENSG00000122548	KIAA0087	Uncharacterised	7.19843	1.15e-10	0.934756	5.2e-07	1	PUTM	intergenic
chr1:121321948	rs28366816	A	C	0.64219	0.35781	DER1825	chr1	121369812	121370107	ENSG00000224857	AL592494.1	Low	4.86946	4.19e-06	0.426234	0.00128336	1	PUTM	intergenic
chr1:121164607	rs6683357	A	G	0.63084	0.36916	DER1826	chr1	121370184	121370523	ENSG00000224857	AL592494.1	Low	4.8464	4.61e-06	0.724126	0.00141002	1	PUTM	intergenic
chr7:36851967	rs17170736	G	A	0.83582	0.16418	DER18260	chr7	36549077	36549284	ENSG00000136250	AOAH	Medium	4.84832	4.57e-06	0.586023	0.0216171	1	PUTM	intergenic
chr7:36852368:CT_C	NA	R	D	0.83581	0.16419	DER18260	chr7	36549077	36549284	ENSG00000136250	AOAH	Medium	4.84832	4.57e-06	0.586023	0.0216171	1	PUTM	intergenic
chr7:50518392	rs935795	T	C	0.66546	0.33454	DER18381	chr7	50518405	50519325	ENSG00000132436	FIGNL1	Medium	-5.19854	1.07e-06	-0.239663	0.00521797	1	PUTM	intronic
chr1:121350213	rs12723851	G	A	0.67935	0.32065	DER1851	chr1	121381610	121382073	ENSG00000224857	AL592494.1	Low	6.15603	1.56e-08	0.792363	4.51e-06	1	PUTM	intergenic
chr7:63816492	rs13247763	C	G	0.76636	0.23364	DER18497	chr7	63810142	63810324	ENSG00000234444	ZNF736	Medium	-5.92617	4.43e-08	-0.688676	0.000164211	1	PUTM	exonic
chr7:64356390	rs6957266	C	A	0.52053	0.47947	DER18529	chr7	64313850	64314482	ENSG00000182722	SEPHS1P1	Medium	-6.4383	4.24e-09	-0.390158	1.74e-05	1	PUTM	intergenic
chr7:63991258	rs57297484	T	A	0.73163	0.26837	DER18526	chr7	63979814	63982878	ENSG00000173041	ZNF680	High	5.27957	7.56e-07	0.141353	0.0030799	1	PUTM	exonic;intergenic
chr7:64520961	rs12533038	C	A	0.66863	0.33137	DER18557	chr7	64981250	64981517	ENSG00000226767	RP11-328P23.3	Low	-6.14473	1.64e-08	-0.829511	5.42e-05	1	PUTM	intergenic
chr12:4353656	rs12582425	A	G	0.61568	0.38432	DER30437	chr12	5115258	5115704	ENSG00000256790	RP11-429A20.3	Uncharacterised	4.75024	6.81e-06	0.260982	0.03406	1	PUTM	intronic
chr7:64329832:G_GT	NA	R	I	0.91009	0.08991	DER18573	chr7	65047863	65048014	ENSG00000235421	RP11-667F9.1	Low	4.87709	4.07e-06	1.50765	0.0131384	1	PUTM	intergenic
chr12:3411128	rs56266080	A	C	0.54857	0.45143	DER30349	chr12	3411870	3412348	ENSG00000250770	RP5-1063M23.1	Low_with_Junction	5.08175	1.74e-06	0.496095	0.00884136	1	PUTM	intronic
chr7:66924045	rs10231628	A	G	0.70832	0.29168	DER18606	chr7	66793354	66794089	ENSG00000106610	STAG3L4	Uncharacterised	5.00592	2.39e-06	0.369182	0.0159006	1	PUTM	intronic
chr11:130765485	rs6590529	A	G	0.61811	0.38189	DER30293	chr11	130743061	130748444	ENSG00000120451	SNX19	High	-8.64958	8.93e-14	-0.165625	4.26e-10	1	PUTM	exonic;intergenic
chr11:119957453	rs20494	G	A	0.64991	0.35009	DER30146	chr11	119885625	119886029	ENSG00000255216	RP11-831A10.1	Medium	4.74356	6.99e-06	0.49177	0.0310754	1	PUTM	intergenic
chr11:119972448	rs1073636	T	A	0.54462	0.45538	DER30148	chr11	119947925	119948407	ENSG00000137699	TRIM29	Low	-4.68315	8.91e-06	-0.553583	0.0391492	1	PUTM	intergenic
chr7:86186533	rs781028	T	C	0.88984	0.11016	DER18887	chr7	86115016	86115522	ENSG00000198822	GRM3	Uncharacterised	4.85889	4.38e-06	0.711942	0.021484	1	PUTM	intergenic
chr3:119114927	rs56008261	C	T	0.54104	0.45896	DER9376	chr3	119140855	119141088	ENSG00000031081	ARHGAP31	Medium	-4.93966	3.14e-06	-0.487759	0.0153531	1	PUTM	intergenic
chr3:119115556	rs6776377	C	T	0.54104	0.45896	DER9376	chr3	119140855	119141088	ENSG00000031081	ARHGAP31	Medium	-4.93966	3.14e-06	-0.487759	0.0153531	1	PUTM	intergenic
chr3:119115567	rs6787836	G	A	0.54104	0.45896	DER9376	chr3	119140855	119141088	ENSG00000031081	ARHGAP31	Medium	-4.93966	3.14e-06	-0.487759	0.0153531	1	PUTM	intergenic
chr3:119116931	rs6769668	T	C	0.54104	0.45896	DER9376	chr3	119140855	119141088	ENSG00000031081	ARHGAP31	Medium	-4.93966	3.14e-06	-0.487759	0.0153531	1	PUTM	intergenic
chr3:119125822	rs11922594	C	T	0.54104	0.45896	DER9376	chr3	119140855	119141088	ENSG00000031081	ARHGAP31	Medium	-4.93966	3.14e-06	-0.487759	0.0153531	1	PUTM	intergenic
chr3:119130360	rs4687853	G	A	0.54104	0.45896	DER9376	chr3	119140855	119141088	ENSG00000031081	ARHGAP31	Medium	-4.93966	3.14e-06	-0.487759	0.0153531	1	PUTM	intergenic
chr3:129260532:C_CT	NA	R	I	0.92874	0.07126	DER9557	chr3	129093544	129094346	ENSG00000244932	RP11-529F4.1	Uncharacterised	4.73935	7.11e-06	0.521663	0.0244743	1	PUTM	intergenic
chr1:54440345	rs12144251	A	C	0.73506	0.26494	DER814	chr1	54382296	54382495	ENSG00000211452	DIO1	High	5.1179	1.5e-06	0.515871	0.00674773	1	PUTM	exonic
chr7:96722648	rs11980904	T	C	0.5338	0.4662	DER19070	chr7	96593707	96594466	ENSG00000231764	DLX6-AS1	Medium	4.97618	2.7e-06	0.409218	0.0119419	1	PUTM	exonic
chr3:53130913	rs7640294	A	C	0.58371	0.41629	DER7929	chr3	53101834	53101950	ENSG00000242142	SERBP1P3	Medium	5.43881	3.81e-07	0.712643	0.00128905	1	PUTM	intronic
chr1:48795107	rs6700461	T	A	0.52264	0.47736	DER791	chr1	48724854	48725472	ENSG00000117834	SLC5A9	Uncharacterised	6.7074	1.2e-09	0.391938	3.96e-06	1	PUTM	intergenic
chr3:65220481	rs1109195	A	G	0.77622	0.22378	DER8032	chr3	65008277	65008463	ENSG00000241684	ADAMTS9-AS2	Uncharacterised	-4.69209	8.6e-06	-0.630882	0.0469797	1	PUTM	intronic
chr1:46891925	rs55852959	G	C	0.62147	0.37853	DER779	chr1	46885526	46886181	ENSG00000117480	FAAH	Uncharacterised	-5.96689	3.68e-08	-0.435855	0.000141788	1	PUTM	intergenic
chr11:75392952	rs591741	G	A	0.55965	0.44035	DER29495	chr11	74695295	74695495	ENSG00000162139	NEU3	Medium	-4.85616	4.43e-06	-0.507992	0.015202	1	PUTM	intergenic
chr1:121252060	rs1853731	T	A	0.44182	0.44182	DER1921	chr1	121414900	121416225	ENSG00000224857	AL592494.1	Low	-5.59336	1.94e-07	-0.496001	4.82e-05	1	PUTM	intergenic
chr3:14741496	rs67544511	C	T	0.76711	0.23289	DER7426	chr3	14713058	14714460	ENSG00000154781	CCDC174	High	5.26979	7.88e-07	0.185098	0.00365953	1	PUTM	exonic;intergenic
chr11:47913945	rs34614231	G	C	0.57739	0.42261	DER29165	chr11	47637398	47637542	ENSG00000223187	Y_RNA	Medium	7.90717	3.6e-12	0.980103	1.32e-08	1	PUTM	intergenic
chr11:65560620	rs642803	C	T	0.51493	0.48507	DER29327	chr11	65505809	65506637	ENSG00000255557	RP11-770G2.2	Uncharacterised	4.61387	1.17e-05	0.276265	0.0349061	1	PUTM	intergenic
chr3:2139046:CG_C	NA	R	D	0.51666	0.48334	DER7325	chr3	2139374	2139575	ENSG00000144619	CNTN4	High	-5.72907	1.07e-07	-0.621404	0.000888034	1	PUTM	intergenic
chr11:57347525	rs489858	C	A	0.76069	0.23931	DER29229	chr11	57292765	57293092	ENSG00000134809	TIMM10	Medium	-7.38961	4.55e-11	-0.680623	2.35e-07	1	PUTM	intergenic
chr1:121252060	rs1853731	T	A	0.44182	0.44182	DER1940	chr1	121424231	121425508	ENSG00000224857	AL592494.1	Low	-4.9172	3.45e-06	-0.397792	0.000810415	1	PUTM	intergenic
chr11:47475189	rs35184771	G	T	0.57066	0.42934	DER29156	chr11	47616032	47616963	ENSG00000172247	C1QTNF4	High	7.39315	4.47e-11	0.353805	1.61e-07	1	PUTM	exonic;intergenic
chr11:33482842	rs2615915	A	G	0.54799	0.45201	DER29046	chr11	33489128	33489356	ENSG00000255207	RP1-305G21.1	Uncharacterised	-4.85148	4.51e-06	-0.502178	0.0208523	1	PUTM	intronic
chr7:129205768	rs1665111	C	T	0.5883	0.4117	DER19400	chr7	129246133	129247013	ENSG00000122574	WIPF3	High	-5.1809	1.15e-06	-0.263523	0.00494424	1	PUTM	exonic
chr1:39535259	rs34426883	C	T	0.88057	0.11943	DER692	chr1	39472767	39473310	ENSG00000174574	AKIRIN1	Medium	-5.26539	8.03e-07	-0.378926	0.00314257	1	PUTM	intergenic
chr2:218602097	rs10172407	T	G	0.9191	0.0809	DER7021	chr2	217941683	217941974	ENSG00000259855	RP11-574O16.1	Uncharacterised	5.17109	1.2e-06	0.964104	0.0051175	1	PUTM	intergenic
chr11:697890	rs56394618	T	C	0.56343	0.43657	DER28756	chr11	642915	643196	ENSG00000177030	DEAF1	Low_with_Junction	5.34484	5.72e-07	0.529525	0.00265819	1	PUTM	intergenic
chr11:698807	rs4963166	C	T	0.56343	0.43657	DER28756	chr11	642915	643196	ENSG00000177030	DEAF1	Low_with_Junction	5.34484	5.72e-07	0.529525	0.00265819	1	PUTM	intergenic
chr7:141435436	rs12533304	T	C	0.52005	0.47995	DER19538	chr7	141492143	141492738	ENSG00000127366	TAS2R5	Medium	7.28756	7.47e-11	0.374032	2.62e-07	1	PUTM	intergenic
chr10:123688152	rs10887024	A	T	0.73138	0.26862	DER28602	chr10	123715657	123716580	ENSG00000107672	NSMCE4A	Medium	9.29692	3.44e-15	1.0238	1.76e-11	1	PUTM	exonic;intergenic
chr2:216214492	rs10498036	G	T	0.64179	0.35821	DER6797	chr2	216216485	216216950	ENSG00000115414	FN1	High	-5.58135	2.05e-07	-0.362637	0.000943663	1	PUTM	intergenic
chr2:216216338	rs12477163	G	A	0.64179	0.35821	DER6797	chr2	216216485	216216950	ENSG00000115414	FN1	High	-5.58135	2.05e-07	-0.362637	0.000943663	1	PUTM	intergenic
chr2:216216359	rs12477166	G	A	0.64179	0.35821	DER6797	chr2	216216485	216216950	ENSG00000115414	FN1	High	-5.58135	2.05e-07	-0.362637	0.000943663	1	PUTM	intergenic
chr2:216217639	rs7604984	A	G	0.64179	0.35821	DER6797	chr2	216216485	216216950	ENSG00000115414	FN1	High	-5.58135	2.05e-07	-0.362637	0.000943663	1	PUTM	intergenic
chr2:197007326	rs4563244	C	T	0.6033	0.3967	DER6557	chr2	196987595	196987727	ENSG00000081320	STK17B	Uncharacterised	-4.89585	3.76e-06	-0.654432	0.0130364	1	PUTM	intergenic
chr2:216207875	rs2177735	A	G	0.64018	0.35982	DER6798	chr2	216217327	216217951	ENSG00000138363	ATIC	Medium	-8.22583	7.41e-13	-0.473709	3.41e-09	1	PUTM	intergenic
chr7:150200185	rs7796182	C	T	0.8507	0.1493	DER19695	chr7	149647531	149648746	ENSG00000224016	RP11-728K20.1	Uncharacterised	-4.67353	9.26e-06	-0.311148	0.0469165	1	PUTM	intergenic
chr2:207679044:T_TG	NA	R	I	0.88208	0.11792	DER6711	chr2	207736204	207737112	ENSG00000229321	AC008269.2	Medium	5.7396	1.02e-07	0.330107	0.000449957	1	PUTM	intergenic
chr2:207744948	rs4675642	C	A	0.59699	0.40301	DER6711	chr2	207736204	207737112	ENSG00000229321	AC008269.2	Medium	4.77864	6.13e-06	0.184691	0.0270702	2	PUTM	intergenic
chr2:201092209:TA_T	NA	D	R	0.93672	0.06328	DER6599	chr2	200623175	200623350	ENSG00000226124	AC073043.2	Medium	-4.62331	1.13e-05	-1.03246	0.0342453	1	PUTM	intergenic
chr2:200607333	rs11695675	A	G	0.72759	0.27241	DER6591	chr2	200526904	200528002	ENSG00000213938	SEPHS1P6	Medium	5.55542	2.3e-07	0.280453	0.000689132	1	PUTM	intergenic
chr1:205774897	rs823075	C	T	0.60263	0.39737	DER2837	chr1	205788747	205789415	ENSG00000133065	SLC41A1	Low	-9.80263	2.68e-16	-1.0962	9.03e-13	1	PUTM	intergenic
chr2:177480681	rs1448524	C	A	0.64909	0.35091	DER6225	chr2	176868388	176868631	ENSG00000144320	KIAA1715	Medium	-5.07938	1.76e-06	-0.574362	0.00773207	1	PUTM	intergenic
chr1:205799987	rs1772143	T	A	0.60078	0.39922	DER2838	chr1	205824713	205825352	ENSG00000162877	PM20D1	Uncharacterised	-12.299	1e-21	-2.10329	3.34e-18	1	PUTM	intergenic
chr10:96943523	rs78434450	G	A	0.92268	0.07732	DER28338	chr10	96867829	96868282	ENSG00000231829	RP11-310E22.5	Low	5.2306	9.31e-07	1.27329	0.00439407	1	PUTM	intergenic
chr1:35198566	rs2064886	A	G	0.59601	0.40399	DER590	chr1	35174549	35175055	ENSG00000163866	SMIM12	Medium	4.58914	1.29e-05	0.667083	0.0416585	1	PUTM	intergenic
chr10:82183505	rs7898558	G	T	0.81343	0.18657	DER28139	chr10	82195943	82196867	ENSG00000122378	FAM213A	Medium	5.10914	1.55e-06	0.241726	0.00831681	1	PUTM	exonic
chr10:96943523	rs78434450	G	A	0.92268	0.07732	DER28340	chr10	96868927	96870265	ENSG00000231829	RP11-310E22.5	Uncharacterised	6.01325	2.99e-08	1.29271	0.000141082	1	PUTM	intergenic
chr2:114444324	rs55740782	C	T	0.67166	0.32834	DER5344	chr2	114326934	114327414	ENSG00000225398	RP11-395L14.5	Uncharacterised	-5.88418	5.35e-08	-0.745971	0.000222284	1	PUTM	intergenic
chr2:114448217	rs1597245	G	C	0.67164	0.32836	DER5344	chr2	114326934	114327414	ENSG00000225398	RP11-395L14.5	Uncharacterised	-5.88418	5.35e-08	-0.745971	0.000222284	1	PUTM	intergenic
chr2:114448296	rs1597246	G	A	0.67164	0.32836	DER5344	chr2	114326934	114327414	ENSG00000225398	RP11-395L14.5	Uncharacterised	-5.88418	5.35e-08	-0.745971	0.000222284	1	PUTM	intergenic
chr2:114449695	rs4849260	T	C	0.67164	0.32836	DER5344	chr2	114326934	114327414	ENSG00000225398	RP11-395L14.5	Uncharacterised	-5.88418	5.35e-08	-0.745971	0.000222284	1	PUTM	intergenic
chr2:114450028	rs4849261	G	A	0.67164	0.32836	DER5344	chr2	114326934	114327414	ENSG00000225398	RP11-395L14.5	Uncharacterised	-5.88418	5.35e-08	-0.745971	0.000222284	1	PUTM	intergenic
chr2:97096513	rs76142129	C	T	0.90411	0.09589	DER5032	chr2	96504301	96504515	ENSG00000174501	ANKRD36C	Uncharacterised	4.58276	1.33e-05	1.03852	0.0169316	1	PUTM	intronic
chr2:86153447	rs2008559	A	G	0.62364	0.37636	DER4713	chr2	86148268	86149145	ENSG00000232504	AC105053.4	Uncharacterised	5.69299	1.25e-07	0.358311	0.000506431	1	PUTM	intergenic
chr1:121338964	rs28822785	C	T	0.66735	0.33265	DER2032	chr1	121478893	121479165	ENSG00000224857	AL592494.1	Low	8.11964	1.26e-12	0.624263	2e-10	1	PUTM	intergenic
chr1:121350213	rs12723851	G	A	0.67935	0.32065	DER2031	chr1	121478583	121478730	ENSG00000224857	AL592494.1	Low	6.61389	1.86e-09	1.11363	2.96e-07	1	PUTM	intergenic
chr2:73641853	rs7564890	T	C	0.76863	0.23137	DER4554	chr2	73949171	73949724	ENSG00000144034	TPRKB	Uncharacterised	-4.80351	5.49e-06	-0.452044	0.0158497	1	PUTM	intergenic
chr2:74325723	rs114751782	C	T	0.79251	0.20749	DER4608	chr2	74928086	74929308	ENSG00000135622	SEMA4F	Low_with_Junction	5.40162	4.48e-07	0.305805	0.00176503	1	PUTM	intergenic
chr2:77222206	rs1446722	A	G	0.62295	0.37705	DER4644	chr2	78196081	78196605	ENSG00000233605	AC073628.1	Uncharacterised	-4.91915	3.42e-06	-0.6293	0.0183573	1	PUTM	intergenic
chr2:77222207	rs1446723	G	A	0.62295	0.37705	DER4644	chr2	78196081	78196605	ENSG00000233605	AC073628.1	Uncharacterised	-4.91915	3.42e-06	-0.6293	0.0183573	1	PUTM	intergenic
chr2:77222207:G_GA	NA	R	I	0.62295	0.37705	DER4644	chr2	78196081	78196605	ENSG00000233605	AC073628.1	Uncharacterised	-4.91915	3.42e-06	-0.6293	0.0183573	1	PUTM	intergenic
chr8:8699161	rs4841055	G	A	0.59387	0.40613	DER20258	chr8	8004841	8006034	ENSG00000249188	RP11-556O5.1	Uncharacterised	4.70514	8.16e-06	0.246429	0.0279844	1	PUTM	intronic
chr10:80932860	rs77969702	G	A	0.90964	0.09036	DER27996	chr10	80624419	80624631	ENSG00000224596	ZMIZ1-AS1	Uncharacterised	4.68065	9e-06	0.966974	0.0334863	1	PUTM	intergenic
chr2:73806198:A_AT	NA	R	I	0.84111	0.15889	DER4540	chr2	73854775	73855659	ENSG00000144035	NAT8	Uncharacterised	-5.0981	1.63e-06	-0.418255	0.00461984	1	PUTM	intergenic
chr2:71560879:TG_T	NA	D	R	0.82687	0.17313	DER4506	chr2	71673765	71674070	ENSG00000135636	DYSF	Uncharacterised	4.82091	5.11e-06	0.761657	0.0252685	1	PUTM	intergenic
chr1:121321948	rs28366816	A	C	0.64219	0.35781	DER2038	chr1	121482148	121482476	ENSG00000224857	AL592494.1	Low	7.61553	1.51e-11	0.892347	2.37e-09	1	PUTM	intergenic
chr1:121323189	rs28369619	T	C	0.65011	0.34989	DER2041	chr1	121483257	121483463	ENSG00000224857	AL592494.1	Low	7.57949	1.8e-11	1.06759	2.83e-09	1	PUTM	intergenic
chr1:121321948	rs28366816	A	C	0.64219	0.35781	DER2042	chr1	121483725	121483948	ENSG00000224857	AL592494.1	Low	8.78752	4.47e-14	1.11454	7.02e-12	1	PUTM	intergenic
chr2:54224123	rs55940356	C	T	0.90275	0.09725	DER4261	chr2	54310393	54310825	ENSG00000239235	AC008280.5	Medium	5.34685	5.67e-07	0.750483	0.00293625	1	PUTM	intronic
chr10:65122787	rs9629895	C	A	0.83431	0.16569	DER27707	chr10	65260612	65260765	ENSG00000224412	RP11-351O1.3	Low	-4.71418	7.87e-06	-0.488771	0.0302284	1	PUTM	intronic
chr8:9113076	rs4841113	C	G	0.66782	0.33218	DER20358	chr8	8817608	8818055	ENSG00000233609	RP11-62H7.2	Medium	5.46745	3.37e-07	0.551883	0.00216034	1	PUTM	intergenic
chr10:60021261:ACT_A	NA	R	D	0.81952	0.18048	DER27666	chr10	60050109	60051242	ENSG00000122873	CISD1	Medium	6.41885	4.64e-09	0.277248	2.36e-05	1	PUTM	intergenic
chr22:50697119	rs742184	C	T	0.71268	0.28732	DER42298	chr22	50638050	50638712	ENSG00000170638	TRABD	High	4.7658	6.39e-06	0.239635	0.031668	1	PUTM	exonic;intronic
chr22:46621994	rs5767743	T	C	0.78735	0.21265	DER42237	chr22	46647387	46647628	ENSG00000205643	CDPF1	Medium	4.8745	4.11e-06	0.56257	0.0229458	1	PUTM	intergenic
chr22:30929240	rs5997676	C	T	0.75633	0.24367	DER42072	chr22	30918879	30919458	ENSG00000214491	SEC14L6	Medium	4.64666	1.03e-05	0.355824	0.0420512	1	PUTM	exonic
chr8:63218608:T_TTC	NA	I	R	0.62164	0.37836	DER20877	chr8	63114245	63114485	ENSG00000185942	NKAIN3	Uncharacterised	-6.01703	2.94e-08	-0.746079	0.000151726	1	PUTM	intronic
chr8:63192547	rs10808722	C	T	0.55193	0.44807	DER20881	chr8	63121949	63122953	ENSG00000185942	NKAIN3	Uncharacterised	-7.76123	7.39e-12	-0.859002	3.8e-08	1	PUTM	intronic
chr22:23494904	rs2301555	G	T	0.47751	0.47751	DER41950	chr22	23507515	23507757	ENSG00000100228	RAB36	Medium	-5.6912	1.26e-07	-0.608542	0.000487949	1	PUTM	intergenic
chr22:25893871	rs61162293	G	A	0.93365	0.06635	DER41977	chr22	25927711	25928240	ENSG00000265978	AL008721.1	Medium	5.10323	1.59e-06	0.794162	0.00731306	1	PUTM	intergenic
chr22:25889157	rs11090398	T	C	0.94764	0.05236	DER41976	chr22	25921762	25922211	ENSG00000100058	CRYBB2P1	Medium	6.13637	1.71e-08	1.42128	7.79e-05	1	PUTM	intergenic
chr22:25829256	rs11090392	G	A	0.92822	0.07178	DER41978	chr22	25930931	25931287	ENSG00000265978	AL008721.1	Uncharacterised	6.30232	7.96e-09	1.26652	3.66e-05	1	PUTM	intergenic
chr22:25895362	rs9624843	C	T	0.94074	0.05926	DER41982	chr22	25951706	25952052	ENSG00000234884	CTA-407F11.8	Uncharacterised	5.39761	4.56e-07	1.09326	0.00210553	1	PUTM	intergenic
chr22:25305043	rs12627975	C	T	0.92949	0.07051	DER41982	chr22	25951706	25952052	ENSG00000234884	CTA-407F11.8	Uncharacterised	4.85893	4.43e-06	0.853733	0.020471	2	PUTM	intergenic
chr10:30479639	rs533838	C	A	0.77501	0.22499	DER27269	chr10	30492433	30492835	ENSG00000165757	KIAA1462	High	8.38103	3.42e-13	1.0709	2.17e-09	1	PUTM	intergenic
chr8:63219010	rs4738952	A	T	0.6053	0.3947	DER20886	chr8	63135647	63136091	ENSG00000185942	NKAIN3	Low	-8.49809	1.91e-13	-0.937191	9.73e-10	1	PUTM	intronic
chr10:27616001	rs567331	A	G	0.536	0.464	DER27250	chr10	27587447	27587674	ENSG00000238021	ARMC4P1	Uncharacterised	-5.09277	1.66e-06	-0.732385	0.00975803	1	PUTM	intergenic
chr2:47323152	rs76447384	C	A	0.87221	0.12779	DER4187	chr2	46872864	46873211	ENSG00000119878	CRIPT	Uncharacterised	4.7476	6.88e-06	0.768993	0.037651	1	PUTM	intergenic
chr22:17554656	rs5748851	T	C	0.89552	0.10448	DER41893	chr22	17539443	17540915	ENSG00000237438	CECR7	Medium	-8.60833	1.1e-13	-0.803945	4.47e-10	1	PUTM	exonic;intronic
chr22:17494000	rs4819941	C	T	0.75682	0.24318	DER41893	chr22	17539443	17540915	ENSG00000237438	CECR7	Medium	-6.13376	1.77e-08	-0.432908	7.21e-05	2	PUTM	exonic;intronic
chr21:47580600	rs56310297	G	A	0.87979	0.12021	DER41839	chr21	47576221	47577040	ENSG00000160282	FTCD	Medium	8.85282	3.22e-14	1.03321	1.48e-10	1	PUTM	intergenic
chr8:66538154	rs6472214	G	A	0.60838	0.39162	DER20931	chr8	66509287	66511115	ENSG00000104442	ARMC1	Medium	7.32268	6.3e-11	0.301326	2.37e-07	1	PUTM	intergenic
chr21:33496135	rs76899288	G	A	0.88995	0.11005	DER41680	chr21	33911441	33911977	ENSG00000252045	SNORA33	Uncharacterised	5.40314	4.45e-07	0.603245	0.00221299	1	PUTM	intergenic
chr2:45187943	rs10202306	A	T	0.47725	0.47725	DER4165	chr2	45174423	45174829	ENSG00000138083	SIX3	Medium	5.03192	2.15e-06	0.443462	0.0117296	1	PUTM	intergenic
chr20:62910548	rs75501408	C	A	0.93688	0.06312	DER41352	chr20	62956676	62957364	ENSG00000149656	LINC00266-1	Uncharacterised	6.36295	6.02e-09	1.03859	1.76e-05	1	PUTM	intergenic
chr20:59737588	rs6071519	C	T	0.77985	0.22015	DER41305	chr20	59735018	59735175	ENSG00000125818	PSMF1	High	-8.96954	1.79e-14	-1.37657	1.05e-10	1	PUTM	intergenic
chr20:5172751	rs2295510	C	T	0.5448	0.4552	DER40883	chr20	5204050	5204697	ENSG00000101290	CDS2	Uncharacterised	4.98078	2.65e-06	0.275625	0.015866	1	PUTM	intergenic
chr20:5183353	rs6053197	G	T	0.59997	0.40003	DER40884	chr20	5205400	5205527	ENSG00000101290	CDS2	Uncharacterised	4.90588	3.61e-06	0.535411	0.0215864	1	PUTM	intergenic
chr20:21217433	rs151149303	G	A	0.94897	0.05103	DER41005	chr20	21487485	21487830	ENSG00000125820	NKX2-2	Medium	4.60611	1.21e-05	1.05496	0.0367837	1	PUTM	intergenic
chr20:62910548	rs75501408	C	A	0.93688	0.06312	DER41351	chr20	62955364	62956222	ENSG00000149656	LINC00266-1	Uncharacterised	6.77217	8.83e-10	1.32369	2.58e-06	1	PUTM	intergenic
chr20:62866452	rs148313708	C	T	0.93818	0.06182	DER41351	chr20	62955364	62956222	ENSG00000149656	LINC00266-1	Uncharacterised	6.07533	2.31e-08	1.11807	6.75e-05	2	PUTM	intergenic
chr20:5181239	rs7344100	G	A	0.64559	0.35441	DER40879	chr20	5200230	5200887	ENSG00000101290	CDS2	Uncharacterised	5.48767	3.08e-07	0.315063	0.0018482	1	PUTM	intergenic
chr20:5174039	rs6053188	C	T	0.50852	0.49148	DER40882	chr20	5203404	5203951	ENSG00000101290	CDS2	Uncharacterised	5.02398	2.22e-06	0.281741	0.0132679	1	PUTM	intergenic
chr19:59083594	rs735278	T	A	0.8041	0.1959	DER40728	chr19	59115829	59116527	ENSG00000213753	RPL23AP79	Medium	6.17851	1.41e-08	0.498606	3.31e-05	1	PUTM	intergenic
chr19:37329029:CAT_C	NA	R	D	0.67011	0.32989	DER40260	chr19	38224904	38225118	ENSG00000189144	ZNF573	Medium	5.18391	1.13e-06	0.582157	0.00432577	1	PUTM	intergenic
chr19:37750719	rs7259618	G	A	0.85138	0.14862	DER40238	chr19	37798048	37798571	ENSG00000181666	HKR1	Uncharacterised	-4.74768	6.88e-06	-0.429827	0.027201	1	PUTM	intergenic
chr10:5865257	rs72772400	T	C	0.80199	0.19801	DER26764	chr10	6816321	6816750	ENSG00000238266	LINC00707	Low_with_Junction	5.16236	1.24e-06	0.8619	0.00760676	1	PUTM	exonic;intronic
chr9:131905854	rs3118634	G	A	0.92537	0.07463	DER26629	chr9	131930468	131930596	ENSG00000268707	RP11-247A12.7	Medium	-5.66911	1.39e-07	-1.31025	0.000527805	1	PUTM	intergenic
chr9:131909736	rs2480452	C	T	0.92537	0.07463	DER26629	chr9	131930468	131930596	ENSG00000268707	RP11-247A12.7	Medium	-5.66911	1.39e-07	-1.31025	0.000527805	1	PUTM	intergenic
chr9:100655779	rs10984212	G	C	0.64569	0.35431	DER26336	chr9	100657031	100658033	ENSG00000136932	C9orf156	Uncharacterised	7.22117	1.03e-10	0.436479	4.55e-07	1	PUTM	intergenic
chr9:100655780	rs13301569	A	C	0.64569	0.35431	DER26336	chr9	100657031	100658033	ENSG00000136932	C9orf156	Uncharacterised	7.22117	1.03e-10	0.436479	4.55e-07	1	PUTM	intergenic
chr9:115778088	rs13283482	A	T	0.89278	0.10722	DER26469	chr9	115743489	115743758	ENSG00000228623	ZNF883	Low	6.10865	1.94e-08	1.25244	9.37e-05	1	PUTM	intronic
chr9:100631986	rs6478450	C	T	0.63551	0.36449	DER26334	chr9	100655198	100655937	ENSG00000136932	C9orf156	Uncharacterised	5.01482	2.3e-06	0.315207	0.0101723	1	PUTM	intergenic
chr19:36872912	rs56396909	T	C	0.8095	0.1905	DER40093	chr19	36760530	36761508	ENSG00000196357	ZNF565	Uncharacterised	-5.3076	6.71e-07	-0.524425	0.00283442	1	PUTM	intergenic
chr8:110327414:A_AT	NA	R	I	0.59377	0.40623	DER21568	chr8	110237212	110238172	ENSG00000120526	NUDCD1	Uncharacterised	6.59885	2e-09	0.433381	8.06e-06	1	PUTM	intergenic
chr9:100098621	rs4381065	G	A	0.62025	0.37975	DER26315	chr9	99882169	99882532	ENSG00000213612	FAM220CP	Medium	5.58421	2.02e-07	0.575025	0.000630592	1	PUTM	intergenic
chr19:36469497	rs909137	C	T	0.60565	0.39435	DER40081	chr19	36750865	36751229	ENSG00000196357	ZNF565	Low	-4.69201	8.6e-06	-0.428865	0.0365985	1	PUTM	intergenic
chr9:100098621	rs4381065	G	A	0.62025	0.37975	DER26309	chr9	99874471	99874966	ENSG00000213612	FAM220CP	Uncharacterised	7.88696	3.97e-12	1.04591	1.24e-08	1	PUTM	intergenic
chr9:100107635	rs10435867	C	T	0.39888	0.39888	DER26313	chr9	99880573	99881118	ENSG00000213612	FAM220CP	Medium	6.00913	3.04e-08	0.578919	9.48e-05	1	PUTM	intergenic
chr9:3177272:TC_T	NA	R	D	0.41884	0.41884	DER22120	chr9	3146055	3146576	ENSG00000236511	RP11-32F11.2	Low	-6.66885	1.44e-09	-0.598983	8.62e-06	1	PUTM	intergenic
chr9:79109205	rs28831475	A	G	0.8716	0.1284	DER26049	chr9	79131521	79131639	ENSG00000086061	DNAJA1	High	5.04327	2.05e-06	0.960481	0.0120153	1	PUTM	exonic
chr9:88009912	rs1867956	G	A	0.61082	0.38918	DER26124	chr9	87985090	87985573	ENSG00000227412	STK33P1	Low	4.95807	2.91e-06	0.413482	0.0113686	1	PUTM	exonic;intergenic
chr18:72256641	rs28534519	G	T	0.89156	0.10844	DER39463	chr18	72258325	72259991	ENSG00000264247	RP11-231E4.4	Medium	-6.55641	2.44e-09	-0.639685	1.16e-05	1	PUTM	exonic;intergenic
chr9:15155381	rs2761135	T	C	0.74808	0.25192	DER22237	chr9	15170240	15171291	ENSG00000155158	TTC39B	Medium	-5.44529	3.77e-07	-2.29903	0.00205718	2	PUTM	exonic
chr9:32457189	rs10970987	T	C	0.90825	0.09175	DER22440	chr9	32453937	32454695	ENSG00000107201	DDX58	High	-6.19204	1.32e-08	-0.658677	8.15e-05	1	PUTM	exonic
chr9:32457189	rs10970987	T	C	0.90825	0.09175	DER22438	chr9	32451459	32451945	ENSG00000122729	ACO1	Medium	-5.97985	3.48e-08	-0.822104	0.000214146	1	PUTM	exonic
chr18:55027212	rs1942964	T	G	0.4925	0.4925	DER39345	chr18	55042542	55042803	ENSG00000177511	ST8SIA3	Medium	-5.7232	1.1e-07	-0.718556	0.000527665	1	PUTM	intergenic
chr18:15071270	rs3878724	C	T	0.89372	0.10628	DER39011	chr18	15187244	15187526	ENSG00000265015	RP11-454P7.3	Uncharacterised	-4.44206	2.3e-05	-0.8035	0.0317465	1	PUTM	intergenic
chr17:74757144	rs62086795	G	A	0.94499	0.05501	DER38805	chr17	74783303	74783730	ENSG00000092931	MFSD11	Uncharacterised	6.06787	2.33e-08	0.975532	0.000117658	1	PUTM	intergenic
chr9:69173935	rs9413988	C	T	0.80971	0.19029	DER25716	chr9	70002295	70004117	ENSG00000224599	RP11-15J10.4	Low	-3.89955	0.000174655	-0.555207	0.00419171	1	PUTM	intergenic
chr9:35911833	rs13297831	C	G	0.61286	0.38714	DER22561	chr9	35914301	35914416	ENSG00000235387	RP11-327L3.1	Low_with_Junction	-7.6217	1.47e-11	-1.29305	5.43e-08	1	PUTM	intronic
chr17:48512374	rs2107574	G	C	0.56871	0.43129	DER38555	chr17	48562105	48563337	ENSG00000136444	RSAD1	High	-5.1322	1.41e-06	-0.131182	0.00539764	1	PUTM	exonic;intergenic
chr17:62213899	rs7224407	C	T	0.83199	0.16801	DER38654	chr17	62120289	62120735	ENSG00000178607	ERN1	Medium	-4.51112	1.76e-05	-0.56861	0.0404852	1	PUTM	exonic
chr17:44339746:TTC_T	NA	R	D	0.75486	0.24514	DER38474	chr17	44578803	44579329	ENSG00000266497	RP11-995C19.2	Medium	-6.80871	7.43e-10	-1.06015	3.93e-06	1	PUTM	intergenic
chr1:151117010	rs12089658	G	A	0.91791	0.08209	DER2309	chr1	151770495	151771003	ENSG00000269489	RP11-98D18.17	Medium	4.83505	4.83e-06	0.6317	0.0164911	1	PUTM	exonic;intergenic
chr1:151124171	rs61321900	T	C	0.9179	0.0821	DER2309	chr1	151770495	151771003	ENSG00000269489	RP11-98D18.17	Medium	4.83505	4.83e-06	0.6317	0.0164911	1	PUTM	exonic;intergenic
chr1:151135855	rs12097169	A	C	0.91791	0.08209	DER2309	chr1	151770495	151771003	ENSG00000269489	RP11-98D18.17	Medium	4.83505	4.83e-06	0.6317	0.0164911	1	PUTM	exonic;intergenic
chr9:69172277:CAG_C	NA	R	D	0.77683	0.22317	DER25410	chr9	69446541	69447683	ENSG00000155158	TTC39B	High	-3.24528	0.00159647	-0.29749	0.0159647	1	PUTM	intergenic
chr6:28382526	rs2108927	A	G	0.61154	0.38846	DER10070	chr6	28390008	28391617	ENSG00000187987	ZSCAN23	Low_with_Junction	-6.10125	8.32e-08	-0.281231	0.000358096	1	SNIG	intergenic
chr6:27938235	rs276362	A	C	0.73569	0.26431	DER10069	chr6	28389243	28389623	ENSG00000187987	ZSCAN23	Low	-5.13117	3.27e-06	-0.589894	0.0140634	1	SNIG	intergenic
chr6:28382526	rs2108927	A	G	0.61154	0.38846	DER10071	chr6	28392120	28392632	ENSG00000187987	ZSCAN23	Low_with_Junction	-6.09471	8.53e-08	-0.462814	0.000366321	1	SNIG	intergenic
chr6:26696330	rs9348730	C	T	0.90516	0.09484	DER10043	chr6	26678996	26679636	ENSG00000261584	RP11-457M11.5	Uncharacterised	5.22528	2.31e-06	0.923625	0.0109679	1	SNIG	intronic
chr6:26696330	rs9348730	C	T	0.90516	0.09484	DER10042	chr6	26673917	26674771	ENSG00000146109	ABT1	Uncharacterised	6.59629	1.22e-08	0.933628	5.8e-05	1	SNIG	intergenic
chr6:25728235	rs35670731	C	T	0.73344	0.26656	DER10042	chr6	26673917	26674771	ENSG00000146109	ABT1	Uncharacterised	5.06973	4.22e-06	0.365084	0.0201353	2	SNIG	intergenic
chr6:42273063	rs9471840	C	T	0.88953	0.11047	DER10140	chr6	42172258	42172501	ENSG00000048544	MRPS10	Medium	5.02997	4.74e-06	0.77158	0.0206837	1	SNIG	intergenic
chr6:46131001	rs7748469	A	G	0.50627	0.49373	DER10177	chr6	46119683	46120381	ENSG00000001561	ENPP4	Uncharacterised	-5.18135	2.71e-06	-0.328949	0.0117024	1	SNIG	intergenic
chr6:71731161	rs2224084	T	C	0.78726	0.21274	DER10304	chr6	71848432	71850143	ENSG00000221345	U3	Uncharacterised	5.7955	2.69e-07	0.684268	0.00126925	1	SNIG	intergenic
chr6:81905605	rs58442261	T	A	0.68973	0.31027	DER10483	chr6	81100962	81101561	ENSG00000219547	RPL17P25	Uncharacterised	4.9228	7.01e-06	0.353439	0.0449477	1	SNIG	intergenic
chr6:112423810	rs2213842	G	A	0.54478	0.45522	DER10778	chr6	112421873	112426992	ENSG00000203778	FAM229B	High	4.92584	6.93e-06	0.160374	0.0251517	1	SNIG	exonic;intergenic
chr6:112424157	rs2227238	T	C	0.54478	0.45522	DER10778	chr6	112421873	112426992	ENSG00000203778	FAM229B	High	4.92584	6.93e-06	0.160374	0.0251517	1	SNIG	exonic;intergenic
chr6:112424565	rs4947166	C	T	0.54478	0.45522	DER10778	chr6	112421873	112426992	ENSG00000203778	FAM229B	High	4.92584	6.93e-06	0.160374	0.0251517	1	SNIG	exonic;intergenic
chr7:12119196	rs12536809	A	C	0.59701	0.40299	DER11252	chr7	12277157	12277258	ENSG00000106460	TMEM106B	Uncharacterised	-5.11302	3.49e-06	-0.607649	0.0271336	1	SNIG	exonic
chr7:31874277	rs6462307	T	C	0.6568	0.3432	DER11389	chr7	31035555	31036002	ENSG00000106128	GHRHR	Medium	4.88451	8.28e-06	0.367334	0.0351777	2	SNIG	intergenic
chr7:50510092	rs10232974	C	A	0.64179	0.35821	DER11528	chr7	50519969	50520613	ENSG00000132436	FIGNL1	Medium	-5.43955	1.04e-06	-0.373295	0.00507395	1	SNIG	intronic
chr7:50510269	rs10243511	A	G	0.64179	0.35821	DER11528	chr7	50519969	50520613	ENSG00000132436	FIGNL1	Medium	-5.43955	1.04e-06	-0.373295	0.00507395	1	SNIG	intronic
chr7:50512284	rs2305358	C	T	0.64179	0.35821	DER11528	chr7	50519969	50520613	ENSG00000132436	FIGNL1	Medium	-5.43955	1.04e-06	-0.373295	0.00507395	1	SNIG	intronic
chr7:50512857	rs10230307	T	C	0.64179	0.35821	DER11528	chr7	50519969	50520613	ENSG00000132436	FIGNL1	Medium	-5.43955	1.04e-06	-0.373295	0.00507395	1	SNIG	intronic
chr7:50512929	rs10230343	A	C	0.64179	0.35821	DER11528	chr7	50519969	50520613	ENSG00000132436	FIGNL1	Medium	-5.43955	1.04e-06	-0.373295	0.00507395	1	SNIG	intronic
chr7:50515557	rs10239496	T	C	0.64179	0.35821	DER11528	chr7	50519969	50520613	ENSG00000132436	FIGNL1	Medium	-5.43955	1.04e-06	-0.373295	0.00507395	1	SNIG	intronic
chr7:50518435:C_CA	NA	I	R	0.64179	0.35821	DER11528	chr7	50519969	50520613	ENSG00000132436	FIGNL1	Medium	-5.43955	1.04e-06	-0.373295	0.00507395	1	SNIG	intronic
chr7:50520688	rs4947954	G	T	0.64179	0.35821	DER11528	chr7	50519969	50520613	ENSG00000132436	FIGNL1	Medium	-5.43955	1.04e-06	-0.373295	0.00507395	1	SNIG	intronic
chr7:50522325	rs1451376	T	C	0.64179	0.35821	DER11528	chr7	50519969	50520613	ENSG00000132436	FIGNL1	Medium	-5.43955	1.04e-06	-0.373295	0.00507395	1	SNIG	intronic
chr7:50522421	rs4947980	A	G	0.64179	0.35821	DER11528	chr7	50519969	50520613	ENSG00000132436	FIGNL1	Medium	-5.43955	1.04e-06	-0.373295	0.00507395	1	SNIG	intronic
chr7:50522857	rs7790230	G	C	0.64179	0.35821	DER11528	chr7	50519969	50520613	ENSG00000132436	FIGNL1	Medium	-5.43955	1.04e-06	-0.373295	0.00507395	1	SNIG	intronic
chr7:118003074:A_AT	NA	R	I	0.67536	0.32464	DER12060	chr7	117792216	117792526	ENSG00000128534	NAA38	Low	-4.83538	9.62e-06	-0.899533	0.0357443	1	SNIG	intergenic
chr1:121350213	rs12723851	G	A	0.67935	0.32065	DER1247	chr1	121357787	121358131	ENSG00000224857	AL592494.1	Uncharacterised	6.79315	5.63e-09	1.20616	1.79e-06	1	SNIG	intergenic
chr1:121338964	rs28822785	C	T	0.66735	0.33265	DER1250	chr1	121359870	121359998	ENSG00000224857	AL592494.1	Low	5.56708	6.41e-07	0.986676	0.00020374	1	SNIG	intergenic
chr7:142497810	rs35750152	T	G	0.53167	0.46833	DER12321	chr7	142808174	142808449	ENSG00000197448	GSTK1	High	5.08246	3.91e-06	0.550791	0.0143538	1	SNIG	intergenic
chr7:153431181	rs2622184	T	C	0.93646	0.06354	DER12508	chr7	153471853	153472174	ENSG00000130226	DPP6	Uncharacterised	5.40607	1.17e-06	1.32333	0.00634176	1	SNIG	intergenic
chr7:155202344	rs10949775	C	T	0.55657	0.44343	DER12538	chr7	155187741	155189229	ENSG00000218672	AC008060.7	High	-5.23053	2.26e-06	-0.60707	0.013725	1	SNIG	exonic;intergenic
chr1:121350213	rs12723851	G	A	0.67935	0.32065	DER1258	chr1	121364011	121364836	ENSG00000224857	AL592494.1	Uncharacterised	4.57255	2.46e-05	0.607784	0.00768384	1	SNIG	intergenic
chr1:121347754	rs12750640	C	T	0.74039	0.25961	DER1302	chr1	121386230	121386360	ENSG00000224857	AL592494.1	Low	4.68661	1.64e-05	1.314	0.0046305	1	SNIG	intergenic
chr8:17117909	rs73200928	A	G	0.9425	0.0575	DER12957	chr8	17084279	17085305	ENSG00000198791	CNOT7	Medium	-4.99309	5.42e-06	-0.598349	0.0338418	1	SNIG	exonic
chr8:63234587	rs7827326	T	G	0.619	0.381	DER13263	chr8	63152566	63152779	ENSG00000185942	NKAIN3	Low	-5.05659	4.3e-06	-0.657266	0.02166	1	SNIG	intronic
chr8:66523884	rs13281981	C	T	0.57408	0.42592	DER13294	chr8	66505064	66505754	ENSG00000200714	Y_RNA	Medium	5.571	6.31e-07	0.371281	0.00238302	1	SNIG	intergenic
chr8:73725653	rs77307223	A	G	0.89416	0.10584	DER13333	chr8	73963347	73963928	ENSG00000253636	RP11-531A24.5	Medium	4.99762	5.33e-06	0.516391	0.0255887	1	SNIG	intergenic
chr8:71582366	rs34282253	G	A	0.55508	0.44492	DER13323	chr8	71767634	71767767	ENSG00000221947	XKR9	Low	5.1922	2.61e-06	0.842324	0.0125762	1	SNIG	intronic
chr1:121288913	rs11249430	C	G	0.44783	0.44783	DER1361	chr1	121414899	121416220	ENSG00000224857	AL592494.1	Uncharacterised	-4.64557	1.9e-05	-0.382745	0.00471368	1	SNIG	intergenic
chr8:101455017	rs80350247	C	T	0.92904	0.07096	DER13688	chr8	101927146	101927587	ENSG00000260368	RP11-521I2.3	Medium	5.07907	3.96e-06	0.926655	0.0152226	1	SNIG	intergenic
chr1:121264079	rs9728991	G	A	0.44521	0.44521	DER1380	chr1	121424228	121425513	ENSG00000224857	AL592494.1	Uncharacterised	-4.07564	0.00013689	-0.333438	0.032169	1	SNIG	intergenic
chr9:5911794	rs112704735	C	A	0.94636	0.05364	DER14108	chr9	4922008	4922225	ENSG00000220937	RP11-125K10.2	Uncharacterised	5.4446	1.02e-06	1.71034	0.00566271	1	SNIG	intergenic
chr1:121338964	rs28822785	C	T	0.66735	0.33265	DER1452	chr1	121465883	121466654	ENSG00000224857	AL592494.1	Low	-4.14342	0.000108905	-0.392708	0.0188405	1	SNIG	intergenic
chr1:121344500	rs28770871	C	T	0.67005	0.32995	DER1465	chr1	121471839	121472381	ENSG00000224857	AL592494.1	Low	-7.31755	7.18e-10	-1.62933	1.21e-07	1	SNIG	intergenic
chr9:35996458:G_GA	NA	R	I	0.89803	0.10197	DER14287	chr9	35033283	35033973	ENSG00000174038	C9orf131	Uncharacterised	-4.82053	1.02e-05	-0.475744	0.0380081	1	SNIG	intergenic
chr9:32448436	rs10970982	A	G	0.90739	0.09261	DER14240	chr9	32454078	32454321	ENSG00000107201	DDX58	Low_with_Junction	-5.73636	3.37e-07	-1.76028	0.002077	1	SNIG	exonic
chr1:121350213	rs12723851	G	A	0.67935	0.32065	DER1475	chr1	121478862	121479180	ENSG00000224857	AL592494.1	Uncharacterised	5.70192	3.84e-07	0.84819	6.11e-05	1	SNIG	intergenic
chr1:121321810	rs28495740	A	G	0.60981	0.39019	DER1483	chr1	121482142	121482487	ENSG00000224857	AL592494.1	Low	5.44586	1.01e-06	0.865197	0.00015883	1	SNIG	intergenic
chr1:121350213	rs12723851	G	A	0.67935	0.32065	DER1485	chr1	121483011	121483497	ENSG00000224857	AL592494.1	Uncharacterised	6.63162	1.06e-08	0.937746	1.66e-06	1	SNIG	intergenic
chr1:121338964	rs28822785	C	T	0.66735	0.33265	DER1484	chr1	121482713	121482877	ENSG00000224857	AL592494.1	Low	4.11699	0.00011909	0.770566	0.0186971	1	SNIG	intergenic
chr9:98783788	rs10819720	A	T	0.70738	0.29262	DER16785	chr9	98519074	98519749	ENSG00000175611	LINC00476	Medium	-5.90849	1.75e-07	-0.474031	0.000610777	1	SNIG	intergenic
chr1:155877669	rs140751929	C	G	0.93517	0.06483	DER1713	chr1	156405147	156405788	ENSG00000213281	NRAS	High	5.05959	4.25e-06	0.698466	0.0133981	1	SNIG	intergenic
chr10:77883659	rs1898078	G	A	0.88988	0.11012	DER17790	chr10	77226964	77227556	ENSG00000236842	RP11-399K21.10	Low	5.02655	4.8e-06	1.03995	0.0128161	1	SNIG	intronic
chr10:81406064	rs1650228	T	C	0.67486	0.32514	DER17925	chr10	81418659	81419282	ENSG00000225484	RP11-773D16.1	High	5.76526	3.02e-07	0.67111	0.00144561	1	SNIG	intergenic
chr10:102434157	rs2495704	T	C	0.8708	0.1292	DER18193	chr10	102166423	102167801	ENSG00000212325	Y_RNA	Low_with_Junction	4.97908	5.88e-06	0.313015	0.0239867	2	SNIG	exonic
chr10:102894913:GGCTG	NA	D	R	0.72369	0.27631	DER18207	chr10	102314765	102315199	ENSG00000166135	HIF1AN	Uncharacterised	5.04675	4.46e-06	0.345619	0.0176177	1	SNIG	exonic
chr1:173119967	rs10912551	G	T	0.8209	0.1791	DER1840	chr1	173141378	173141966	ENSG00000226375	RP3-395P12.2	Medium	-5.18443	2.68e-06	-0.498194	0.00939127	1	SNIG	intergenic
chr11:47756540:C_CA	NA	R	I	0.74865	0.25135	DER18666	chr11	47620998	47621329	ENSG00000109919	MTCH2	Uncharacterised	5.1673	2.86e-06	1.40679	0.010363	1	SNIG	intergenic
chr11:130811356	rs35774874	T	C	0.50228	0.49772	DER19223	chr11	130743677	130748449	ENSG00000120451	SNX19	High	4.86688	8.58e-06	0.139527	0.0409156	1	SNIG	exonic;intergenic
chr12:56887860	rs9738924	C	T	0.69743	0.30257	DER19693	chr12	56123819	56124629	ENSG00000258056	RP11-644F5.11	Medium	-4.76463	1.24e-05	-0.254495	0.0444993	1	SNIG	exonic
chr12:112640554	rs10492014	G	A	0.94398	0.05602	DER20245	chr12	112254429	112255334	ENSG00000257877	RP3-462E2.3	Medium	4.6125	2.14e-05	0.610036	0.0379238	1	SNIG	exonic;intergenic
chr1:205799987	rs1772143	T	A	0.60078	0.39922	DER2036	chr1	205785521	205785839	ENSG00000133065	SLC41A1	Uncharacterised	-8.64028	4e-12	-1.47915	1.34e-08	1	SNIG	intergenic
chr12:108987866	rs68091224	G	A	0.94851	0.05149	DER20224	chr12	109300349	109300826	ENSG00000260987	RP11-423G4.7	Uncharacterised	5.35343	1.43e-06	2.19995	0.00638418	1	SNIG	intergenic
chr13:43598566	rs112258224	G	T	0.77182	0.22818	DER20474	chr13	43685193	43686324	ENSG00000120675	DNAJC15	Medium	5.21163	2.43e-06	0.33232	0.0114599	1	SNIG	exonic
chr13:46144877	rs34055800	C	T	0.94738	0.05262	DER20508	chr13	46696172	46696792	ENSG00000136167	LCP1	Medium	5.00993	5.1e-06	0.539102	0.022565	1	SNIG	exonic
chr13:111135353	rs7990038	A	C	0.51183	0.48817	DER20863	chr13	110372184	110372347	ENSG00000234854	LINC00676	Uncharacterised	-4.90992	7.34e-06	-0.98213	0.0466625	1	SNIG	intronic
chr14:34202382	rs74042400	G	A	0.85626	0.14374	DER20974	chr14	35177220	35177527	ENSG00000165410	CFL2	Medium	6.23593	4.94e-08	0.944627	0.000257466	1	SNIG	exonic
chr14:97059591	rs75564413	G	A	0.86222	0.13778	DER21616	chr14	97061390	97062277	ENSG00000258702	RP11-433J8.1	High	5.35635	1.41e-06	0.78159	0.00694869	1	SNIG	exonic;intergenic
chr1:219037983:TCCC_	NA	R	D	0.91829	0.08171	DER2207	chr1	219402742	219402888	ENSG00000223842	RP11-135J2.3	Medium	4.87804	8.24e-06	1.23037	0.0387922	1	SNIG	intergenic
chr1:220878164	rs11118593	C	T	0.76027	0.23973	DER2225	chr1	220990680	220991123	ENSG00000186205	2001-03-01	Medium	5.50487	8.1e-07	0.612369	0.00332195	1	SNIG	exonic
chr15:45698793	rs2467853	T	G	0.67614	0.32386	DER22370	chr15	45642275	45642639	ENSG00000238941	U6	Medium	4.88195	8.13e-06	0.787036	0.0269633	1	SNIG	intergenic
chr15:47646571:TATAT	NA	R	D	0.91259	0.08741	DER22399	chr15	46810777	46811173	ENSG00000238456	U6	Uncharacterised	5.08639	3.85e-06	2.32365	0.0177571	1	SNIG	intergenic
chr15:50648365:AAT_A	NA	R	D	0.63286	0.36714	DER22457	chr15	50662588	50663533	ENSG00000244879	GABPB1-AS1	Medium	-8.8536	1.74e-12	-0.587972	8.01e-09	1	SNIG	exonic
chr16:24921945	rs17178990	C	A	0.90557	0.09443	DER23120	chr16	24929838	24930591	ENSG00000140750	ARHGAP17	Medium	-6.33733	3.33e-08	-1.22952	0.000175976	1	SNIG	intergenic
chr16:84789700	rs12103304	C	G	0.79743	0.20257	DER23639	chr16	84509233	84509533	ENSG00000140950	TLDC1	Medium	5.19902	2.54e-06	0.804955	0.0223952	1	SNIG	intergenic
chr17:19608773	rs4925042	G	A	0.70683	0.29317	DER23843	chr17	20312528	20312950	ENSG00000154898	CCDC144CP	Uncharacterised	5.44264	1.02e-06	0.499227	0.00284662	1	SNIG	intergenic
chr17:20291735	rs2694234	T	C	0.78725	0.21275	DER23842	chr17	20309674	20312304	ENSG00000154898	CCDC144CP	Medium	-4.80036	1.09e-05	-0.279523	0.0303725	1	SNIG	intergenic
chr17:44346951	rs115326171	T	A	0.62729	0.37271	DER24091	chr17	44571865	44572339	ENSG00000260075	NSFP1	Low	-6.26959	4.34e-08	-0.96466	0.00022932	1	SNIG	intergenic
chr17:66207821:ATATG	NA	R	D	0.75274	0.24726	DER24239	chr17	66211711	66212096	ENSG00000267472	LOC440461	Low	5.66724	4.38e-07	0.812692	0.00191052	1	SNIG	intergenic
chr17:76395856	rs12944051	G	A	0.62612	0.37388	DER24331	chr17	76840210	76840401	ENSG00000267355	RPL9P29	Uncharacterised	5.16577	2.87e-06	0.780945	0.0158799	1	SNIG	intergenic
chr18:10198949:CA_C	NA	D	R	0.54478	0.45522	DER24425	chr18	10553163	10553592	ENSG00000134265	NAPG	Medium	5.2753	1.91e-06	0.30755	0.0117471	1	SNIG	intergenic
chr18:72256641	rs28534519	G	T	0.89156	0.10844	DER24761	chr18	72258417	72259961	ENSG00000264247	RP11-231E4.4	Medium	-5.64388	4.79e-07	-0.662535	0.00228019	1	SNIG	exonic;intergenic
chr19:19030689	rs2231993	C	G	0.84745	0.15255	DER24970	chr19	19008229	19008408	ENSG00000223802	CERS1	Medium	6.32198	3.54e-08	0.993399	0.000146184	1	SNIG	intergenic
chr19:29504552	rs4805315	T	C	0.67164	0.32836	DER25093	chr19	29503418	29504935	ENSG00000267014	CTD-2081K17.2	High	-5.75833	3.1e-07	-0.301739	0.00188792	1	SNIG	exonic;intergenic
chr19:38022917	rs4803210	A	T	0.79701	0.20299	DER25278	chr19	37783277	37785058	ENSG00000267605	CTD-3220F14.1	High	-5.83371	2.32e-07	-0.636849	0.000911813	1	SNIG	intergenic
chr1:13918331	rs425187	A	G	0.67239	0.32761	DER254	chr1	14694784	14694920	ENSG00000234593	RP4-704D23.1	Uncharacterised	5.0496	4.41e-06	0.701881	0.0263547	1	SNIG	intronic
chr19:44289910:TTTTC	NA	R	D	0.56642	0.43358	DER25374	chr19	44289207	44289900	ENSG00000104783	KCNN4	Low_with_Junction	-4.98035	5.68e-06	-0.484801	0.0298686	1	SNIG	intergenic
chr19:46927578	rs2021001	C	T	0.5545	0.4455	DER25430	chr19	46929168	46930748	ENSG00000169515	CCDC8	Low	-4.96231	6.07e-06	-0.226017	0.0267255	1	SNIG	exonic
chr19:57909297	rs55789053	C	T	0.79521	0.20479	DER25589	chr19	58036947	58037326	ENSG00000121406	ZNF549	Medium	5.32141	1.61e-06	0.427108	0.00878812	1	SNIG	intergenic
chr20:5155186	rs1985928	C	T	0.57995	0.42005	DER25685	chr20	5179012	5180084	ENSG00000101290	CDS2	Medium	-5.6793	4.19e-07	-0.30913	0.00251386	1	SNIG	intergenic
chr20:3917072	rs241610	T	C	0.54748	0.45252	DER25672	chr20	3909787	3913638	ENSG00000101236	RNF24	Medium	-5.36242	1.38e-06	-0.198394	0.00782456	1	SNIG	exonic;intronic
chr20:62112099	rs4809307	C	T	0.94823	0.05177	DER25995	chr20	62955451	62955880	ENSG00000149656	LINC00266-1	Uncharacterised	4.74869	1.31e-05	2.01697	0.03847	1	SNIG	intergenic
chr21:30249305:TGGAG	NA	R	D	0.81304	0.18696	DER26145	chr21	30243256	30244177	ENSG00000156239	N6AMT1	Medium	4.93357	6.74e-06	0.452604	0.0333082	1	SNIG	intergenic
chr22:25902927:TATAC	NA	R	D	0.77707	0.22293	DER26329	chr22	25927758	25928234	ENSG00000265978	AL008721.1	Uncharacterised	6.23763	4.91e-08	0.895543	0.000225336	1	SNIG	intergenic
chr22:24250795	rs2330634	G	C	0.54027	0.45973	DER26323	chr22	24252091	24252397	ENSG00000218537	AP000350.4	Uncharacterised	7.61028	2.27e-10	1.27419	1.02e-06	1	SNIG	intergenic
chr22:17542810	rs2845402	C	T	0.70896	0.29104	DER26274	chr22	17539240	17540883	ENSG00000237438	CECR7	Medium	-7.96544	5.61e-11	-0.953281	2.29e-07	1	SNIG	exonic
chr22:42720961	rs62238251	C	T	0.89939	0.10061	DER26448	chr22	41821740	41821877	ENSG00000183864	TOB2	Low	4.72855	1.41e-05	0.964941	0.0494062	1	SNIG	intergenic
chr22:50912964	rs147338216	G	A	0.9399	0.0601	DER26513	chr22	51067534	51067908	ENSG00000100299	ARSA	Uncharacterised	4.71297	1.49e-05	1.72218	0.0490887	1	SNIG	intergenic
chr2:86160562	rs7576135	T	C	0.62563	0.37437	DER3118	chr2	86144945	86145176	ENSG00000232504	AC105053.4	Uncharacterised	4.87383	8.37e-06	0.537746	0.0338382	1	SNIG	intergenic
chr2:86142202	rs1518983	T	C	0.56721	0.43279	DER3108	chr2	86120619	86122383	ENSG00000232504	AC105053.4	Medium	5.33353	1.54e-06	0.344443	0.00630536	1	SNIG	exonic;intronic
chr1:26336907	rs55983359	C	T	0.88419	0.11581	DER337	chr1	26282519	26282800	ENSG00000158006	PAFAH2	Medium	5.16045	2.93e-06	0.846444	0.00971147	1	SNIG	intergenic
chr2:112429000:TAAG_	NA	R	D	0.7869	0.2131	DER3445	chr2	113296782	113296891	ENSG00000125630	POLR1B	Medium	-4.79651	1.11e-05	-1.50249	0.0423871	1	SNIG	exonic
chr2:128103801	rs10928764	C	G	0.74497	0.25503	DER3590	chr2	128146687	128146910	ENSG00000236682	AC068282.3	High	5.7399	3.33e-07	1.00455	0.00172466	1	SNIG	exonic;intergenic;intronic
chr2:151987396	rs1093357	A	C	0.78239	0.21761	DER3763	chr2	152620167	152620338	ENSG00000162980	ARL5A	Uncharacterised	4.95597	6.21e-06	0.815609	0.027984	1	SNIG	intergenic
chr1:37017877	rs7536209	C	T	0.65664	0.34336	DER407	chr1	36537196	36537635	ENSG00000232862	RP4-665N4.4	Low	4.70983	1.51e-05	0.335908	0.0300728	1	SNIG	exonic
chr2:186954132	rs77583603	A	G	0.9232	0.0768	DER4155	chr2	186843853	186844033	ENSG00000224019	AC097500.1	Uncharacterised	4.84302	9.36e-06	1.45935	0.040292	1	SNIG	intergenic
chr3:268458:CAATC	NA	R	D	0.93224	0.06776	DER4563	chr3	153929	154135	ENSG00000224318	CHL1-AS2	High	-4.7496	1.31e-05	-1.39477	0.0384751	1	SNIG	intergenic
chr6:3719437	rs17674755	A	G	0.57835	0.42165	DER9967	chr6	3717010	3717368	ENSG00000168994	PXDC1	Low	5.57348	6.25e-07	0.849564	0.00378039	1	SNIG	intergenic
chr6:2717392	rs72831581	T	C	0.91944	0.08056	DER9966	chr6	3716468	3716860	ENSG00000168994	PXDC1	Low_with_Junction	4.95607	6.21e-06	1.6491	0.037535	1	SNIG	intergenic
chr6:3720283	rs226967	A	G	0.64929	0.35071	DER9971	chr6	3719597	3720124	ENSG00000228793	RP1-223B1.1	High	5.75308	3.16e-07	0.931308	0.00191186	1	SNIG	intergenic
chr6:3720283	rs226967	A	G	0.64929	0.35071	DER9958	chr6	3705450	3706883	ENSG00000270477	RP1-72E17.2	Uncharacterised	4.94776	6.4e-06	0.61867	0.0388177	1	SNIG	intergenic
chr3:21453063	rs9873725	G	C	0.80511	0.19489	DER4739	chr3	21457366	21457533	ENSG00000151789	ZNF385D	Medium	-6.13179	7.39e-08	-1.66455	0.000539179	1	SNIG	exonic
chr6:3727811	rs226959	G	C	0.66044	0.33956	DER9959	chr6	3707826	3709126	ENSG00000270477	RP1-72E17.2	Uncharacterised	5.24366	2.15e-06	0.782296	0.0130634	1	SNIG	intergenic
chr3:28826598	rs9813523	T	C	0.83495	0.16505	DER4791	chr3	28596791	28596944	ENSG00000206559	ZCWPW2	Low	4.93319	6.75e-06	1.06421	0.0331789	1	SNIG	intronic
chr3:43203402	rs11712506	C	T	0.47308	0.47308	DER4912	chr3	44061993	44062702	ENSG00000271192	RP4-555D20.3	Uncharacterised	4.87021	8.48e-06	0.4141	0.0254041	1	SNIG	intergenic
chr6:3726038	rs226961	G	A	0.66042	0.33958	DER9957	chr6	3703108	3703889	ENSG00000270477	RP1-72E17.2	Uncharacterised	5.73129	3.44e-07	0.848296	0.00208382	1	SNIG	intergenic
chr3:49432526:C_CA	NA	R	I	0.73486	0.26514	DER5016	chr3	49394608	49395239	ENSG00000233276	GPX1	High	4.79515	1.11e-05	0.266925	0.0239732	1	SNIG	exonic
chr3:32328333	rs4507297	C	T	0.75638	0.24362	DER4816	chr3	31690169	31690288	ENSG00000144645	OSBPL10	Uncharacterised	4.96089	6.1e-06	0.870063	0.0302557	1	SNIG	intergenic
chr3:44799282	rs80340755	T	C	0.94879	0.05121	DER4940	chr3	44096047	44096539	ENSG00000252980	U6	Uncharacterised	5.42632	1.09e-06	1.26337	0.00325191	1	SNIG	intergenic
chr6:3726038	rs226961	G	A	0.66042	0.33958	DER9936	chr6	3681810	3682999	ENSG00000270477	RP1-72E17.2	Uncharacterised	5.31001	1.68e-06	0.804362	0.0101827	1	SNIG	intergenic
chr6:3714933	rs226952	G	A	0.66049	0.33951	DER9931	chr6	3673295	3673550	ENSG00000270477	RP1-72E17.2	Uncharacterised	5.60575	5.53e-07	0.905597	0.00334311	1	SNIG	intergenic
chr3:45148674	rs6779858	G	A	0.59625	0.40375	DER4975	chr3	44155037	44155540	ENSG00000207954	MIR138-1	Medium	4.85739	8.89e-06	0.380049	0.0272245	1	SNIG	intergenic
chr6:3726038	rs226961	G	A	0.66042	0.33958	DER9933	chr6	3674837	3678363	ENSG00000270477	RP1-72E17.2	Uncharacterised	5.67084	4.32e-07	0.872469	0.00262187	1	SNIG	intergenic
chr6:3716498:AG_A	NA	D	R	0.72852	0.27148	DER9926	chr6	3665976	3666419	ENSG00000270477	RP1-72E17.2	Uncharacterised	4.99867	5.31e-06	1.17631	0.0322066	1	SNIG	intergenic
chr3:53837246	rs870280	T	C	0.94782	0.05218	DER5052	chr3	53846956	53848360	ENSG00000157388	CACNA1D	Low_with_Junction	5.07634	4e-06	0.586902	0.0174263	1	SNIG	exonic
chr6:3720283	rs226967	A	G	0.64929	0.35071	DER9893	chr6	3593769	3594769	ENSG00000228793	RP1-223B1.1	High	6.98463	2.66e-09	0.869882	1.62e-05	1	SNIG	exonic;intergenic
chr6:3726038	rs226961	G	A	0.66042	0.33958	DER9929	chr6	3671256	3672049	ENSG00000270477	RP1-72E17.2	Uncharacterised	5.691	4.01e-07	0.878203	0.00241775	1	SNIG	intergenic
chr3:101429538:C_CA	NA	R	I	0.54995	0.45005	DER5292	chr3	101410372	101411060	ENSG00000114391	RPL24	Medium	5.35008	1.45e-06	0.42883	0.006569	1	SNIG	intergenic
chr3:53893840	rs3821869	C	A	0.6194	0.3806	DER5056	chr3	53901035	53902887	ENSG00000222888	AC012467.1	High	5.34119	1.5e-06	0.168054	0.00648995	1	SNIG	exonic;intergenic
chr5:167687766	rs1862299	C	T	0.92297	0.07703	DER9717	chr5	166711769	166712068	ENSG00000145934	TENM2	High	5.02311	4.86e-06	1.48611	0.0194362	1	SNIG	exonic;intergenic
chr5:151696819:T_TCT	NA	R	I	0.74636	0.25364	DER9590	chr5	151922209	151923814	ENSG00000242080	CTC-550M4.1	Uncharacterised	5.07893	3.96e-06	0.575224	0.0199455	1	SNIG	intergenic
chr5:113622874	rs3101068	T	C	0.828	0.172	DER9246	chr5	114544399	114545811	ENSG00000164219	PGGT1B	Medium	4.86288	8.71e-06	0.2459	0.0468785	1	SNIG	exonic
chr5:141464900	rs1960082	C	T	0.81742	0.18258	DER9507	chr5	141547310	141547940	ENSG00000131507	NDFIP1	Uncharacterised	4.87643	8.29e-06	0.268786	0.0338028	1	SNIG	exonic
chr5:80657729	rs13174473	T	C	0.80171	0.19829	DER9008	chr5	79776700	79777753	ENSG00000249042	CTD-2015H6.3	High	-5.19185	2.61e-06	-0.270562	0.0142889	1	SNIG	intergenic
chr5:83211071	rs11746158	A	C	0.94775	0.05225	DER9050	chr5	83885037	83885414	ENSG00000250320	CTD-2269F5.1	Uncharacterised	5.42148	1.11e-06	1.40853	0.0057207	1	SNIG	intergenic
chr3:154014241	rs242118	C	T	0.80509	0.19491	DER6363	chr3	153989650	153991544	ENSG00000174953	DHX36	Medium	6.55738	1.42e-08	0.41372	6.58e-05	1	SNIG	exonic;intergenic
chr5:44875449	rs62366821	A	G	0.5392	0.4608	DER8754	chr5	44824979	44825213	ENSG00000112996	MRPS30	Medium	-5.71418	3.67e-07	-0.599428	0.00100748	1	SNIG	intergenic
chr5:17112189	rs35724812	G	A	0.58834	0.41166	DER8490	chr5	17112321	17112653	ENSG00000206814	Y_RNA	Low	5.18953	2.63e-06	0.649639	0.0121928	1	SNIG	intronic
chr3:195645945	rs4635742	G	T	0.70826	0.29174	DER6676	chr3	195686187	195686957	ENSG00000185485	SDHAP1	High	5.78495	2.8e-07	0.439312	0.00134882	1	SNIG	exonic;intergenic
chr3:193201581:AC_A	NA	R	D	0.63397	0.36603	DER6634	chr3	193116757	193117578	ENSG00000127249	ATP13A4	Medium	-5.43032	1.07e-06	-0.358368	0.00539241	1	SNIG	intergenic
chr4:9377221	rs10027319	G	A	0.64437	0.35563	DER6805	chr4	9036313	9036877	ENSG00000251313	RP11-747H12.5	Uncharacterised	-8.77933	2.32e-12	-1.56466	9.12e-09	1	SNIG	intergenic
chr4:9377480	rs6815476	G	C	0.67539	0.32461	DER6808	chr4	9051911	9052190	ENSG00000250342	RP11-747H12.6	Uncharacterised	-6.50166	1.76e-08	-1.1073	6.87e-05	1	SNIG	intergenic
chr5:1173529	rs7727863	A	G	0.76354	0.23646	DER8357	chr5	698637	699224	ENSG00000171368	TPPP	Uncharacterised	5.00773	5.14e-06	0.582233	0.0266178	1	SNIG	intergenic
chr4:177249533	rs2278903	A	G	0.81716	0.18284	DER8251	chr4	177261200	177262273	ENSG00000129128	SPCS3	Uncharacterised	7.46293	4.05e-10	0.594635	2.02e-06	1	SNIG	intergenic
chr4:177249681	rs12643094	A	G	0.81716	0.18284	DER8251	chr4	177261200	177262273	ENSG00000129128	SPCS3	Uncharacterised	7.46293	4.05e-10	0.594635	2.02e-06	1	SNIG	intergenic
chr4:177249756	rs3733371	A	G	0.81716	0.18284	DER8251	chr4	177261200	177262273	ENSG00000129128	SPCS3	Uncharacterised	7.46293	4.05e-10	0.594635	2.02e-06	1	SNIG	intergenic
chr5:246560	rs78905930	G	A	0.85094	0.14906	DER8339	chr5	263465	264997	ENSG00000073578	SDHA	High	5.47267	9.15e-07	0.807404	0.0034383	1	SNIG	intergenic
chr4:9377221	rs10027319	G	A	0.64437	0.35563	DER6860	chr4	9234859	9236938	ENSG00000223569	USP17L15	Low_with_Junction	5.60052	5.65e-07	0.484346	0.00235539	1	SNIG	exonic;intergenic
chr4:8324469	rs899486	T	C	0.9347	0.0653	DER6860	chr4	9234859	9236938	ENSG00000223569	USP17L15	Low_with_Junction	5.05268	4.5e-06	0.642781	0.0187589	2	SNIG	exonic;intergenic
chr4:176260543	rs7673648	T	C	0.91531	0.08469	DER8219	chr4	175261404	175261629	ENSG00000164118	CEP44	Uncharacterised	5.88	1.95e-07	1.59516	0.000983859	1	SNIG	intergenic
chr4:140606425	rs7664138	G	A	0.80969	0.19031	DER7975	chr4	140371789	140371985	ENSG00000172007	RAB33B	Medium	5.10681	3.57e-06	0.922886	0.0155172	1	SNIG	exonic
chr1:88083698:A_AT	NA	R	I	0.88916	0.11084	DER774	chr1	88931010	88931361	ENSG00000239504	RN7SL583P	Low	5.27203	1.94e-06	1.59953	0.00653087	1	SNIG	intronic
chr4:39286677:CAT_C	NA	R	D	0.67545	0.32455	DER7095	chr4	39138297	39138765	ENSG00000249685	RP11-360F5.3	Medium	5.46565	9.39e-07	0.401257	0.0050686	1	SNIG	intergenic
chr4:39109558	rs35739603	C	T	0.59716	0.40284	DER7096	chr4	39139009	39139488	ENSG00000249685	RP11-360F5.3	Medium	4.88502	8.04e-06	0.39234	0.0433761	1	SNIG	intergenic
chr6:28382526	rs2108927	A	G	0.61154	0.38846	DER10072	chr6	28393110	28394182	ENSG00000187987	ZSCAN23	High	-6.05522	9.93e-08	-0.297007	0.000425959	1	SNIG	intergenic
chr6:31020821	rs114086521	G	A	0.55918	0.44082	DER10088	chr6	31031243	31031406	ENSG00000228789	HCG22	Medium	5.54047	7.08e-07	0.934747	0.00956125	1	SNIG	intergenic
chr6:71731161	rs2224084	T	C	0.78726	0.21274	DER10299	chr6	71834940	71835195	ENSG00000221345	U3	Medium	5.05655	4.3e-06	1.04718	0.0202532	1	SNIG	intergenic
chr6:32798283	rs9380326	T	C	0.83995	0.16005	DER10098	chr6	32358225	32358529	ENSG00000228962	HCG23	High	5.49489	8.41e-07	1.0945	0.0124772	1	SNIG	exonic
chr6:71731161	rs2224084	T	C	0.78726	0.21274	DER10301	chr6	71840061	71840431	ENSG00000221345	U3	Medium	4.88168	8.14e-06	0.837815	0.0384127	1	SNIG	intergenic
chr6:71738105	rs9346417	G	A	0.7929	0.2071	DER10302	chr6	71844588	71845583	ENSG00000221345	U3	Low	6.94761	3.07e-09	0.838095	1.45e-05	1	SNIG	intergenic
chr6:71731161	rs2224084	T	C	0.78726	0.21274	DER10305	chr6	71850591	71850855	ENSG00000221345	U3	Uncharacterised	6.39737	2.64e-08	1.09681	0.00012459	1	SNIG	intergenic
chr6:71731161	rs2224084	T	C	0.78726	0.21274	DER10315	chr6	71871347	71871927	ENSG00000112511	PHF1	High	5.66095	4.49e-07	0.910844	0.00213003	1	SNIG	intergenic
chr6:80117150	rs9341775	T	C	0.54982	0.45018	DER10445	chr6	80310127	80310581	ENSG00000198478	SH3BGRL2	Uncharacterised	-5.00103	5.27e-06	-0.350119	0.0279898	1	SNIG	intergenic
chr6:80969943	rs641560	T	G	0.57627	0.42373	DER10428	chr6	80280795	80281252	ENSG00000261970	RP11-342L8.2	Uncharacterised	5.02307	4.86e-06	0.430709	0.0260539	1	SNIG	intergenic
chr6:134436630	rs73556756	T	C	0.87507	0.12493	DER10937	chr6	134433331	134433662	ENSG00000216753	HMGA1P7	Medium	5.11197	3.51e-06	1.00452	0.015723	1	SNIG	intergenic
chr6:164700649	rs57207243	T	C	0.86838	0.13162	DER11110	chr6	164509258	164509523	ENSG00000260422	RP1-155D22.2	Uncharacterised	5.45936	9.62e-07	0.989641	0.00586867	1	SNIG	intergenic
chr7:26442307:AAAAA	NA	R	D	0.69295	0.30705	DER11320	chr7	26578119	26578590	ENSG00000122548	KIAA0087	Medium	5.32986	1.56e-06	0.71474	0.00703285	1	SNIG	exonic
chr7:94189270	rs17166357	A	G	0.80645	0.19355	DER11935	chr7	94188702	94189274	ENSG00000127995	CASD1	Medium	-5.11522	3.46e-06	-0.576524	0.0110673	1	SNIG	intronic
chr1:121342902	rs28872884	G	T	0.66746	0.33254	DER1249	chr1	121359393	121359550	ENSG00000224857	AL592494.1	Uncharacterised	4.07654	0.000136476	0.817392	0.0433994	1	SNIG	intergenic
chr7:130702711	rs6467334	T	C	0.94052	0.05948	DER12196	chr7	130624127	130624499	ENSG00000231721	AC058791.2	Medium	5.0164	4.98e-06	1.48702	0.0211696	1	SNIG	exonic
chr1:121160882	rs12070603	T	C	0.60536	0.39464	DER1254	chr1	121361764	121362015	ENSG00000224857	AL592494.1	Uncharacterised	4.30567	6.25e-05	0.446358	0.0196405	1	SNIG	intergenic
chr7:156447987	rs10262406	T	G	0.73596	0.26404	DER12551	chr7	156264829	156265306	ENSG00000241558	RP5-982E9.1	Medium	-5.46559	9.39e-07	-0.532581	0.00527553	1	SNIG	exonic;intergenic
chr1:121350213	rs12723851	G	A	0.67935	0.32065	DER1267	chr1	121369799	121370091	ENSG00000224857	AL592494.1	Uncharacterised	5.68264	4.13e-07	0.777086	0.000126528	1	SNIG	intergenic
chr1:121350213	rs12723851	G	A	0.67935	0.32065	DER1280	chr1	121374680	121375361	ENSG00000224857	AL592494.1	Uncharacterised	4.19998	8.99e-05	0.564761	0.0267784	1	SNIG	intergenic
chr1:121283515	rs17842565	T	A	0.92295	0.07705	DER1289	chr1	121378571	121379178	ENSG00000224857	AL592494.1	Uncharacterised	-5.08388	3.89e-06	-0.969794	0.00114683	1	SNIG	intergenic
chr1:121281487	rs72699833	G	A	0.93362	0.06638	DER1293	chr1	121380764	121381300	ENSG00000224857	AL592494.1	Uncharacterised	-5.32741	1.58e-06	-1.4384	0.000457191	1	SNIG	intergenic
chr1:121283515	rs17842565	T	A	0.92295	0.07705	DER1295	chr1	121381611	121382080	ENSG00000224857	AL592494.1	Low	-4.57508	2.44e-05	-1.0957	0.00705378	1	SNIG	intergenic
chr1:121283515	rs17842565	T	A	0.92295	0.07705	DER1296	chr1	121382094	121382717	ENSG00000224857	AL592494.1	Low	-5.25477	2.07e-06	-1.55116	0.000597185	1	SNIG	intergenic
chr8:9681713	rs188436564	G	C	0.94305	0.05695	DER12914	chr8	10340035	10340334	ENSG00000253649	PRSS51	Medium	5.73337	3.41e-07	1.30768	0.00234695	1	SNIG	intergenic
chr8:63191145:T_TTC	NA	I	R	0.62683	0.37317	DER13259	chr8	63126412	63126593	ENSG00000185942	NKAIN3	Low	-5.30107	1.74e-06	-0.816441	0.0089223	1	SNIG	intronic
chr8:63245367	rs4288371	C	T	0.48765	0.48765	DER13260	chr8	63131629	63132098	ENSG00000185942	NKAIN3	Low	5.62335	5.18e-07	0.532501	0.00264808	1	SNIG	intronic
chr8:63260583:TTG_T	NA	R	D	0.48053	0.48053	DER13262	chr8	63151941	63152319	ENSG00000185942	NKAIN3	Low	4.89948	7.63e-06	0.469256	0.0384744	1	SNIG	intronic
chr8:66587496:CCAGC	NA	R	D	0.94977	0.05023	DER13300	chr8	66513295	66513425	ENSG00000104442	ARMC1	Medium	5.02	4.91e-06	2.4334	0.0185136	1	SNIG	intergenic
chr8:66548247	rs28415299	G	T	0.61408	0.38592	DER13297	chr8	66509981	66511089	ENSG00000104442	ARMC1	Medium	6.30657	3.76e-08	0.326727	0.000141631	1	SNIG	intergenic
chr8:90672632	rs190256566	G	C	0.94625	0.05375	DER13546	chr8	90598468	90598665	ENSG00000251136	RP11-37B2.1	Uncharacterised	4.77545	1.19e-05	1.28941	0.0481268	1	SNIG	intergenic
chr8:103147820	rs7827532	C	T	0.87332	0.12668	DER13700	chr8	102220068	102220209	ENSG00000120963	ZNF706	Medium	5.13386	3.23e-06	0.929295	0.0136401	1	SNIG	intergenic
chr8:125753604	rs967943	A	G	0.8582	0.1418	DER13859	chr8	125320098	125320364	ENSG00000164983	TMEM65	Medium	5.03377	4.67e-06	0.787203	0.0223835	1	SNIG	exonic
chr1:121168848	rs6600673	T	C	0.47398	0.47398	DER1392	chr1	121430205	121431036	ENSG00000224857	AL592494.1	Uncharacterised	-4.00626	0.000172684	-0.316412	0.0376451	1	SNIG	intergenic
chr1:121341473	rs146374982	G	A	0.6675	0.3325	DER1474	chr1	121478576	121478739	ENSG00000224857	AL592494.1	Uncharacterised	5.96101	1.43e-07	0.861703	2.27e-05	1	SNIG	intergenic
chr1:121312687	rs17842570	G	A	0.64451	0.35549	DER1487	chr1	121483720	121483978	ENSG00000224857	AL592494.1	Uncharacterised	6.6003	1.2e-08	0.841609	1.88e-06	1	SNIG	intergenic
chr9:99078223	rs10990404	A	G	0.53361	0.46639	DER16788	chr9	99074951	99076053	ENSG00000130958	SLC35D2	Uncharacterised	4.75523	1.28e-05	0.303533	0.046259	1	SNIG	exonic;intronic
chr9:80371395	rs10781458	T	C	0.55648	0.44352	DER16679	chr9	80327435	80327823	ENSG00000156052	GNAQ	Medium	-6.89099	3.84e-09	-1.06192	1.74e-05	1	SNIG	intergenic
chr9:119946647	rs10983564	A	C	0.86893	0.13107	DER17011	chr9	120523421	120523890	ENSG00000136869	TLR4	High	5.1926	2.6e-06	0.588608	0.0134112	1	SNIG	exonic;intronic
chr10:38679281:TC_T	NA	R	D	0.73164	0.26836	DER17396	chr10	38064272	38064460	ENSG00000226578	RP11-258F22.1	High	4.95467	6.24e-06	0.873284	0.0272182	1	SNIG	exonic;intergenic
chr10:77356715	rs4746310	C	T	0.58076	0.41924	DER17771	chr10	76469644	76470377	ENSG00000156110	ADK	Medium	5.22849	2.28e-06	0.339676	0.00595996	1	SNIG	intergenic
chr10:70774922	rs2257256	C	T	0.86709	0.13291	DER17723	chr10	70655205	70655634	ENSG00000165730	STOX1	Medium	-5.04355	4.51e-06	-0.794521	0.025129	1	SNIG	intergenic
chr10:64299868	rs7921946	G	A	0.77988	0.22012	DER17695	chr10	65247422	65248044	ENSG00000224412	RP11-351O1.3	Uncharacterised	-4.97888	5.71e-06	-0.343093	0.0219757	1	SNIG	intronic
chr10:77227118	rs4746301	C	T	0.80969	0.19031	DER17808	chr10	77279738	77280008	ENSG00000207583	MIR606	Uncharacterised	4.93363	6.74e-06	0.755096	0.018345	1	SNIG	intronic
chr10:77210191	rs7072873	T	C	0.53449	0.46551	DER17841	chr10	77352391	77352665	ENSG00000148655	C10orf11	Uncharacterised	5.05079	4.39e-06	0.62752	0.0125385	1	SNIG	intronic
chr10:123688152	rs10887024	A	T	0.73138	0.26862	DER18339	chr10	123715684	123716576	ENSG00000107672	NSMCE4A	Medium	10.1199	1.36e-14	1.31485	6.94e-11	1	SNIG	exonic;intergenic
chr10:123688152	rs10887024	A	T	0.73138	0.26862	DER18338	chr10	123711696	123712153	ENSG00000226864	RP11-500G22.2	Medium	7.16367	1.31e-09	1.24681	6.72e-06	1	SNIG	intergenic
chr11:74975662	rs2282600	G	A	0.93657	0.06343	DER18832	chr11	74690781	74691469	ENSG00000118363	SPCS2	Medium	5.34111	1.5e-06	0.856185	0.00514814	1	SNIG	intergenic
chr11:74977067	rs2279129	C	T	0.9366	0.0634	DER18832	chr11	74690781	74691469	ENSG00000118363	SPCS2	Medium	5.34111	1.5e-06	0.856185	0.00514814	1	SNIG	intergenic
chr11:74977185	rs2279130	C	T	0.9366	0.0634	DER18832	chr11	74690781	74691469	ENSG00000118363	SPCS2	Medium	5.34111	1.5e-06	0.856185	0.00514814	1	SNIG	intergenic
chr11:74980376	rs35786880	C	T	0.9366	0.0634	DER18832	chr11	74690781	74691469	ENSG00000118363	SPCS2	Medium	5.34111	1.5e-06	0.856185	0.00514814	1	SNIG	intergenic
chr11:78447534	rs1783947	C	T	0.83231	0.16769	DER18855	chr11	77925785	77929297	ENSG00000033327	GAB2	High	5.34421	1.48e-06	0.265238	0.00586474	1	SNIG	exonic;intergenic
chr11:106592064	rs1843988	C	A	0.55976	0.44024	DER19046	chr11	105917598	105918091	ENSG00000182359	KBTBD3	Medium	-5.18242	2.7e-06	-0.372634	0.0116831	1	SNIG	intergenic
chr11:130791301	rs1808473	C	A	0.73929	0.26071	DER19220	chr11	130738785	130740492	ENSG00000255455	RP11-890B15.3	Medium	-5.52917	7.39e-07	-0.26919	0.00350729	1	SNIG	exonic;intergenic
chr12:48736303	rs2732480	C	A	0.60856	0.39144	DER19605	chr12	48731933	48732829	ENSG00000167528	ZNF641	Medium	6.04249	1.04e-07	0.35964	0.000520512	1	SNIG	exonic
chr12:48703091	rs1387260	A	C	0.6764	0.3236	DER19603	chr12	48730119	48730325	ENSG00000258273	RP11-370I10.4	Uncharacterised	5.70952	3.73e-07	0.937754	0.00186583	1	SNIG	intergenic
chr12:67202257	rs35852284	G	A	0.6092	0.3908	DER19765	chr12	67260573	67260778	ENSG00000256248	RP11-123O10.4	Low	-4.80616	1.07e-05	-0.682666	0.0472998	1	SNIG	intronic
chr1:201871225	rs72742100	G	A	0.92915	0.07085	DER2021	chr1	201860928	201862152	ENSG00000198892	SHISA4	High	-5.07231	4.06e-06	-0.588946	0.0180678	1	SNIG	exonic;intergenic
chr12:118583232	rs1051470	C	T	0.57921	0.42079	DER20274	chr12	118582391	118583394	ENSG00000089220	PEBP1	High	-5.70128	3.85e-07	-0.141302	0.00198996	1	SNIG	exonic;intergenic
chr12:86885957	rs7399054	C	A	0.80927	0.19073	DER20027	chr12	86371344	86371757	ENSG00000182050	MGAT4C	Medium	5.15494	2.99e-06	0.765591	0.0116614	1	SNIG	exonic
chr1:205782718	rs9438393	A	G	0.61064	0.38936	DER2037	chr1	205788745	205789412	ENSG00000133065	SLC41A1	Low	-8.22777	2e-11	-1.37893	6.75e-08	1	SNIG	intergenic
chr13:43597977	rs2281778	C	G	0.74155	0.25845	DER20472	chr13	43681314	43683511	ENSG00000120675	DNAJC15	High	5.69404	3.96e-07	0.305692	0.00187052	1	SNIG	exonic
chr13:70855373	rs1341525	A	G	0.81153	0.18847	DER20599	chr13	70742227	70742412	ENSG00000230223	ATXN8OS	Uncharacterised	-5.01113	5.08e-06	-0.865948	0.0298376	1	SNIG	intergenic
chr13:85331808	rs1852239	C	T	0.87176	0.12824	DER20719	chr13	84340710	84341080	ENSG00000178235	SLITRK1	Uncharacterised	5.74518	3.26e-07	0.816987	0.00153808	1	SNIG	intergenic
chr13:85387908	rs72630930	T	C	0.86582	0.13418	DER20760	chr13	84421990	84422236	ENSG00000178235	SLITRK1	Uncharacterised	5.47797	8.97e-07	0.977997	0.00435306	1	SNIG	intergenic
chr1:10992254	rs1620124	A	G	0.8375	0.1625	DER208	chr1	11705627	11706225	ENSG00000116661	FBXO2	Medium	4.78971	1.13e-05	0.613966	0.0433256	1	SNIG	intronic
chr14:65800321	rs899961	C	A	0.73508	0.26492	DER21396	chr14	66219549	66219737	ENSG00000033170	FUT8	Uncharacterised	4.94249	6.52e-06	0.729108	0.0273453	1	SNIG	intergenic
chr14:73974658	rs12588885	C	T	0.8396	0.1604	DER21485	chr14	74047933	74049493	ENSG00000205669	ACOT6	High	4.92514	6.95e-06	0.420476	0.0336165	1	SNIG	exonic
chr14:101717470	rs17100088	A	G	0.74981	0.25019	DER21635	chr14	101338464	101339441	ENSG00000199151	MIR337	Uncharacterised	5.15772	2.96e-06	0.399857	0.0123978	1	SNIG	intronic
chr14:101469262	rs1956722	T	C	0.49553	0.49553	DER21673	chr14	101425738	101426632	ENSG00000225746	AL132709.5	High	-4.85232	9.05e-06	-0.452618	0.0380542	1	SNIG	exonic;intronic
chr15:43735763	rs2256764	C	T	0.88942	0.11058	DER22347	chr15	43824040	43824369	ENSG00000166963	MAP1A	Medium	5.2679	1.97e-06	1.01653	0.00311132	1	SNIG	intergenic
chr15:46863304	rs557823	G	A	0.52357	0.47643	DER22405	chr15	46870405	46870594	ENSG00000259255	RP11-627D16.1	High	5.70198	3.84e-07	0.69426	0.00178493	1	SNIG	intergenic
chr15:51611671	rs17523957	A	T	0.9403	0.0597	DER22472	chr15	51703280	51703662	ENSG00000186417	GLDN	High	4.80874	1.06e-05	0.845426	0.0408238	1	SNIG	intergenic
chr15:84783737	rs147077764	A	G	0.93781	0.06219	DER22753	chr15	85281995	85282290	ENSG00000166716	ZNF592	Uncharacterised	5.17673	2.76e-06	1.78725	0.0126216	1	SNIG	intronic
chr15:78670948	rs4304991	G	A	0.84671	0.15329	DER22636	chr15	77816565	77816691	ENSG00000259362	RP11-307C19.1	Uncharacterised	4.76901	1.22e-05	0.941989	0.0482396	1	SNIG	intergenic
chr15:101301415	rs79714835	C	T	0.81599	0.18401	DER22872	chr15	102272011	102272189	ENSG00000259658	RP11-89K11.1	Uncharacterised	4.85222	9.05e-06	1.23834	0.0272591	1	SNIG	intergenic
chr16:51697802	rs56336935	C	T	0.94994	0.05006	DER23366	chr16	51187371	51187863	ENSG00000103449	SALL1	Medium	4.77866	1.18e-05	1.14344	0.0424508	1	SNIG	intronic
chr17:19722562	rs77062864	C	T	0.94302	0.05698	DER23831	chr17	19800874	19801071	ENSG00000270091	RP11-78O7.2	Uncharacterised	4.7032	1.55e-05	1.53238	0.0353287	1	SNIG	intergenic
chr1:233070803	rs12410594	T	C	0.80956	0.19044	DER2401	chr1	233117138	233120223	ENSG00000116641	DOCK7	High	-5.57131	6.31e-07	-0.241327	0.00356252	1	SNIG	exonic
chr17:44343370	rs113337157	G	C	0.61651	0.38349	DER24090	chr17	44570977	44571847	ENSG00000260075	NSFP1	Low	-5.36773	1.36e-06	-0.712751	0.00717048	1	SNIG	intergenic
chr17:74754398:A_AT	NA	I	R	0.94552	0.05448	DER24314	chr17	74785368	74785955	ENSG00000092931	MFSD11	Uncharacterised	7.39093	5.38e-10	1.27604	2.72e-06	1	SNIG	intergenic
chr18:5133836	rs292346	G	A	0.69398	0.30602	DER24399	chr18	5884978	5885969	ENSG00000264449	RP11-945C19.4	Medium	4.85128	9.08e-06	0.28835	0.0439026	1	SNIG	exonic
chr17:79372489	rs11657730	C	T	0.70913	0.29087	DER24333	chr17	79349253	79349973	ENSG00000262223	RP11-1055B8.3	High	-5.38551	1.27e-06	-0.419817	0.00738242	1	SNIG	exonic
chr18:72256641	rs28534519	G	T	0.89156	0.10844	DER24759	chr18	72255436	72257099	ENSG00000150656	CNDP1	High	-4.96293	6.05e-06	-0.464123	0.0288388	1	SNIG	intergenic
chr18:66177041:C_CTG	NA	R	I	0.66309	0.33691	DER24732	chr18	67066609	67067636	ENSG00000206052	DOK6	Medium	5.07334	4.04e-06	0.553403	0.016775	1	SNIG	intergenic
chr19:19030689	rs2231993	C	G	0.84745	0.15255	DER24969	chr19	19007796	19008115	ENSG00000223802	CERS1	Medium	5.70823	3.75e-07	0.908343	0.00155018	1	SNIG	intergenic
chr19:23460087	rs8103803	A	C	0.72087	0.27913	DER25031	chr19	23437753	23438280	ENSG00000269837	RP11-15H20.5	Medium	-5.698	3.9e-07	-0.36833	0.00214173	1	SNIG	exonic;intronic
chr2:3698846	rs4849972	A	C	0.80012	0.19988	DER2509	chr2	3699096	3699352	ENSG00000151360	ALLC	Low	-6.94297	3.13e-09	-1.63122	1.86e-05	1	SNIG	intergenic
chr19:37671256	rs1234251	G	C	0.64953	0.35047	DER25283	chr19	37789674	37789813	ENSG00000181666	HKR1	Uncharacterised	-5.29428	1.78e-06	-0.941575	0.00701223	1	SNIG	intergenic
chr19:37671256	rs1234251	G	C	0.64953	0.35047	DER25268	chr19	37777047	37777184	ENSG00000267605	CTD-3220F14.1	Low	-5.05707	4.29e-06	-0.923272	0.0167658	1	SNIG	intergenic
chr19:39939665	rs58884220	G	A	0.62213	0.37787	DER25330	chr19	40533363	40534103	ENSG00000197782	ZNF780A	High	-5.02784	4.78e-06	-0.256017	0.0221352	1	SNIG	intergenic
chr19:52360813	rs11665778	T	A	0.75363	0.24637	DER25511	chr19	52358744	52359220	ENSG00000198093	ZNF649	High	6.90331	3.66e-09	0.735121	2.44e-05	1	SNIG	exonic;intronic
chr19:52360842	rs11669509	A	G	0.75363	0.24637	DER25511	chr19	52358744	52359220	ENSG00000198093	ZNF649	High	6.90331	3.66e-09	0.735121	2.44e-05	1	SNIG	exonic;intronic
chr19:52361358	rs765010	T	A	0.75363	0.24637	DER25511	chr19	52358744	52359220	ENSG00000198093	ZNF649	High	6.90331	3.66e-09	0.735121	2.44e-05	1	SNIG	exonic;intronic
chr19:52361834	rs765009	A	G	0.75363	0.24637	DER25511	chr19	52358744	52359220	ENSG00000198093	ZNF649	High	6.90331	3.66e-09	0.735121	2.44e-05	1	SNIG	exonic;intronic
chr19:52361981	rs11672786	C	T	0.75362	0.24638	DER25511	chr19	52358744	52359220	ENSG00000198093	ZNF649	High	6.90331	3.66e-09	0.735121	2.44e-05	1	SNIG	exonic;intronic
chr19:52362158	rs62107503	A	T	0.75362	0.24638	DER25511	chr19	52358744	52359220	ENSG00000198093	ZNF649	High	6.90331	3.66e-09	0.735121	2.44e-05	1	SNIG	exonic;intronic
chr19:59032751:AG_A	NA	D	R	0.94507	0.05493	DER25619	chr19	59115910	59116533	ENSG00000213753	RPL23AP79	Medium	4.82456	1e-05	1.05759	0.0235519	1	SNIG	intergenic
chr2:8596575:CG_C	NA	R	D	0.56332	0.43668	DER2559	chr2	8528510	8529112	ENSG00000236790	LINC00299	Low_with_Junction	4.99437	5.4e-06	0.772817	0.0200378	1	SNIG	intergenic
chr20:5210819	rs4813731	G	A	0.47111	0.47111	DER25697	chr20	5198950	5199925	ENSG00000101290	CDS2	Uncharacterised	5.01375	5.03e-06	0.331311	0.0301313	1	SNIG	intergenic
chr20:3899973:T_TTG	NA	R	I	0.52261	0.47739	DER25671	chr20	3907576	3909088	ENSG00000125779	PANK2	Medium	-5.01296	5.04e-06	-0.22807	0.0285188	1	SNIG	exonic;intronic
chr21:27818944	rs219670	C	T	0.57961	0.42039	DER26131	chr21	26956916	26957604	ENSG00000154719	MRPL39	Medium	-4.95101	6.32e-06	-0.310756	0.0289379	1	SNIG	intergenic
chr21:27579858	rs463019	T	G	0.74626	0.25374	DER26137	chr21	27589135	27589665	ENSG00000206802	U6	Low	-5.04841	4.43e-06	-0.570233	0.0245566	1	SNIG	exonic
chr2:31549887	rs6742051	G	A	0.63057	0.36943	DER2752	chr2	32090722	32090904	ENSG00000162961	DPY30	Medium	4.79441	1.12e-05	0.864759	0.0406459	1	SNIG	exonic
chr22:50500636	rs144177767	G	A	0.92571	0.07429	DER26499	chr22	50295420	50295695	ENSG00000182858	ALG12	Low_with_Junction	5.12148	3.38e-06	1.81469	0.0236125	1	SNIG	exonic
chr1:19054978	rs2236808	C	T	0.55596	0.44404	DER301	chr1	19626522	19627990	ENSG00000270728	RP4-657E11.10	Medium	-4.99282	5.43e-06	-0.167211	0.0300962	1	SNIG	intergenic
chr2:88469863	rs6547758	C	G	0.69421	0.30579	DER3138	chr2	88487860	88488253	ENSG00000144115	THNSL2	Medium	5.61615	5.32e-07	0.953638	0.000897156	1	SNIG	intergenic
chr2:95651960	rs6577006	C	G	0.7088	0.2912	DER3298	chr2	95872399	95872631	ENSG00000233757	AC092835.2	Medium	-4.39873	4.53e-05	-0.550497	0.039017	1	SNIG	intergenic
chr1:26527699	rs869139	T	C	0.55313	0.44687	DER338	chr1	26795383	26797960	ENSG00000117682	DHDDS	High	-4.76721	1.23e-05	-0.125751	0.0378761	1	SNIG	exonic;intergenic
chr2:102688158	rs10203724	C	A	0.80668	0.19332	DER3377	chr2	103331143	103331601	ENSG00000135953	MFSD9	Medium	5.17237	2.8e-06	0.434279	0.0111046	1	SNIG	intergenic
chr2:114431716	rs7600042	G	A	0.62679	0.37321	DER3476	chr2	114327026	114327387	ENSG00000225398	RP11-395L14.5	Low	-5.85421	2.15e-07	-0.541496	0.000893567	1	SNIG	intergenic
chr2:114454029	rs2044686	G	A	0.62769	0.37231	DER3479	chr2	114366125	114367470	ENSG00000240356	RPL23AP7	Medium	-5.9463	1.51e-07	-0.406064	0.000624339	1	SNIG	intergenic
chr2:153504552	rs12693429	G	A	0.52467	0.47533	DER3765	chr2	152627729	152627934	ENSG00000162980	ARL5A	Uncharacterised	5.03445	4.66e-06	0.668441	0.0210128	1	SNIG	intergenic
chr2:172671205:CATA_	NA	R	D	0.71698	0.28302	DER4031	chr2	172620399	172620883	ENSG00000228389	AC068039.4	Uncharacterised	-6.55681	1.42e-08	-0.69235	6.65e-05	1	SNIG	intergenic
chr2:183886672	rs62190102	T	C	0.72224	0.27776	DER4105	chr2	184061017	184061578	ENSG00000163002	NUP35	Uncharacterised	5.0731	4.04e-06	0.650421	0.0213648	1	SNIG	intergenic
chr1:39435169:TA_T	NA	R	D	0.94419	0.05581	DER425	chr1	39472794	39473298	ENSG00000174574	AKIRIN1	Medium	-5.3365	1.52e-06	-0.867167	0.00596459	1	SNIG	intergenic
chr1:39988913:CAG_C	NA	R	D	0.94763	0.05237	DER434	chr1	40088020	40088559	ENSG00000163909	HEYL	Medium	4.90734	7.41e-06	3.19914	0.0288292	1	SNIG	intergenic
chr3:7268094	rs9829495	G	T	0.63995	0.36005	DER4574	chr3	7791044	7791242	ENSG00000196277	GRM7	Uncharacterised	5.33713	1.52e-06	0.79723	0.00981675	1	SNIG	intergenic
chr6:3727811	rs226959	G	C	0.66044	0.33956	DER9949	chr6	3695019	3695866	ENSG00000270477	RP1-72E17.2	Medium	5.43491	1.05e-06	0.83522	0.00638166	1	SNIG	intergenic
chr6:3714933	rs226952	G	A	0.66049	0.33951	DER9944	chr6	3689743	3689881	ENSG00000270477	RP1-72E17.2	Medium	5.204	2.49e-06	0.833212	0.015077	1	SNIG	intergenic
chr6:3723144:GA_G	NA	D	R	0.61577	0.38423	DER9939	chr6	3685772	3686847	ENSG00000270477	RP1-72E17.2	Uncharacterised	5.21279	2.41e-06	0.85296	0.0146394	1	SNIG	intergenic
chr6:3720283	rs226967	A	G	0.64929	0.35071	DER9954	chr6	3699182	3700341	ENSG00000270477	RP1-72E17.2	Medium	5.29839	1.76e-06	0.86992	0.010644	1	SNIG	intergenic
chr6:3720283	rs226967	A	G	0.64929	0.35071	DER9923	chr6	3661204	3662468	ENSG00000270477	RP1-72E17.2	Uncharacterised	5.00185	5.25e-06	0.739405	0.0317458	1	SNIG	intergenic
chr6:3719437	rs17674755	A	G	0.57835	0.42165	DER9952	chr6	3697264	3697738	ENSG00000270477	RP1-72E17.2	Medium	4.88575	8.02e-06	1.12031	0.0485609	1	SNIG	intergenic
chr6:3720283	rs226967	A	G	0.64929	0.35071	DER9909	chr6	3632253	3632892	ENSG00000228793	RP1-223B1.1	High	5.29369	1.79e-06	0.991608	0.0107964	1	SNIG	intergenic
chr1:112832256	rs4268356	G	C	0.90655	0.09345	DER992	chr1	112023362	112023480	ENSG00000143110	C1orf162	Medium	5.1684	2.85e-06	1.19692	0.0150718	1	SNIG	intergenic
chr6:3726038	rs226961	G	A	0.66042	0.33958	DER9924	chr6	3663215	3664344	ENSG00000228793	RP1-223B1.1	High	5.26737	1.97e-06	0.825898	0.0119376	1	SNIG	intergenic
chr6:3726038	rs226961	G	A	0.66042	0.33958	DER9914	chr6	3644660	3645381	ENSG00000228793	RP1-223B1.1	Uncharacterised	4.88931	7.91e-06	1.01534	0.0475261	1	SNIG	intergenic
chr6:3720283	rs226967	A	G	0.64929	0.35071	DER9913	chr6	3643660	3644256	ENSG00000228793	RP1-223B1.1	Uncharacterised	5.05055	4.39e-06	0.889059	0.0263997	1	SNIG	intergenic
chr1:46882118	rs6699322	G	A	0.74649	0.25351	DER492	chr1	46880946	46881322	ENSG00000117480	FAAH	Medium	-4.92535	6.94e-06	-0.630323	0.0267037	1	SNIG	intergenic
chr1:48743184	rs212978	A	G	0.6417	0.3583	DER499	chr1	48724824	48725486	ENSG00000117834	SLC5A9	Uncharacterised	6.22173	5.22e-08	0.541968	0.00017214	1	SNIG	intergenic
chr6:3726038	rs226961	G	A	0.66042	0.33958	DER9892	chr6	3592598	3592786	ENSG00000228793	RP1-223B1.1	Medium	5.18049	2.72e-06	0.922424	0.0165627	1	SNIG	intergenic
chr6:1580213	rs9328061	G	C	0.74725	0.25275	DER9877	chr6	1528627	1528940	ENSG00000218027	RP11-157J24.1	Low	6.02768	1.1e-07	1.01371	0.000612472	1	SNIG	exonic
chr3:101418501	rs62284162	G	A	0.57479	0.42521	DER5295	chr3	101413985	101417915	ENSG00000114391	RPL24	Uncharacterised	5.09979	3.67e-06	0.23764	0.0166058	1	SNIG	intergenic
chr3:101029371	rs499810	T	C	0.84689	0.15311	DER5299	chr3	101422243	101422488	ENSG00000244119	PDCL3P4	Uncharacterised	5.23823	2.2e-06	0.917626	0.00991887	1	SNIG	intergenic
chr3:101412140	rs35942687	A	G	0.5919	0.4081	DER5298	chr3	101419263	101419765	ENSG00000244119	PDCL3P4	Low	5.28657	1.84e-06	0.356595	0.00829611	1	SNIG	intergenic
chr3:101517363:GTGTA	NA	R	D	0.61141	0.38859	DER5301	chr3	101427387	101428193	ENSG00000244119	PDCL3P4	Low_with_Junction	-5.6146	5.35e-07	-0.44985	0.00241511	1	SNIG	intergenic
chr5:140565046	rs2980409	C	T	0.65805	0.34195	DER9484	chr5	140560509	140561048	ENSG00000196963	PCDHB16	Medium	6.08345	8.91e-08	0.658017	0.000336515	1	SNIG	exonic;intronic
chr1:102778343	rs12750050	T	C	0.59872	0.40128	DER925	chr1	102500778	102501103	ENSG00000118733	OLFM3	Low	-8.99909	9.91e-13	-2.13382	5.34e-09	1	SNIG	intergenic
chr5:126604995	rs4310014	A	G	0.59172	0.40828	DER9361	chr5	126589774	126589928	ENSG00000265104	AC011416.1	Low	-4.75886	1.27e-05	-0.856973	0.0485623	1	SNIG	intergenic
chr3:133501407	rs9843728	C	T	0.63178	0.36822	DER6212	chr3	133500042	133500593	ENSG00000091513	TF	Medium	-5.44292	1.02e-06	-0.84206	0.00505824	1	SNIG	exonic
chr3:133522334	rs13079426	A	G	0.653	0.347	DER6213	chr3	133500738	133501626	ENSG00000144867	SRPRB	Medium	-7.98631	5.17e-11	-0.717159	2.56e-07	1	SNIG	exonic
chr3:133523973	rs12490148	C	T	0.65298	0.34702	DER6213	chr3	133500738	133501626	ENSG00000144867	SRPRB	Medium	-7.98631	5.17e-11	-0.717159	2.56e-07	1	SNIG	exonic
chr1:98290238	rs12134028	C	T	0.93278	0.06722	DER877	chr1	98422782	98423081	ENSG00000259946	RP11-490G2.2	Uncharacterised	4.7851	1.15e-05	1.31414	0.0448115	1	SNIG	intronic
chr3:165282450	rs58290739	T	A	0.84657	0.15343	DER6466	chr3	164902407	164902545	ENSG00000121871	SLITRK3	Medium	4.85947	8.82e-06	0.714608	0.0436522	1	SNIG	intergenic
chr3:158651509	rs7618081	C	T	0.44476	0.44476	DER6419	chr3	158555501	158555693	ENSG00000232374	GPR79	Medium	5.06077	4.23e-06	0.676016	0.0194723	1	SNIG	intergenic
chr3:154816911	rs968628	A	G	0.52242	0.47758	DER6379	chr3	155660918	155661774	ENSG00000163655	GMPS	Medium	4.82691	9.92e-06	0.183211	0.040465	1	SNIG	exonic
chr5:87095081	rs113287932	C	T	0.92529	0.07471	DER9071	chr5	87219151	87219329	ENSG00000248708	CTD-2316B1.2	Low	4.81877	1.02e-05	1.84781	0.0295149	1	SNIG	intergenic
chr3:183535763	rs897604	G	A	0.49251	0.49251	DER6586	chr3	183530528	183530890	ENSG00000163872	YEATS2	Medium	4.89564	7.73e-06	0.702318	0.0368333	1	SNIG	intergenic
chr5:1320722	rs402710	C	T	0.6753	0.3247	DER8403	chr5	1349446	1350885	ENSG00000049656	CLPTM1L	Medium	5.62238	5.2e-07	0.277224	0.00350181	1	SNIG	intergenic
chr3:195661089	rs6785037	C	A	0.56558	0.43442	DER6665	chr3	195666030	195666620	ENSG00000231443	AC024937.6	Low_with_Junction	-4.94848	6.38e-06	-0.346619	0.0311398	1	SNIG	intronic
chr5:1320722	rs402710	C	T	0.6753	0.3247	DER8402	chr5	1346553	1347680	ENSG00000049656	CLPTM1L	Medium	5.22328	2.32e-06	0.422871	0.0156254	1	SNIG	intergenic
chr4:177256126	rs13147303	G	A	0.72034	0.27966	DER8246	chr4	177254999	177255752	ENSG00000129128	SPCS3	Medium	7.75172	1.3e-10	0.553118	6.49e-07	1	SNIG	intergenic
chr5:1173487	rs1134443	A	C	0.7636	0.2364	DER8364	chr5	705598	706660	ENSG00000188818	ZDHHC11	Medium	4.90534	7.47e-06	0.57004	0.0388593	1	SNIG	intergenic
chr4:177166896	rs4414904	T	C	0.93875	0.06125	DER8241	chr4	176549710	176550257	ENSG00000150625	GPM6A	Medium	5.24626	2.13e-06	0.971179	0.0111396	1	SNIG	intergenic
chr4:144418665	rs17746066	A	G	0.81245	0.18755	DER8017	chr4	144786156	144786292	ENSG00000246448	RP13-578N3.3	High	-5.05701	4.29e-06	-0.923722	0.0174949	1	SNIG	exonic;intronic
chr4:83208400	rs7686018	T	G	0.61787	0.38213	DER7433	chr4	83269485	83270236	ENSG00000138668	HNRNPD	Medium	-5.13037	3.28e-06	-0.506146	0.0160246	1	SNIG	intergenic
chr4:44588017:CTG_C	NA	D	R	0.55059	0.44941	DER7111	chr4	44700561	44703826	ENSG00000151806	GUF1	High	-5.99875	1.23e-07	-0.148898	0.000622861	1	SNIG	exonic;intronic
chr4:86058443	rs6531792	G	C	0.66751	0.33249	DER7481	chr4	86203727	86204734	ENSG00000248725	RP11-218C23.1	Uncharacterised	4.81808	1.02e-05	0.441136	0.0401172	1	SNIG	intergenic

## Sheet: Sheet1
snp_location	The location of variant associated with the gene expression
rs_ID	The rs ID
Al1	The coded (or effect) allele for SNP. With indels, either a "R" for reference or "D" for deletion or "I" for insertion.
Al2	The reference (or baseline) allele for SNP. With indels, either a "R" for reference or "D" for deletion or "I" for insertion.
Freq1	Frequency of the coded allele
MAF	Minor Allele Frequency
region_ID	The ID of the region identified in derfinder
chr	Chromosome location of the identified region
start	Genomic start location of the identified region
end	Genomic end location of the identified region
gene_ID	Ensembl gene ID linked to the identified region
gene_symbol	Gene name linked to the identified region
annotation	Evidence of the transcribed region for being part of the gene
tstat	t-statistic (effect size estimate / standard error)
pvalue	p-value of eQTL
beta	Regression coefficient from linear model
FDR	False Discovery Rate
rank	Indicates the iteration at which the secondary signal was identified through conditional analysis. 0 indicated a primary signal.
tissue	Brain region
annotation_hg38_ens95	Annotation of region with a more recent Ensembl version (version 95)
