# Supplementary material for: Regulatory sites for splicing in human basal ganglia are enriched for disease-relevant information
Source: Nat Commun. 2020 Feb 25;11:1041. doi: 10.1038/s41467-020-14483-x (PMC7042265; doi:10.1038/s41467-020-14483-x)
Supplement: Supplementary file 10 — Supplementary Data 7 [file 41467_2020_14483_MOESM10_ESM.xlsx]

## Sheet: Cell type enrichment eQTLs
eQTL type	Tissue used for ASE discovery	Cell type	Module Membership cut off	Background genes	Cell type-specific genes	Genes targeted by eQTLs	Overlap of cell type-specific and eQTL-targeted genes	Fisher pValue	FDR-corrected pValue
ex-exeQTL	PUTM	Astrocyte	0.3	17281	2200	1217	153	0.582353	1
ex-exeQTL	PUTM	Oligodendrocyte	0.3	17281	2254	1217	187	0.00802221	0.0240666
ex-exeQTL	PUTM	Endothelial	0.3	17281	432	1217	17	0.997836	1
ex-exeQTL	PUTM	Neuron	0.3	17281	6035	1217	565	6.47903e-18	3.88742e-17
ex-exeQTL	PUTM	None	0.3	17281	4163	1217	168	1	1
ex-exeQTL	PUTM	Microglia	0.3	17281	2197	1217	127	0.994985	1
ex-exeQTL	SNIG	Neuron	0.3	18153	3969	1016	284	1.52046e-06	9.12279e-06
ex-exeQTL	SNIG	None	0.3	18153	8861	1016	391	1	1
ex-exeQTL	SNIG	Oligodendrocyte	0.3	18153	2250	1016	152	0.00708074	0.0141615
ex-exeQTL	SNIG	Microglia	0.3	18153	1202	1016	47	0.997604	1
ex-exeQTL	SNIG	Endothelial	0.3	18153	544	1016	36	0.168523	0.252784
ex-exeQTL	SNIG	Astrocyte	0.3	18153	1327	1016	106	0.000112994	0.000338981
e-eQTL	PUTM	Astrocyte	0.3	17281	2200	2921	332	0.993519	1
e-eQTL	PUTM	Oligodendrocyte	0.3	17281	2254	2921	441	0.000205942	0.000617825
e-eQTL	PUTM	Endothelial	0.3	17281	432	2921	61	0.950812	1
e-eQTL	PUTM	Neuron	0.3	17281	6035	2921	1285	5.3653e-29	3.21918e-28
e-eQTL	PUTM	None	0.3	17281	4163	2921	435	1	1
e-eQTL	PUTM	Microglia	0.3	17281	2197	2921	367	0.61463	1
e-eQTL	SNIG	Neuron	0.3	18153	3969	2321	616	6.03353e-09	3.62012e-08
e-eQTL	SNIG	None	0.3	18153	8861	2321	919	1	1
e-eQTL	SNIG	Oligodendrocyte	0.3	18153	2250	2321	315	0.0362922	0.0686604
e-eQTL	SNIG	Microglia	0.3	18153	1202	2321	172	0.057217	0.0686604
e-eQTL	SNIG	Endothelial	0.3	18153	544	2321	83	0.0482418	0.0686604
e-eQTL	SNIG	Astrocyte	0.3	18153	1327	2321	216	7.28712e-05	0.000218613
ge-eQTL	PUTM	Astrocyte	0.3	17281	2200	843	124	0.0452326	0.135698
ge-eQTL	PUTM	Oligodendrocyte	0.3	17281	2254	843	139	0.00180469	0.0108282
ge-eQTL	PUTM	Endothelial	0.3	17281	432	843	21	0.538894	0.679043
ge-eQTL	PUTM	Neuron	0.3	17281	6035	843	312	0.102959	0.205918
ge-eQTL	PUTM	None	0.3	17281	4163	843	141	1	1
ge-eQTL	PUTM	Microglia	0.3	17281	2197	843	106	0.565869	0.679043
ge-eQTL	SNIG	Neuron	0.3	18153	3969	501	102	0.810326	0.889202
ge-eQTL	SNIG	None	0.3	18153	8861	501	232	0.881647	0.889202
ge-eQTL	SNIG	Oligodendrocyte	0.3	18153	2250	501	75	0.0467407	0.140222
ge-eQTL	SNIG	Microglia	0.3	18153	1202	501	31	0.680057	0.889202
ge-eQTL	SNIG	Endothelial	0.3	18153	544	501	11	0.889202	0.889202
ge-eQTL	SNIG	Astrocyte	0.3	18153	1327	501	50	0.0153661	0.0921964
gi-eQTL	PUTM	Astrocyte	0.3	17281	2200	229	29	0.542385	0.967776
gi-eQTL	PUTM	Oligodendrocyte	0.3	17281	2254	229	23	0.931467	0.967776
gi-eQTL	PUTM	Endothelial	0.3	17281	432	229	4	0.82783	0.967776
gi-eQTL	PUTM	Neuron	0.3	17281	6035	229	100	0.00358665	0.0215199
gi-eQTL	PUTM	None	0.3	17281	4163	229	44	0.967776	0.967776
gi-eQTL	PUTM	Microglia	0.3	17281	2197	229	29	0.539239	0.967776
gi-eQTL	SNIG	Neuron	0.3	18153	3969	109	20	0.843241	0.935889
gi-eQTL	SNIG	None	0.3	18153	8861	109	53	0.553636	0.830454
gi-eQTL	SNIG	Oligodendrocyte	0.3	18153	2250	109	17	0.189067	0.567201
gi-eQTL	SNIG	Microglia	0.3	18153	1202	109	4	0.935889	0.935889
gi-eQTL	SNIG	Endothelial	0.3	18153	544	109	4	0.41329	0.82658
gi-eQTL	SNIG	Astrocyte	0.3	18153	1327	109	11	0.172587	0.567201
i-eQTL	PUTM	Astrocyte	0.3	17281	2200	314	43	0.327063	0.654126
i-eQTL	PUTM	Oligodendrocyte	0.3	17281	2254	314	51	0.0564078	0.169224
i-eQTL	PUTM	Endothelial	0.3	17281	432	314	5	0.896548	0.999977
i-eQTL	PUTM	Neuron	0.3	17281	6035	314	135	0.00169443	0.0101666
i-eQTL	PUTM	None	0.3	17281	4163	314	47	0.999977	0.999977
i-eQTL	PUTM	Microglia	0.3	17281	2197	314	33	0.90026	0.999977
i-eQTL	SNIG	Neuron	0.3	18153	3969	130	30	0.402142	0.804285
i-eQTL	SNIG	None	0.3	18153	8861	130	54	0.960547	0.960547
i-eQTL	SNIG	Oligodendrocyte	0.3	18153	2250	130	20	0.180961	0.542883
i-eQTL	SNIG	Microglia	0.3	18153	1202	130	8	0.635989	0.953984
i-eQTL	SNIG	Endothelial	0.3	18153	544	130	2	0.904739	0.960547
i-eQTL	SNIG	Astrocyte	0.3	18153	1327	130	16	0.0277354	0.166412

## Sheet: Cell type enrichment ASEs 
Tissue used for ASE discovery	Cell type	Module Membership cut off	Background genes	Cell type-specific genes	ASE-containing genes	Overlap of cell type-specific and ASE-containing genes	Fisher pValue	FDR-corrected pValue
Putamen	Astrocyte	0.3	17281	2200	4117	586	1.94016e-15	5.87022e-15
Putamen	Oligodendrocyte	0.3	17281	2254	4117	564	2.27418e-10	6.09895e-10
Putamen	Endothelial	0.3	17281	432	4117	97	0.613885	0.724384
Putamen	Neuron	0.3	17281	6035	4117	1834	9.96722e-237	2.94033e-235
Putamen	Microglia	0.3	17281	2197	4117	515	1.10772e-05	2.25364e-05
Substantia nigra	Neuron	0.3	18153	3969	4197	1190	3.05408e-98	3.60381e-97
Substantia nigra	Oligodendrocyte	0.3	18153	2250	4197	695	6.69299e-41	4.38763e-40
Substantia nigra	Microglia	0.3	18153	1202	4197	299	0.000515201	0.00096498
Substantia nigra	Endothelial	0.3	18153	544	4197	153	0.000554525	0.000991424
Substantia nigra	Astrocyte	0.3	18153	1327	4197	446	3.07717e-28	1.43216e-27
