# Supplementary material for: Regulatory sites for splicing in human basal ganglia are enriched for disease-relevant information
Source: Nat Commun. 2020 Feb 25;11:1041. doi: 10.1038/s41467-020-14483-x (PMC7042265; doi:10.1038/s41467-020-14483-x)
Supplement: Supplementary file 11 — Supplementary Data 8 [file 41467_2020_14483_MOESM11_ESM.xlsx]

## Sheet: SupplementaryTable9
region_id	brain_region	GWAS	chr	start	end	nsnps	sum_PPH3_PPH4	ratio_PPH4_PPH3	lead_GWAS_SNP	signif_GWAS_beta	lead_GWAS_p.value	lead_eQTL_SNP	lead_eQTL_beta	lead_eQTL_p.value	gene_ID	gene_symbol	annotation
DER38036	PUTM	PD_chang_ex_23andme	chr17	15879781	15880571	3238	0.890061	3.10841	rs4566208	-0.0917	2.28e-07	rs4792707	0.217096	1.09e-05	ENSG00000214941	ZSWIM7	High
DER38461	PUTM	PD_chang_ex_23andme	chr17	44568545	44568754	1233	0.999967	64.2833	rs199452	0.2128	1.68e-19	rs199437	-0.799551	1.02e-09	ENSG00000260075	NSFP1	Uncharacterised
DER38464	PUTM	PD_chang_ex_23andme	chr17	44569476	44570032	1233	0.99667	60.1587	rs199452	0.2128	1.68e-19	rs199442	-0.545509	2.55e-07	ENSG00000260075	NSFP1	Uncharacterised
DER38467	PUTM	PD_chang_ex_23andme	chr17	44570943	44572432	1234	1	66.4007	rs199452	0.2128	1.68e-19	rs199455	-0.683142	8.79e-13	ENSG00000260075	NSFP1	Low
DER38474	PUTM	PD_chang_ex_23andme	chr17	44578803	44579329	1240	0.999928	60.8691	rs199452	0.2128	1.68e-19	rs199437	-0.695298	2.42e-09	ENSG00000266497	RP11-995C19.2	Medium
DER24090	SNIG	PD_chang_ex_23andme	chr17	44570977	44571847	1234	0.870583	28.3491	rs199452	0.2128	1.68e-19	rs199498	-0.591081	2.04e-05	ENSG00000260075	NSFP1	Low
DER24091	SNIG	PD_chang_ex_23andme	chr17	44571865	44572339	1234	0.967486	39.9551	rs199452	0.2128	1.68e-19	rs199502	-0.778892	6.47e-07	ENSG00000260075	NSFP1	Low
DER14702	PUTM	SCZ_2018_all	chr5	140086610	140087096	2708	0.964458	2.8632	rs3756331	0.0479327	8.66e-07	rs2014738	-0.420507	1.27e-06	ENSG00000146007	ZMAT2	Medium
DER35699	PUTM	SCZ_2018_all	chr15	43823997	43824377	1410	0.99621	10.3076	rs1079309	0.0524976	4.98e-07	rs2254927	0.720575	5.27e-08	ENSG00000166963	MAP1A	Medium
DER36302	PUTM	SCZ_2018_all	chr15	84833811	84833975	3464	0.999488	4.58071	rs12908161	0.0666301	9.41e-10	rs36103530	0.891126	7.94e-10	ENSG00000259694	RP13-262C2.3	Low
DER38322	PUTM	SCZ_2018_all	chr17	36921941	36926024	2991	0.814292	2.38305	rs4375688	-0.0509782	2.79e-06	rs35546703	-0.106756	3.54e-05	ENSG00000141720	PIP4K2B	High
DER38461	PUTM	SCZ_2018_all	chr17	44568545	44568754	1604	0.895206	2.24112	rs111689007	0.0628809	1.53e-05	rs113343439	-1.34006	7.45e-10	ENSG00000260075	NSFP1	Uncharacterised
DER38464	PUTM	SCZ_2018_all	chr17	44569476	44570032	1604	0.90106	2.53781	rs111689007	0.0628809	1.53e-05	rs62057122	-0.575685	3.85e-08	ENSG00000260075	NSFP1	Uncharacterised
DER38467	PUTM	SCZ_2018_all	chr17	44570943	44572432	1605	0.899813	2.39603	rs111689007	0.0628809	1.53e-05	rs62057122	-0.696661	2.24e-13	ENSG00000260075	NSFP1	Low
DER38474	PUTM	SCZ_2018_all	chr17	44578803	44579329	1614	0.901587	2.47146	rs111689007	0.0628809	1.53e-05	rs113343439	-1.18519	8.26e-10	ENSG00000266497	RP11-995C19.2	Medium
DER38475	PUTM	SCZ_2018_all	chr17	44579356	44579762	1616	0.824257	2.58034	rs111689007	0.0628809	1.53e-05	rs113343439	-0.799973	7.8e-06	ENSG00000266497	RP11-995C19.2	Medium
DER4554	PUTM	SCZ_2018_all	chr2	73949171	73949724	2592	0.910183	4.62386	rs56145559	-0.0716464	1.01e-09	rs7564890	-0.452044	5.49e-06	ENSG00000144034	TPRKB	Uncharacterised
DER6148	PUTM	SCZ_2018_all	chr2	172619707	172620917	4151	0.972001	2.21125	rs62184961	0.0728786	6.86e-07	rs312921	-0.392719	2.33e-09	ENSG00000228389	AC068039.4	Uncharacterised
DER19220	SNIG	SCZ_2018_all	chr11	130738785	130740492	4326	0.916249	4.76516	rs35774874	0.0689662	1.97e-11	rs1808473	-0.26919	7.39e-07	ENSG00000255455	RP11-890B15.3	Medium
DER19223	SNIG	SCZ_2018_all	chr11	130743677	130748449	4343	0.901412	4.78043	rs35774874	0.0689662	1.97e-11	rs35774874	0.139527	8.58e-06	ENSG00000120451	SNX19	High
DER24090	SNIG	SCZ_2018_all	chr17	44570977	44571847	1605	0.822092	2.53923	rs111689007	0.0628809	1.53e-05	rs111273167	-0.610627	2.66e-06	ENSG00000260075	NSFP1	Low
DER24091	SNIG	SCZ_2018_all	chr17	44571865	44572339	1605	0.87401	3.02797	rs111689007	0.0628809	1.53e-05	rs144416125	-1.00743	1.84e-07	ENSG00000260075	NSFP1	Low
DER4031	SNIG	SCZ_2018_all	chr2	172620399	172620883	4151	0.968222	2.29989	rs62184961	0.0728786	6.86e-07	rs12692978	-0.694104	3.12e-08	ENSG00000228389	AC068039.4	Uncharacterised
