# Supplementary material for: Regulatory sites for splicing in human basal ganglia are enriched for disease-relevant information
Source: Nat Commun. 2020 Feb 25;11:1041. doi: 10.1038/s41467-020-14483-x (PMC7042265; doi:10.1038/s41467-020-14483-x)
Supplement: Supplementary file 12 — Supplementary Data 9 [file 41467_2020_14483_MOESM12_ESM.xlsx]

## Sheet: ASEs_Supp11
hetSNP	Allele1	Allele2	ens.alt	existing_variation	gmaf	eur_maf	most.severe.consequence	geneid	symbol	min.FDR	tissue
10:100177049	A	G	A	rs1061115	A:0.4922	0.31	3_prime_UTR_variant	ENSG00000107521	HPS1	0.0287297	PUTM
10:100217692	C	T	C	rs4917831	T:0.4048	0.51	downstream_gene_variant	-		0.000394046	PUTM
10:100217930	A	G	A	rs11599904	A:0.0879	0.15	downstream_gene_variant	-		0.0125474	PUTM
10:100218059	A	C	C	rs4917836	A:0.3777	0.64	downstream_gene_variant			0.000262433	PUTM
10:100218732	A	G	G	rs3179357	A:0.4524	0.5	downstream_gene_variant			0.0356477	PUTM
10:100218766	C	T	T	rs1060445	C:0.4473	0.5	downstream_gene_variant			0.00778444	PUTM
10:101152720	G	T	T	rs4423123	G:0.4730	0.71	3_prime_UTR_variant	ENSG00000119946	CNNM1	1.638e-22	PUTM
10:101153590	A	T	T	rs7914408	A:0.1731	0.91	3_prime_UTR_variant	-,ENSG00000119946	CNNM1	3.78512e-44	PUTM
10:101372411	C	T	C	rs880568	T:0.1740	0.88	intron_variant	-,ENSG00000155287	SLC25A28	0.0254143	PUTM
10:101473218	A	G	G	rs2231687	A:0.1859	0.87	missense_variant	ENSG00000014919,ENSG00000119929	COX15,CUTC	0.0109877	PUTM
10:101657880	A	G	A	rs7919323	A:0.2779	0.38	synonymous_variant	ENSG00000107554	DNMBP	0.0323513	PUTM
10:102034458	A	G	G	rs3180413	G:0.0760	0.05	3_prime_UTR_variant	ENSG00000196072	BLOC1S2	0.00387327	PUTM
10:102116311	A	C	C	rs2234970	C:0.4235	0.43	missense_variant	-,ENSG00000099194	SCD	0.0339884	PUTM
10:102121579	A	G	G	rs3978768	G:0.2921	0.32	3_prime_UTR_variant	ENSG00000099194,ENSG00000256545	SCD	0.000433328	PUTM
10:102121816	G	T	G	rs11557927	G:0.0714	0.08	3_prime_UTR_variant	ENSG00000099194,ENSG00000256545	SCD	0.000637198	PUTM
10:102122603	C	T	C	rs7849	C:0.2280	0.15	3_prime_UTR_variant	ENSG00000099194,ENSG00000256545	SCD	0.000177952	PUTM
10:102446578	A	G	G	rs12248459	G:0.3443	0.31	intergenic_variant	-		0.0145611	PUTM
10:102766574	A	G	G	rs807024	G:0.3704	0.23	synonymous_variant	ENSG00000107816	LZTS2	0.0139193	PUTM
10:104231054	A	G	G	rs11191295	G:0.4208	0.56	synonymous_variant	ENSG00000138111	TMEM180	0.00155421	PUTM
10:104236687	A	G	G	rs1056744	G:0.4620	0.56	3_prime_UTR_variant	-,ENSG00000138111	TMEM180	0.0367083	PUTM
10:104240438	A	G	G	rs13287	G:0.3251	0.31	3_prime_UTR_variant	ENSG00000138107	ACTR1A	0.0422442	PUTM
10:104434630	A	C	A	rs12573077	A:0.2743	0.32	downstream_gene_variant	-		0.00982708	PUTM
10:104573936	C	T	C	rs284858	T:0.4501	0.6	3_prime_UTR_variant	-,ENSG00000166272	WBP1L	3.12351e-07	PUTM
10:104574562	G	T	G	rs284854	G:0.4840	0.57	3_prime_UTR_variant	-,ENSG00000166272	WBP1L	5.84641e-09	PUTM
10:104623578	C	T	T	rs9527	T:0.1818	0.26	3_prime_UTR_variant	-,ENSG00000166275,ENSG00000270316	C10orf32	0.00430124	PUTM
10:104624072	A	G	A	rs4917985	A:0.4153	0.38	3_prime_UTR_variant	ENSG00000166275,ENSG00000270316	C10orf32	0.0417215	PUTM
10:104848123	A	G	A	rs8139	A:0.4121	0.42	3_prime_UTR_variant	ENSG00000076685	NT5C2	0.00568987	PUTM
10:104883337	A	G	G	rs1060240	G:0.1392	0.09	intron_variant	ENSG00000076685	NT5C2	0.00767232	PUTM
10:10509715	A	G	A	rs1819232	A:0.2665	0.17	intergenic_variant	-		0.0340444	PUTM
10:105154089	A	G	G	rs7911488	G:0.2669	0.35	5_prime_UTR_variant	-,ENSG00000173915,ENSG00000221767	USMG5,MIR1307	0.00020353	PUTM
10:105351349	C	T	T	rs4918028,rs59240179	C:0.2875	0.69	3_prime_UTR_variant	-,ENSG00000107954,ENSG00000107957	NEURL,SH3PXD2A	0.00989471	PUTM
10:105354982	C	T	C	rs4918029	T:0.1264	0.79	3_prime_UTR_variant	ENSG00000107957	SH3PXD2A	4.95582e-60	PUTM
10:105357181	A	G	A	rs10883887	A:0.3961	0.43	3_prime_UTR_variant	ENSG00000107957	SH3PXD2A	0.000559766	PUTM
10:105357987	C	T	C	rs7911638	T:0.1392	0.74	3_prime_UTR_variant	ENSG00000107957	SH3PXD2A	0.000115152	PUTM
10:105358980	A	G	G	rs2281584	G:0.4093	0.3	3_prime_UTR_variant	-,ENSG00000107957	SH3PXD2A	0.00393392	PUTM
10:105362104	A	G	A	rs11191741,rs111908946	A:0.2770	0.34	synonymous_variant	ENSG00000107957	SH3PXD2A	0.0286952	PUTM
10:105657363	C	G	G	rs11191853	G:0.2102	0.26	synonymous_variant	ENSG00000107960	OBFC1	0.0287918	PUTM
10:10567159	A	G	A	rs10905731	G:0.1039	0.97	intergenic_variant	-		0.0404764	PUTM
10:105758670	A	G	G	rs10883960	G:0.1584	0.22	synonymous_variant	ENSG00000065613	SLK	0.00552557	PUTM
10:106022789	A	C	A	COSM147037,rs4925,CM061795	A:0.2102	0.34	missense_variant	ENSG00000148834	GSTO1	0.00202646	PUTM
10:106907440	C	T	T	rs791125	T:0.4950	0.54	synonymous_variant	ENSG00000156395	SORCS3	0.0342643	PUTM
10:106973862	C	T	C	rs10884119	C:0.4057	0.42	intron_variant	ENSG00000156395	SORCS3	0.0427949	PUTM
10:107023390	C	T	T	rs3750261	T:0.2390	0.23	3_prime_UTR_variant	ENSG00000156395	SORCS3	0.0305478	PUTM
10:10800193	A	G	A	rs2038662	G:0.4185	0.5	intergenic_variant	-		0.00577875	PUTM
10:10804089	A	G	A	rs4363499	A:0.3782	0.26	intergenic_variant	-		0.0149588	PUTM
10:108380213	A	G	A	rs4917481	A:0.3320	0.18	synonymous_variant	ENSG00000108018	SORCS1	1.38371e-24	PUTM
10:108843475	C	T	T	rs12240854	T:0.2015	0.28	intron_variant	-,ENSG00000108018	SORCS1	0.0289412	PUTM
10:11101626	C	T	T	rs6602475	T:0.1511	0.22	intron_variant	ENSG00000048740	CELF2	0.0383376	PUTM
10:11104672	A	G	G	rs7082537	G:0.0357	0.06	intron_variant	ENSG00000048740	CELF2	0.0214935	PUTM
10:112046150	C	T	C	rs17658	T:0.2532	0.71	3_prime_UTR_variant	ENSG00000119950	MXI1	0.00127059	PUTM
10:11225337	G	T	T	rs625315	G:0.3965	0.38	intron_variant	ENSG00000048740	CELF2	0.0125474	PUTM
10:11299735	A	T	T	rs2277212	A:0.2477	0.74	synonymous_variant	-,ENSG00000048740	CELF2	4.82665e-53	PUTM
10:11303759	A	G	A	rs11257036	A:0.3626	0.35	intron_variant	-,ENSG00000048740	CELF2	0.0323513	PUTM
10:11321600	A	G	G	rs7076080	G:0.4757	0.29	intron_variant	ENSG00000048740	CELF2	0.0215361	PUTM
10:113917085	A	T	A	rs2254537	T:0.2917	0.67	synonymous_variant	ENSG00000119927	GPAM	0.0310381	PUTM
10:114022566	A	G	A	rs11195857	A:0.2010	0.17	intergenic_variant	-		0.00239776	PUTM
10:114457943	C	T	C	rs11196062	C:0.2033	0.23	intron_variant	ENSG00000151532	VTI1A	0.0431974	PUTM
10:114723857	A	G	G	rs2296782	A:0.4867	0.23	intron_variant	-,ENSG00000148737	TCF7L2	0.0164596	PUTM
10:115490060	A	G	A	rs12247479	A:0.1571	0.15	3_prime_UTR_variant	ENSG00000165806	CASP7	0.0382759	PUTM
10:115490109	A	G	A	rs1127687	A:0.2230	0.22	3_prime_UTR_variant	ENSG00000165806	CASP7	0.0223319	PUTM
10:116193716	C	T	C	rs17778547	C:0.1168	0.15	3_prime_UTR_variant	ENSG00000099204	ABLIM1	6.66576e-14	PUTM
10:116193917	A	G	G	rs10787530	A:0.3182	0.59	3_prime_UTR_variant	ENSG00000099204	ABLIM1	6.2699e-07	PUTM
10:116195155	C	T	C	rs1057144	T:0.3507	0.57	3_prime_UTR_variant	ENSG00000099204	ABLIM1	7.52145e-23	PUTM
10:116195156	A	G	A	rs1057143	A:0.2958	0.34	3_prime_UTR_variant	ENSG00000099204	ABLIM1	1.4657e-22	PUTM
10:116233824	C	T	T	rs11814528	T:0.2614	0.28	intron_variant	-,ENSG00000099204	ABLIM1	0.0463247	PUTM
10:116307504	A	G	G	rs2247528	A:0.2381	0.73	synonymous_variant	ENSG00000099204	ABLIM1	0.0123614	PUTM
10:116623059	C	G	C	rs36089581	C:0.1818	0.35	3_prime_UTR_variant	ENSG00000151553	FAM160B1	0.00866393	PUTM
10:117486763	G	T	T	rs2254619	T:0.2170	0.4	synonymous_variant	ENSG00000107518	ATRNL1	2.59952e-14	PUTM
10:117818097	C	T	C	rs1679569,rs113255746	C:0.4414,-:0.1822	0.27	3_prime_UTR_variant	ENSG00000151892	GFRA1	5.85006e-07	PUTM
10:117818560	A	G	A	rs180554	A:0.4849	0.28	3_prime_UTR_variant	ENSG00000151892	GFRA1	0.0164782	PUTM
10:117818871	C	T	C	rs180551	C:0.4638	0.29	3_prime_UTR_variant	ENSG00000151892	GFRA1	0.0201175	PUTM
10:117820200	C	G	C	rs180550	C:0.2207	0.19	3_prime_UTR_variant	ENSG00000151892	GFRA1	0.0106183	PUTM
10:117823739	A	G	G	rs1078080	A:0.4940	0.31	3_prime_UTR_variant	ENSG00000151892	GFRA1	0.00501318	PUTM
10:117884950	A	G	A	COSM147055,rs2245020	A:0.4913	0.53	synonymous_variant	-,ENSG00000151892	GFRA1	0.0121682	PUTM
10:1183077	C	T	C	rs12762464	C:0.4345	0.48	downstream_gene_variant			0.00319	PUTM
10:118433169	A	G	G	rs7084566	A:0.3887	0.68	3_prime_UTR_variant	ENSG00000165868	HSPA12A	1.13094e-07	PUTM
10:118645834	A	G	A	rs17095398	A:0.0577	0.11	3_prime_UTR_variant	ENSG00000187164,ENSG00000188316	KIAA1598,ENO4	0.0221094	PUTM
10:118651882	C	T	C	rs740600	T:0.4634	0.72	intron_variant	ENSG00000187164,ENSG00000188316	KIAA1598,ENO4	0.0340444	PUTM
10:119244733	A	G	A	rs3740584	A:0.1374	0.2	intron_variant	ENSG00000229847,ENSG00000258114	EMX2OS	3.98246e-23	PUTM
10:119247234	A	G	A	rs2532663	G:0.0298	0.94	intron_variant	ENSG00000229847,ENSG00000258114	EMX2OS	0.00127162	PUTM
10:120096866	A	G	G	rs1935917	G:0.2221	0.24	intron_variant	ENSG00000165669	FAM204A	0.0203153	PUTM
10:12043790	G	T	G	rs11595168	G:0.0357	0.08	synonymous_variant	ENSG00000151461	UPF2	2.23838e-10	PUTM
10:121154736	A	C	C	rs17608873	C:0.0792	0.09	intron_variant	ENSG00000198873	GRK5	0.0131808	PUTM
10:121437012	C	G	C	rs8946	C:0.3562	0.36	3_prime_UTR_variant	ENSG00000151929	BAG3	7.8556e-06	PUTM
10:121579040	C	T	C	rs17099318	C:0.0742	0.06	synonymous_variant	ENSG00000198825	INPP5F	1.69317e-289	PUTM
10:121586827	A	G	G	COSM147060,rs56055506	G:0.1511	0.16	synonymous_variant	ENSG00000198825	INPP5F	1.9543e-56	PUTM
10:121586882	A	G	G	COSM147061,rs3188055	G:0.2871	0.33	missense_variant	ENSG00000198825	INPP5F	1.76803e-51	PUTM
10:121588038	A	C	C	rs1063224	A:0.4304	0.5	3_prime_UTR_variant	ENSG00000198825	INPP5F	2.66386e-145	PUTM
10:121588066	A	G	A	rs12764679	A:0.0719	0.06	3_prime_UTR_variant	ENSG00000198825	INPP5F	8.36362e-265	PUTM
10:121588201	C	T	C	rs1129793	T:0.4313	0.5	3_prime_UTR_variant	ENSG00000198825	INPP5F	8.21882e-147	PUTM
10:121588262	C	T	T	rs1129795	T:0.0449	0.07	3_prime_UTR_variant	ENSG00000198825	INPP5F	2.78574e-153	PUTM
10:121588520	A	G	A	rs11554480	A:0.0733	0.06	3_prime_UTR_variant	ENSG00000198825	INPP5F	1.2959e-281	PUTM
10:121588537	A	G	G	rs1048120	G:0.1543	0.17	3_prime_UTR_variant	ENSG00000198825	INPP5F	4.24544e-227	PUTM
10:121588554	A	T	A	rs11554481	A:0.0719	0.06	3_prime_UTR_variant	ENSG00000198825	INPP5F	8.90207e-244	PUTM
10:121589274	A	C	A	rs41287946	A:0.0792	0.11	3_prime_UTR_variant	-,ENSG00000197771	MCMBP	0.000917645	PUTM
10:122353642	A	G	A	rs11199429	G:0.4533	0.58	upstream_gene_variant			0.00209641	PUTM
10:1225399	C	T	T	rs17156046	T:0.1708	0.11	downstream_gene_variant			0.016928	PUTM
10:122639170	A	C	C	rs3758510	C:0.3695	0.34	non_coding_transcript_exon_variant	ENSG00000120008,ENSG00000271670	WDR11	0.0468073	PUTM
10:122649482	A	G	G	rs2289337,COSM147068	G:0.1964	0.21	synonymous_variant	ENSG00000120008	WDR11	0.00104764	PUTM
10:122668296	A	G	A	rs7077126	A:0.3764	0.34	3_prime_UTR_variant	ENSG00000120008	WDR11	0.00910752	PUTM
10:122668412	A	G	A	rs10886800	A:0.1919	0.16	3_prime_UTR_variant	ENSG00000120008	WDR11	0.00282763	PUTM
10:122668604	A	G	A	rs1045154	A:0.3169	0.34	3_prime_UTR_variant	ENSG00000120008	WDR11	0.000263511	PUTM
10:122668782	G	T	T	rs1045170	T:0.3141	0.33	3_prime_UTR_variant	ENSG00000120008	WDR11	0.0010023	PUTM
10:122668801	A	C	C	rs1045179	C:0.3745	0.33	3_prime_UTR_variant	ENSG00000120008	WDR11	0.00127699	PUTM
10:1228296	A	G	A	rs904957	G:0.4162	0.68	3_prime_UTR_variant	ENSG00000185736	ADARB2	0.019768	PUTM
10:1228326	A	G	A	rs1129227	A:0.2715	0.25	3_prime_UTR_variant	ENSG00000185736	ADARB2	1.14507e-22	PUTM
10:1228330	G	T	T	rs1129226	T:0.2514	0.23	3_prime_UTR_variant	ENSG00000185736	ADARB2	6.01721e-19	PUTM
10:1228338	A	G	G	rs7091963	G:0.2422	0.21	3_prime_UTR_variant	ENSG00000185736	ADARB2	0.000965162	PUTM
10:1228351	A	G	A	rs3750681	A:0.1882	0.19	3_prime_UTR_variant	ENSG00000185736	ADARB2	4.56527e-13	PUTM
10:1228367	A	G	A	rs111712951	A:0.1442	0.1	3_prime_UTR_variant	ENSG00000185736	ADARB2	3.75383e-15	PUTM
10:1228371	G	T	T	rs112530953	T:0.1323	0.1	3_prime_UTR_variant	ENSG00000185736	ADARB2	7.47653e-14	PUTM
10:1228392	A	G	A	rs111596066	A:0.1140	0.11	3_prime_UTR_variant	ENSG00000185736	ADARB2	3.47997e-10	PUTM
10:1228449	A	G	A	rs3833727,rs77335955	A:0.3219	0.31	3_prime_UTR_variant	ENSG00000185736	ADARB2	0.000230812	PUTM
10:12292454	A	G	G	rs1051055	A:0.2935	0.65	3_prime_UTR_variant	ENSG00000151465	CDC123	0.00876973	PUTM
10:1230968	C	T	T	rs2271275	C:0.4446	0.68	missense_variant	ENSG00000185736	ADARB2	0.00530953	PUTM
10:123503187	C	T	C	rs10886973	C:0.2221	0.15	3_prime_UTR_variant	ENSG00000107669	ATE1	5.44531e-05	PUTM
10:123715870	A	G	G	rs7095093	G:0.1181	0.1	downstream_gene_variant			0.00430124	PUTM
10:124012858	C	T	C	rs911784	C:0.4963	0.42	intron_variant	ENSG00000138162	TACC2	0.0337435	PUTM
10:124188719	A	G	G	rs10082462	G:0.1195	0.16	intron_variant	ENSG00000107679	PLEKHA1	0.0016551	PUTM
10:124189197	A	G	G	rs1045216	A:0.2807	0.6	missense_variant	ENSG00000107679	PLEKHA1	0.00110248	PUTM
10:124814481	A	T	T	rs11248371	T:0.1117	0.13	3_prime_UTR_variant	ENSG00000196177	ACADSB	0.000826545	PUTM
10:125448745	C	T	T	rs12414023	T:0.0664	0.09	3_prime_UTR_variant	ENSG00000154478	GPR26	0.0213011	PUTM
10:1256632	C	T	T	rs3817043	T:0.2958	0.38	intron_variant	ENSG00000185736	ADARB2	0.00053889	PUTM
10:1259485	A	G	G	rs2387308	A:0.2550	0.77	intron_variant	ENSG00000185736	ADARB2	3.37584e-07	PUTM
10:126311495	C	G	C	rs3740536	C:0.2376	0.29	3_prime_UTR_variant	ENSG00000189319,ENSG00000258539	FAM53B	0.00351989	PUTM
10:126445630	A	G	G	rs4962696	A:0.2724	0.72	intron_variant	ENSG00000203791,ENSG00000258539	METTL10	0.00864262	PUTM
10:126446592	A	G	G	rs1055256	A:0.4831	0.54	3_prime_UTR_variant	ENSG00000203791,ENSG00000258539	METTL10	0.0432521	PUTM
10:126674689	A	C	C	rs1046373	A:0.3750	0.74	3_prime_UTR_variant	ENSG00000019995	ZRANB1	0.0303189	PUTM
10:126676686	C	T	C	rs3740535	T:0.4075	0.74	3_prime_UTR_variant	-,ENSG00000019995,ENSG00000175029	ZRANB1,CTBP2	0.0166766	PUTM
10:128193368	C	T	T	rs11245008	T:0.2056	0.12	missense_variant	ENSG00000154493	C10orf90	0.00941299	PUTM
10:12849721	C	T	T	rs17583338	T:0.2024	0.25	intron_variant	ENSG00000183049	CAMK1D	0.0498126	PUTM
10:12875491	A	G	G	rs2431634	A:0.4858	0.46	3_prime_UTR_variant	-,ENSG00000183049	CAMK1D	0.00612964	PUTM
10:12877007	A	G	A	rs15980	A:0.4542	0.37	3_prime_UTR_variant	ENSG00000183049	CAMK1D	0.00013456	PUTM
10:12877269	A	G	A	rs13674	A:0.0595	0.07	3_prime_UTR_variant	ENSG00000183049	CAMK1D	0.0409003	PUTM
10:128830409	A	G	G	rs2229597	G:0.1479	0.21	synonymous_variant	ENSG00000150760	DOCK1	0.00720056	PUTM
10:129242515	A	G	A	rs11371	A:0.3448	0.35	synonymous_variant	ENSG00000150760	DOCK1	0.0487132	PUTM
10:129245684	A	G	A	COSM147088,rs869801	A:0.2097	0.26	missense_variant	ENSG00000150760	DOCK1	0.00891346	PUTM
10:129249662	A	G	A	rs2229603	G:0.1172	0.98	missense_variant	ENSG00000150760	DOCK1	0.0258237	PUTM
10:129249676	C	T	T	rs2229604	T:0.4217	0.5	synonymous_variant	ENSG00000150760	DOCK1	0.00206276	PUTM
10:129249693	A	G	A	rs2229605	A:0.4368	0.52	3_prime_UTR_variant	ENSG00000150760	DOCK1	6.05366e-05	PUTM
10:129249701	C	G	G	rs2229606	C:0.1264	0.98	3_prime_UTR_variant	ENSG00000150760	DOCK1	0.0208721	PUTM
10:129249914	C	T	C	rs3824814	C:0.4254	0.52	3_prime_UTR_variant	ENSG00000150760	DOCK1	0.00015023	PUTM
10:129249925	C	T	C	rs10765104	C:0.4254	0.52	3_prime_UTR_variant	ENSG00000150760	DOCK1	2.08248e-19	PUTM
10:129250075	A	G	G	rs3740543	G:0.4263	0.52	3_prime_UTR_variant	ENSG00000150760	DOCK1	9.8674e-05	PUTM
10:129250497	C	T	T	rs4751414	C:0.1259	0.98	3_prime_UTR_variant	ENSG00000150760	DOCK1	0.000464025	PUTM
10:129883110	C	T	C	rs4237449	T:0.4620	0.54	3_prime_UTR_variant	ENSG00000132334	PTPRE	0.0342643	PUTM
10:13320236	C	T	T	rs11133	T:0.2404	0.23	3_prime_UTR_variant	ENSG00000107537	PHYH	0.000123817	PUTM
10:133769482	C	G	C	rs7894	C:0.3352	0.27	3_prime_UTR_variant	ENSG00000175470	PPP2R2D	0.0378398	PUTM
10:133781449	C	T	T	rs6557	T:0.3429	0.27	downstream_gene_variant			3.27309e-12	PUTM
10:134017295	A	G	G	rs12313	A:0.1630	0.8	synonymous_variant	ENSG00000151640	DPYSL4	0.0466929	PUTM
10:134018483	A	G	A	rs114235518	A:0.1007	0.17	3_prime_UTR_variant	-,ENSG00000151640	DPYSL4	0.0325025	PUTM
10:134021118	A	C	A	rs2818413	C:0.1538	0.8	3_prime_UTR_variant	ENSG00000165752	STK32C	2.44283e-05	PUTM
10:134161633	A	G	G	rs2474328	A:0.1694	0.75	synonymous_variant	ENSG00000148814	LRRC27	0.000394046	PUTM
10:13494594	C	T	C	rs2277222	C:0.3956	0.36	synonymous_variant	ENSG00000165626	BEND7	0.0427949	PUTM
10:135235321	A	C	A	rs12253520	A:0.2656	0.2	3_prime_UTR_variant	ENSG00000203772	SPRN	0.00044178	PUTM
10:135235370	A	C	A	rs10857714	A:0.3938	0.3	3_prime_UTR_variant	ENSG00000203772	SPRN	0.000160075	PUTM
10:135235890	C	T	C	rs1056521	C:0.2683	0.21	3_prime_UTR_variant	-,ENSG00000203772	SPRN	0.0229093	PUTM
10:135351362	C	T	C	rs2515641	T:0.2706	0.88	synonymous_variant	ENSG00000130649,ENSG00000203772	CYP2E1,SPRN	0.00221396	PUTM
10:135367655	A	G	G	rs11101821	G:0.1506	0.12	3_prime_UTR_variant	ENSG00000130649,ENSG00000171772,ENSG00000203772	CYP2E1,SYCE1,SPRN	0.00511972	PUTM
10:135368452	A	G	G	rs3737029	G:0.1401	0.11	3_prime_UTR_variant	ENSG00000130649,ENSG00000171772,ENSG00000203772	CYP2E1,SYCE1,SPRN	0.000447145	PUTM
10:135368462	C	T	C	rs2183163	C:0.1822	0.12	3_prime_UTR_variant	ENSG00000130649,ENSG00000171772,ENSG00000203772	CYP2E1,SYCE1,SPRN	0.000318143	PUTM
10:135368590	C	T	C	COSM147095,rs3737031	C:0.1506	0.12	missense_variant	ENSG00000130649,ENSG00000171772,ENSG00000203772	CYP2E1,SYCE1,SPRN	2.23076e-07	PUTM
10:135369532	C	T	C	rs3747881	C:0.1850	0.12	missense_variant	ENSG00000130649,ENSG00000171772,ENSG00000203772	CYP2E1,SYCE1,SPRN	0.00405884	PUTM
10:13688571	C	T	C	rs729435	C:0.4693	0.37	3_prime_UTR_variant	ENSG00000151474,ENSG00000239665	FRMD4A	0.034968	PUTM
10:14050695	C	T	T	rs2292368	T:0.2532	0.25	intron_variant	-,ENSG00000151474	FRMD4A	0.0257785	PUTM
10:14063684	C	T	C	rs11596719	C:0.2972	0.54	intron_variant	ENSG00000151474	FRMD4A	0.0214935	PUTM
10:14561500	A	G	A	rs8563	G:0.2010	0.84	3_prime_UTR_variant	ENSG00000065809	FAM107B	0.00200491	PUTM
10:14590542	C	T	C	rs12767252	C:0.4881	0.53	5_prime_UTR_variant	-,ENSG00000065809	FAM107B	0.0351713	PUTM
10:15117541	C	G	G	rs4750593	C:0.1932	0.64	intron_variant	ENSG00000237470	DCLRE1CP1	5.49165e-05	PUTM
10:15120038	C	T	C	rs10796256	C:0.4753	0.42	3_prime_UTR_variant	ENSG00000176244,ENSG00000237470	ACBD7,DCLRE1CP1	0.0498126	PUTM
10:15303527	C	T	C	rs4750614	C:0.3471	0.26	intron_variant	ENSG00000148468	FAM171A1	0.00269721	PUTM
10:15382515	G	T	G	rs11259613	G:0.4451	0.63	intron_variant	ENSG00000148468	FAM171A1	0.0432521	PUTM
10:1665211	C	T	T	rs10082419	C:0.3567	0.59	intron_variant	ENSG00000185736	ADARB2	0.0286029	PUTM
10:17279517	C	T	T	rs3249	T:0.1392	0.24	3_prime_UTR_variant	ENSG00000026025	VIM	0.0206714	PUTM
10:1729026	C	T	T	rs7896371	T:0.4121	0.43	intron_variant	ENSG00000185736	ADARB2	0.0256374	PUTM
10:1737850	C	T	T	rs4440960	C:0.2285	0.8	intron_variant	ENSG00000185736	ADARB2	0.00486856	PUTM
10:18242311	A	G	G	rs10764176	G:0.2358	0.29	missense_variant	ENSG00000148482	SLC39A12	0.0497298	PUTM
10:18466094	A	G	G	rs10828295	G:0.3201	0.25	intron_variant	ENSG00000165995	CACNB2	0.0244323	PUTM
10:18472861	C	T	C	rs1757207	T:0.2601	0.73	intron_variant	ENSG00000165995	CACNB2	0.000654414	PUTM
10:18511918	G	T	G	rs7896607	T:0.4464	0.7	intron_variant	-,ENSG00000165995	CACNB2	0.0270873	PUTM
10:18518934	C	T	T	rs11013093	T:0.3246	0.14	intron_variant	-,ENSG00000165995	CACNB2	0.0178593	PUTM
10:18543846	A	G	A	rs10764365	G:0.1969	0.74	intron_variant	ENSG00000165995,ENSG00000235020	CACNB2	0.017649	PUTM
10:18592341	A	G	A	rs4747340	A:0.4400	0.55	intron_variant	ENSG00000165995	CACNB2	0.0404764	PUTM
10:18601928	C	T	C	rs2799573	C:0.1355	0.26	intron_variant	-,ENSG00000165995	CACNB2	0.0426082	PUTM
10:18810674	A	G	A	rs10764566	G:0.2871	0.56	intron_variant	ENSG00000165995,ENSG00000240291	CACNB2	0.0474345	PUTM
10:18940157	A	C	A	rs3740102	A:0.4217	0.38	5_prime_UTR_variant	-,ENSG00000241058	NSUN6	0.0214935	PUTM
10:20650878	A	G	A	rs1332553	G:0.4267	0.51	intergenic_variant	-		0.0351713	PUTM
10:21071191	C	G	C	rs1043121	C:0.4057	0.36	3_prime_UTR_variant	ENSG00000078114	NEBL	0.029674	PUTM
10:21405043	C	T	C	rs10828190	C:0.1360	0.11	intron_variant	ENSG00000078114	NEBL	0.00318377	PUTM
10:21414892	C	G	G	rs625223	G:0.4895	0.31	missense_variant	ENSG00000078114,ENSG00000204683	NEBL,C10orf113	0.0455185	PUTM
10:21827796	A	G	A	rs1802669	A:0.2766	0.35	synonymous_variant	ENSG00000078403	MLLT10	1.29425e-19	PUTM
10:22825133	C	T	C	rs8341	T:0.2958	0.63	3_prime_UTR_variant	ENSG00000150867	PIP4K2A	0.00523732	PUTM
10:22826093	A	C	C	rs1053454	A:0.2990	0.62	3_prime_UTR_variant	ENSG00000150867	PIP4K2A	0.0107106	PUTM
10:22839628	C	T	C	rs2230469,rs10828317,CM068312	C:0.2582	0.33	missense_variant	-,ENSG00000150867	PIP4K2A	0.0210507	PUTM
10:23003226	A	G	G	rs1132816	G:0.2734	0.25	synonymous_variant	-,ENSG00000150867	PIP4K2A	1.91816e-11	PUTM
10:24762465	A	G	G	rs3748215	G:0.1049	0.14	synonymous_variant	ENSG00000120549	KIAA1217	9.95272e-13	PUTM
10:25137772	A	C	C	rs1045873	C:0.2381	0.39	3_prime_UTR_variant	ENSG00000099256	PRTFDC1	0.00667702	PUTM
10:25888180	A	G	G	rs10828833	A:0.3558	0.41	missense_variant	ENSG00000151025	GPR158	0.0284607	PUTM
10:26310470	C	T	T	rs35010955	T:0.0559	0.09	synonymous_variant	ENSG00000095777	MYO3A	0.00966642	PUTM
10:26590316	A	T	T	rs8190800	T:0.0586	0.11	3_prime_UTR_variant	ENSG00000136750	GAD2	0.0234803	PUTM
10:26590934	C	G	G	rs3781107	G:0.1914	0.15	3_prime_UTR_variant	ENSG00000136750	GAD2	0.00267283	PUTM
10:26591010	A	G	G	rs3781106	G:0.2656	0.17	3_prime_UTR_variant	ENSG00000136750	GAD2	0.00695796	PUTM
10:26591270	C	T	T	rs3781105	T:0.0586	0.11	3_prime_UTR_variant	ENSG00000136750	GAD2	0.00495804	PUTM
10:27459746	C	G	G	rs3802526	G:0.0962	0.06	missense_variant	ENSG00000120539	MASTL	0.0427949	PUTM
10:27508758	C	T	C	rs10764690,COSM1178410,COSM1178411	C:0.3457	0.47	synonymous_variant	ENSG00000107897	ACBD5	0.0466916	PUTM
10:27536232	A	G	G	rs1144511	G:0.4419	0.63	non_coding_transcript_exon_variant	-,ENSG00000230445,ENSG00000262412	LRRC37A6P	0.0146889	PUTM
10:27538942	C	T	C	rs590142	C:0.2857	0.26	non_coding_transcript_exon_variant	ENSG00000230445,ENSG00000262412	LRRC37A6P	0.0214652	PUTM
10:27809103	G	T	T	rs11596273	T:0.1099	0.14	intron_variant	ENSG00000099246	RAB18	0.0286029	PUTM
10:29709848	C	T	C	rs11007566	C:0.0696	0.14	non_coding_transcript_exon_variant	ENSG00000224597	PTCHD3P1	1.33795e-18	PUTM
10:29709886	A	G	A	rs11816750	A:0.0696	0.14	non_coding_transcript_exon_variant	ENSG00000224597	PTCHD3P1	3.7984e-12	PUTM
10:29710361	C	T	T	rs67692254	T:0.0673	0.14	non_coding_transcript_exon_variant	ENSG00000224597	PTCHD3P1	0.0066347	PUTM
10:29710637	A	T	T	rs11007567	T:0.0673	0.14	non_coding_transcript_exon_variant	ENSG00000224597	PTCHD3P1	0.0427949	PUTM
10:29710940	C	T	T	rs11600	T:0.0673	0.14	non_coding_transcript_exon_variant	ENSG00000224597	PTCHD3P1	1.73991e-14	PUTM
10:29713509	A	G	G	rs10763717	G:0.1561	0.1	intron_variant	ENSG00000224597	PTCHD3P1	0.00723385	PUTM
10:29754535	A	G	A	rs17694739	A:0.0636	0.13	missense_variant	-,ENSG00000197321,ENSG00000224597	SVIL,PTCHD3P1	7.11398e-05	PUTM
10:297633	A	G	G	rs3125037	G:0.2962	0.28	intron_variant	ENSG00000015171	ZMYND11	0.0340444	PUTM
10:30304918	C	T	T	rs1063205	T:0.2958	0.36	3_prime_UTR_variant	ENSG00000165757	KIAA1462	0.0146856	PUTM
10:30317826	A	G	G	rs7920682	A:0.4734	0.47	synonymous_variant	ENSG00000165757	KIAA1462	0.00590736	PUTM
10:30629226	A	G	A	rs1047991	A:0.2083	0.25	missense_variant	ENSG00000107951	MTPAP	0.0285347	PUTM
10:3163068	C	T	C	rs7086721	T:0.3013	0.7	intron_variant	ENSG00000067057	PFKP	0.000353426	PUTM
10:3165972	C	T	C	rs9423690	T:0.3182	0.73	intron_variant	ENSG00000067057	PFKP	1.43517e-05	PUTM
10:3172145	C	T	T	rs1052337	T:0.1163	0.13	synonymous_variant	ENSG00000067057	PFKP	0.0345721	PUTM
10:3178814	A	T	A	rs1052929	A:0.1103	0.13	3_prime_UTR_variant	ENSG00000067057	PFKP	0.00276818	PUTM
10:3178815	C	G	C	rs9063	C:0.1850	0.17	3_prime_UTR_variant	ENSG00000067057	PFKP	0.0197957	PUTM
10:3178881	C	T	T	rs1053000	T:0.2024	0.28	3_prime_UTR_variant	ENSG00000067057	PFKP	0.00274456	PUTM
10:3178908	C	T	C	rs542	C:0.3104	0.33	3_prime_UTR_variant	ENSG00000067057	PFKP	0.0012791	PUTM
10:3178915	C	T	T	rs541	T:0.2001	0.27	3_prime_UTR_variant	ENSG00000067057	PFKP	0.000253225	PUTM
10:3178986	C	T	C	rs3816712	C:0.4299	0.44	intron_variant	ENSG00000067057	PFKP	1.75789e-07	PUTM
10:3178987	A	G	A	rs2388564	A:0.4098	0.44	intron_variant	ENSG00000067057	PFKP	1.32128e-06	PUTM
10:3180175	C	T	T	rs12678	T:0.1131	0.13	3_prime_UTR_variant	-,ENSG00000107959	PITRM1	0.0409666	PUTM
10:3180227	C	T	C	rs6901	T:0.2715	0.73	missense_variant	-,ENSG00000107959	PITRM1	0.00520149	PUTM
10:3180298	C	T	T	rs10175	T:0.2431	0.32	synonymous_variant	-,ENSG00000107959	PITRM1	0.0173426	PUTM
10:3180316	C	T	C	COSM146865,rs11414	T:0.3929	0.63	splice_region_variant	-,ENSG00000107959	PITRM1	0.0125176	PUTM
10:31817905	C	T	T	rs7349	T:0.3008	0.06	3_prime_UTR_variant	ENSG00000148516	ZEB1	3.44134e-25	PUTM
10:3200292	A	G	A	rs3182535	G:0.3539	0.72	missense_variant	ENSG00000107959,ENSG00000237399	PITRM1,PITRM1-AS1	0.00219821	PUTM
10:3206027	A	G	G	rs4609511	A:0.3626	0.71	synonymous_variant	ENSG00000107959,ENSG00000237399	PITRM1,PITRM1-AS1	4.20609e-05	PUTM
10:3207632	A	G	G	rs3814596	G:0.1255	0.19	missense_variant	ENSG00000107959,ENSG00000237399	PITRM1,PITRM1-AS1	8.17916e-05	PUTM
10:323283	A	G	G	rs3740304	G:0.2628	0.25	synonymous_variant	ENSG00000151240	DIP2C	0.0131364	PUTM
10:32635834	A	G	A	rs11597888	A:0.1589	0.16	synonymous_variant	-,ENSG00000120616,ENSG00000222309,ENSG00000233825	EPC1	0.0427949	PUTM
10:32745248	A	C	C	rs56391924	C:0.1062	0.09	missense_variant	ENSG00000216937	CCDC7	0.0463247	PUTM
10:32856746	A	C	C	rs12268559	C:0.1259	0.09	missense_variant	ENSG00000150076,ENSG00000216937	C10orf68,CCDC7	3.76342e-06	PUTM
10:32872120	C	T	T	rs12244832	T:0.1305	0.1	5_prime_UTR_variant	ENSG00000150076	C10orf68	2.46256e-09	PUTM
10:34620220	C	T	T	rs3781128	C:0.4844	0.47	synonymous_variant	ENSG00000148498	PARD3	0.00134187	PUTM
10:38118179	A	C	A	rs1208727	A:0.0490	0.1	3_prime_UTR_variant	ENSG00000198105	ZNF248	0.0125198	PUTM
10:38239843	A	C	A	rs13503	A:0.4895	0.5	3_prime_UTR_variant	ENSG00000175395	ZNF25	1.88011e-17	PUTM
10:42832578	G	T	T	rs2466466	T:0.4405	0.39	non_coding_transcript_exon_variant	-,ENSG00000215146		0.0438083	PUTM
10:43014780	C	T	C	rs210238	T:0.4606	0.73	downstream_gene_variant			0.0323513	PUTM
10:43087763	C	T	C	rs210281	T:0.1722	0.84	3_prime_UTR_variant	ENSG00000196693	ZNF33B	0.0178619	PUTM
10:43281089	C	T	C	rs7074877	T:0.4698	0.4	synonymous_variant	ENSG00000165733	BMS1	0.0405473	PUTM
10:43678796	C	T	T	rs2435381	T:0.1841	0.25	missense_variant	ENSG00000169826	CSGALNACT2	0.00418494	PUTM
10:43758782	C	T	T	rs954000	T:0.1575	0.26	intron_variant	ENSG00000198915	RASGEF1A	0.0351713	PUTM
10:44284687	C	T	T	rs10793494	T:0.3855	0.26	non_coding_transcript_exon_variant	ENSG00000226790	HNRNPA3P1	6.23999e-26	PUTM
10:45472045	A	G	G	rs7013	A:0.2518	0.72	3_prime_UTR_variant	-,ENSG00000107551,ENSG00000165507	RASSF4,C10orf10	0.0281184	PUTM
10:459940	A	G	A	rs4881274	G:0.3892	0.55	synonymous_variant	ENSG00000151240	DIP2C	2.56401e-05	PUTM
10:46224381	C	T	T	rs17157971	T:0.0604	0.05	synonymous_variant	ENSG00000172661	FAM21C	0.00907056	PUTM
10:46961964	A	G	A	rs138447966	A:0.0668	0.11	3_prime_UTR_variant	ENSG00000204176,ENSG00000231187	SYT15	0.0461592	PUTM
10:46963951	A	G	A	rs55945664	A:0.1662	0.28	synonymous_variant	ENSG00000204176,ENSG00000231187	SYT15	0.000208879	PUTM
10:48373123	A	G	A	rs35515471	A:0.2010	0.29	3_prime_UTR_variant	ENSG00000165388	ZNF488	0.000262433	PUTM
10:48373663	C	T	T	rs3167874	T:0.2230	0.29	3_prime_UTR_variant	ENSG00000165388	ZNF488	5.0993e-06	PUTM
10:48426347	A	T	A	rs3007	A:0.2399	0.17	3_prime_UTR_variant	ENSG00000107623	GDF10	0.0213011	PUTM
10:50224766	C	T	T	rs2244967	C:0.3320	0.8	intron_variant	ENSG00000226576		0.0178593	PUTM
10:50225034	C	G	G	rs2137918	C:0.1136	0.95	intron_variant	ENSG00000226576		0.00519171	PUTM
10:50227515	C	T	T	rs2244575	C:0.4524	0.59	3_prime_UTR_variant	ENSG00000165633	VSTM4	0.0363151	PUTM
10:50942763	C	T	T	rs6816	T:0.4918	0.45	3_prime_UTR_variant	-,ENSG00000197444	OGDHL	0.0434357	PUTM
10:50943068	C	T	C	rs13736	T:0.4432	0.48	3_prime_UTR_variant	ENSG00000197444	OGDHL	0.0289384	PUTM
10:5139685	A	G	A	rs12387	G:0.1319	0.84	synonymous_variant	ENSG00000196139	AKR1C3	0.0288732	PUTM
10:52025167	A	G	G	rs2574943	A:0.2074	0.87	non_coding_transcript_exon_variant	ENSG00000225137	DYNC1I2P1	3.55511e-24	PUTM
10:52065890	C	T	C	rs14327	T:0.3141	0.55	3_prime_UTR_variant	ENSG00000198964	SGMS1	0.0038344	PUTM
10:52069201	C	T	C	rs61858188	C:0.2097	0.3	intron_variant	-,ENSG00000198964	SGMS1	0.0351713	PUTM
10:52187304	A	G	G	rs1203375	G:0.1740	0.23	intron_variant	ENSG00000198964	SGMS1	0.0203153	PUTM
10:5681038	C	T	T	rs1132293	T:0.2060	0.25	3_prime_UTR_variant	ENSG00000196372	ASB13	0.0328233	PUTM
10:5799613	A	G	G	rs2275774	G:0.1035	0.18	missense_variant	ENSG00000108021	FAM208B	0.0176471	PUTM
10:5806248	C	T	T	rs11255072	T:0.1021	0.14	downstream_gene_variant			0.0284607	PUTM
10:5855225	A	G	A	rs3736460	A:0.0943	0.11	5_prime_UTR_variant	-,ENSG00000057608	GDI2	3.7984e-12	PUTM
10:61551428	C	T	C	rs10821594	C:0.4583	0.46	3_prime_UTR_variant	ENSG00000108091	CCDC6	0.00266166	PUTM
10:61552692	G	T	T	COSM146940,rs1053266	T:0.4583	0.47	missense_variant	ENSG00000108091	CCDC6	3.9048e-17	PUTM
10:61665886	A	C	A	rs1171830	A:0.4011	0.46	synonymous_variant	-,ENSG00000108091	CCDC6	0.040768	PUTM
10:61801112	C	T	C	rs2393577	C:0.1818	0.23	intron_variant	ENSG00000151150	ANK3	0.0203153	PUTM
10:61965009	C	T	T	rs10740014	C:0.2564	0.74	intron_variant	ENSG00000151150	ANK3	0.0342643	PUTM
10:61965078	A	G	A	rs10733760	G:0.2656	0.73	intron_variant	ENSG00000151150	ANK3	0.00632667	PUTM
10:61965188	C	T	C	rs10732408	T:0.2582	0.74	intron_variant	ENSG00000151150	ANK3	0.0340864	PUTM
10:61965215	C	T	T	rs12358993	T:0.1685	0.19	intron_variant	ENSG00000151150	ANK3	0.0192216	PUTM
10:62123046	A	G	G	rs12411733	A:0.4785	0.68	intron_variant	-,ENSG00000151150	ANK3	0.0426082	PUTM
10:62150936	C	T	T	rs72806135	T:0.0870	0.13	intron_variant	ENSG00000151150	ANK3	0.0378696	PUTM
10:62171445	G	T	T	rs10994331	T:0.3333	0.41	intron_variant	ENSG00000151150	ANK3	0.0366298	PUTM
10:62176632	A	G	A	rs10821758	A:0.3535	0.36	intron_variant	ENSG00000151150	ANK3	0.0359581	PUTM
10:62243104	C	T	C	rs7910492	C:0.4542	0.52	intron_variant	ENSG00000151150	ANK3	0.0178593	PUTM
10:62245963	C	T	C	rs11597195	C:0.4185	0.49	intron_variant	ENSG00000151150	ANK3	0.017054	PUTM
10:62245981	A	G	A	rs10994376	A:0.4185	0.49	intron_variant	ENSG00000151150	ANK3	0.00606941	PUTM
10:62255223	C	T	T	rs56122661	T:0.1136	0.1	intron_variant	-,ENSG00000151150	ANK3	0.0348429	PUTM
10:62256593	C	G	C	rs2211656	C:0.0527	0.12	intron_variant	ENSG00000151150	ANK3	0.0250034	PUTM
10:62256745	A	G	A	rs1934760	G:0.2463	0.72	intron_variant	ENSG00000151150	ANK3	0.0278308	PUTM
10:6270465	G	T	T	rs3793721	G:0.4588	0.61	intron_variant	-,ENSG00000170525	PFKFB3	0.00697255	PUTM
10:6270511	A	G	G	rs12357847	G:0.2656	0.28	intron_variant	-,ENSG00000170525	PFKFB3	0.000332735	PUTM
10:6271556	C	T	C	rs7904794	C:0.4986	0.4	intron_variant	ENSG00000170525	PFKFB3	0.0415801	PUTM
10:6275145	C	T	C	rs1539232	C:0.4286	0.58	3_prime_UTR_variant	ENSG00000170525	PFKFB3	0.0340444	PUTM
10:6276984	A	C	A	rs113438580	A:0.0595	0.06	3_prime_UTR_variant	ENSG00000170525	PFKFB3	6.90613e-10	PUTM
10:63829539	C	T	T	rs76296217	T:0.0325	0.07	synonymous_variant	ENSG00000150347	ARID5B	1.96345e-06	PUTM
10:63852965	C	G	G	rs4948506	C:0.2839	0.84	3_prime_UTR_variant	-,ENSG00000150347	ARID5B	7.40417e-06	PUTM
10:6500785	A	T	A	rs11258959	A:0.1625	0.29	intron_variant	ENSG00000065675	PRKCQ	0.022969	PUTM
10:65129917	C	T	C	rs4746119	C:0.2015	0.15	intron_variant	ENSG00000171988	JMJD1C	0.000374128	PUTM
10:65381740	A	G	G	rs7075302	A:0.4895	0.54	3_prime_UTR_variant	ENSG00000165476	REEP3	0.043142	PUTM
10:67677241	G	T	G	rs1670148	G:0.4428	0.37	downstream_gene_variant			7.22795e-10	PUTM
10:69571336	A	G	A	rs3740049	A:0.1525	0.1	synonymous_variant	ENSG00000108176	DNAJC12	0.00165659	PUTM
10:69720082	C	T	C	rs10823120	T:0.4840	0.67	intron_variant	ENSG00000148634	HERC4	0.00176299	PUTM
10:70103597	A	C	A	rs1162754	C:0.0192	0.99	3_prime_UTR_variant	ENSG00000204130	RUFY2	0.000238364	PUTM
10:70405539	A	G	G	rs16925541	G:0.0833	0.1	missense_variant	ENSG00000138336	TET1	0.0107632	PUTM
10:70641860	C	T	C	rs1341667,CM057373	T:0.3686	0.65	missense_variant	ENSG00000165730	STOX1	0.00520144	PUTM
10:70645697	C	T	T	rs10509306	T:0.0957	0.14	synonymous_variant	ENSG00000165730	STOX1	0.049441	PUTM
10:70700944	A	G	G	rs5030900	A:0.3324	0.65	synonymous_variant	-,ENSG00000107625	DDX50	0.0429199	PUTM
10:70864065	C	T	C	rs12437	T:0.2976	0.89	3_prime_UTR_variant	ENSG00000122862	SRGN	0.0247321	PUTM
10:70884013	A	G	A	rs5030909	A:0.1218	0.26	5_prime_UTR_variant	-,ENSG00000122958	VPS26A	0.0066347	PUTM
10:70892791	C	T	T	rs5030932	T:0.1790	0.25	missense_variant	ENSG00000122958	VPS26A	0.000902185	PUTM
10:71393025	A	G	G	rs1132075	A:0.2756	0.68	3_prime_UTR_variant	ENSG00000171224	C10orf35	0.0225715	PUTM
10:72179746	C	T	T	rs1043098	C:0.4725	0.48	synonymous_variant	ENSG00000148730	EIF4EBP2	0.030614	PUTM
10:72614524	A	G	G	rs11597050	G:0.0380	0.05	synonymous_variant	ENSG00000166224	SGPL1	5.63807e-05	PUTM
10:7280550	C	T	C	rs10905129	T:0.4409	0.51	intron_variant	ENSG00000198879	SFMBT2	0.0405217	PUTM
10:7353133	C	T	C	rs7920106	T:0.3370	0.63	intron_variant	-,ENSG00000198879	SFMBT2	0.0449229	PUTM
10:73576307	C	T	T	rs7869	T:0.4148	0.28	3_prime_UTR_variant	ENSG00000197746	PSAP	8.38356e-17	PUTM
10:73772014	A	G	A	rs1871450	A:0.3150	0.45	3_prime_UTR_variant	ENSG00000122863	CHST3	0.0125474	PUTM
10:73772650	C	G	C	rs730722	C:0.2349	0.11	3_prime_UTR_variant	ENSG00000122863	CHST3	0.0107604	PUTM
10:73818933	A	G	A	rs7307	A:0.3008	0.47	3_prime_UTR_variant	-,ENSG00000107742	SPOCK2	2.11519e-12	PUTM
10:73819012	A	G	A	rs41282248	A:0.0247	0.06	3_prime_UTR_variant	-,ENSG00000107742	SPOCK2	5.1433e-14	PUTM
10:73820001	A	G	G	rs1049269	A:0.3915	0.54	3_prime_UTR_variant	ENSG00000107742	SPOCK2	0.00120658	PUTM
10:73820622	A	G	G	rs3180	A:0.3915	0.54	3_prime_UTR_variant	-,ENSG00000107742	SPOCK2	0.0153782	PUTM
10:73821633	C	T	T	rs1678623	T:0.2853	0.44	3_prime_UTR_variant	-,ENSG00000107742	SPOCK2	0.0276934	PUTM
10:73822343	C	T	C	rs3088251	C:0.3164	0.11	3_prime_UTR_variant	-,ENSG00000107742	SPOCK2	0.0063048	PUTM
10:74035297	C	T	T	rs8316	C:0.3929	0.42	3_prime_UTR_variant	-,ENSG00000168209,ENSG00000269926	DDIT4	0.000651115	PUTM
10:74767695	C	T	T	rs16930262	T:0.1552	0.06	3_prime_UTR_variant	ENSG00000122884	P4HA1	5.08743e-05	PUTM
10:74923562	C	T	T	rs3812619	T:0.2111	0.06	missense_variant	ENSG00000122882	ECD	0.0493458	PUTM
10:75197051	C	T	T	rs12644	T:0.3498	0.09	3_prime_UTR_variant	ENSG00000107758	PPP3CB	0.0376256	PUTM
10:75561916	C	T	C	rs4691	C:0.2802	0.24	3_prime_UTR_variant	ENSG00000166507	NDST2	0.0390616	PUTM
10:7604756	C	G	G	rs9329	G:0.0701	0.1	3_prime_UTR_variant	ENSG00000123243	ITIH5	0.0214935	PUTM
10:76480450	A	G	G	rs839698	G:0.3544	0.16	intergenic_variant	-		0.0170501	PUTM
10:7679393	C	T	T	rs6602256	T:0.4038	0.31	synonymous_variant	ENSG00000123243	ITIH5	0.00980736	PUTM
10:77231608	G	T	G	rs7898528	G:0.2935	0.24	intergenic_variant	-		0.0417852	PUTM
10:78736125	C	T	C	rs999993	C:0.2285	0.29	intron_variant	ENSG00000156113,ENSG00000236467	KCNMA1	0.0432521	PUTM
10:78752289	G	T	T	rs10740464	G:0.2651	0.89	intron_variant	ENSG00000156113	KCNMA1	0.0427375	PUTM
10:78925719	C	T	C	rs7900755	C:0.2138	0.25	intron_variant	-,ENSG00000156113	KCNMA1	0.00967638	PUTM
10:78944590	A	G	A	rs1131824	A:0.3823	0.34	synonymous_variant	ENSG00000156113	KCNMA1	3.03885e-16	PUTM
10:79493346	A	C	C	rs17417617	C:0.1145	0.15	non_coding_transcript_exon_variant	ENSG00000213514		0.00379283	PUTM
10:79973808	C	T	T	rs10824596	T:0.2857	0.14	intergenic_variant	-		0.0324893	PUTM
10:80704258	C	T	C	rs1439042	T:0.4689	0.39	non_coding_transcript_exon_variant	ENSG00000224596	ZMIZ1-AS1	0.0131808	PUTM
10:80852378	A	G	G	rs1268974	A:0.3553	0.58	intron_variant	-,ENSG00000108175	ZMIZ1	0.0432521	PUTM
10:81072828	C	T	T	rs2296422	T:0.1264	0.11	3_prime_UTR_variant	ENSG00000108175	ZMIZ1	0.0471814	PUTM
10:81142365	C	T	T	rs6858	T:0.4881	0.48	3_prime_UTR_variant	ENSG00000165424,ENSG00000235426	ZCCHC24	0.00279613	PUTM
10:81145535	C	T	C	rs1063119	T:0.3947	0.53	3_prime_UTR_variant	ENSG00000165424,ENSG00000235426	ZCCHC24	0.00197507	PUTM
10:81448225	A	G	A	rs4979871	A:0.3420	0.23	intron_variant	ENSG00000226381		0.0410303	PUTM
10:82122793	A	G	A	rs1538818	A:0.0820	0.11	synonymous_variant	ENSG00000133665	DYDC2	3.46238e-05	PUTM
10:82196293	C	T	C	rs3195899	C:0.4551	0.43	downstream_gene_variant			7.15787e-14	PUTM
10:82280137	G	T	G	rs1878036	T:0.0994	0.81	3_prime_UTR_variant	ENSG00000108219	TSPAN14	0.00525971	PUTM
10:82281978	C	T	C	rs1878034	T:0.0114	0.97	3_prime_UTR_variant	ENSG00000108219	TSPAN14	7.71788e-11	PUTM
10:83663215	A	G	A	rs6584402	G:0.4698	0.25	intron_variant	ENSG00000185737	NRG3	0.00292276	PUTM
10:83669286	A	G	A	rs11191761	A:0.1470	0.05	intron_variant	ENSG00000185737	NRG3	0.00618514	PUTM
10:83835232	A	C	A	rs11192402	C:0.3416	0.72	intron_variant	ENSG00000185737	NRG3	0.032573	PUTM
10:84051375	A	G	A	rs2225809	G:0.4995	0.34	intron_variant	ENSG00000185737	NRG3	0.0432521	PUTM
10:84386973	C	T	C	rs673049	C:0.4707	0.66	intron_variant	ENSG00000185737	NRG3	0.0201598	PUTM
10:84745256	C	T	T	rs2295933	T:0.4629	0.35	synonymous_variant	ENSG00000185737	NRG3	0.00179825	PUTM
10:858022	C	T	T	rs9124	T:0.2413	0.28	3_prime_UTR_variant	-,ENSG00000107929	LARP4B	0.0348429	PUTM
10:858394	C	T	T	rs7703	T:0.3828	0.49	3_prime_UTR_variant	ENSG00000107929	LARP4B	0.0357779	PUTM
10:85972043	A	G	G	rs10749482	G:0.4025	0.3	synonymous_variant	ENSG00000148600	CDHR1	0.000137427	PUTM
10:85974236	C	T	C	rs3814213	T:0.4382	0.52	synonymous_variant	-,ENSG00000148600	CDHR1	0.00612479	PUTM
10:85975246	G	T	G	rs6585845	T:0.4405	0.52	3_prime_UTR_variant	ENSG00000148600	CDHR1	4.09296e-69	PUTM
10:85975284	A	G	A	rs12356218	A:0.0998	0.19	3_prime_UTR_variant	ENSG00000148600	CDHR1	0.00356586	PUTM
10:85976965	A	C	C	rs1059341	A:0.4638	0.47	3_prime_UTR_variant	ENSG00000148600	CDHR1	0.00191564	PUTM
10:85980728	C	T	T	rs4933314	C:0.4638	0.47	3_prime_UTR_variant	ENSG00000204033	LRIT2	5.04716e-13	PUTM
10:86018460	A	G	G	rs3526	G:0.1960	0.25	3_prime_UTR_variant	ENSG00000148604	RGR	9.35283e-08	PUTM
10:86274732	C	T	C	rs10887314	C:0.3306	0.47	3_prime_UTR_variant	ENSG00000107771	CCSER2	1.01203e-28	PUTM
10:86274871	C	T	T	rs2784846	C:0.1644	0.86	3_prime_UTR_variant	ENSG00000107771	CCSER2	0.0356222	PUTM
10:86275392	A	G	G	rs11201083	A:0.4469	0.67	3_prime_UTR_variant	ENSG00000107771	CCSER2	1.42659e-16	PUTM
10:87359826	A	G	G	rs2664405	A:0.3571	0.58	3_prime_UTR_variant	ENSG00000182771	GRID1	0.032052	PUTM
10:87739205	A	G	A	rs4448624	A:0.4084	0.42	intron_variant	ENSG00000182771	GRID1	0.0235322	PUTM
10:88426042	A	G	A	rs3740341	A:0.2523	0.15	3_prime_UTR_variant	ENSG00000122375	OPN4	0.00087481	PUTM
10:88442737	C	T	C	rs11202124	C:0.2042	0.06	intron_variant	ENSG00000122367	LDB3	0.00121598	PUTM
10:88635779	A	C	A	rs11528010	A:0.4519	0.25	missense_variant	ENSG00000107779	BMPR1A	0.00019456	PUTM
10:88719789	C	G	G	rs760113	G:0.2070	0.24	missense_variant	ENSG00000173267,ENSG00000173269	SNCG,MMRN2	1.37162e-06	PUTM
10:88722398	A	T	T	rs9864	T:0.1822	0.24	stop_lost	-,ENSG00000173267,ENSG00000173269	SNCG,MMRN2	0.0381219	PUTM
10:88722865	C	T	T	rs10232	T:0.0247	0.06	3_prime_UTR_variant	ENSG00000173267,ENSG00000173269	SNCG,MMRN2	0.0381812	PUTM
10:88730312	C	T	C	rs4869,COSM146987	T:0.4386	0.6	synonymous_variant	-,ENSG00000148671,ENSG00000151303	ADIRF,AGAP11	0.0349757	PUTM
10:90295773	C	T	T	rs11202766	T:0.1983	0.15	intron_variant	ENSG00000184719	RNLS	0.032573	PUTM
10:90683124	C	T	C	rs1530281	T:0.3631	0.48	3_prime_UTR_variant	ENSG00000138134	STAMBPL1	0.0391366	PUTM
10:91178000	C	T	T	rs304448	C:0.3448	0.54	synonymous_variant	ENSG00000152778	IFIT5	3.64172e-07	PUTM
10:91179829	C	T	C	rs303172	T:0.3031	0.54	3_prime_UTR_variant	ENSG00000152778	IFIT5	0.0410427	PUTM
10:93042251	G	T	G	rs7075114	G:0.1122	0.06	3_prime_UTR_variant	ENSG00000180628	PCGF5	0.00185724	PUTM
10:93789267	C	T	C	rs1914345	C:0.2665	0.39	3_prime_UTR_variant	ENSG00000095564	BTAF1	0.0322642	PUTM
10:93999850	A	G	G	rs3824734	A:0.3210	0.6	synonymous_variant	-,ENSG00000107864	CPEB3	0.00142057	PUTM
10:95441272	A	G	A	rs11187583	A:0.0861	0.11	missense_variant	ENSG00000148690	FRA10AC1	1.31478e-07	PUTM
10:95458141	A	G	G	rs11187597	G:0.3997	0.56	synonymous_variant	ENSG00000148690	FRA10AC1	2.59926e-08	PUTM
10:95459817	C	T	T	rs726817	C:0.3356	0.75	missense_variant	ENSG00000148690	FRA10AC1	1.15531e-06	PUTM
10:96087728	A	G	G	rs3203713	G:0.0962	0.18	3_prime_UTR_variant	ENSG00000138193,ENSG00000173145	PLCE1,NOC3L	0.0138024	PUTM
10:97072727	A	C	C	rs1053417,rs75158539	C:0.3132	0.19	3_prime_UTR_variant	ENSG00000095637	SORBS1	3.29041e-49	PUTM
10:97143826	C	T	C	rs35808802	C:0.0247	0.05	missense_variant	-,ENSG00000095637	SORBS1	0.0448081	PUTM
10:97366364	C	T	T	rs1053905	T:0.3265	0.5	3_prime_UTR_variant	ENSG00000059573	ALDH18A1	0.0211301	PUTM
10:97628994	A	G	G	rs2226163	G:0.4524	0.5	3_prime_UTR_variant	ENSG00000138185,ENSG00000226688,ENSG00000240527,ENSG00000270099	ENTPD1,ENTPD1-AS1	0.00764939	PUTM
10:97632974	C	T	T	rs11542152	T:0.0266	0.05	3_prime_UTR_variant	ENSG00000138185,ENSG00000226688,ENSG00000240527,ENSG00000270099	ENTPD1,ENTPD1-AS1	0.0358383	PUTM
10:97919550	G	T	G	rs61729856	G:0.0357	0.07	non_coding_transcript_exon_variant	ENSG00000177853	ZNF518A	0.000105933	PUTM
10:97927958	C	T	C	rs10882731	C:0.3755	0.35	intron_variant	ENSG00000177853	ZNF518A	0.0244922	PUTM
10:98104703	C	T	T	rs11188724	T:0.2257	0.16	3_prime_UTR_variant	ENSG00000197430	OPALIN	0.0199018	PUTM
10:98104936	A	G	G	rs11188726	G:0.3631	0.19	3_prime_UTR_variant	ENSG00000197430	OPALIN	0.0449736	PUTM
10:98105618	A	C	C	rs56148171	C:0.0623	0.1	3_prime_UTR_variant	ENSG00000197430	OPALIN	0.0411312	PUTM
10:98105622	C	T	C	rs3814224	C:0.2239	0.16	3_prime_UTR_variant	ENSG00000197430	OPALIN	1.20574e-28	PUTM
10:99219885	A	G	A	rs2152092	G:0.4890	0.52	synonymous_variant	-,ENSG00000155229	MMS19	0.0434706	PUTM
10:99220707	C	T	T	COSM147015,rs3740526	T:0.3750	0.46	missense_variant	ENSG00000155229	MMS19	0.000922108	PUTM
10:99330813	A	G	G	rs10748705	A:0.0192	0.98	3_prime_UTR_variant	-,ENSG00000165886	UBTD1	0.0016347	PUTM
10:99519305	C	T	C	rs3814559	T:0.2537	0.82	3_prime_UTR_variant	-,ENSG00000155256	ZFYVE27	4.33816e-07	PUTM
1:100336361	C	T	T	rs2230306	C:0.2582	0.67	synonymous_variant	ENSG00000162688	AGL	0.0324893	PUTM
1:100387939	C	T	T	rs3766600	C:0.3617	0.66	3_prime_UTR_variant	ENSG00000162688	AGL	0.0297495	PUTM
1:100758155	C	T	C	rs11581889	T:0.1905	0.86	3_prime_UTR_variant	-,ENSG00000137996	RTCA	2.92889e-06	PUTM
1:10093457	C	T	T	rs7528979	T:0.3791	0.18	5_prime_UTR_variant	-,ENSG00000130939	UBE4B	0.000158221	PUTM
1:102289185	G	T	G	rs11164306	G:0.3732	0.34	intron_variant	ENSG00000118733	OLFM3	0.00557456	PUTM
1:10240094	C	T	T	rs1046277	T:0.1369	0.07	3_prime_UTR_variant	ENSG00000130939	UBE4B	6.84442e-19	PUTM
1:10318652	C	G	G	rs12402052,COSM146390,COSM146389	G:0.2605	0.31	synonymous_variant	ENSG00000054523	KIF1B	4.83669e-28	PUTM
1:103354138	A	G	G	rs1676486,CM074756	A:0.1850	0.83	missense_variant	ENSG00000060718	COL11A1	0.0125474	PUTM
1:10435324	A	C	A	rs11121552,COSM146393	A:0.2605	0.31	synonymous_variant	ENSG00000054523	KIF1B	0	PUTM
1:109440215	A	G	A	rs41279678	A:0.0769	0.1	missense_variant	-,ENSG00000121957,ENSG00000162641	GPSM2,AKNAD1	3.64172e-07	PUTM
1:109473017	C	T	T	rs10607	T:0.1996	0.22	3_prime_UTR_variant	ENSG00000121940,ENSG00000121957,ENSG00000162641	CLCC1,GPSM2,AKNAD1	0.0447233	PUTM
1:109473826	A	G	A	rs1664415	A:0.2898	0.28	3_prime_UTR_variant	ENSG00000121940,ENSG00000162641	CLCC1,AKNAD1	1.83489e-11	PUTM
1:109474221	C	T	T	rs1769740	T:0.2898	0.28	3_prime_UTR_variant	ENSG00000121940,ENSG00000162641	CLCC1,AKNAD1	0.00816251	PUTM
1:109476273	C	T	C	rs17565099	C:0.0394	0.06	intron_variant	ENSG00000121940,ENSG00000162641	CLCC1,AKNAD1	0.0207897	PUTM
1:109476363	A	G	G	rs839852	G:0.2898	0.28	intron_variant	ENSG00000121940,ENSG00000162641	CLCC1,AKNAD1	0.00645002	PUTM
1:109476780	C	T	T	rs839851	T:0.2889	0.28	intron_variant	ENSG00000121940,ENSG00000162641	CLCC1,AKNAD1	0.0036096	PUTM
1:109737132	C	T	C	rs2359244	T:0.2353	0.79	synonymous_variant	ENSG00000116299	KIAA1324	0.0178157	PUTM
1:109749071	C	T	C	rs3197233	T:0.1168	0.9	non_coding_transcript_exon_variant	ENSG00000116299	KIAA1324	2.18226e-05	PUTM
1:109749095	A	G	G	rs3814307	G:0.2541	0.18	non_coding_transcript_exon_variant	ENSG00000116299	KIAA1324	0.00250036	PUTM
1:109784781	A	G	G	rs586254	A:0.4345	0.54	downstream_gene_variant			0.0201598	PUTM
1:109806834	C	T	T	rs6698843	T:0.3901	0.46	synonymous_variant	-,ENSG00000143126	CELSR2	3.70734e-05	PUTM
1:109807099	A	G	A	rs6689614,COSM1178398	A:0.3901	0.46	synonymous_variant	ENSG00000143126	CELSR2	0.00465131	PUTM
1:109817479	C	G	C	rs1277917	C:0.1364	0.15	3_prime_UTR_variant	-,ENSG00000143126	CELSR2	0.00373666	PUTM
1:109817590	G	T	T	rs12740374	T:0.1859	0.21	3_prime_UTR_variant	-,ENSG00000143126	CELSR2	0.00656492	PUTM
1:109817947	C	T	T	rs659782	T:0.0357	0.08	3_prime_UTR_variant	-,ENSG00000143126	CELSR2	0.0427832	PUTM
1:109818270	C	T	T	rs658435	T:0.0650	0.11	3_prime_UTR_variant	-,ENSG00000143126	CELSR2	0.0477594	PUTM
1:109818306	G	T	T	rs629301	G:0.2134	0.79	3_prime_UTR_variant	-,ENSG00000143126	CELSR2	0.004447	PUTM
1:109884775	G	T	G	rs2228604	T:0.2834	0.7	synonymous_variant	ENSG00000134243	SORT1	2.97449e-21	PUTM
1:109897100	C	T	C	rs72646560	C:0.0362	0.06	synonymous_variant	ENSG00000134243	SORT1	2.41123e-13	PUTM
1:110040310	A	G	G	rs6666119	G:0.2445	0.33	3_prime_UTR_variant	ENSG00000174151	CYB561D1	0.0333549	PUTM
11:1010750	A	G	A	rs1128419	A:0.4409	0.56	3_prime_UTR_variant	ENSG00000183020	AP2A2	1.13133e-09	PUTM
11:1010876	C	T	T	rs17156180	T:0.0650	0.09	3_prime_UTR_variant	ENSG00000183020	AP2A2	0.000136176	PUTM
11:1011829	C	T	C	rs14346	C:0.4556	0.56	3_prime_UTR_variant	-,ENSG00000183020	AP2A2	8.62008e-25	PUTM
1:110170896	C	T	C	rs863978	T:0.2157	0.67	synonymous_variant	ENSG00000116337	AMPD2	7.76446e-08	PUTM
11:101870458	A	G	G	rs1661412	A:0.4080	0.48	3_prime_UTR_variant	ENSG00000110318	KIAA1377	0.000102385	PUTM
1:110201699	C	T	C	rs506008	T:0.2578	0.8	synonymous_variant	-,ENSG00000168765	GSTM4	1.2227e-06	PUTM
1:110211956	C	T	T	rs592792	T:0.1149	0.16	synonymous_variant	ENSG00000213366	GSTM2	0.0200363	PUTM
11:102268628	C	G	G	rs485020	G:0.1346	0.14	3_prime_UTR_variant	ENSG00000152558	TMEM123	0.0468667	PUTM
1:110233138	C	G	C	rs74837985	C:0.4359	0.42	missense_variant	ENSG00000134184,ENSG00000213366	GSTM1,GSTM2	1.46196e-34	PUTM
1:110233147	C	T	T	rs1056806	T:0.1868	0.13	synonymous_variant	ENSG00000134184,ENSG00000213366	GSTM1,GSTM2	1.87645e-197	PUTM
1:110256127	A	G	A	rs17854972	A:0.0495	0.1	missense_variant	ENSG00000134201	GSTM5	8.00373e-07	PUTM
1:110257590	C	T	C	rs2229059	C:0.0371	0.08	synonymous_variant	ENSG00000134201	GSTM5	1.24624e-11	PUTM
1:110260742	C	T	C	rs11807	C:0.1598	0.2	3_prime_UTR_variant	-,ENSG00000134201	GSTM5	1.80883e-16	PUTM
1:110276861	C	T	C	rs1055259	C:0.1140	0.12	3_prime_UTR_variant	ENSG00000134201,ENSG00000134202,ENSG00000241720	GSTM5,GSTM3	2.21315e-13	PUTM
1:110278972	C	T	T	rs1537236	C:0.3750	0.51	3_prime_UTR_variant	ENSG00000134201,ENSG00000134202,ENSG00000241720	GSTM5,GSTM3	0.00114869	PUTM
1:110279027	C	T	T	rs1537235	T:0.3796	0.31	3_prime_UTR_variant	ENSG00000134201,ENSG00000134202,ENSG00000241720	GSTM5,GSTM3	0.0123607	PUTM
1:110279602	G	T	G	rs2234696	G:0.1140	0.08	3_prime_UTR_variant	ENSG00000134201,ENSG00000134202,ENSG00000241720	GSTM5,GSTM3	1.02297e-07	PUTM
1:110279701	C	T	T	rs7483,CM097909	T:0.3796	0.31	missense_variant	ENSG00000134201,ENSG00000134202,ENSG00000241720	GSTM5,GSTM3	5.70207e-06	PUTM
11:103058126	C	T	T	rs586592	C:0.3814	0.62	synonymous_variant	ENSG00000187240	DYNC2H1	3.64172e-07	PUTM
11:10533056	A	C	A	rs4910149	A:0.2088	0.15	upstream_gene_variant	-		7.30459e-05	PUTM
11:10536298	C	T	C	rs1047730	C:0.2070	0.15	3_prime_UTR_variant	-,ENSG00000110315	RNF141	0.032123	PUTM
11:10540331	A	C	C	rs1993818	C:0.4945	0.51	3_prime_UTR_variant	ENSG00000110315	RNF141	0.000922108	PUTM
11:10555589	A	G	G	rs1065052	G:0.3933	0.4	synonymous_variant	ENSG00000110315	RNF141	1.73991e-14	PUTM
11:105851615	C	T	T	rs594592	C:0.0659	0.91	3_prime_UTR_variant	ENSG00000152578	GRIA4	0.0017226	PUTM
11:10596411	A	G	A	rs7111477	A:0.1300	0.12	3_prime_UTR_variant	ENSG00000072952,ENSG00000133800,ENSG00000177112	MRVI1,LYVE1,MRVI1-AS1	0.00859761	PUTM
11:10597671	C	T	C	rs11042883	C:0.3984	0.4	3_prime_UTR_variant	ENSG00000072952,ENSG00000133800,ENSG00000177112	MRVI1,LYVE1,MRVI1-AS1	0.00846977	PUTM
11:10647702	A	G	A	rs2241489	A:0.4794	0.46	synonymous_variant	ENSG00000072952	MRVI1	0.0182748	PUTM
11:10650329	C	T	T	rs2278125	C:0.3970	0.56	synonymous_variant	ENSG00000072952	MRVI1	0.0156122	PUTM
11:10658735	A	G	G	rs1035691	A:0.2898	0.65	intron_variant	ENSG00000072952	MRVI1	0.0485883	PUTM
11:107013447	A	G	A	rs10890649	A:0.4895	0.51	intergenic_variant	-		0.0131808	PUTM
1:110741086	C	T	T	rs41306175	T:0.0632	0.09	3_prime_UTR_variant	ENSG00000197106	SLC6A17	0.0148874	PUTM
11:107420530	A	G	G	rs645056	A:0.2798	0.87	synonymous_variant	ENSG00000137760	ALKBH8	0.00143946	PUTM
1:110742992	G	T	G	rs2784142	G:0.3324	0.46	3_prime_UTR_variant	ENSG00000197106	SLC6A17	0.0096428	PUTM
11:10786142	C	T	T	rs3736326	C:0.3846	0.59	synonymous_variant	ENSG00000198730	CTR9	0.0327538	PUTM
11:10786175	C	T	T	rs7118399,COSM147144	T:0.2161	0.32	synonymous_variant	ENSG00000198730	CTR9	8.64899e-10	PUTM
11:108239628	G	T	T	rs4585	G:0.4799	0.61	3_prime_UTR_variant	ENSG00000149311,ENSG00000166323	ATM,C11orf65	0.00221376	PUTM
11:108378207	G	T	G	rs4643041	G:0.1973	0.17	3_prime_UTR_variant	ENSG00000110723	EXPH5	4.07869e-05	PUTM
11:108384207	C	T	T	rs2846412	C:0.3814	0.44	missense_variant	ENSG00000110723	EXPH5	0.000240837	PUTM
11:109298127	G	T	G	rs4403771	G:0.3828	0.39	3_prime_UTR_variant	ENSG00000185742,ENSG00000255028	C11orf87	0.00101397	PUTM
11:109999257	A	G	A	rs12366209	A:0.2798	0.29	intron_variant	-,ENSG00000149289	ZC3H12C	0.0463247	PUTM
11:110035262	A	G	G	rs1026608	G:0.2468	0.26	synonymous_variant	ENSG00000149289	ZC3H12C	0.0115275	PUTM
1:111144007	A	G	A	rs12047887	A:0.2038	0.25	intron_variant	ENSG00000177301	KCNA2	0.0351713	PUTM
1:111144661	A	G	G	rs12407942	G:0.2221	0.08	synonymous_variant	ENSG00000177301	KCNA2	3.61944e-05	PUTM
11:111502479	A	C	C	rs501089	A:0.3425	0.68	intron_variant	-,ENSG00000170145	SIK2	0.035843	PUTM
11:111908162	C	T	C	rs627441	T:0.4840	0.33	missense_variant	ENSG00000150768	DLAT	2.06483e-11	PUTM
11:11292635	C	T	T	rs12282251	T:0.2056	0.23	3_prime_UTR_variant	ENSG00000110328	GALNT18	3.99902e-17	PUTM
11:113120212	A	G	A	rs3781878	A:0.2001	0.29	intron_variant	-,ENSG00000149294	NCAM1	0.032052	PUTM
11:113135866	C	G	C	rs654362	C:0.1223	0.11	3_prime_UTR_variant	ENSG00000149294	NCAM1	0.00929009	PUTM
11:113149642	C	T	C	rs668204	T:0.0563	0.93	intron_variant	ENSG00000255129		0.0270873	PUTM
1:11132217	A	G	A	rs1130683	G:0.3539	0.75	synonymous_variant	ENSG00000171824,ENSG00000226849	EXOSC10	0.0157135	PUTM
11:113283459	A	G	A	rs6277,CM030215	A:0.2734	0.54	synonymous_variant	ENSG00000149295	DRD2	3.9351e-06	PUTM
11:113283477	A	G	G	rs6275	A:0.4725	0.68	synonymous_variant	ENSG00000149295	DRD2	6.45275e-06	PUTM
11:113698002	C	T	T	rs17802314	T:0.1062	0.12	synonymous_variant	ENSG00000048028	USP28	0.0170501	PUTM
11:11373960	C	T	T	rs2071461	C:0.3585	0.72	missense_variant	ENSG00000110328,ENSG00000254598	GALNT18,CSNK2A3	8.93652e-09	PUTM
11:11374269	A	G	G	rs2071460	G:0.4469	0.5	missense_variant	ENSG00000110328,ENSG00000254598,ENSG00000255351	GALNT18,CSNK2A3	2.18865e-11	PUTM
11:114124554	A	G	A	rs12573952	A:0.0467	0.08	intron_variant	ENSG00000256947		0.00687085	PUTM
1:111441829	C	T	T	rs1803259	C:0.4103	0.76	3_prime_UTR_variant	ENSG00000143119	CD53	0.000744965	PUTM
11:11450673	A	G	A	rs4910344	A:0.2972	0.19	intron_variant	-,ENSG00000110328	GALNT18	0.00549885	PUTM
11:115104646	A	G	G	rs4409873	A:0.1529	0.85	intron_variant	ENSG00000182985	CADM1	0.0151152	PUTM
11:116230972	A	G	A	rs12792262	A:0.1758	0.12	intergenic_variant	-		0.0405217	PUTM
11:116649538	A	G	G	rs61905116	G:0.0403	0.06	3_prime_UTR_variant	ENSG00000109917	ZNF259	7.00019e-08	PUTM
11:116734545	A	G	A	rs11216164	A:0.1767	0.36	non_coding_transcript_exon_variant	ENSG00000160584	SIK3	0.00584808	PUTM
11:117283676	C	T	C	rs8258	T:0.4611	0.63	3_prime_UTR_variant	ENSG00000110274	CEP164	0.00273707	PUTM
11:117308795	A	G	A	rs2253440	A:0.1543	0.22	synonymous_variant	ENSG00000177103	DSCAML1	0.017454	PUTM
11:117376413	A	G	A	rs34138305	A:0.0815	0.05	synonymous_variant	ENSG00000177103	DSCAML1	7.51582e-10	PUTM
11:117525420	A	G	G	rs7950072	G:0.1671	0.1	intron_variant	ENSG00000177103	DSCAML1	0.00614394	PUTM
11:117707937	C	T	C	rs3087563	T:0.4116	0.47	3_prime_UTR_variant	ENSG00000137726,ENSG00000254528,ENSG00000255245	FXYD6,FXYD6-FXYD2	2.67185e-08	PUTM
11:117708625	A	G	A	rs520333	A:0.2408	0.36	3_prime_UTR_variant	ENSG00000137726,ENSG00000254528,ENSG00000255245	FXYD6,FXYD6-FXYD2	0.000150117	PUTM
1:111785929	A	C	A	rs8535	A:0.2633	0.31	3_prime_UTR_variant	ENSG00000064886	CHI3L2	0.00989471	PUTM
11:118004688	A	G	G	rs3741315	A:0.3961	0.58	3_prime_UTR_variant	ENSG00000177098	SCN4B	5.37566e-05	PUTM
11:118004863	A	G	G	rs45584835	G:0.1740	0.33	3_prime_UTR_variant	ENSG00000177098	SCN4B	5.12774e-67	PUTM
11:118036942	A	G	A	rs676685	G:0.4038	0.51	3_prime_UTR_variant	-,ENSG00000149575	SCN2B	0.0340864	PUTM
11:118268613	A	G	G	rs7108613	G:0.2450	0.16	3_prime_UTR_variant	ENSG00000110344,ENSG00000254873	UBE4A	0.00708381	PUTM
11:118393856	G	T	T	rs9332871	T:0.0430	0.07	3_prime_UTR_variant	-,ENSG00000118058,ENSG00000255435	MLL	0.00399915	PUTM
11:118528424	C	T	T	rs17748	T:0.1786	0.18	3_prime_UTR_variant	ENSG00000019144,ENSG00000118094	PHLDB1,TREH	0.0077089	PUTM
11:118618776	A	T	T	rs1048024	T:0.1360	0.18	intron_variant	ENSG00000255422		3.03916e-06	PUTM
11:118618837	A	C	C	rs640120	A:0.1209	0.86	intron_variant	-,ENSG00000255422		2.26394e-08	PUTM
11:118769442	A	G	G	rs7104819	G:0.4570	0.42	synonymous_variant	ENSG00000186174	BCL9L	0.0320395	PUTM
11:118828942	A	G	G	rs623500	G:0.1969	0.18	stop_retained_variant	ENSG00000110375	UPK2	0.00511972	PUTM
11:118895686	C	T	T	rs8192696	T:0.2083	0.21	missense_variant	ENSG00000137700,ENSG00000196655	SLC37A4,TRAPPC4	0.0066347	PUTM
11:118949331	C	T	T	rs1177562	T:0.3031	0.34	non_coding_transcript_exon_variant	ENSG00000160695	VPS11	0.00323281	PUTM
11:119054488	C	T	T	rs10790286	C:0.4716	0.45	3_prime_UTR_variant	ENSG00000160703	NLRX1	8.43275e-05	PUTM
11:119175422	C	T	C	rs2510145	T:0.0151	0.97	3_prime_UTR_variant	ENSG00000110395	CBL	6.74219e-30	PUTM
11:119179679	A	G	G	rs11033	A:0.4364	0.71	3_prime_UTR_variant	ENSG00000076706	MCAM	1.57685e-16	PUTM
1:111971625	A	G	A	rs2485320	G:0.4505	0.39	upstream_gene_variant			0.0468973	PUTM
11:11979592	A	G	A	rs11255	A:0.3420	0.39	3_prime_UTR_variant	ENSG00000170242	USP47	0.0340743	PUTM
11:11979674	A	G	G	rs1979687	G:0.3704	0.42	3_prime_UTR_variant	ENSG00000170242	USP47	0.00484078	PUTM
11:120202099	C	T	C	rs11217821	C:0.3773	0.38	3_prime_UTR_variant	-,ENSG00000181264	TMEM136	0.0265606	PUTM
1:112026152	C	T	T	rs7737	T:0.1671	0.31	3_prime_UTR_variant	ENSG00000121933	ADORA3	0.00016124	PUTM
11:120278477	A	G	G	rs34172482	G:0.0243	0.05	synonymous_variant	ENSG00000196914	ARHGEF12	0.0208276	PUTM
11:120328858	C	T	C	rs766894	C:0.1456	0.22	synonymous_variant	ENSG00000196914	ARHGEF12	0.00194024	PUTM
11:120360271	A	G	A	rs35912781	A:0.1268	0.22	3_prime_UTR_variant	ENSG00000196914	ARHGEF12	0.00744356	PUTM
11:121448090	G	T	G	rs2070045,COSM147339	G:0.3210	0.24	synonymous_variant	ENSG00000137642	SORL1	0.0323513	PUTM
11:121456962	C	T	T	rs1699102	T:0.4547	0.66	synonymous_variant	ENSG00000137642	SORL1	0.00478805	PUTM
11:121964569	A	G	A	rs664409	A:0.3796	0.4	intron_variant	-,ENSG00000255248		0.0357612	PUTM
11:12225946	G	T	G	rs3763823	T:0.3077	0.58	synonymous_variant	ENSG00000133816	MICAL2	0.0323513	PUTM
11:122641086	C	T	C	rs4936742	T:0.3897	0.6	intron_variant	ENSG00000154127	UBASH3B	0.0196037	PUTM
11:122683382	A	T	T	rs3134430	T:0.4254	0.65	3_prime_UTR_variant	ENSG00000154127	UBASH3B	0.0284607	PUTM
11:122684355	C	G	C	rs11218828	C:0.1671	0.19	3_prime_UTR_variant	-,ENSG00000154127	UBASH3B	0.0463247	PUTM
1:112268666	C	T	C	rs197433	T:0.1516	0.82	3_prime_UTR_variant	ENSG00000197852	FAM212B	0.0178721	PUTM
11:122738261	A	G	G	rs2272094	A:0.4130	0.74	missense_variant	ENSG00000109943	CRTAM	6.21536e-06	PUTM
11:122742154	A	C	A	rs56148911	A:0.0920	0.1	3_prime_UTR_variant	ENSG00000109943	CRTAM	0.0204264	PUTM
11:122743204	C	T	C	rs55783424	C:0.3370	0.58	3_prime_UTR_variant	ENSG00000109943	CRTAM	1.93777e-06	PUTM
11:122929407	G	T	G	rs1064585	G:0.2015	0.17	synonymous_variant	ENSG00000109971	HSPA8	0.00334541	PUTM
11:122932777	A	G	A	rs1136141	A:0.1255	0.15	5_prime_UTR_variant	-,ENSG00000109971	HSPA8	0.00246858	PUTM
11:122932802	A	G	A	rs2276075	A:0.0920	0.05	5_prime_UTR_variant	-,ENSG00000109971	HSPA8	0.0484696	PUTM
11:123596055	C	T	T	rs10904	T:0.2784	0.29	3_prime_UTR_variant	ENSG00000166261	ZNF202	0.0367355	PUTM
11:124017493	A	G	A	rs4936894	A:0.2454	0.21	3_prime_UTR_variant	ENSG00000110002	VWA5A	0.00269299	PUTM
11:124623492	C	T	C	rs12541	C:0.3516	0.22	3_prime_UTR_variant	-,ENSG00000149564	ESAM	0.0429994	PUTM
11:124677941	C	T	T	rs646521	T:0.3860	0.36	non_coding_transcript_exon_variant	ENSG00000245498,ENSG00000254941		0.00323281	PUTM
11:124790696	G	T	T	rs75988347	T:0.0453	0.09	3_prime_UTR_variant	-,ENSG00000165478	HEPACAM	5.73954e-05	PUTM
11:124793682	C	T	C	rs10790715	T:0.2157	0.71	missense_variant	ENSG00000165478	HEPACAM	0.0458176	PUTM
11:125357776	C	T	T	rs559668	T:0.1648	0.19	intron_variant	-,ENSG00000149557	FEZ1	0.0176706	PUTM
11:125358590	A	C	A	rs531312	A:0.1580	0.18	intron_variant	ENSG00000149557	FEZ1	0.0250068	PUTM
1:112539410	A	G	G	rs7528073	G:0.2321	0.36	non_coding_transcript_exon_variant	ENSG00000231437		0.0131808	PUTM
11:125495264	C	T	T	rs558351	T:0.4084	0.47	5_prime_UTR_variant	-,ENSG00000149554	CHEK1	0.00213235	PUTM
11:125769354	C	T	C	rs667782	C:0.2976	0.26	missense_variant	ENSG00000110060,ENSG00000198331	PUS3,HYLS1	0.0178593	PUTM
11:125788678	C	T	C	rs683155,CM068302	T:0.2962	0.69	synonymous_variant	-,ENSG00000109832,ENSG00000255027	DDX25	0.0372162	PUTM
11:125828904	C	T	C	rs2509616	T:0.4982	0.47	3_prime_UTR_variant	ENSG00000064309	CDON	0.00124408	PUTM
11:125851055	A	G	G	rs564214	G:0.2509	0.28	synonymous_variant	ENSG00000064309	CDON	0.000502132	PUTM
11:126072294	C	T	T	rs480153	T:0.1635	0.19	3_prime_UTR_variant	ENSG00000165526	RPUSD4	0.043142	PUTM
11:126294261	C	T	C	rs3802815	C:0.3796	0.44	3_prime_UTR_variant	ENSG00000110080,ENSG00000149571	ST3GAL4,KIRREL3	0.0459245	PUTM
11:1264631	A	G	G	rs56726556,COSM1127860	G:0.1992	0.1	missense_variant	ENSG00000117983,ENSG00000255177	MUC5B	0.0423201	PUTM
11:126605034	C	T	C	rs3862642	T:0.2917	0.62	intron_variant	ENSG00000149571	KIRREL3	0.0131808	PUTM
11:126611548	A	G	A	rs7131312	A:0.1818	0.22	intron_variant	ENSG00000149571	KIRREL3	0.0461592	PUTM
11:126625946	A	G	G	rs1946086	G:0.2038	0.23	intron_variant	ENSG00000149571	KIRREL3	0.0336574	PUTM
11:1267325	C	T	C	rs55813014	C:0.4103	0.37	missense_variant	ENSG00000117983,ENSG00000255177	MUC5B	0.0342643	PUTM
11:126752359	A	G	G	rs2078359	A:0.3471	0.49	intron_variant	ENSG00000149571	KIRREL3	0.00767544	PUTM
11:126792589	C	T	C	rs1620264	T:0.1690	0.82	intron_variant	ENSG00000149571,ENSG00000254938	KIRREL3	0.00614394	PUTM
11:126809705	C	T	C	rs1939992	T:0.1923	0.79	intron_variant	ENSG00000149571,ENSG00000254938	KIRREL3	0.0131808	PUTM
11:128771271	C	T	C	rs35389724	C:0.1470	0.23	3_prime_UTR_variant	ENSG00000120457,ENSG00000174370	KCNJ5,C11orf45	3.08501e-05	PUTM
11:128771670	G	T	T	rs4937386	T:0.3306	0.24	3_prime_UTR_variant	ENSG00000120457,ENSG00000174370	KCNJ5,C11orf45	0.0326901	PUTM
11:128835758	C	T	T	rs546239	C:0.1145	0.9	3_prime_UTR_variant	-,ENSG00000134909	ARHGAP32	4.62445e-05	PUTM
11:128839156	C	T	C	rs3740829	C:0.0861	0.11	synonymous_variant	-,ENSG00000134909	ARHGAP32	0.00853872	PUTM
11:128839526	C	G	G	rs60847789	G:0.0929	0.11	missense_variant	ENSG00000134909	ARHGAP32	8.30914e-61	PUTM
11:1293201	C	T	T	rs12285466	T:0.0435	0.06	upstream_gene_variant			0.00275171	PUTM
11:129785594	A	G	A	rs3734073	A:0.2381	0.33	synonymous_variant	ENSG00000170325	PRDM10	0.0178593	PUTM
1:112991698	C	T	C	rs2256883,COSM146582	T:0.4757	0.65	synonymous_variant	ENSG00000143079	CTTNBP2NL	0.00154647	PUTM
11:130103368	C	T	T	rs56052977	T:0.1007	0.2	3_prime_UTR_variant	ENSG00000196323	ZBTB44	0.00068672	PUTM
1:113068577	C	T	T	rs35147679	T:0.2546	0.22	3_prime_UTR_variant	ENSG00000007341	ST7L	8.64899e-10	PUTM
11:130746146	C	T	C	rs1050078	C:0.3379	0.4	3_prime_UTR_variant	ENSG00000120451	SNX19	5.84343e-12	PUTM
11:130773076	A	G	A	rs3751039	A:0.4730	0.44	non_coding_transcript_exon_variant	ENSG00000120451	SNX19	0.0303817	PUTM
11:130776524	C	T	C	rs4414223	T:0.3787	0.64	missense_variant	-,ENSG00000120451	SNX19	0.0410427	PUTM
11:130776613	A	G	G	rs4373936	A:0.3787	0.64	synonymous_variant	-,ENSG00000120451	SNX19	0.00102986	PUTM
11:130780015	C	T	T	rs1781	C:0.4473	0.64	synonymous_variant	-,ENSG00000120451	SNX19	2.12542e-36	PUTM
11:130784488	A	G	G	rs61734874	G:0.1438	0.2	synonymous_variant	ENSG00000120451	SNX19	0.000192641	PUTM
11:130784647	C	G	C	rs1050081	C:0.1442	0.21	missense_variant	ENSG00000120451	SNX19	1.90879e-05	PUTM
11:130784694	C	T	T	rs61736758	T:0.1442	0.21	missense_variant	ENSG00000120451	SNX19	5.19791e-08	PUTM
11:130784707	C	T	T	rs61736752	T:0.1438	0.2	synonymous_variant	ENSG00000120451	SNX19	3.75055e-06	PUTM
11:130784754	C	G	G	rs3751037	C:0.3054	0.72	missense_variant	ENSG00000120451	SNX19	3.06223e-05	PUTM
11:130785205	A	G	A	rs3751035	A:0.1438	0.2	synonymous_variant	ENSG00000120451	SNX19	0.000402749	PUTM
11:130785304	C	T	C	rs3751034	C:0.1442	0.21	synonymous_variant	ENSG00000120451	SNX19	0.000935216	PUTM
11:131926198	C	T	C	rs1793630	T:0.4341	0.64	intron_variant	ENSG00000182667	NTM	0.0214935	PUTM
11:131929080	C	G	G	rs1790166	C:0.3965	0.73	intron_variant	ENSG00000182667	NTM	0.0342643	PUTM
11:132177633	A	C	C	rs2305271	A:0.1168	0.83	synonymous_variant	ENSG00000182667	NTM	0.00490004	PUTM
11:132205394	C	T	T	rs11634	T:0.1621	0.09	3_prime_UTR_variant	ENSG00000182667	NTM	0.042525	PUTM
11:132205506	A	C	A	rs2706	A:0.1625	0.1	3_prime_UTR_variant	ENSG00000182667	NTM	0.00502533	PUTM
11:132287328	C	T	T	rs4937700	C:0.4940	0.36	3_prime_UTR_variant	ENSG00000183715	OPCML	2.61995e-08	PUTM
1:113241052	C	T	C	rs2306940	C:0.3237	0.24	synonymous_variant	-,ENSG00000155363	MOV10	0.0125474	PUTM
1:113243048	C	T	T	rs6679	T:0.3219	0.24	synonymous_variant	-,ENSG00000155363	MOV10	0.00937055	PUTM
11:132500651	A	G	A	rs10791243	A:0.3686	0.54	intron_variant	ENSG00000183715	OPCML	0.0284607	PUTM
11:132859912	A	G	G	rs7114643	G:0.2752	0.21	intron_variant	ENSG00000183715	OPCML	0.0351916	PUTM
11:132914697	A	G	A	rs12419190	A:0.2234	0.2	intron_variant	ENSG00000183715	OPCML	0.0391366	PUTM
11:133815981	C	G	G	rs10894768	G:0.3709	0.31	synonymous_variant	ENSG00000080854	IGSF9B	7.51582e-10	PUTM
11:134018656	C	T	C	rs610382	T:0.4693	0.32	splice_region_variant	ENSG00000166086	JAM3	0.0110381	PUTM
11:134019361	A	G	A	rs597320	A:0.4762	0.36	3_prime_UTR_variant	ENSG00000166086	JAM3	0.031813	PUTM
11:134019901	C	T	C	rs7936421	C:0.1355	0.15	3_prime_UTR_variant	ENSG00000166086	JAM3	7.15721e-10	PUTM
11:134020222	G	T	G	rs11223716	G:0.3027	0.31	3_prime_UTR_variant	ENSG00000151503,ENSG00000166086	NCAPD3,JAM3	0.0211361	PUTM
11:134149074	A	G	G	rs3132810	G:0.1635	0.29	intron_variant	ENSG00000166105	GLB1L3	0.0214935	PUTM
11:134249321	C	T	C	rs893953	T:0.2248	0.72	3_prime_UTR_variant	ENSG00000109956	B3GAT1	0.0216112	PUTM
11:13441126	A	G	G	rs7114113	G:0.1703	0.16	synonymous_variant	ENSG00000148925	BTBD10	2.18022e-31	PUTM
11:14289053	A	T	T	rs1043237	T:0.2866	0.32	non_coding_transcript_exon_variant	ENSG00000152268,ENSG00000254418	SPON1	0.0277945	PUTM
11:14300759	C	G	G	rs8570	G:0.2555	0.28	3_prime_UTR_variant	-,ENSG00000133818	RRAS2	0.0172455	PUTM
1:114515717	A	G	A	rs2358996	A:0.4876	0.43	synonymous_variant	ENSG00000163349	HIPK1	0.046745	PUTM
11:1482851	C	T	C	rs3829225	T:0.3649	0.7	3_prime_UTR_variant	ENSG00000174672	BRSK2	2.62479e-05	PUTM
11:14910234	A	G	G	rs1993116	A:0.3379	0.59	intron_variant	ENSG00000186104	CYP2R1	0.0429454	PUTM
1:114936079	A	T	A	rs41313288	A:0.0962	0.18	3_prime_UTR_variant	ENSG00000197323	TRIM33	0.0170501	PUTM
1:114973429	C	T	C	rs12083584	C:0.2624	0.32	synonymous_variant	ENSG00000197323	TRIM33	0.0372788	PUTM
1:115110683	A	C	C	rs8128	C:0.4876	0.52	3_prime_UTR_variant	ENSG00000116752	BCAS2	9.2572e-26	PUTM
1:115259599	G	T	T	rs8453	T:0.1026	0.17	3_prime_UTR_variant	-,ENSG00000009307	CSDE1	0.0493059	PUTM
1:115259768	C	T	C	rs1065634	C:0.0408	0.06	3_prime_UTR_variant	-,ENSG00000009307	CSDE1	0.0027638	PUTM
1:115260643	C	T	T	rs6851	T:0.0394	0.06	3_prime_UTR_variant	ENSG00000009307	CSDE1	0.000189716	PUTM
11:1619859	A	C	A	rs1809667	A:0.1648	0.15	non_coding_transcript_exon_variant	ENSG00000233930		0.000102397	PUTM
11:1619907	A	G	A	rs1809668	G:0.4973	0.55	non_coding_transcript_exon_variant	ENSG00000233930		7.85581e-07	PUTM
1:116569530	C	G	C	rs2488429	G:0.0911	0.95	synonymous_variant	ENSG00000163393	SLC22A15	0.0137408	PUTM
1:116677846	C	T	C	rs6677552	C:0.3521	0.22	3_prime_UTR_variant	ENSG00000173212	MAB21L3	0.0480657	PUTM
1:11708736	C	T	C	rs1055547	T:0.4538	0.78	3_prime_UTR_variant	ENSG00000116661	FBXO2	0.00217192	PUTM
1:11721693	A	G	A	rs2294642	A:0.0838	0.07	3_prime_UTR_variant	ENSG00000132879	FBXO44	1.73752e-25	PUTM
11:17394073	C	G	G	rs10832778	C:0.2788	0.66	3_prime_UTR_variant	ENSG00000188211	NCR3LG1	0.000140189	PUTM
11:17409069	A	G	A	rs5218,CM035697	A:0.2752	0.33	synonymous_variant	ENSG00000187486	KCNJ11	0.00269167	PUTM
11:17414570	C	T	T	rs8192690	T:0.0316	0.05	missense_variant	ENSG00000006071	ABCC8	0.022712	PUTM
11:17418477	A	C	A	rs757110,CM004821	C:0.2853	0.66	missense_variant	ENSG00000006071	ABCC8	0.00190642	PUTM
11:17513815	C	T	T	rs4757533	C:0.2216	0.9	downstream_gene_variant			0.00351989	PUTM
11:17515668	C	T	C	rs1055581	C:0.3892	0.47	3_prime_UTR_variant	ENSG00000006611	USH1C	0.00191214	PUTM
11:17515693	A	G	A	rs1055577	A:0.3732	0.47	3_prime_UTR_variant	ENSG00000006611	USH1C	0.0223078	PUTM
11:17522638	A	G	A	rs10832796	A:0.2221	0.31	synonymous_variant	ENSG00000006611	USH1C	0.000965184	PUTM
11:1774666	C	T	C	rs12214	C:0.1914	0.29	3_prime_UTR_variant	ENSG00000117984,ENSG00000250644	CTSD	1.26333e-05	PUTM
11:18108492	C	T	C	rs12363226	C:0.1438	0.24	synonymous_variant	ENSG00000166788	SAAL1	5.20358e-07	PUTM
11:18422487	A	C	A	rs61736803	A:0.0994	0.14	synonymous_variant	-,ENSG00000134333	LDHA	3.91311e-55	PUTM
1:11846252	A	G	A	rs4846048	G:0.2555	0.72	3_prime_UTR_variant	-,ENSG00000177000,ENSG00000215910	MTHFR,C1orf167	0.0212475	PUTM
11:18555949	C	T	C	rs55999230	C:0.2358	0.18	synonymous_variant	-,ENSG00000151116	UEVLD	0.000136176	PUTM
1:11856378	A	G	A	rs1801133,CM950819,COSM146404	A:0.3242	0.35	missense_variant	-,ENSG00000177000	MTHFR	0.0273815	PUTM
11:18764026	C	G	C	rs4757707,COSM143742	C:0.3109	0.39	missense_variant	ENSG00000110786	PTPN5	2.50979e-13	PUTM
11:18809542	C	T	C	rs12577551	C:0.4757	0.53	intron_variant	ENSG00000110786	PTPN5	0.0170095	PUTM
11:19412661	A	G	A	rs4073508	G:0.4217	0.71	intron_variant	ENSG00000166833	NAV2	0.00428129	PUTM
11:19420097	G	T	T	rs4353249	T:0.4272	0.35	intron_variant	ENSG00000166833	NAV2	0.0187945	PUTM
11:19595702	A	G	A	rs1487204	A:0.4496	0.64	intron_variant	ENSG00000166833	NAV2	0.00354159	PUTM
11:19769712	A	G	G	rs11025237	A:0.3649	0.8	intron_variant	ENSG00000166833	NAV2	0.00239776	PUTM
1:11983206	A	G	G	rs3795408	A:0.4254	0.5	synonymous_variant	ENSG00000116685	KIAA2013	4.85056e-07	PUTM
11:19977594	A	G	A	rs730000	A:0.3402	0.25	intron_variant	-,ENSG00000166833	NAV2	0.0126421	PUTM
11:20067064	C	T	T	rs7125647	C:0.3237	0.56	synonymous_variant	ENSG00000166833,ENSG00000254453	NAV2,NAV2-AS2	0.0108213	PUTM
1:120085800	C	T	C	rs6668680	T:0.3278	0.67	intron_variant	ENSG00000249798	HSD3BP3	0.0463247	PUTM
11:20141414	A	G	G	rs10833249	G:0.4625	0.8	3_prime_UTR_variant	ENSG00000166833,ENSG00000254894	NAV2,NAV2-AS1	0.0306311	PUTM
11:2018853	A	G	A	rs2839698	A:0.3480	0.52	non_coding_transcript_exon_variant	-,ENSG00000130600	H19	0.0105263	PUTM
1:120285546	A	G	A	rs543703	G:0.2981	0.64	synonymous_variant	ENSG00000092621	PHGDH	1.36508e-07	PUTM
1:120320726	C	T	C	rs10737757	T:0.4963	0.46	intergenic_variant	-		0.00767232	PUTM
1:12040479	C	T	C	rs2180183	T:0.4446	0.44	5_prime_UTR_variant	-,ENSG00000116688	MFN2	0.00625577	PUTM
11:204968	A	G	A	rs12785943	A:0.1287	0.19	3_prime_UTR_variant	ENSG00000177951,ENSG00000254559	BET1L	5.44531e-05	PUTM
1:12073110	C	T	T	rs11554507	T:0.0311	0.08	3_prime_UTR_variant	ENSG00000116688	MFN2	2.27763e-146	PUTM
11:214544	C	T	T	rs10081	T:0.2473	0.06	3_prime_UTR_variant	-,ENSG00000177963	RIC8A	1.7045e-24	PUTM
11:2150444	C	T	C	rs2585	T:0.2972	0.68	3_prime_UTR_variant	-,ENSG00000167244,ENSG00000240801	IGF2	1.68495e-05	PUTM
11:2150697	C	T	C	rs7873	C:0.1223	0.09	3_prime_UTR_variant	ENSG00000167244,ENSG00000240801	IGF2	2.04151e-05	PUTM
11:2154188	A	G	A	rs2230949	A:0.0490	0.07	3_prime_UTR_variant	ENSG00000129965,ENSG00000167244	INS-IGF2,IGF2	2.55061e-27	PUTM
11:2208668	C	T	T	rs56377341	T:0.1497	0.21	regulatory_region_variant	-		0.0214935	PUTM
11:22242729	C	T	C	rs4312063	T:0.2427	0.79	synonymous_variant	ENSG00000171714	ANO5	0.00128446	PUTM
11:244167	C	T	T	rs1128320,COSM292492,COSM292491	C:0.1932	0.73	missense_variant	ENSG00000185627	PSMD13	3.112e-06	PUTM
11:244171	C	T	C	rs1128321	T:0.1932	0.73	missense_variant	ENSG00000185627	PSMD13	0.000106	PUTM
11:244197	C	T	C	rs1128322	T:0.1932	0.73	missense_variant	ENSG00000185627	PSMD13	0.000121462	PUTM
11:25102331	A	G	G	rs17050	A:0.4721	0.47	3_prime_UTR_variant	ENSG00000187398	LUZP2	0.0429454	PUTM
11:25102415	C	T	T	rs1374133	C:0.4821	0.47	3_prime_UTR_variant	ENSG00000187398	LUZP2	0.0134027	PUTM
1:12638964	C	T	C	rs2275875	T:0.2166	0.84	synonymous_variant	ENSG00000162496	DHRS3	7.06773e-35	PUTM
11:2643480	A	G	A	rs10741669	G:0.0888	0.87	non_coding_transcript_exon_variant	ENSG00000053918,ENSG00000269821	KCNQ1,KCNQ1OT1	0.0351713	PUTM
11:26555141	A	G	A	rs293939	G:0.3306	0.61	intron_variant	ENSG00000134343	ANO3	0.0278308	PUTM
11:26621117	A	C	C	rs11604868	C:0.2065	0.2	synonymous_variant	-,ENSG00000134343	ANO3	0.00580587	PUTM
11:26643186	C	T	C	rs7107869	C:0.2940	0.34	intron_variant	ENSG00000134343	ANO3	0.0359581	PUTM
11:26682387	C	T	T	rs3802753	T:0.1772	0.19	3_prime_UTR_variant	ENSG00000134343	ANO3	0.0472108	PUTM
11:26682434	C	T	C	rs3802754	C:0.2660	0.21	3_prime_UTR_variant	ENSG00000134343	ANO3	0.040768	PUTM
11:26689017	C	T	T	rs17243615	T:0.0408	0.06	3_prime_UTR_variant	ENSG00000148942	SLC5A12	0.0461592	PUTM
11:2672237	A	G	A	rs170762	A:0.0765	0.11	non_coding_transcript_exon_variant	-,ENSG00000053918,ENSG00000269821	KCNQ1,KCNQ1OT1	0.00239849	PUTM
11:2685864	C	T	C	rs9666537	T:0.2308	0.72	non_coding_transcript_exon_variant	ENSG00000053918,ENSG00000269821	KCNQ1,KCNQ1OT1	0.0196037	PUTM
11:2685947	C	T	T	rs12271234	C:0.3723	0.63	non_coding_transcript_exon_variant	ENSG00000053918,ENSG00000269821	KCNQ1,KCNQ1OT1	0.00429393	PUTM
11:2689546	C	T	C	rs1459825	C:0.2440	0.21	non_coding_transcript_exon_variant	ENSG00000053918,ENSG00000269821	KCNQ1,KCNQ1OT1	0.00262258	PUTM
11:2690293	A	C	C	rs151212	A:0.4322	0.36	non_coding_transcript_exon_variant	ENSG00000053918,ENSG00000269821	KCNQ1,KCNQ1OT1	0.00158401	PUTM
11:2690653	G	T	T	rs4930006	T:0.0572	0.08	non_coding_transcript_exon_variant	ENSG00000053918,ENSG00000269821	KCNQ1,KCNQ1OT1	0.0162835	PUTM
11:2691471	A	G	G	rs231362	A:0.3182	0.51	non_coding_transcript_exon_variant	ENSG00000053918,ENSG00000269821	KCNQ1,KCNQ1OT1	0.00658253	PUTM
11:2691500	A	G	A	rs231361	A:0.4272	0.25	non_coding_transcript_exon_variant	ENSG00000053918,ENSG00000269821	KCNQ1,KCNQ1OT1	0.000538212	PUTM
11:2696744	A	G	G	rs7128926	G:0.2083	0.21	non_coding_transcript_exon_variant	ENSG00000053918,ENSG00000269821	KCNQ1,KCNQ1OT1	2.85481e-08	PUTM
11:2697595	A	G	G	rs9666604	G:0.1310	0.12	non_coding_transcript_exon_variant	ENSG00000053918,ENSG00000269821	KCNQ1,KCNQ1OT1	0.00153555	PUTM
11:2700161	A	G	G	rs7941377	G:0.0769	0.06	non_coding_transcript_exon_variant	ENSG00000053918,ENSG00000269821	KCNQ1,KCNQ1OT1	0.000400181	PUTM
11:2702513	C	T	T	rs231358	C:0.2701	0.52	non_coding_transcript_exon_variant	ENSG00000053918,ENSG00000269821	KCNQ1,KCNQ1OT1	0.0224511	PUTM
11:2709733	C	T	C	rs11023793	C:0.2308	0.24	non_coding_transcript_exon_variant	ENSG00000053918,ENSG00000269821	KCNQ1,KCNQ1OT1	0.00188213	PUTM
11:2712286	A	G	G	rs7939976	G:0.1946	0.18	non_coding_transcript_exon_variant	ENSG00000053918,ENSG00000269821	KCNQ1,KCNQ1OT1	6.91474e-05	PUTM
11:27147270	A	G	A	rs1044273	A:0.1195	0.2	synonymous_variant	ENSG00000129151,ENSG00000254560	BBOX1	0.0117928	PUTM
11:2716974	C	T	C	rs457704	T:0.2381	0.54	non_coding_transcript_exon_variant	-,ENSG00000053918,ENSG00000269821	KCNQ1,KCNQ1OT1	3.81981e-05	PUTM
11:2717293	C	T	C	rs462402	T:0.2335	0.54	non_coding_transcript_exon_variant	ENSG00000053918,ENSG00000269821	KCNQ1,KCNQ1OT1	0.0119341	PUTM
11:2718977	C	T	T	rs10832548	T:0.2445	0.23	non_coding_transcript_exon_variant	ENSG00000053918,ENSG00000269821	KCNQ1,KCNQ1OT1	1.59534e-05	PUTM
11:2719389	C	T	C	rs10741690	T:0.3320	0.48	non_coding_transcript_exon_variant	ENSG00000053918,ENSG00000269821	KCNQ1,KCNQ1OT1	1.41754e-10	PUTM
11:2719605	C	G	G	rs11023834	G:0.0467	0.06	non_coding_transcript_exon_variant	ENSG00000053918,ENSG00000269821	KCNQ1,KCNQ1OT1	1.23921e-07	PUTM
11:27388624	C	T	T	rs1046566	T:0.2761	0.37	3_prime_UTR_variant	ENSG00000205213	LGR4	0.00992398	PUTM
11:27911646	C	T	T	rs2726836	C:0.1754	0.88	non_coding_transcript_exon_variant	ENSG00000224411		1.96368e-17	PUTM
1:1288345	A	G	G	rs13249	A:0.0430	0.97	3_prime_UTR_variant	-,ENSG00000162576	MXRA8	0.0340864	PUTM
11:2920666	C	T	T	rs365605	C:0.3924	0.67	missense_variant	-,ENSG00000254827	SLC22A18AS	0.0201598	PUTM
11:30432176	C	T	C	rs553951	T:0.4194	0.71	3_prime_UTR_variant	ENSG00000066382	MPPED2	0.0338864	PUTM
11:308290	C	T	C	rs1058900	T:0.2189	0.55	missense_variant	-,ENSG00000185201	IFITM2	1.82274e-06	PUTM
11:308314	C	T	C	rs14408	T:0.4057	0.32	missense_variant	-,ENSG00000185201	IFITM2	2.78029e-16	PUTM
11:309127	A	G	G	rs1059091	A:0.4977	0.34	missense_variant	ENSG00000185201	IFITM2	6.18535e-15	PUTM
11:32126938	C	T	C	rs6711	T:0.3439	0.68	3_prime_UTR_variant	ENSG00000049449	RCN1	0.0266523	PUTM
11:33097267	C	T	C	rs7127111	C:0.3040	0.35	non_coding_transcript_exon_variant	ENSG00000176148,ENSG00000213713	TCP11L1,PIGCP1	0.00767232	PUTM
11:33399991	C	T	C	rs2761207	T:0.3462	0.74	intergenic_variant	-		0.0286029	PUTM
11:33631423	A	G	A	rs2076622	A:0.4245	0.4	synonymous_variant	ENSG00000110427	KIAA1549L	0.0260016	PUTM
11:33667333	A	G	G	rs1033543	A:0.2747	0.63	synonymous_variant	ENSG00000110427	KIAA1549L	4.9896e-19	PUTM
11:33692315	G	T	G	rs3741021	G:0.2949	0.28	3_prime_UTR_variant	-,ENSG00000110427,ENSG00000255202	KIAA1549L	0.000783079	PUTM
11:33692422	C	T	C	rs3741020	C:0.3173	0.32	3_prime_UTR_variant	-,ENSG00000110427,ENSG00000255202	KIAA1549L	0.00118362	PUTM
11:33694645	C	T	C	rs12574994	C:0.3164	0.32	3_prime_UTR_variant	ENSG00000110427,ENSG00000255202	KIAA1549L	0.00262258	PUTM
11:33695449	A	G	G	rs7123689	G:0.0453	0.05	3_prime_UTR_variant	ENSG00000110427,ENSG00000255202	KIAA1549L	0.0424497	PUTM
11:33724780	C	T	C	rs704697	T:0.4863	0.58	intron_variant	-,ENSG00000085063	CD59	0.000169442	PUTM
11:33726980	A	G	G	rs7046	A:0.3727	0.62	intron_variant	ENSG00000085063	CD59	9.55553e-07	PUTM
11:33730261	G	T	T	rs7357	T:0.1932	0.32	3_prime_UTR_variant	ENSG00000085063	CD59	4.91466e-05	PUTM
11:33880429	C	T	C	rs7447	C:0.1511	0.19	3_prime_UTR_variant	ENSG00000135363	LMO2	0.00177306	PUTM
11:33885319	C	T	C	rs3781575	C:0.2669	0.19	intron_variant	ENSG00000135363	LMO2	0.032068	PUTM
11:34154641	C	T	T	rs2957518	C:0.1204	0.96	synonymous_variant	ENSG00000135372	NAT10	0.0323513	PUTM
11:34909926	G	T	G	rs1571133	T:0.3851	0.7	synonymous_variant	ENSG00000149089	APIP	0.00640151	PUTM
11:34910397	C	T	T	rs1977420	T:0.4570	0.36	missense_variant	ENSG00000149089	APIP	0.00409593	PUTM
11:35273268	C	T	C	rs3088168	C:0.3420	0.38	3_prime_UTR_variant	ENSG00000110436	SLC1A2	7.25646e-10	PUTM
11:35276059	A	G	A	rs12360706	A:0.1378	0.13	3_prime_UTR_variant	ENSG00000110436	SLC1A2	0.01808	PUTM
11:35277088	C	T	C	rs10742338	T:0.1314	0.72	3_prime_UTR_variant	ENSG00000110436	SLC1A2	0.000466383	PUTM
11:35277270	A	G	A	rs3812778	A:0.1305	0.13	3_prime_UTR_variant	ENSG00000110436	SLC1A2	0.00192349	PUTM
11:35278333	A	T	A	rs12361171	A:0.3443	0.38	3_prime_UTR_variant	ENSG00000110436	SLC1A2	0.0494099	PUTM
11:35279656	A	C	C	rs10768121	C:0.3397	0.38	3_prime_UTR_variant	ENSG00000110436	SLC1A2	1.82995e-06	PUTM
11:35282096	C	T	C	rs4508184	C:0.1383	0.13	3_prime_UTR_variant	-,ENSG00000110436	SLC1A2	3.18184e-27	PUTM
11:35282334	C	T	C	rs1570216	C:0.1383	0.13	3_prime_UTR_variant	-,ENSG00000110436	SLC1A2	0.000447465	PUTM
11:35314173	C	T	T	rs2281634	T:0.1383	0.06	intron_variant	ENSG00000110436	SLC1A2	0.0477238	PUTM
11:35329615	G	T	T	rs3794087	T:0.2157	0.27	intron_variant	ENSG00000110436	SLC1A2	0.0287297	PUTM
11:35382124	A	G	A	rs4756222	G:0.4281	0.44	intron_variant	ENSG00000110436	SLC1A2	0.0223765	PUTM
11:35389487	C	T	T	rs4287314	C:0.1886	0.77	intron_variant	ENSG00000110436	SLC1A2	0.0414252	PUTM
11:35402408	A	G	G	rs10836387	G:0.4075	0.43	intron_variant	-,ENSG00000110436	SLC1A2	0.0113858	PUTM
11:35428375	A	G	A	rs2145906	G:0.4093	0.63	intron_variant	ENSG00000110436	SLC1A2	0.0462623	PUTM
11:35453717	C	G	G	rs1048193	G:0.1630	0.13	3_prime_UTR_variant	ENSG00000149090	PAMR1	4.41081e-16	PUTM
11:35453719	C	T	T	rs7767	C:0.4547	0.57	3_prime_UTR_variant	ENSG00000149090	PAMR1	3.80326e-05	PUTM
1:1354594	A	G	G	rs3766165	G:0.2202	0.09	synonymous_variant	ENSG00000235098	ANKRD65	0.0359581	PUTM
11:35829478	A	G	A	rs6709	A:0.2047	0.14	3_prime_UTR_variant	ENSG00000166326	TRIM44	0.034624	PUTM
11:36336464	A	G	A	rs10836534	A:0.4597	0.33	intron_variant	ENSG00000135362	PRR5L	0.0342643	PUTM
11:36435203	A	G	A	rs35825266	A:0.1213	0.11	intron_variant	ENSG00000135362	PRR5L	0.0113092	PUTM
11:3733899	C	T	T	rs35803045	T:0.0371	0.08	synonymous_variant	ENSG00000110713	NUP98	2.63346e-06	PUTM
11:3877074	C	T	T	rs10835206	T:0.4295	0.43	5_prime_UTR_variant	-,ENSG00000167323	STIM1	0.00967638	PUTM
1:13943897	G	T	G	rs12408407	G:0.3663	0.34	3_prime_UTR_variant	ENSG00000162493	PDPN	0.000965184	PUTM
1:13943899	G	T	T	rs78566659	T:0.0572	0.06	3_prime_UTR_variant	ENSG00000162493	PDPN	0.000136176	PUTM
11:40313840	A	T	T	rs1470820	A:0.0307	0.99	5_prime_UTR_variant	ENSG00000148948	LRRC4C	1.23671e-15	PUTM
11:406473	A	C	C	rs3087588	A:0.1136	0.78	synonymous_variant	-,ENSG00000185187	SIGIRR	0.0108213	PUTM
11:406483	C	T	C	rs3210908	T:0.1012	0.78	missense_variant	-,ENSG00000185187	SIGIRR	0.0284607	PUTM
11:40830685	A	C	A	rs4491209	C:0.3929	0.74	intron_variant	ENSG00000148948	LRRC4C	0.00520144	PUTM
11:4103524	A	G	G	rs2304891	G:0.4295	0.56	synonymous_variant	ENSG00000167323	STIM1	0.024015	PUTM
1:14105298	A	G	A	rs1203678	A:0.3384	0.3	synonymous_variant	ENSG00000116731	PRDM2	0.00113397	PUTM
1:14109114	A	G	G	rs1203651	G:0.3576	0.32	synonymous_variant	-,ENSG00000116731	PRDM2	0.0348336	PUTM
11:41469843	G	T	G	rs7106617	T:0.4510	0.64	intron_variant	ENSG00000148948	LRRC4C	0.0432521	PUTM
1:14150032	C	T	T	rs2697967	C:0.2930	0.74	3_prime_UTR_variant	ENSG00000116731	PRDM2	0.0210697	PUTM
1:14150505	C	T	C	rs2697965	T:0.2592	0.79	3_prime_UTR_variant	ENSG00000116731	PRDM2	4.41148e-06	PUTM
1:14150709	C	T	T	rs2697964	C:0.1566	0.84	3_prime_UTR_variant	ENSG00000116731	PRDM2	4.44109e-07	PUTM
1:14150714	A	G	A	rs2744680	G:0.1575	0.84	3_prime_UTR_variant	ENSG00000116731	PRDM2	5.10956e-06	PUTM
1:14150740	G	T	T	rs2697963	G:0.1566	0.84	3_prime_UTR_variant	ENSG00000116731	PRDM2	8.547e-09	PUTM
11:4159457	A	G	G	rs9937	G:0.4016	0.52	synonymous_variant	ENSG00000167325,ENSG00000255276	RRM1,RRM1-AS1	9.93117e-06	PUTM
11:43472746	C	T	T	rs11551137	T:0.0820	0.1	synonymous_variant	ENSG00000052841	TTC17	0.0410538	PUTM
11:43702530	A	G	G	rs56168061	G:0.1163	0.21	synonymous_variant	-,ENSG00000149084	HSD17B12	3.74071e-14	PUTM
11:43876813	A	C	C	rs11037683	C:0.0595	0.05	3_prime_UTR_variant	ENSG00000149084,ENSG00000246250	HSD17B12	0.0138496	PUTM
11:43876829	A	G	G	rs11037684	G:0.0595	0.05	3_prime_UTR_variant	ENSG00000149084,ENSG00000246250	HSD17B12	0.00137187	PUTM
1:144931727	A	G	A	rs2985363	A:0.2825	0.34	5_prime_UTR_variant	-,ENSG00000178104	PDE4DIP	0.00204813	PUTM
11:44952285	C	T	T	rs10838390	T:0.4487	0.49	3_prime_UTR_variant	ENSG00000157570,ENSG00000175274	TSPAN18,TP53I11	0.0104152	PUTM
1:14507803	G	T	T	rs10803474	T:0.4098	0.35	regulatory_region_variant	-		0.0342643	PUTM
11:45107700	A	G	A	rs4755955	A:0.1877	0.14	regulatory_region_variant	-		0.0351713	PUTM
11:45263258	A	G	G	rs7110580	G:0.3897	0.55	3_prime_UTR_variant	ENSG00000019505	SYT13	0.0304609	PUTM
11:45263340	C	T	T	rs3180446	T:0.2294	0.32	3_prime_UTR_variant	ENSG00000019505	SYT13	0.0220575	PUTM
11:45263694	A	C	C	rs6416129	A:0.3219	0.87	3_prime_UTR_variant	ENSG00000019505	SYT13	0.0199923	PUTM
11:45873091	A	C	C	rs11605924	C:0.3283	0.49	intron_variant	ENSG00000121671	CRY2	0.0150457	PUTM
11:4620551	C	T	C	rs4910636	T:0.1236	0.89	3_prime_UTR_variant	ENSG00000167333	TRIM68	0.0237943	PUTM
1:146676190	A	G	G	rs6593745	A:0.3951	0.68	non_coding_transcript_exon_variant	ENSG00000131781,ENSG00000226015	FMO5,CCT8P1	1.10516e-05	PUTM
1:146767149	G	T	T	rs4950394	G:0.0348	0.96	missense_variant	ENSG00000131778	CHD1L	0.0232923	PUTM
1:146767353	A	G	A	rs6538	A:0.1891	0.26	3_prime_UTR_variant	ENSG00000131778	CHD1L	0.0207897	PUTM
11:46879973	A	G	G	rs3829940	A:0.4217	0.77	3_prime_UTR_variant	ENSG00000134569,ENSG00000247675	LRP4,LRP4-AS1	3.08501e-05	PUTM
1:147119273	A	G	A	rs1344	G:0.4991	0.57	synonymous_variant	ENSG00000162836	ACP6	0.0424635	PUTM
11:47186424	A	C	A	rs1055447	A:0.4419	0.53	3_prime_UTR_variant	ENSG00000149182	ARFGAP2	1.07924e-19	PUTM
11:47298360	A	G	A	rs326214	G:0.4931	0.69	synonymous_variant	ENSG00000110514	MADD	0.0162364	PUTM
11:47306630	C	T	T	rs35233100	T:0.0220	0.05	stop_gained	ENSG00000110514	MADD	0.000443733	PUTM
11:47639063	A	G	A	rs9089	A:0.0275	0.06	3_prime_UTR_variant	-,ENSG00000109919	MTCH2	0.00128446	PUTM
1:1479333	A	G	G	rs7533	A:0.3828	0.31	synonymous_variant	-,ENSG00000160075	SSU72	0.0200426	PUTM
11:49168300	A	G	A	rs595139	A:0.1712	0.14	3_prime_UTR_variant	ENSG00000086205	FOLH1	0.0214935	PUTM
11:49196490	C	T	C	rs202716	C:0.3141	0.24	synonymous_variant	ENSG00000086205	FOLH1	0.000120542	PUTM
11:49221885	A	T	A	rs202680	A:0.2784	0.2	synonymous_variant	ENSG00000086205	FOLH1	0.0016573	PUTM
11:49227620	A	G	G	rs202676	G:0.3457	0.23	stop_lost	ENSG00000086205	FOLH1	0.000316567	PUTM
1:149286382	G	T	T	rs12138065	T:0.1053	0.19	intron_variant	-,ENSG00000226067	LINC00869	0.0474345	PUTM
11:494662	A	G	A	rs10540	A:0.0710	0.1	3_prime_UTR_variant	ENSG00000023191	RNH1	0.0445405	PUTM
11:49598209	C	T	C	rs7939515	T:0.1126	0.85	non_coding_transcript_exon_variant	ENSG00000205035		0.0112982	PUTM
11:49598257	G	T	T	rs7101891	T:0.0247	0.06	non_coding_transcript_exon_variant	ENSG00000205035		0.00632956	PUTM
1:14966881	C	T	C	rs12079312	C:0.1987	0.19	intron_variant	ENSG00000189337	KAZN	0.0351713	PUTM
11:49824280	A	G	A	rs7934841	A:0.3352	0.33	intron_variant	ENSG00000205035		0.00229503	PUTM
1:150199123	G	T	T	rs7522034,COSM1179736	G:0.4414	0.44	missense_variant	ENSG00000143401	ANP32E	0.0355114	PUTM
1:150252984	G	T	G	rs2274127	T:0.2697	0.56	intron_variant	-,ENSG00000118292	C1orf54	0.0427949	PUTM
1:150266559	A	C	C	rs1050818	C:0.1740	0.23	5_prime_UTR_variant	-,ENSG00000187145	MRPS21	0.00455116	PUTM
1:150280550	A	G	A	rs4845	A:0.0902	0.08	missense_variant	ENSG00000187145	MRPS21	0.0480674	PUTM
1:150280801	C	G	C	rs8006	G:0.4318	0.39	3_prime_UTR_variant	ENSG00000187145	MRPS21	0.00428129	PUTM
1:150429944	A	G	G	rs41273537	G:0.0641	0.15	missense_variant	ENSG00000163125	RPRD2	0.000593197	PUTM
1:150445819	A	G	G	rs7002	G:0.2477	0.38	3_prime_UTR_variant	ENSG00000163125	RPRD2	3.37837e-20	PUTM
1:150596411	A	C	A	rs7517	A:0.1429	0.08	3_prime_UTR_variant	ENSG00000143420	ENSA	2.15026e-05	PUTM
1:150938571	A	G	A	rs8444	A:0.3869	0.36	3_prime_UTR_variant	ENSG00000143418,ENSG00000259357	CERS2	0.0185388	PUTM
1:151062957	A	G	A	rs11204774	A:0.0586	0.07	missense_variant	ENSG00000143458	GABPB2	0.0070225	PUTM
1:151209063	C	T	T	rs12407426	C:0.3484	0.71	synonymous_variant	ENSG00000143398	PIP5K1A	0.000502132	PUTM
1:151374025	C	T	C	rs4603	C:0.2001	0.15	missense_variant	ENSG00000159377	PSMB4	0.000121987	PUTM
1:151428605	A	G	A	rs10736380	G:0.2257	0.85	intron_variant	ENSG00000143442	POGZ	0.0104152	PUTM
1:151669997	A	C	A	rs1048694	C:0.4945	0.32	3_prime_UTR_variant	ENSG00000143376	SNX27	0.0013636	PUTM
1:151675486	A	G	G	rs3790508	G:0.1323	0.15	3_prime_UTR_variant	ENSG00000159409,ENSG00000227045	CELF3	0.038161	PUTM
1:151747970	A	G	G	rs11204885	G:0.2271	0.21	synonymous_variant	ENSG00000182134	TDRKH	0.0216112	PUTM
1:151847180	A	G	G	rs10749666	A:0.0765	0.94	3_prime_UTR_variant	ENSG00000159445	THEM4	7.85299e-17	PUTM
1:15193585	A	G	A	rs2807545	G:0.2212	0.73	intron_variant	ENSG00000189337	KAZN	0.0372522	PUTM
1:153604029	C	T	T	rs1046379	C:0.1612	0.71	3_prime_UTR_variant	ENSG00000160678,ENSG00000189171	S100A1,S100A13	1.34191e-06	PUTM
1:153604112	A	G	A	rs1046381	G:0.4066	0.53	3_prime_UTR_variant	ENSG00000160678,ENSG00000189171	S100A1,S100A13	8.1033e-08	PUTM
1:153779412	A	G	G	rs1127091	G:0.3480	0.5	3_prime_UTR_variant	ENSG00000143614	GATAD2B	0.000699719	PUTM
1:153782011	C	T	T	rs35036680	T:0.1987	0.15	3_prime_UTR_variant	ENSG00000143614	GATAD2B	1.71736e-15	PUTM
1:154548946	C	T	T	rs4292956	T:0.0870	0.07	3_prime_UTR_variant	ENSG00000160716	CHRNB2	0.0463247	PUTM
1:154555733	A	T	T	rs9616	T:0.2321	0.28	3_prime_UTR_variant	ENSG00000160710	ADAR	0.0377219	PUTM
1:154556663	A	G	A	rs1127311	A:0.4190	0.47	3_prime_UTR_variant	-,ENSG00000160710	ADAR	0.0170021	PUTM
1:154711297	A	G	G	rs11810841	G:0.2083	0.33	intron_variant	ENSG00000143603	KCNN3	0.0204264	PUTM
1:154737423	C	G	C	rs1506983	G:0.4547	0.68	intron_variant	ENSG00000143603	KCNN3	0.032052	PUTM
1:154917314	A	G	A	rs705094	G:0.4812	0.44	3_prime_UTR_variant	-,ENSG00000163346	PBXIP1	0.00248093	PUTM
1:155030557	A	C	C	rs11264303	C:0.3416	0.51	synonymous_variant	-,ENSG00000143537	ADAM15	0.0214935	PUTM
1:155033572	A	G	G	rs11264305	A:0.1868	0.68	intron_variant	ENSG00000143537	ADAM15	0.0131264	PUTM
1:155106697	A	G	A	rs12904	G:0.4799	0.43	3_prime_UTR_variant	-,ENSG00000169242	EFNA1	0.00297753	PUTM
1:155181843	G	T	T	rs2974935	G:0.3507	0.55	non_coding_transcript_exon_variant	-,ENSG00000173171,ENSG00000236263	MTX1	6.24467e-13	PUTM
1:155186742	A	G	A	rs1057941	A:0.4821	0.42	non_coding_transcript_exon_variant	ENSG00000160766	GBAP1	0.00239776	PUTM
11:554214	C	G	C	rs10902171	G:0.1896	0.83	missense_variant	-,ENSG00000161328	LRRC56	0.0427949	PUTM
1:155581311	C	T	C	rs141265144	C:0.3704	0.28	non_coding_transcript_exon_variant	ENSG00000125459,ENSG00000203761	MSTO1,MSTO2P	0.0131808	PUTM
1:155630752	A	G	G	rs3738590	G:0.3800	0.28	3_prime_UTR_variant	ENSG00000125459,ENSG00000163374,ENSG00000203761	MSTO1,YY1AP1,MSTO2P	0.0472445	PUTM
1:155829511	C	T	T	rs3820594	T:0.3961	0.3	5_prime_UTR_variant	-,ENSG00000132718	SYT11	0.0125744	PUTM
1:155917389	C	G	C	rs41264995	C:0.0449	0.1	3_prime_UTR_variant	ENSG00000116584	ARHGEF2	0.00118629	PUTM
1:155947875	A	G	G	rs928596	G:0.4377	0.74	5_prime_UTR_variant	-,ENSG00000116584	ARHGEF2	0.0137408	PUTM
1:156181007	C	G	G	rs2241108	G:0.3718	0.36	3_prime_UTR_variant	ENSG00000160785	SLC25A44	0.000888627	PUTM
1:156181770	A	G	G	rs2853641	G:0.3713	0.36	3_prime_UTR_variant	ENSG00000160785	SLC25A44	2.52386e-92	PUTM
1:156215899	A	G	A	rs2075165	A:0.4652	0.46	synonymous_variant	-,ENSG00000160781	PAQR6	0.0183285	PUTM
1:156219450	A	G	G	rs1804999	G:0.4716	0.46	3_prime_UTR_variant	ENSG00000198952	SMG5	1.51155e-21	PUTM
1:1562536	A	G	A	rs11544452	A:0.1397	0.15	synonymous_variant	-,ENSG00000197530	MIB2	0.0234563	PUTM
1:156374256	C	T	T	rs3431	T:0.2477	0.23	3_prime_UTR_variant	ENSG00000125462	C1orf61	7.3269e-09	PUTM
1:156446903	C	T	C	rs2274317	T:0.4309	0.66	synonymous_variant	-,ENSG00000116604	MEF2D	4.72378e-21	PUTM
1:156564640	A	G	A	rs3795732	G:0.3919	0.72	3_prime_UTR_variant	ENSG00000160818	GPATCH4	7.86697e-65	PUTM
1:156622252	A	G	A	rs1056695	A:0.3301	0.39	missense_variant	-,ENSG00000132692,ENSG00000229953	BCAN	0.00881973	PUTM
1:156629037	A	G	G	rs11360	G:0.4771	0.45	3_prime_UTR_variant	-,ENSG00000132692,ENSG00000229953	BCAN	0.00159296	PUTM
1:156639636	A	G	A	rs11549292,COSM1127348	A:0.2276	0.29	synonymous_variant	-,ENSG00000132688	NES	0.00354159	PUTM
11:57001911	C	T	T	rs2282624	C:0.4258	0.63	intron_variant	ENSG00000134817	APLNR	0.000738855	PUTM
11:57004344	G	T	T	rs948847,COSM292362	G:0.4226	0.58	synonymous_variant	ENSG00000134817	APLNR	0.0484179	PUTM
11:5717762	C	T	C	rs10838543	C:0.3800	0.52	synonymous_variant	-,ENSG00000132256,ENSG00000132274	TRIM5,TRIM22	0.0480657	PUTM
11:57319339	C	T	C	rs5847	T:0.3970	0.55	3_prime_UTR_variant	ENSG00000156587	UBE2L6	0.0426082	PUTM
11:57585662	C	T	T	rs708228	T:0.1909	0.31	3_prime_UTR_variant	ENSG00000198561	CTNND1	0.00166995	PUTM
1:158146028	A	G	A	rs3087210	A:0.1919	0.11	non_coding_transcript_exon_variant	ENSG00000227295	ELL2P1	0.00613254	PUTM
11:58378424	A	G	G	rs8373	G:0.2234	0.26	missense_variant	ENSG00000186660,ENSG00000255073	ZFP91,ZFP91-CNTF	0.00818478	PUTM
1:158494110	A	G	G	rs7515245	A:0.3951	0.59	non_coding_transcript_exon_variant	ENSG00000231434		0.000115152	PUTM
11:58910926	G	T	G	rs11229840	G:0.2752	0.21	non_coding_transcript_exon_variant	-,ENSG00000166801	FAM111A	0.0201598	PUTM
11:58975084	G	T	T	rs146231532	T:0.1241	0.11	3_prime_UTR_variant	ENSG00000110042	DTX4	3.7984e-12	PUTM
1:158986477	C	G	C	rs866484	G:0.3384	0.79	missense_variant	ENSG00000163565	IFI16	0.0301262	PUTM
1:158990247	A	G	G	rs1057024,COSM146657	G:0.3407	0.14	synonymous_variant	ENSG00000163565	IFI16	0.0207744	PUTM
1:159002389	A	T	A	rs1057028	T:0.3201	0.85	missense_variant	ENSG00000163565	IFI16	0.000502132	PUTM
1:159024668	A	T	T	rs6940	T:0.1845	0.11	missense_variant	ENSG00000163565	IFI16	0.000262433	PUTM
1:1595400	A	G	G	rs4313339	A:0.1580	0.94	3_prime_UTR_variant	ENSG00000189339	SLC35E2B	0.000104244	PUTM
11:59569884	A	G	G	rs17511686	G:0.0311	0.05	3_prime_UTR_variant	-,ENSG00000166900	STX3	9.54798e-05	PUTM
1:1595867	A	C	A	rs4443835	C:0.1690	0.93	3_prime_UTR_variant	ENSG00000189339	SLC35E2B	0.00399701	PUTM
1:159804653	C	T	C	rs4656852	C:0.1387	0.17	3_prime_UTR_variant	ENSG00000158714,ENSG00000188004	SLAMF8,C1orf204	0.00491118	PUTM
1:159969008	C	T	T	rs6676862	T:0.1822	0.21	regulatory_region_variant	-		0.0485438	PUTM
1:160009121	A	C	C	rs1053074	C:0.4423	0.41	3_prime_UTR_variant	ENSG00000177807	KCNJ10	3.93204e-07	PUTM
1:160059748	A	C	A	rs12402888	A:0.0769	0.11	3_prime_UTR_variant	ENSG00000162728	KCNJ9	0.000108877	PUTM
1:160060272	A	G	A	rs11265318	A:0.3155	0.38	3_prime_UTR_variant	ENSG00000162728	KCNJ9	0.0281666	PUTM
1:160062340	A	G	A	rs41265757	A:0.1081	0.11	synonymous_variant	ENSG00000162729	IGSF8	0.0327949	PUTM
1:160111701	C	G	C	rs2070702	C:0.1900	0.22	3_prime_UTR_variant	ENSG00000018625	ATP1A2	3.04797e-06	PUTM
1:160111798	A	G	A	rs55843060	A:0.0778	0.12	3_prime_UTR_variant	ENSG00000018625	ATP1A2	2.481e-05	PUTM
1:160111858	C	T	T	rs62620182	T:0.1955	0.22	3_prime_UTR_variant	ENSG00000018625	ATP1A2	0.0187668	PUTM
1:160111860	C	T	T	rs2070703	T:0.1955	0.22	3_prime_UTR_variant	ENSG00000018625	ATP1A2	0.00266283	PUTM
1:160112392	A	G	A	rs4656884	A:0.0765	0.07	3_prime_UTR_variant	ENSG00000018625	ATP1A2	0.00197785	PUTM
11:60617834	A	C	A	rs530963	C:0.3260	0.56	3_prime_UTR_variant	ENSG00000110104,ENSG00000256813	CCDC86	1.45039e-05	PUTM
11:60897912	A	G	G	rs7876	A:0.2363	0.56	3_prime_UTR_variant	-,ENSG00000167987	VPS37C	0.0205566	PUTM
1:161009523	A	G	A	rs3737787,CR071291	A:0.2161	0.3	3_prime_UTR_variant	ENSG00000158773	USF1	0.000153612	PUTM
1:161068836	A	C	C	rs11576830	C:0.2903	0.34	missense_variant	ENSG00000162755	KLHDC9	0.0429454	PUTM
1:161182208	C	G	G	rs11576415	G:0.0513	0.11	missense_variant	ENSG00000158864	NDUFS2	0.0204874	PUTM
1:161184097	A	G	G	rs1136224	G:0.1694	0.16	3_prime_UTR_variant	ENSG00000158864	NDUFS2	0.0122916	PUTM
1:161254280	C	G	C	rs4477295	C:0.1886	0.15	3_prime_UTR_variant	ENSG00000248485	PCP4L1	0.00358256	PUTM
1:161254634	C	G	C	rs12091289	C:0.1905	0.15	3_prime_UTR_variant	ENSG00000248485	PCP4L1	0.00177263	PUTM
11:61265694	A	G	A	rs2943808	G:0.2875	0.78	intron_variant	ENSG00000255931		0.0342643	PUTM
1:161332608	A	G	A	rs8266	A:0.1424	0.05	3_prime_UTR_variant	ENSG00000143252	SDHC	0.00164295	PUTM
1:161334626	C	G	C	rs1133806	C:0.1424	0.05	3_prime_UTR_variant	ENSG00000188931	C1orf192	0.0126276	PUTM
1:161337038	C	G	C	rs4585997	C:0.1424	0.05	intron_variant	ENSG00000188931	C1orf192	0.000751602	PUTM
1:16133838	A	T	T	rs66673012	T:0.1406	0.09	non_coding_transcript_exon_variant	ENSG00000233954		3.74588e-29	PUTM
1:161339060	C	T	T	rs10494352	T:0.1071	0.05	intron_variant	ENSG00000235477		0.00306326	PUTM
1:161339434	C	T	T	rs12239719	T:0.1712	0.05	intron_variant	ENSG00000235477		0.00618611	PUTM
1:16133987	C	T	C	rs7417535	C:0.1145	0.08	non_coding_transcript_exon_variant	ENSG00000233954		1.48294e-191	PUTM
1:16134072	C	T	T	rs61744357	T:0.1401	0.09	non_coding_transcript_exon_variant	ENSG00000233954		6.88797e-131	PUTM
11:61513725	A	G	G	rs198424	G:0.1612	0.32	3_prime_UTR_variant	ENSG00000134780	DAGLA	6.80134e-09	PUTM
11:61514085	C	T	T	rs2852786	T:0.4991	0.64	3_prime_UTR_variant	ENSG00000124915,ENSG00000134780	DAGLA	0.0203153	PUTM
1:161654693	A	G	G	rs1256287	A:0.4034	0.6	non_coding_transcript_exon_variant	ENSG00000213075	RPL31P11	0.0201598	PUTM
11:61897359	C	T	T	rs1675133	T:0.3965	0.67	synonymous_variant	ENSG00000149503	INCENP	0.0417852	PUTM
11:62159926	A	G	A	rs4281490	A:0.2679	0.28	3_prime_UTR_variant	ENSG00000162174,ENSG00000255126	ASRGL1	0.00283151	PUTM
11:62160723	C	T	T	rs1043785	T:0.2752	0.28	3_prime_UTR_variant	-,ENSG00000162174,ENSG00000255126	ASRGL1	0.00907266	PUTM
11:62160729	A	G	A	rs1043789	A:0.3040	0.31	3_prime_UTR_variant	-,ENSG00000162174,ENSG00000255126	ASRGL1	0.00981131	PUTM
1:162338962	C	T	T	rs164151	C:0.2271	0.85	3_prime_UTR_variant	ENSG00000198929,ENSG00000239887,ENSG00000254706	NOS1AP,C1orf226	0.00302423	PUTM
11:62369881	A	G	A	rs35156678	A:0.1767	0.3	stop_gained	-,ENSG00000149499	EML3	0.0125474	PUTM
11:62369884	C	G	G	rs35880596,rs113521256	G:0.1813	0.31	missense_variant	-,ENSG00000149499	EML3	0.0125474	PUTM
11:62458275	C	T	C	rs6856	C:0.1470	0.2	missense_variant	ENSG00000168000,ENSG00000234857	BSCL2	4.66918e-08	PUTM
1:162493009	C	T	T	rs1062174	T:0.4226	0.43	3_prime_UTR_variant	ENSG00000152332	UHMK1	0.0324341	PUTM
11:62505764	C	T	T	rs6675	T:0.1525	0.2	synonymous_variant	ENSG00000162222	TTC9C	0.0286029	PUTM
1:16256007	C	T	C	rs848209	T:0.3956	0.56	missense_variant	ENSG00000065526	SPEN	0.00376675	PUTM
1:16271260	A	G	A	rs9661939	A:0.1822	0.31	synonymous_variant	ENSG00000116809	ZBTB17	0.0178157	PUTM
1:162825457	A	C	A	rs77227460	A:0.1062	0.2	missense_variant	-,ENSG00000185860	C1orf110	0.0132254	PUTM
1:163112204	A	G	G	rs10917682	G:0.0536	0.07	3_prime_UTR_variant	ENSG00000143248	RGS5	0.0283874	PUTM
1:163113375	C	G	C	rs2661280	G:0.1919	0.73	3_prime_UTR_variant	ENSG00000143248	RGS5	8.4987e-14	PUTM
1:163113566	A	T	T	rs1056514	A:0.1671	0.73	3_prime_UTR_variant	ENSG00000143248	RGS5	1.52561e-07	PUTM
1:163114096	C	G	C	rs1054943	C:0.2344	0.08	3_prime_UTR_variant	ENSG00000143248	RGS5	0.015895	PUTM
1:163114358	G	T	T	rs3820487	T:0.2344	0.08	3_prime_UTR_variant	ENSG00000143248	RGS5	0.0158146	PUTM
1:163114605	A	G	A	rs2815274	G:0.2102	0.72	3_prime_UTR_variant	ENSG00000143248	RGS5	2.34276e-06	PUTM
1:163115321	A	G	G	rs3806366	G:0.2477	0.08	3_prime_UTR_variant	ENSG00000143248	RGS5	0.00279373	PUTM
1:163115431	A	G	G	rs3806365	G:0.2486	0.08	3_prime_UTR_variant	ENSG00000143248	RGS5	0.00224356	PUTM
11:63449125	A	C	A	rs11551944	A:0.0655	0.13	missense_variant	-,ENSG00000133318	RTN3	5.72722e-104	PUTM
1:16384353	C	T	C	rs2863442	T:0.2637	0.74	3_prime_UTR_variant	-,ENSG00000185519	FAM131C	0.00967638	PUTM
1:16384801	C	T	T	rs6656097	C:0.3970	0.52	3_prime_UTR_variant	ENSG00000185519	FAM131C	0.0115232	PUTM
1:16384868	A	G	A	rs12756288	A:0.3553	0.33	3_prime_UTR_variant	ENSG00000185519	FAM131C	0.0196037	PUTM
11:63871533	G	T	T	rs687581	G:0.4918	0.64	5_prime_UTR_variant	ENSG00000126500,ENSG00000133315	FLRT1,MACROD1	0.000627148	PUTM
11:63991801	C	T	C	rs1059440	C:0.1694	0.17	missense_variant	-,ENSG00000149743	TRPT1	0.0324893	PUTM
11:64124622	A	G	A	rs61886888	A:0.0920	0.2	missense_variant	ENSG00000168071	CCDC88B	0.0234563	PUTM
11:64496357	G	T	T	rs2230414	T:0.1969	0.08	synonymous_variant	ENSG00000068831	RASGRP2	2.41123e-13	PUTM
11:64680819	A	G	A	rs618006	G:0.4153	0.74	synonymous_variant	ENSG00000110046	ATG2A	0.00229911	PUTM
11:64789194	C	T	C	rs664226,COSM1132962	C:0.4766	0.6	missense_variant	ENSG00000110025,ENSG00000213465	SNX15,ARL2	1.88e-154	PUTM
11:64807541	A	G	A	rs498636	A:0.4148	0.63	3_prime_UTR_variant	ENSG00000110025	SNX15	1.35045e-11	PUTM
1:164816726	C	T	T	rs6426881	T:0.1035	0.16	3_prime_UTR_variant	ENSG00000185630	PBX1	0.00454051	PUTM
1:164816956	A	G	A	rs3185695	A:0.2610	0.27	3_prime_UTR_variant	ENSG00000185630	PBX1	1.23544e-06	PUTM
11:64895202	A	G	G	rs10088	A:0.1502	0.92	3_prime_UTR_variant	ENSG00000162298	SYVN1	0.0160704	PUTM
11:6505524	A	G	A	rs1140221	G:0.4973	0.55	3_prime_UTR_variant	ENSG00000132286,ENSG00000265264	TIMM10B	0.0287849	PUTM
11:65064918	C	G	G	rs8638	G:0.1973	0.13	3_prime_UTR_variant	ENSG00000014138	POLA2	0.0066347	PUTM
11:65120391	C	T	C	rs5858	T:0.4634	0.72	3_prime_UTR_variant	-,ENSG00000133884	DPF2	1.75999e-08	PUTM
11:65180883	A	G	G	rs647284	A:0.0513	0.99	3_prime_UTR_variant	ENSG00000126391	FRMD8	1.97255e-14	PUTM
11:65191208	C	G	G	rs512715	C:0.3732	0.77	non_coding_transcript_exon_variant	-,ENSG00000245532	NEAT1	0.000102772	PUTM
11:6519642	A	G	A	rs11604149	A:0.3938	0.53	missense_variant	-,ENSG00000179532,ENSG00000265264	DNHD1	0.0204926	PUTM
11:65211979	A	G	A	rs12803915	A:0.1658	0.21	non_coding_transcript_exon_variant	-,ENSG00000207727,ENSG00000245532	MIR612,NEAT1	5.44531e-05	PUTM
11:65271832	C	T	T	rs3200401	T:0.1699	0.19	non_coding_transcript_exon_variant	-,ENSG00000251562	MALAT1	0.0290465	PUTM
11:65319751	A	G	A	rs11545200	A:0.0462	0.07	missense_variant	-,ENSG00000168056	LTBP3	2.41123e-13	PUTM
1:165370400	C	G	C	rs56362364	C:0.1030	0.17	3_prime_UTR_variant	ENSG00000143171	RXRG	0.0468073	PUTM
1:165377552	A	G	A	rs2134095	G:0.4721	0.68	synonymous_variant	ENSG00000143171	RXRG	0.0191101	PUTM
11:6561270	A	G	G	rs10839577	G:0.2701	0.37	synonymous_variant	ENSG00000179532	DNHD1	0.0178593	PUTM
11:65621057	C	T	C	rs656040	C:0.4473	0.67	3_prime_UTR_variant	ENSG00000172757,ENSG00000172803	CFL1,SNX32	0.044	PUTM
11:65623739	A	G	G	rs11227332	G:0.1236	0.19	5_prime_UTR_variant	-,ENSG00000172757,ENSG00000172803	CFL1,SNX32	0.00625134	PUTM
1:165624799	G	T	T	rs8133	T:0.2688	0.48	3_prime_UTR_variant	ENSG00000143198	MGST3	0.000271587	PUTM
1:165652273	A	G	G	rs1143659	A:0.2637	0.62	synonymous_variant	ENSG00000143149	ALDH9A1	0.0496159	PUTM
11:65765551	C	T	T	rs610497	C:0.3159	0.81	3_prime_UTR_variant	ENSG00000175376	EIF1AD	1.63328e-14	PUTM
11:6578004	A	G	A	rs11600179	A:0.1552	0.09	synonymous_variant	ENSG00000179532	DNHD1	0.018397	PUTM
11:66031660	C	T	T	rs1151539	T:0.3709	0.48	synonymous_variant	ENSG00000174996	KLC2	0.0342643	PUTM
11:66041807	A	C	C	rs1151540	C:0.3713	0.48	intron_variant	ENSG00000174903,ENSG00000245156	RAB1B	0.0214935	PUTM
11:66043898	A	G	A	rs2508657	A:0.3713	0.48	3_prime_UTR_variant	ENSG00000174903,ENSG00000245156	RAB1B	2.12465e-40	PUTM
11:6618548	A	G	A	rs11040930	A:0.4588	0.49	3_prime_UTR_variant	ENSG00000132275	RRP8	0.0314905	PUTM
11:66244454	A	G	G	rs3179961	G:0.2486	0.26	3_prime_UTR_variant	-,ENSG00000174516,ENSG00000255517	PELI3	0.00597811	PUTM
11:66299515	A	G	G	rs8432	A:0.3526	0.61	3_prime_UTR_variant	ENSG00000174165,ENSG00000174483,ENSG00000256349	ZDHHC24,BBS1	0.0458701	PUTM
1:1663831	C	T	T	rs3817856	T:0.3251	0.48	3_prime_UTR_variant	ENSG00000215790,ENSG00000227775,ENSG00000268575	SLC35E2	3.7984e-12	PUTM
1:1663861	A	G	A	rs2294487	A:0.3269	0.44	3_prime_UTR_variant	ENSG00000215790,ENSG00000227775,ENSG00000268575	SLC35E2	7.44031e-12	PUTM
11:6655433	A	G	A	rs997263	A:0.3668	0.39	synonymous_variant	ENSG00000166341,ENSG00000255410	DCHS1	0.0319282	PUTM
1:166820104	A	G	A	rs10800268	A:0.4020	0.44	3_prime_UTR_variant	ENSG00000143157	POGK	0.00866393	PUTM
1:166825837	A	G	G	rs6718	G:0.4386	0.44	3_prime_UTR_variant	ENSG00000152382	TADA1	0.00208322	PUTM
11:67352689	A	G	G	rs1695,CM990713	G:0.3246	0.32	missense_variant	-,ENSG00000084207	GSTP1	0.0104152	PUTM
11:67353579	C	T	T	rs1138272,CM992339	T:0.0357	0.08	missense_variant	-,ENSG00000084207	GSTP1	0.000270649	PUTM
11:67353970	C	T	C	rs4891	C:0.3361	0.33	synonymous_variant	ENSG00000084207	GSTP1	0.0097009	PUTM
11:67412771	C	G	C	rs17148450,COSM1162970	C:0.0769	0.08	synonymous_variant	-,ENSG00000132744	ACY3	0.0427949	PUTM
1:167510837	C	T	C	rs2860662	T:0.0636	0.94	3_prime_UTR_variant	ENSG00000143162	CREG1	0.0296683	PUTM
1:167510996	A	G	A	rs2143300	G:0.0641	0.94	3_prime_UTR_variant	-,ENSG00000143162	CREG1	0.000457116	PUTM
1:167511035	C	G	G	rs1043310	G:0.2147	0.23	3_prime_UTR_variant	-,ENSG00000143162	CREG1	0.0299163	PUTM
1:16795685	A	G	G	rs14126	A:0.3278	0.69	non_coding_transcript_exon_variant	ENSG00000080947	CROCCP3	0.0104152	PUTM
1:168214098	G	T	G	rs10737541	T:0.4180	0.71	downstream_gene_variant			0.0427375	PUTM
11:68382193	C	T	T	rs12941	T:0.2189	0.24	3_prime_UTR_variant	ENSG00000110075,ENSG00000260808	PPP6R3	0.000262433	PUTM
11:68504474	C	T	C	rs4930244	T:0.3837	0.68	3_prime_UTR_variant	ENSG00000132749	MTL5	0.00126235	PUTM
1:1686040	G	T	T	rs4751	T:0.2784	0.41	missense_variant	ENSG00000008130	NADK	0.00466835	PUTM
11:68707454	C	T	C	rs564244	T:0.3049	0.84	3_prime_UTR_variant	ENSG00000132740	IGHMBP2	0.0016573	PUTM
11:68707626	C	T	T	rs3750980	T:0.2253	0.27	3_prime_UTR_variant	ENSG00000132740	IGHMBP2	1.91766e-05	PUTM
11:68707880	C	T	C	rs9095	C:0.1818	0.26	3_prime_UTR_variant	ENSG00000132740	IGHMBP2	0.0358522	PUTM
11:68829638	C	T	T	rs11228469	T:0.3631	0.49	intron_variant	ENSG00000162341	TPCN2	0.00486856	PUTM
1:169101060	A	G	A	rs12079745	A:0.2633	0.07	3_prime_UTR_variant	ENSG00000143153	ATP1B1	7.63986e-08	PUTM
11:69466115	A	C	A	rs7177	C:0.4702	0.56	3_prime_UTR_variant	ENSG00000110092	CCND1	0.0082891	PUTM
11:69466737	C	G	G	rs678653	C:0.4286	0.66	3_prime_UTR_variant	-,ENSG00000110092	CCND1	0.0478679	PUTM
1:169488927	C	T	T	rs3766103	C:0.4625	0.54	intron_variant	ENSG00000198734	F5	0.00429517	PUTM
1:169824104	A	G	A	rs12135726	A:0.0472	0.1	splice_region_variant	ENSG00000000457	SCYL3	0.00121589	PUTM
11:71162785	A	G	G	rs11546509	G:0.4712	0.71	non_coding_transcript_exon_variant	-,ENSG00000172893,ENSG00000254682	DHCR7	0.0478486	PUTM
11:71304419	A	G	G	rs4945043	A:0.2715	0.69	intron_variant	ENSG00000187811,ENSG00000204571	KRTAP5-11	0.0234563	PUTM
1:171509327	A	G	A	rs760644,COSM1158681,COSM1158680	G:0.1941	0.83	missense_variant	ENSG00000117523	PRRC2C	0.000286181	PUTM
1:171514731	C	G	G	rs235468	C:0.1864	0.83	missense_variant	ENSG00000117523	PRRC2C	0.0258084	PUTM
1:171561307	A	G	G	rs13722	A:0.2015	0.83	3_prime_UTR_variant	ENSG00000117523	PRRC2C	0.0017226	PUTM
11:71714078	C	T	C	rs1541304	T:0.0975	0.98	3_prime_UTR_variant	ENSG00000137496,ENSG00000137497	IL18BP,NUMA1	4.06635e-63	PUTM
1:171766580	G	T	G	rs12140193	G:0.0815	0.16	3_prime_UTR_variant	ENSG00000010165	METTL13	0.0437206	PUTM
11:72003767	A	C	A	rs526344	C:0.4570	0.55	3_prime_UTR_variant	ENSG00000162129	CLPB	7.07562e-07	PUTM
1:172277925	C	T	T	rs34870740	T:0.0298	0.06	synonymous_variant	-,ENSG00000197959	DNM3	7.79951e-58	PUTM
11:72289291	C	T	C	rs1135029	C:0.3205	0.52	synonymous_variant	-,ENSG00000186642	PDE2A	9.95272e-13	PUTM
1:172371151	A	C	A	rs9425304	A:0.3663	0.41	intron_variant	-,ENSG00000135845,ENSG00000197959	PIGC,DNM3	0.00588935	PUTM
1:172380466	A	G	A	rs41263736	A:0.0472	0.1	3_prime_UTR_variant	ENSG00000135845,ENSG00000197959	PIGC,DNM3	1.38126e-05	PUTM
1:172381383	C	T	C	rs7528296	C:0.3526	0.4	3_prime_UTR_variant	-,ENSG00000135845,ENSG00000197959	PIGC,DNM3	6.25255e-20	PUTM
11:72401295	A	G	G	rs11820191	G:0.3054	0.43	intron_variant	ENSG00000186635,ENSG00000256007	ARAP1,ARAP1-AS1	0.00278069	PUTM
1:17314942	A	G	A	rs9435662	A:0.3516	0.51	synonymous_variant	ENSG00000159363,ENSG00000226526	ATP13A2	0.033501	PUTM
11:73373552	A	G	A	rs6590	A:0.1122	0.12	splice_region_variant	ENSG00000021300	PLEKHB1	2.03707e-05	PUTM
11:73388499	A	G	A	rs11235851	A:0.1126	0.12	3_prime_UTR_variant	ENSG00000175582	RAB6A	0.000126721	PUTM
11:73611349	C	G	C	rs2067912	C:0.0719	0.08	missense_variant	ENSG00000175575	PAAF1	0.0092221	PUTM
11:73689104	A	G	A	rs660339,CM994639	A:0.4318	0.42	missense_variant	ENSG00000175567	UCP2	0.0424398	PUTM
1:17380497	G	T	T	rs2746462	G:0.0508	0.96	synonymous_variant	-,ENSG00000117118	SDHB	2.21094e-08	PUTM
1:173834632	A	G	A	rs6790	A:0.1236	0.09	non_coding_transcript_exon_variant	-,ENSG00000234741	GAS5	9.27294e-48	PUTM
1:17394374	A	C	A	rs12133334	A:0.4721	0.6	3_prime_UTR_variant	ENSG00000117115	PADI2	0.0131918	PUTM
1:17394775	A	G	A	rs2235927	A:0.4089	0.29	3_prime_UTR_variant	ENSG00000117115	PADI2	0.0183827	PUTM
1:17395281	C	T	C	rs2235926	C:0.3984	0.29	3_prime_UTR_variant	ENSG00000117115	PADI2	0.000141105	PUTM
1:17395480	A	G	A	rs2076599	A:0.4721	0.6	3_prime_UTR_variant	ENSG00000117115	PADI2	0.0334946	PUTM
1:17395521	A	G	A	rs2076598	A:0.4721	0.6	3_prime_UTR_variant	ENSG00000117115	PADI2	0.0174677	PUTM
1:17402255	C	T	T	rs3818032	C:0.4611	0.66	synonymous_variant	-,ENSG00000117115	PADI2	0.00285065	PUTM
11:74042241	A	G	G	rs655719	A:0.2766	0.68	3_prime_UTR_variant	-,ENSG00000165434	PGM2L1	0.0130786	PUTM
11:74049569	A	G	G	rs3867270	A:0.4318	0.62	synonymous_variant	ENSG00000165434	PGM2L1	0.0320177	PUTM
1:17417253	C	T	C	rs2014725	T:0.4950	0.63	intron_variant	ENSG00000117115	PADI2	0.00461038	PUTM
11:7439264	C	T	T	rs34058874,COSM147136	T:0.1731	0.14	synonymous_variant	ENSG00000170743	SYT9	2.67645e-07	PUTM
11:74545378	G	T	G	rs512780	T:0.2802	0.57	intron_variant	ENSG00000166435,ENSG00000166439	XRRA1,RNF169	0.0151027	PUTM
11:74546905	A	G	A	rs1125609	A:0.2074	0.2	synonymous_variant	ENSG00000166435,ENSG00000166439	XRRA1,RNF169	0.000136176	PUTM
11:74553834	C	T	T	rs2298746	T:0.3407	0.29	3_prime_UTR_variant	ENSG00000166435	XRRA1	0.000406831	PUTM
11:74554147	A	G	A	rs517666	A:0.1905	0.2	3_prime_UTR_variant	-,ENSG00000166435	XRRA1	0.00175474	PUTM
11:74559446	C	G	C	rs4944960	C:0.3425	0.29	missense_variant	ENSG00000166435	XRRA1	0.00137373	PUTM
11:74559481	C	T	T	rs4944961	T:0.3498	0.32	synonymous_variant	ENSG00000166435	XRRA1	0.000331306	PUTM
11:7456307	A	G	G	rs4417248	G:0.3787	0.36	intron_variant	ENSG00000170743,ENSG00000251364	SYT9	0.000602484	PUTM
11:74883577	A	G	A	rs12422149	A:0.2024	0.1	missense_variant	ENSG00000137491	SLCO2B1	0.0421295	PUTM
11:7488872	C	T	T	rs10732509	T:0.4615	0.52	3_prime_UTR_variant	ENSG00000170743	SYT9	0.045774	PUTM
11:74905278	A	G	G	rs1676885	G:0.1616	0.32	intron_variant	ENSG00000137491	SLCO2B1	0.00126235	PUTM
1:174984826	A	G	A	rs10912867	A:0.1149	0.23	intron_variant	ENSG00000120333	MRPS14	0.0174169	PUTM
1:175128444	A	C	A	rs11809587	A:0.1790	0.16	3_prime_UTR_variant	ENSG00000235750,ENSG00000265365	KIAA0040	0.0450694	PUTM
11:75282882	A	G	A	rs585821	A:0.3201	0.29	synonymous_variant	ENSG00000149257	SERPINH1	0.0178157	PUTM
1:175290855	A	C	A	rs11802001	A:0.1296	0.15	intron_variant	ENSG00000260990		0.0135809	PUTM
11:75298468	A	C	C	rs61895095	C:0.0412	0.06	missense_variant	ENSG00000171533,ENSG00000255326	MAP6	0.0170501	PUTM
11:75314787	G	T	T	rs583231	G:0.4785	0.54	3_prime_UTR_variant	-,ENSG00000171533	MAP6	2.45078e-05	PUTM
11:75314788	C	T	T	rs658356	C:0.4771	0.54	3_prime_UTR_variant	-,ENSG00000171533	MAP6	2.45078e-05	PUTM
1:175324711	A	G	A	rs61731115	A:0.1062	0.1	synonymous_variant	ENSG00000116147	TNR	6.86177e-09	PUTM
1:175348723	C	T	T	rs859427,CM099896	C:0.2990	0.64	missense_variant	ENSG00000116147	TNR	0.000135598	PUTM
11:76369913	A	G	A	rs11236839	A:0.0943	0.21	3_prime_UTR_variant	ENSG00000137507,ENSG00000236304	LRRC32	0.0459714	PUTM
1:176830978	C	T	T	rs6425397	C:0.1607	0.85	3_prime_UTR_variant	ENSG00000152092	ASTN1	2.02012e-11	PUTM
11:7686596	A	G	A	rs13172	G:0.2257	0.77	3_prime_UTR_variant	ENSG00000166394	CYB5R2	0.000120542	PUTM
1:176992676	C	T	T	rs10798496	T:0.2463	0.43	synonymous_variant	ENSG00000152092	ASTN1	8.70187e-21	PUTM
11:77033699	A	G	G	rs2729762	G:0.3883	0.35	3_prime_UTR_variant	-,ENSG00000149269	PAK1	0.00381454	PUTM
1:177250670	A	G	A	rs1045736	A:0.1218	0.23	3_prime_UTR_variant	ENSG00000198797	FAM5B	0.00129508	PUTM
1:17733564	G	T	G	rs7191	T:0.3695	0.62	3_prime_UTR_variant	ENSG00000179051,ENSG00000227751	RCC2	1.20709e-20	PUTM
1:177362879	A	G	A	rs3829799	G:0.4290	0.46	non_coding_transcript_exon_variant	ENSG00000227579		0.0351713	PUTM
1:177362892	G	T	G	rs736841	G:0.1864	0.19	non_coding_transcript_exon_variant	ENSG00000227579		0.0351713	PUTM
11:77583266	A	G	A	rs2186564,COSM147295	A:0.1465	0.1	missense_variant	ENSG00000087884,ENSG00000254459	AAMDC	0.00741404	PUTM
11:77597486	C	T	T	rs108843	T:0.3594	0.33	intron_variant	-,ENSG00000087884,ENSG00000149262	AAMDC,INTS4	0.00967638	PUTM
11:77639511	A	T	A	rs11607479	A:0.1598	0.19	synonymous_variant	ENSG00000149262	INTS4	0.000281836	PUTM
11:77790863	C	G	G	rs499799	C:0.1612	0.83	5_prime_UTR_variant	-,ENSG00000151366,ENSG00000259112	NDUFC2,NDUFC2-KCTD14	0.00989471	PUTM
11:77883855	A	C	C	rs230662	C:0.3938	0.48	3_prime_UTR_variant	ENSG00000188997,ENSG00000246174	KCTD21	0.0420445	PUTM
11:77927995	A	G	G	rs2450135	A:0.1195	0.96	3_prime_UTR_variant	-,ENSG00000033327	GAB2	3.99226e-105	PUTM
11:77930345	C	T	C	rs2450122	C:0.2582	0.19	synonymous_variant	ENSG00000033327	GAB2	0.0307801	PUTM
11:77937800	A	G	A	rs2248407	A:0.2990	0.19	synonymous_variant	ENSG00000033327	GAB2	0.0328902	PUTM
11:78364513	A	G	G	rs3571	G:0.3553	0.63	3_prime_UTR_variant	ENSG00000149256	TENM4	0.0324893	PUTM
11:78365232	C	T	T	rs1122824	C:0.3191	0.81	3_prime_UTR_variant	ENSG00000149256	TENM4	3.05474e-07	PUTM
1:179041391	A	G	A	rs4456058	A:0.0559	0.07	3_prime_UTR_variant	ENSG00000116199	FAM20B	3.55035e-12	PUTM
1:179042092	A	G	G	rs16853612	G:0.1680	0.16	3_prime_UTR_variant	ENSG00000116199	FAM20B	0.023518	PUTM
1:179042450	G	T	G	rs4652353	G:0.4217	0.46	3_prime_UTR_variant	ENSG00000116199	FAM20B	0.00444647	PUTM
11:791009	C	T	T	rs118051043	T:0.0609	0.11	3_prime_UTR_variant	-,ENSG00000177542	SLC25A22	0.0341921	PUTM
1:179887125	A	G	A	rs627897	G:0.0797	0.96	synonymous_variant	ENSG00000143337	TOR1AIP1	0.0265606	PUTM
1:179972337	A	C	C	rs17371159	C:0.0549	0.12	synonymous_variant	ENSG00000135837	CEP350	0.00430544	PUTM
11:8014479	C	T	T	rs4758267	C:0.3123	0.7	synonymous_variant	ENSG00000175390	EIF3F	3.67747e-49	PUTM
1:180159657	C	T	T	rs1050154	T:0.1232	0.17	synonymous_variant	ENSG00000116260	QSOX1	0.0113257	PUTM
1:180239670	A	G	A	rs119465	A:0.0769	0.09	non_coding_transcript_exon_variant	-,ENSG00000121454,ENSG00000230124	LHX4	0.00414943	PUTM
1:180855503	A	G	G	rs3761903	A:0.4281	0.52	3_prime_UTR_variant	ENSG00000143324	XPR1	0.0144601	PUTM
1:180858459	C	T	T	rs10494535	T:0.1937	0.21	3_prime_UTR_variant	ENSG00000143324	XPR1	0.00420585	PUTM
11:80936536	A	G	A	rs11232544	A:0.4208	0.32	intergenic_variant	-		0.0257336	PUTM
1:181029082	A	G	A	rs3170905	A:0.3654	0.35	3_prime_UTR_variant	ENSG00000153029	MR1	0.0328678	PUTM
11:8115699	C	T	C	rs4758289	C:0.3443	0.24	synonymous_variant	ENSG00000166402	TUB	5.44531e-05	PUTM
11:8118472	C	T	C	rs2242503	T:0.3425	0.68	intron_variant	ENSG00000166402	TUB	0.0461592	PUTM
11:8126923	A	G	A	rs11041742	A:0.3027	0.23	3_prime_UTR_variant	ENSG00000166402	TUB	0.0222966	PUTM
11:8129296	A	C	A	rs4758042	A:0.4464	0.67	3_prime_UTR_variant	ENSG00000166405	RIC3	0.00289999	PUTM
1:181768985	A	G	A	rs638132	G:0.2701	0.73	3_prime_UTR_variant	ENSG00000198216	CACNA1E	3.87331e-06	PUTM
1:182352621	C	T	C	rs7734	T:0.3402	0.52	3_prime_UTR_variant	-,ENSG00000135821	GLUL	4.00273e-13	PUTM
1:182360843	C	G	G	rs912901	C:0.1603	0.8	5_prime_UTR_variant	-,ENSG00000135821	GLUL	4.70161e-27	PUTM
11:82443417	C	T	T	rs3780	C:0.4025	0.37	3_prime_UTR_variant	ENSG00000182103	FAM181B	7.44031e-12	PUTM
11:824789	C	T	C	rs1138693	T:0.3013	0.7	missense_variant	ENSG00000177666,ENSG00000255108	PNPLA2	0.00967638	PUTM
1:182766498	G	T	T	rs7554927	T:0.2509	0.13	intron_variant	ENSG00000135838	NPL	0.0351916	PUTM
11:82875359	A	G	A	rs7130527	A:0.0916	0.07	synonymous_variant	ENSG00000165494	PCF11	0.0302872	PUTM
11:82880341	A	G	A	rs12284052	A:0.1996	0.08	synonymous_variant	ENSG00000165494	PCF11	0.0161592	PUTM
11:82968952	A	G	A	rs543606	A:0.4240	0.41	intron_variant	-,ENSG00000137494	ANKRD42	0.00945987	PUTM
1:183114146	C	T	C	rs1051473	T:0.4272	0.58	3_prime_UTR_variant	-,ENSG00000135862	LAMC1	3.7427e-20	PUTM
11:83199166	A	G	G	rs1864775	G:0.3411	0.41	intron_variant	ENSG00000150672	DLG2	0.0328678	PUTM
1:183309101	A	T	T	rs1536984	A:0.2413	0.71	intron_variant	-,ENSG00000157064	NMNAT2	0.0427949	PUTM
11:83476003	C	T	T	rs7126086	T:0.1593	0.14	intron_variant	ENSG00000150672	DLG2	0.0459245	PUTM
11:838542	C	T	T	rs1130698	C:0.2711	0.67	3_prime_UTR_variant	-,ENSG00000177697,ENSG00000177700	CD151,POLR2L	2.35927e-37	PUTM
11:838634	C	G	G	rs8672	C:0.2848	0.67	3_prime_UTR_variant	-,ENSG00000177697,ENSG00000177700	CD151,POLR2L	5.8273e-11	PUTM
11:838672	C	T	T	rs1803956	T:0.2637	0.1	3_prime_UTR_variant	-,ENSG00000177697,ENSG00000177700	CD151,POLR2L	0.00228118	PUTM
11:838722	C	T	C	rs6762	C:0.2505	0.28	3_prime_UTR_variant	-,ENSG00000177697,ENSG00000177700	CD151,POLR2L	1.50656e-09	PUTM
11:838760	A	T	A	rs1130719	T:0.2880	0.67	3_prime_UTR_variant	-,ENSG00000177697,ENSG00000177700	CD151,POLR2L	7.19608e-06	PUTM
1:183895435	A	C	C	rs4382680	C:0.0527	0.11	3_prime_UTR_variant	ENSG00000143344	RGL1	1.5359e-21	PUTM
11:840034	A	C	A	rs11246327	A:0.1461	0.13	3_prime_UTR_variant	-,ENSG00000177700	POLR2L	0.00688442	PUTM
11:840251	C	G	G	rs11629	C:0.0334	0.95	3_prime_UTR_variant	-,ENSG00000177700	POLR2L	1.82851e-20	PUTM
1:184029718	A	G	G	rs12751711	G:0.1625	0.11	intron_variant	-,ENSG00000198860	TSEN15	0.032181	PUTM
11:840319	C	T	T	rs3059	C:0.2885	0.67	3_prime_UTR_variant	-,ENSG00000177700	POLR2L	0.0112398	PUTM
11:840363	C	T	T	rs6591	T:0.4226	0.53	3_prime_UTR_variant	-,ENSG00000177700	POLR2L	0.00153161	PUTM
11:840477	A	G	G	rs4895	A:0.2866	0.67	synonymous_variant	-,ENSG00000177700	POLR2L	2.71346e-45	PUTM
11:8413870	C	T	C	rs749263	T:0.3997	0.54	3_prime_UTR_variant	ENSG00000130413	STK33	0.00822779	PUTM
1:18447551	C	T	C	rs1858589	C:0.1598	0.28	intron_variant	ENSG00000117154	IGSF21	0.0372522	PUTM
1:184675814	A	G	A	rs1062994	A:0.3375	0.38	synonymous_variant	ENSG00000116406	EDEM3	0.0358522	PUTM
11:85692181	A	C	C	rs76719109,COSM28380	A:0.4020	0.58	synonymous_variant	ENSG00000073921	PICALM	9.43932e-61	PUTM
11:85725937	C	T	T	rs592297	C:0.2120	0.82	synonymous_variant	ENSG00000073921	PICALM	0.0193734	PUTM
11:86159223	C	T	T	rs34662182	T:0.0435	0.09	synonymous_variant	ENSG00000151376,ENSG00000254733	ME3	1.32702e-18	PUTM
1:186316488	C	T	T	rs3753565	T:0.1016	0.15	missense_variant	ENSG00000047410	TPR	0.00318377	PUTM
11:8635196	A	T	A	rs117355572	A:0.0330	0.07	3_prime_UTR_variant	ENSG00000166436	TRIM66	0.000765995	PUTM
11:8636105	C	T	C	rs10769931	T:0.4528	0.62	3_prime_UTR_variant	ENSG00000166436	TRIM66	0.0337435	PUTM
11:8636156	A	T	A	rs10734634	T:0.1923	0.88	3_prime_UTR_variant	ENSG00000166436	TRIM66	0.0192216	PUTM
11:8636350	A	G	G	rs10743083	A:0.2221	0.81	3_prime_UTR_variant	ENSG00000166436	TRIM66	0.00119524	PUTM
11:86870367	A	G	G	rs529564	G:0.3466	0.19	intron_variant	ENSG00000166575	TMEM135	0.0351713	PUTM
11:870446	A	G	A	rs6682	G:0.4757	0.49	missense_variant	-,ENSG00000177830	CHID1	0.0490993	PUTM
11:8710244	G	T	T	rs10769941	G:0.3860	0.66	3_prime_UTR_variant	-,ENSG00000166441	RPL27A	0.0400198	PUTM
11:88242024	G	T	G	rs2941563	T:0.0435	0.93	synonymous_variant	-,ENSG00000168959,ENSG00000255082	GRM5,GRM5-AS1	0.0200535	PUTM
11:88740379	A	G	G	rs7120151	A:0.2074	0.71	intron_variant	ENSG00000168959	GRM5	0.0351713	PUTM
11:8941197	G	T	G	rs4910156	G:0.3498	0.41	3_prime_UTR_variant	ENSG00000166452	AKIP1	3.81603e-05	PUTM
11:8941215	A	G	G	rs4910157	G:0.3686	0.45	3_prime_UTR_variant	ENSG00000166452	AKIP1	0.0262226	PUTM
11:8969309	C	T	C	rs10279	C:0.2592	0.2	3_prime_UTR_variant	-,ENSG00000175348	TMEM9B	0.00667067	PUTM
11:89935586	G	T	T	rs1045861	G:0.3658	0.69	missense_variant	ENSG00000110172	CHORDC1	0.00519171	PUTM
11:9002147	A	G	A	rs2653609	A:0.1630	0.27	3_prime_UTR_variant	ENSG00000175352	NRIP3	0.0104152	PUTM
1:19198064	G	T	G	rs1138333	G:0.2042	0.29	3_prime_UTR_variant	ENSG00000159423,ENSG00000255275	ALDH4A1	5.72901e-08	PUTM
1:19198100	C	G	G	rs1138328	G:0.1928	0.29	3_prime_UTR_variant	ENSG00000159423,ENSG00000255275	ALDH4A1	4.18816e-07	PUTM
1:19198141	C	T	C	rs7366541	C:0.2056	0.3	3_prime_UTR_variant	ENSG00000159423,ENSG00000255275	ALDH4A1	1.06093e-12	PUTM
1:19198414	A	G	A	rs1140477	A:0.2138	0.29	3_prime_UTR_variant	ENSG00000159423,ENSG00000255275	ALDH4A1	2.18478e-05	PUTM
1:19198576	A	G	G	rs1138267	A:0.3214	0.72	3_prime_UTR_variant	ENSG00000159423,ENSG00000255275	ALDH4A1	2.43225e-06	PUTM
1:19198627	A	G	A	rs14311	A:0.2143	0.29	3_prime_UTR_variant	ENSG00000159423,ENSG00000255275	ALDH4A1	7.089e-05	PUTM
1:19198637	A	G	A	rs3202002	A:0.4602	0.43	3_prime_UTR_variant	ENSG00000159423,ENSG00000255275	ALDH4A1	0.048024	PUTM
1:19198895	A	G	G	rs9117	G:0.1424	0.25	3_prime_UTR_variant	ENSG00000159423,ENSG00000255275	ALDH4A1	1.48258e-07	PUTM
1:19201928	C	T	T	rs2230709	T:0.0646	0.13	missense_variant	-,ENSG00000159423,ENSG00000255275	ALDH4A1	4.7903e-06	PUTM
1:19201956	A	G	G	rs2230708	A:0.2665	0.73	synonymous_variant	-,ENSG00000159423,ENSG00000255275	ALDH4A1	5.89444e-06	PUTM
1:19202896	A	G	A	rs2230707	G:0.4753	0.45	synonymous_variant	ENSG00000159423,ENSG00000255275	ALDH4A1	8.46941e-13	PUTM
1:19202917	C	T	C	rs7550938	T:0.3434	0.7	synonymous_variant	ENSG00000159423,ENSG00000255275	ALDH4A1	2.47114e-15	PUTM
1:19202926	C	T	C	rs2230706	T:0.3434	0.7	synonymous_variant	ENSG00000159423,ENSG00000255275	ALDH4A1	4.52269e-15	PUTM
11:92629305	C	T	T	rs1052381	C:0.4615	0.35	3_prime_UTR_variant	ENSG00000165323	FAT3	0.00151644	PUTM
11:9303787	C	T	T	rs7358313	T:0.4400	0.45	3_prime_UTR_variant	ENSG00000166471	TMEM41B	0.0252187	PUTM
11:9303851	A	G	A	rs141945923	A:0.0549	0.08	3_prime_UTR_variant	ENSG00000166471	TMEM41B	0.000540918	PUTM
1:193054485	C	T	C	rs10801173	T:0.4419	0.66	3_prime_UTR_variant	-,ENSG00000116747	TROVE2	0.0497126	PUTM
11:93402096	A	C	A	rs1944101	C:0.1090	0.99	splice_region_variant	ENSG00000166004	KIAA1731	2.50115e-07	PUTM
11:93517874	C	G	G	rs7116967,rs63618760	C:0.3993	0.65	synonymous_variant	-,ENSG00000042429	MED17	0.00102448	PUTM
11:93517886	C	G	C	rs2848477	G:0.3997	0.65	missense_variant	-,ENSG00000042429	MED17	0.00618514	PUTM
11:93914709	C	T	C	rs1046812	T:0.3054	0.65	3_prime_UTR_variant	ENSG00000110218	PANX1	0.0112398	PUTM
11:94111170	G	T	G	rs12417810	G:0.1136	0.09	3_prime_UTR_variant	ENSG00000123901	GPR83	0.0187446	PUTM
1:19433449	A	G	G	rs6426677	A:0.2747	0.6	synonymous_variant	ENSG00000127481	UBR4	5.0993e-06	PUTM
11:94863499	G	T	T	rs500849	G:0.1406	0.84	3_prime_UTR_variant	ENSG00000149218	ENDOD1	2.04294e-07	PUTM
11:94865068	G	T	T	rs533669	T:0.1644	0.16	3_prime_UTR_variant	ENSG00000149218	ENDOD1	0.000134922	PUTM
11:94906286	A	C	C	rs2155239	C:0.0948	0.09	3_prime_UTR_variant	ENSG00000149212,ENSG00000245552	SESN3	5.04376e-11	PUTM
1:19499560	C	T	C	rs16862578,COSM146428	C:0.1511	0.16	missense_variant	ENSG00000127481	UBR4	0.00440261	PUTM
11:95825797	A	G	G	rs7931870	G:0.4927	0.58	synonymous_variant	ENSG00000184384	MAML2	1.9438e-12	PUTM
1:19585207	A	G	A	rs2294939,COSM146431	A:0.1099	0.15	synonymous_variant	ENSG00000053372	MRTO4	0.00139321	PUTM
1:19585545	A	G	A	rs761305	G:0.0911	0.86	3_prime_UTR_variant	ENSG00000053372	MRTO4	0.00032277	PUTM
1:19596124	C	T	T	rs2235794	C:0.3407	0.68	missense_variant	-,ENSG00000211454	AKR7L	1.64359e-11	PUTM
1:19596156	G	T	T	rs6665756	G:0.3393	0.68	synonymous_variant	-,ENSG00000211454	AKR7L	1.25377e-08	PUTM
1:1960674	C	T	T	rs28408173	T:0.1905	0.13	synonymous_variant	ENSG00000187730	GABRD	1.96345e-06	PUTM
1:19611241	C	T	C	rs1738023,CM062419	T:0.1987	0.85	missense_variant	ENSG00000162482	AKR7A3	0.020153	PUTM
11:96122428	C	T	T	rs12365516	T:0.2266	0.21	intron_variant	-,ENSG00000149231	CCDC82	1.35104e-06	PUTM
1:19665497	A	C	C	rs6889	C:0.2418	0.21	3_prime_UTR_variant	ENSG00000077549	CAPZB	4.60024e-12	PUTM
1:197126649	A	G	A	rs4639796	A:0.2898	0.16	downstream_gene_variant			0.032052	PUTM
1:198843434	A	T	A	rs72739753	A:0.0430	0.09	intron_variant	ENSG00000229989		0.0463247	PUTM
1:198864979	C	T	T	rs12407638	T:0.1502	0.2	intron_variant	ENSG00000229989		0.0214935	PUTM
1:19950062	C	T	C	rs1737428	C:0.3155	0.23	synonymous_variant	-,ENSG00000173436,ENSG00000270136	MINOS1	0.000428671	PUTM
1:19984461	C	T	T	rs3087566	C:0.3668	0.71	3_prime_UTR_variant	ENSG00000158747,ENSG00000270136	NBL1	0.000870022	PUTM
1:19992513	C	T	T	rs1805054,CM994739	T:0.1717	0.12	synonymous_variant	-,ENSG00000158748	HTR6	0.00143946	PUTM
1:200635550	C	T	C	rs3795634	C:0.1987	0.08	missense_variant	-,ENSG00000118197	DDX59	0.00351989	PUTM
1:200956288	A	G	G	rs2275485	G:0.2573	0.16	synonymous_variant	ENSG00000116852	KIF21B	0.0137408	PUTM
1:201104556	A	C	A	rs11540083	A:0.1213	0.21	3_prime_UTR_variant	ENSG00000116857	TMEM9	1.15791e-21	PUTM
1:201437477	A	T	T	rs1256930	T:0.3768	0.24	3_prime_UTR_variant	-,ENSG00000174307	PHLDA3	0.0464208	PUTM
1:201489285	C	G	C	rs45565444	C:0.1131	0.07	non_coding_transcript_exon_variant	ENSG00000223396,ENSG00000224536,ENSG00000242150	RPS10P7	8.07807e-24	PUTM
1:201489302	C	T	T	rs41270953	T:0.1122	0.07	non_coding_transcript_exon_variant	ENSG00000223396,ENSG00000224536,ENSG00000242150	RPS10P7	2.70018e-23	PUTM
1:201749156	G	T	T	rs650720	T:0.3242	0.39	intron_variant	ENSG00000134369,ENSG00000231871	NAV1,IPO9-AS1	0.0351713	PUTM
1:201754444	C	G	C	rs16849342	C:0.0330	0.05	missense_variant	-,ENSG00000134369,ENSG00000231871	NAV1,IPO9-AS1	0.000284142	PUTM
1:201790239	A	G	G	rs2016475	G:0.1987	0.29	3_prime_UTR_variant	ENSG00000134369,ENSG00000231871	NAV1,IPO9-AS1	3.17515e-05	PUTM
1:201790270	A	G	G	rs1022361	G:0.3599	0.31	3_prime_UTR_variant	ENSG00000134369,ENSG00000231871	NAV1,IPO9-AS1	0.00484324	PUTM
1:201793222	A	G	A	rs41302537	A:0.0604	0.07	3_prime_UTR_variant	ENSG00000134369,ENSG00000231871	NAV1,IPO9-AS1	0.0404764	PUTM
1:201845575	A	C	A	rs8024	A:0.2408	0.32	3_prime_UTR_variant	-,ENSG00000198700	IPO9	0.0137443	PUTM
1:201846546	A	G	A	rs116072433	A:0.0751	0.09	3_prime_UTR_variant	ENSG00000198700	IPO9	0.0005574	PUTM
1:201865763	A	G	G	rs8028	A:0.2408	0.68	3_prime_UTR_variant	ENSG00000163431,ENSG00000223774	LMOD1	0.0483408	PUTM
1:201973565	A	G	A	rs3820439	A:0.3081	0.31	missense_variant	ENSG00000176393,ENSG00000234678	RNPEP	0.0286029	PUTM
1:202116238	A	G	A	rs9077	A:0.1827	0.34	3_prime_UTR_variant	ENSG00000143851	PTPN7	0.000798202	PUTM
1:202190546	A	G	A	rs4950774	A:0.2821	0.42	intron_variant	ENSG00000133067	LGR6	0.0209975	PUTM
1:202190742	C	T	T	rs2993433	T:0.4510	0.44	intron_variant	ENSG00000133067	LGR6	0.0342643	PUTM
1:202304868	C	T	C	rs14451	C:0.4158	0.48	synonymous_variant	ENSG00000077152	UBE2T	9.56781e-09	PUTM
1:202547101	G	T	T	rs3767392	T:0.3466	0.49	intron_variant	-,ENSG00000077157	PPP1R12B	0.0360191	PUTM
1:202550547	A	G	A	rs2362941	G:0.4625	0.62	3_prime_UTR_variant	ENSG00000077157	PPP1R12B	0.0378912	PUTM
1:202560529	G	T	T	rs71635587	T:0.0375	0.08	3_prime_UTR_variant	-,ENSG00000143858	SYT2	2.86382e-09	PUTM
1:202705455	C	G	C	rs1141109	G:0.3187	0.79	synonymous_variant	ENSG00000117139	KDM5B	1.51921e-07	PUTM
1:202849770	C	T	C	rs1131905	T:0.4785	0.67	3_prime_UTR_variant	ENSG00000183155	RABIF	0.0491356	PUTM
1:202861566	A	G	G	rs1042990	G:0.4739	0.63	3_prime_UTR_variant	ENSG00000117153	KLHL12	7.11398e-05	PUTM
1:203041457	C	T	C	rs4950914	C:0.1300	0.19	intron_variant	ENSG00000143847	PPFIA4	0.00357243	PUTM
1:203047621	A	C	A	rs3087949	C:0.2431	0.73	3_prime_UTR_variant	ENSG00000143847	PPFIA4	0.0139006	PUTM
1:203150073	C	T	T	rs2275351	T:0.3429	0.15	intron_variant	ENSG00000133048	CHI3L1	0.00716874	PUTM
1:203150179	A	G	A	rs2275352	A:0.3407	0.15	intron_variant	ENSG00000133048	CHI3L1	0.0187945	PUTM
1:203150208	A	G	A	rs2275353	A:0.3397	0.15	intron_variant	ENSG00000133048	CHI3L1	0.0475125	PUTM
1:203458037	A	T	T	rs2242203	T:0.1809	0.15	3_prime_UTR_variant	ENSG00000188783	PRELP	0.000553296	PUTM
1:203712996	C	T	C	rs970	C:0.2285	0.21	3_prime_UTR_variant	ENSG00000058668	ATP2B4	1.04712e-11	PUTM
1:203821314	A	G	A	rs41264265	A:0.1827	0.21	synonymous_variant	ENSG00000058673	ZC3H11A	0.000759145	PUTM
1:203840037	A	C	A	rs4598553	C:0.2390	0.76	downstream_gene_variant	-		0.0342643	PUTM
1:204095426	C	T	T	rs41302109	T:0.0316	0.06	3_prime_UTR_variant	ENSG00000143842	SOX13	2.44721e-08	PUTM
1:204167398	C	T	T	rs72749749	T:0.0957	0.11	3_prime_UTR_variant	-,ENSG00000174567	GOLT1A	3.23631e-09	PUTM
1:204190576	C	T	T	rs4489623	T:0.4093	0.35	3_prime_UTR_variant	ENSG00000143850	PLEKHA6	0.0320395	PUTM
1:204232972	C	T	T	rs4951056	C:0.4950	0.48	intron_variant	ENSG00000143850	PLEKHA6	0.00347135	PUTM
1:204379452	C	T	C	rs2089891	C:0.0476	0.08	missense_variant	ENSG00000158615,ENSG00000226330	PPP1R15B	0.0310812	PUTM
1:204399061	A	G	G	rs2271419	G:0.1447	0.1	synonymous_variant	ENSG00000133056,ENSG00000226330	PIK3C2B	0.0178593	PUTM
1:204399064	A	G	A	rs2271420	A:0.1438	0.1	synonymous_variant	ENSG00000133056,ENSG00000226330	PIK3C2B	0.0178593	PUTM
1:204403659	A	G	G	rs3747636	G:0.3810	0.27	synonymous_variant	ENSG00000133056,ENSG00000226330	PIK3C2B	7.44031e-12	PUTM
1:204418198	C	T	C	rs2271427	T:0.3136	0.77	intron_variant	-,ENSG00000133056	PIK3C2B	0.0244922	PUTM
1:204587569	C	G	C	rs3747631	C:0.1914	0.22	missense_variant	ENSG00000170382	LRRN2	0.0323513	PUTM
1:204589066	C	T	T	rs36012907	T:0.0357	0.06	missense_variant	-,ENSG00000170382	LRRN2	1.14753e-16	PUTM
1:20467993	A	G	A	rs35231462	A:0.1021	0.1	non_coding_transcript_exon_variant	ENSG00000158786	PLA2G2F	0.0284607	PUTM
1:204943947	A	C	A	rs2246662	A:0.4661	0.43	synonymous_variant	ENSG00000163531	NFASC	1.9438e-12	PUTM
1:204948659	A	G	G	rs6667532	G:0.0962	0.08	synonymous_variant	ENSG00000163531	NFASC	3.90631e-13	PUTM
1:204986586	C	T	C	rs2595966	T:0.0325	0.97	3_prime_UTR_variant	ENSG00000163531	NFASC	2.4746e-19	PUTM
1:204988183	A	C	A	rs868512	C:0.3297	0.76	3_prime_UTR_variant	ENSG00000163531	NFASC	2.42425e-34	PUTM
1:205037676	G	T	G	rs6593920	G:0.3210	0.46	intron_variant	ENSG00000184144	CNTN2	0.00663183	PUTM
1:205041158	C	T	T	rs2229868	T:0.2940	0.2	synonymous_variant	ENSG00000184144	CNTN2	2.919e-06	PUTM
1:205042939	C	T	T	rs17416088	T:0.1374	0.16	3_prime_UTR_variant	-,ENSG00000184144	CNTN2	1.5324e-05	PUTM
1:205045087	A	G	A	rs1572993	G:0.4277	0.42	3_prime_UTR_variant	ENSG00000184144	CNTN2	0.0162228	PUTM
1:205046894	C	T	C	rs16855045	C:0.2440	0.2	3_prime_UTR_variant	ENSG00000184144	CNTN2	0.0355095	PUTM
1:205056476	C	T	C	rs12409915	T:0.1923	0.85	3_prime_UTR_variant	ENSG00000117222	RBBP5	1.12645e-07	PUTM
1:205115099	A	G	A	rs11240369	A:0.2257	0.42	3_prime_UTR_variant	ENSG00000133059	DSTYK	0.0100228	PUTM
1:205115150	A	C	A	rs1061132	A:0.3288	0.24	3_prime_UTR_variant	ENSG00000133059	DSTYK	0.00130541	PUTM
1:205116635	A	T	T	rs11367	T:0.2473	0.19	3_prime_UTR_variant	-,ENSG00000133059	DSTYK	1.45039e-05	PUTM
1:205306445	C	T	T	rs72747066	T:0.1589	0.26	3_prime_UTR_variant	ENSG00000162873	KLHDC8A	1.85194e-07	PUTM
1:205596870	C	T	C	rs2185811	C:0.1506	0.07	intron_variant	ENSG00000158711	ELK4	0.0348429	PUTM
1:205685352	C	T	C	rs951366	C:0.3526	0.4	3_prime_UTR_variant	ENSG00000069275	NUCKS1	5.61117e-150	PUTM
1:205737511	A	G	A	rs112406833	A:0.0266	0.06	3_prime_UTR_variant	ENSG00000117280	RAB7L1	0.000957931	PUTM
1:205738166	C	T	C	rs823135	T:0.1516	0.96	3_prime_UTR_variant	-,ENSG00000117280	RAB7L1	0.0179147	PUTM
1:205738302	A	G	A	rs823137	A:0.2321	0.41	3_prime_UTR_variant	-,ENSG00000117280	RAB7L1	9.49402e-05	PUTM
1:205759243	A	G	A	rs61822590	A:0.0522	0.06	3_prime_UTR_variant	ENSG00000133065	SLC41A1	2.01546e-17	PUTM
1:205759876	C	T	C	rs1341249	T:0.3901	0.81	3_prime_UTR_variant	ENSG00000133065	SLC41A1	0.00338574	PUTM
1:206634997	C	T	T	rs12117082	T:0.1873	0.23	3_prime_UTR_variant	-,ENSG00000163486	SRGAP2	0.000699223	PUTM
1:206635295	G	T	G	rs7549189	G:0.1937	0.23	3_prime_UTR_variant	-,ENSG00000163486	SRGAP2	0.032573	PUTM
1:206635570	C	T	T	rs11576488	T:0.3077	0.19	3_prime_UTR_variant	-,ENSG00000163486	SRGAP2	0.0463247	PUTM
1:206636715	A	G	A	rs9430148	A:0.0517	0.07	3_prime_UTR_variant	-,ENSG00000163486	SRGAP2	0.0328192	PUTM
1:206651107	A	G	A	rs2297545	A:0.3251	0.22	synonymous_variant	ENSG00000143466	IKBKE	0.00867763	PUTM
1:207249855	A	G	A	rs11120148	A:0.4528	0.45	3_prime_UTR_variant	-,ENSG00000123836	PFKFB2	0.00288149	PUTM
1:207250300	A	G	A	rs1060286	G:0.2981	0.62	3_prime_UTR_variant	-,ENSG00000123836	PFKFB2	0.0192813	PUTM
1:208029947	C	T	T	rs7550821	T:0.1502	0.23	intron_variant	ENSG00000203709	C1orf132	0.0287849	PUTM
1:208196081	C	T	C	rs2767567	T:0.0994	0.98	3_prime_UTR_variant	ENSG00000076356	PLXNA2	8.58811e-15	PUTM
1:208340157	A	C	A	rs11584330	A:0.1232	0.24	intron_variant	-,ENSG00000076356	PLXNA2	0.0168841	PUTM
1:20977365	C	G	G	rs513414	C:0.1589	0.89	3_prime_UTR_variant	ENSG00000117242,ENSG00000158828	PINK1-AS,PINK1	1.54696e-221	PUTM
1:20977380	C	T	C	rs1043443	C:0.2802	0.29	3_prime_UTR_variant	ENSG00000117242,ENSG00000158828	PINK1-AS,PINK1	0.00224488	PUTM
1:20977449	G	T	T	rs512550	G:0.4524	0.6	3_prime_UTR_variant	ENSG00000117242,ENSG00000158828	PINK1-AS,PINK1	4.44241e-10	PUTM
1:20977599	C	G	G	rs8064	G:0.1255	0.18	3_prime_UTR_variant	ENSG00000117242,ENSG00000158828	PINK1-AS,PINK1	1.56761e-06	PUTM
1:20977748	G	T	G	rs1043502	G:0.2802	0.29	3_prime_UTR_variant	ENSG00000117242,ENSG00000158828	PINK1-AS,PINK1	0.00568355	PUTM
1:20977856	C	T	C	rs2078073	C:0.2834	0.29	3_prime_UTR_variant	ENSG00000117242,ENSG00000158828	PINK1-AS,PINK1	2.8282e-24	PUTM
1:209782343	A	G	G	rs11119314,COSM146752	A:0.4808	0.37	missense_variant	-,ENSG00000008118	CAMK1G	7.18822e-33	PUTM
12:100732327	C	T	T	rs10860580	T:0.2294	0.26	synonymous_variant	ENSG00000136021	SCYL2	2.43463e-08	PUTM
12:101787433	C	G	C	rs17500109	C:0.0499	0.11	3_prime_UTR_variant	ENSG00000120805	ARL1	0.0264849	PUTM
12:1020266	C	T	C	rs1060499	C:0.1300	0.16	3_prime_UTR_variant	ENSG00000060237	WNK1	0.00411375	PUTM
12:102117589	C	T	T	rs11082	C:0.3072	0.52	synonymous_variant	ENSG00000111666	CHPT1	0.0440849	PUTM
12:1021557	A	G	A	rs1051672	A:0.2811	0.26	3_prime_UTR_variant	ENSG00000002016	RAD52	0.040793	PUTM
12:102224436	C	T	T	rs4764655	T:0.1190	0.11	synonymous_variant	-,ENSG00000111670	GNPTAB	1.37405e-06	PUTM
12:1022452	C	T	T	rs1051669	T:0.2459	0.25	3_prime_UTR_variant	ENSG00000002016	RAD52	0.00146734	PUTM
12:103353525	C	T	C	rs1391682	T:0.0215	0.98	3_prime_UTR_variant	ENSG00000139352	ASCL1	2.25926e-12	PUTM
12:103353538	A	G	G	rs2291854	A:0.1831	0.83	3_prime_UTR_variant	ENSG00000139352	ASCL1	0.0127045	PUTM
1:210338196	A	C	A	rs4421592	C:0.2523	0.7	downstream_gene_variant			0.0328678	PUTM
12:10375302	A	C	A	rs7248	A:0.4501	0.81	3_prime_UTR_variant	ENSG00000139112	GABARAPL1	0.00459965	PUTM
12:104166243	C	T	T	rs9132	T:0.3077	0.28	3_prime_UTR_variant	ENSG00000111696	NT5DC3	0.0359065	PUTM
12:104170872	C	T	T	rs3812805	T:0.2830	0.28	3_prime_UTR_variant	ENSG00000111696	NT5DC3	0.0465029	PUTM
12:104327979	C	T	T	rs6615	T:0.1429	0.11	synonymous_variant	ENSG00000166598	HSP90B1	8.70111e-240	PUTM
12:104380734	A	G	A	rs2888805	A:0.1328	0.09	missense_variant	-,ENSG00000139372	TDG	0.00511972	PUTM
12:104512832	A	G	A	rs7309185	A:0.3796	0.29	3_prime_UTR_variant	ENSG00000120837	NFYB	0.0170501	PUTM
12:105039575	A	G	G	rs12581164	G:0.1319	0.1	intron_variant	ENSG00000171310	CHST11	0.0277945	PUTM
12:105154087	A	G	A	rs2463437	G:0.3535	0.69	3_prime_UTR_variant	ENSG00000171310	CHST11	0.0240993	PUTM
12:105154135	C	T	T	rs2453155	C:0.3910	0.67	3_prime_UTR_variant	ENSG00000171310	CHST11	0.0105261	PUTM
12:10571042	A	G	G	rs2741882	A:0.0462	0.97	synonymous_variant	ENSG00000205810,ENSG00000255641	KLRC3	0.0115715	PUTM
12:10587111	A	G	G	rs61917677	A:0.2353	0.83	missense_variant	ENSG00000205809,ENSG00000255641	KLRC2	0.0131264	PUTM
12:106458238	C	T	C	rs1427793	C:0.2560	0.23	3_prime_UTR_variant	-,ENSG00000074590	NUAK1	0.00490313	PUTM
12:106459510	A	G	A	rs1064959	A:0.1190	0.18	3_prime_UTR_variant	ENSG00000074590	NUAK1	6.34412e-09	PUTM
12:10659228	A	T	T	rs11053826	T:0.1612	0.23	missense_variant	ENSG00000180574		4.2693e-07	PUTM
12:107090201	C	T	C	rs10778502	C:0.3814	0.37	synonymous_variant	ENSG00000111783,ENSG00000257545	RFX4	0.0427675	PUTM
12:107372277	C	T	T	rs1043156	T:0.0907	0.12	synonymous_variant	-,ENSG00000120832,ENSG00000151135	MTERFD3,C12orf23	0.0057488	PUTM
12:108127965	A	G	G	rs17306603	G:0.2198	0.4	3_prime_UTR_variant	ENSG00000110851	PRDM4	2.93919e-05	PUTM
1:210856604	G	T	G	rs34689382	G:0.0307	0.06	3_prime_UTR_variant	ENSG00000143473	KCNH1	0.0427949	PUTM
12:108622883	G	T	T	rs1426367	G:0.2413	0.74	intron_variant	ENSG00000075035	WSCD2	0.0196037	PUTM
12:109304690	A	T	A	rs7294679	T:0.1818	0.75	3_prime_UTR_variant	ENSG00000166111	SVOP	0.00179825	PUTM
12:109511256	C	T	C	rs7967322	T:0.1456	0.82	synonymous_variant	ENSG00000135093	USP30	4.9896e-19	PUTM
12:109617865	C	T	C	rs11065772	T:0.2830	0.83	synonymous_variant	ENSG00000076555	ACACB	0.0427081	PUTM
12:109888482	A	G	G	rs73194269	G:0.0701	0.08	3_prime_UTR_variant	ENSG00000110906,ENSG00000174527	KCTD10,MYO1H	0.0234563	PUTM
12:109974264	A	G	A	rs1617	A:0.1190	0.17	3_prime_UTR_variant	ENSG00000151148	UBE3B	0.0175721	PUTM
12:109993424	C	T	T	rs72650177	T:0.0453	0.08	3_prime_UTR_variant	ENSG00000139428	MMAB	0.000136176	PUTM
12:10999780	C	T	T	rs1063193	C:0.4602	0.61	missense_variant	ENSG00000111215	PRR4	0.0167345	PUTM
12:110974744	C	G	C	rs73191841	C:0.0614	0.13	3_prime_UTR_variant	-,ENSG00000196850	PPTC7	4.97225e-09	PUTM
12:112735497	C	T	C	rs73207645	C:0.0362	0.07	intron_variant	ENSG00000173064	HECTD4	0.0427949	PUTM
12:11324401	C	G	G	rs1047713	C:0.2065	0.88	upstream_gene_variant	-		0.00380699	PUTM
12:113319600	C	T	T	rs2240194	C:0.4538	0.42	synonymous_variant	ENSG00000089169	RPH3A	0.0226556	PUTM
12:113348870	A	G	A	rs1131454,CM060397	A:0.4872	0.57	missense_variant	ENSG00000089127,ENSG00000257452	OAS1	0.0389401	PUTM
12:113357209	A	G	A	rs1131476	G:0.2170	0.66	missense_variant	ENSG00000089127,ENSG00000257452	OAS1	0.0370325	PUTM
12:113357237	C	G	C	rs1051042	G:0.2175	0.66	missense_variant	ENSG00000089127,ENSG00000257452	OAS1	0.0133501	PUTM
12:113357442	A	G	A	rs2660	G:0.2170	0.66	missense_variant	ENSG00000089127,ENSG00000257452	OAS1	0.0131808	PUTM
12:113410316	A	G	A	rs10744791	G:0.1745	0.68	3_prime_UTR_variant	ENSG00000111331,ENSG00000257452	OAS3	0.0461592	PUTM
12:113440921	C	T	C	rs2072137	C:0.3549	0.43	intron_variant	ENSG00000111335,ENSG00000257452	OAS2	0.00972037	PUTM
12:113535394	C	T	T	rs73205299	T:0.0746	0.16	3_prime_UTR_variant	ENSG00000135144	DTX1	0.0104152	PUTM
12:113595326	C	T	T	rs61941412	T:0.0366	0.08	3_prime_UTR_variant	ENSG00000123064,ENSG00000186710	DDX54,CCDC42B	2.63346e-06	PUTM
12:113629637	A	G	A	rs73208734	A:0.0444	0.08	3_prime_UTR_variant	ENSG00000139405,ENSG00000257286	C12orf52	3.99902e-17	PUTM
12:113672577	C	T	C	rs1458366	C:0.2395	0.2	intron_variant	ENSG00000186815	TPCN1	0.0342643	PUTM
12:113733830	C	T	T	rs61943642	T:0.0371	0.08	synonymous_variant	ENSG00000186815	TPCN1	0.000136176	PUTM
12:113736116	C	T	T	rs8202	T:0.1745	0.29	3_prime_UTR_variant	ENSG00000186815	TPCN1	1.81222e-32	PUTM
12:113736863	G	T	T	rs61932102	T:0.1012	0.09	3_prime_UTR_variant	-,ENSG00000089060	SLC24A6	1.91766e-05	PUTM
12:114255322	C	T	T	rs12369142	T:0.1181	0.25	3_prime_UTR_variant	ENSG00000122965	RBM19	0.0427949	PUTM
12:114258394	G	T	G	rs7314142	G:0.4469	0.45	intron_variant	ENSG00000122965	RBM19	0.0342643	PUTM
12:117892978	A	G	G	rs73208195	G:0.0302	0.06	3_prime_UTR_variant	ENSG00000171435,ENSG00000255686	KSR2	4.18904e-06	PUTM
12:117900360	A	G	G	rs11068502	G:0.1639	0.31	3_prime_UTR_variant	ENSG00000171435	KSR2	0.0424355	PUTM
12:117993064	C	T	T	rs7955803	T:0.2285	0.29	synonymous_variant	ENSG00000171435	KSR2	0.0400462	PUTM
12:11812330	A	G	G	rs916041	G:0.3480	0.52	intron_variant	ENSG00000139083	ETV6	0.0348937	PUTM
12:118582908	C	T	T	rs1051077	T:0.0701	0.09	3_prime_UTR_variant	ENSG00000089220	PEBP1	0.00793421	PUTM
12:118582967	A	G	A	rs1051175	A:0.4148	0.48	3_prime_UTR_variant	ENSG00000089220	PEBP1	0	PUTM
12:118583232	C	T	C	rs1051470	T:0.3306	0.62	3_prime_UTR_variant	-,ENSG00000089220	PEBP1	0	PUTM
12:118854804	A	G	G	rs2279833	G:0.2784	0.3	3_prime_UTR_variant	ENSG00000111707	SUDS3	4.93915e-11	PUTM
12:118855432	A	G	A	rs1045542	A:0.0659	0.11	3_prime_UTR_variant	ENSG00000111707	SUDS3	0.0176471	PUTM
12:118855566	A	G	A	rs7305647	A:0.0801	0.18	3_prime_UTR_variant	ENSG00000111707	SUDS3	0.0111795	PUTM
1:211917059	G	T	T	rs1044788	T:0.0975	0.15	3_prime_UTR_variant	ENSG00000123684	LPGAT1	0.0118724	PUTM
1:211921767	C	T	T	rs11119807	T:0.2051	0.39	3_prime_UTR_variant	ENSG00000123684	LPGAT1	0.0422137	PUTM
1:211922355	C	T	T	rs61828259	T:0.2051	0.39	3_prime_UTR_variant	ENSG00000123684	LPGAT1	8.68497e-34	PUTM
12:119450145	G	T	T	rs1525950	G:0.2793	0.82	intron_variant	-,ENSG00000139767	SRRM4	0.0284607	PUTM
12:120119183	G	T	G	rs4213	G:0.2500	0.32	3_prime_UTR_variant	-,ENSG00000111725	PRKAB1	2.63346e-06	PUTM
12:12045950	C	T	T	rs11552161	T:0.1076	0.13	downstream_gene_variant			0.0104488	PUTM
12:12046341	A	G	G	rs2855748	G:0.4359	0.42	downstream_gene_variant			0.0317078	PUTM
12:120589064	C	G	C	rs2286045	C:0.3782	0.16	synonymous_variant	ENSG00000089154	GCN1L1	0.0323513	PUTM
12:120637199	A	G	A	rs1045110	A:0.0691	0.11	missense_variant	-,ENSG00000089157	RPLP0	0.0212659	PUTM
12:120900554	G	T	G	rs10744752	G:0.3150	0.28	non_coding_transcript_exon_variant	ENSG00000111786	SRSF9	0.00606941	PUTM
12:120901266	C	T	T	rs7027	T:0.1763	0.11	intron_variant	ENSG00000111786	SRSF9	0.00729539	PUTM
12:121138350	G	T	T	rs560736	G:0.0092	0.98	3_prime_UTR_variant	ENSG00000110917	MLEC	0.000797074	PUTM
12:121201167	C	T	T	rs13746	T:0.4899	0.49	3_prime_UTR_variant	ENSG00000157837	SPPL3	0.000167312	PUTM
12:121202664	A	C	C	rs9431	C:0.4895	0.49	3_prime_UTR_variant	ENSG00000157837	SPPL3	0.00655799	PUTM
12:121600253	C	T	C	rs208294,CM056028	T:0.4620	0.56	missense_variant	ENSG00000089041	P2RX7	0.000456692	PUTM
12:121603745	G	T	G	rs208306	G:0.2413	0.29	intron_variant	ENSG00000089041	P2RX7	0.00239776	PUTM
12:121675714	A	G	G	rs2567982	G:0.0682	0.07	3_prime_UTR_variant	ENSG00000110931	CAMKK2	0.0130232	PUTM
12:121861424	A	C	A	rs28557279	A:0.1799	0.08	3_prime_UTR_variant	ENSG00000170633	RNF34	1.61881e-37	PUTM
12:121867829	A	G	A	rs1138515	A:0.0485	0.08	splice_region_variant	ENSG00000089094,ENSG00000170633	KDM2B,RNF34	6.32319e-29	PUTM
12:122369762	C	T	T	rs7313748	T:0.3045	0.32	synonymous_variant	ENSG00000158023	WDR66	2.44721e-08	PUTM
12:122626381	A	G	A	rs11057509	A:0.1653	0.2	3_prime_UTR_variant	ENSG00000175727	MLXIP	0.0066347	PUTM
12:122631752	C	T	C	rs709284	C:0.4904	0.38	downstream_gene_variant			0.000534081	PUTM
12:122812503	C	G	C	rs1129167	C:0.4144	0.64	missense_variant	-,ENSG00000130779	CLIP1	0.0135481	PUTM
12:123254699	A	C	A	rs1975761	C:0.0609	0.91	3_prime_UTR_variant	ENSG00000139726	DENR	4.28393e-07	PUTM
12:123345736	C	G	G	rs10847910	C:0.0911	0.93	synonymous_variant	ENSG00000130787	HIP1R	7.98978e-06	PUTM
12:123346971	A	G	A	rs7958155	G:0.0348	0.93	3_prime_UTR_variant	ENSG00000130787	HIP1R	0.0211984	PUTM
12:123742061	A	G	A	rs1969355	G:0.4171	0.73	3_prime_UTR_variant	ENSG00000130921,ENSG00000235423	C12orf65	6.85181e-08	PUTM
12:123742093	G	T	G	rs1533703	T:0.3155	0.76	3_prime_UTR_variant	ENSG00000130921,ENSG00000235423	C12orf65	0.0331332	PUTM
12:123810873	A	G	A	rs61388686	G:0.4679	0.67	synonymous_variant	ENSG00000139697	SBNO1	7.27201e-71	PUTM
12:123892934	G	T	T	rs6576	G:0.2463	0.74	3_prime_UTR_variant	ENSG00000183955	SETD8	0.0033719	PUTM
12:123956749	A	G	G	rs3087496	A:0.3796	0.61	3_prime_UTR_variant	ENSG00000184209,ENSG00000188026	SNRNP35,RILPL1	0.00223558	PUTM
12:124104686	A	G	A	rs3204541	A:0.2358	0.27	stop_retained_variant	ENSG00000111364	DDX55	0.00263566	PUTM
12:124105328	C	T	C	rs3190835	C:0.2390	0.27	3_prime_UTR_variant	ENSG00000111361,ENSG00000111364	EIF2B1,DDX55	0.00382155	PUTM
12:124105336	A	G	A	rs55705511	A:0.2390	0.27	3_prime_UTR_variant	ENSG00000111361,ENSG00000111364	EIF2B1,DDX55	0.00635369	PUTM
12:124105848	A	G	G	rs7137332	A:0.0050	0.99	3_prime_UTR_variant	-,ENSG00000111361	EIF2B1	3.53684e-16	PUTM
12:124210782	C	T	C	rs1399961	T:0.2605	0.62	synonymous_variant	ENSG00000185344	ATP6V0A2	0.0193879	PUTM
12:124422262	A	G	A	rs35794481	A:0.0252	0.05	synonymous_variant	ENSG00000119242	CCDC92	0.0246193	PUTM
12:124496153	C	T	T	rs35572207	T:0.0417	0.09	5_prime_UTR_variant	ENSG00000179195,ENSG00000255906	ZNF664	1.4587e-41	PUTM
12:124496316	A	G	G	rs1054852	G:0.3503	0.4	5_prime_UTR_variant	ENSG00000179195,ENSG00000255906	ZNF664	3.24718e-39	PUTM
12:124496864	G	T	G	rs80197353	G:0.0490	0.1	missense_variant	ENSG00000179195,ENSG00000255906	ZNF664	1.22937e-26	PUTM
12:124498324	C	T	C	rs78005948	C:0.0449	0.09	3_prime_UTR_variant	ENSG00000179195,ENSG00000255906	ZNF664	5.77249e-08	PUTM
12:124498969	A	G	A	rs13012	A:0.0444	0.08	3_prime_UTR_variant	ENSG00000179195,ENSG00000255906	ZNF664	5.13574e-09	PUTM
12:124829255	A	G	G	rs1244085	A:0.4245	0.71	synonymous_variant	-,ENSG00000196498	NCOR2	0.00380996	PUTM
12:12509194	C	T	C	rs6488515	T:0.2038	0.85	3_prime_UTR_variant	ENSG00000205791	LOH12CR2	0.00262258	PUTM
1:212534377	A	T	A	rs10019	A:0.2995	0.37	3_prime_UTR_variant	ENSG00000066027	PPP2R5A	0.0146185	PUTM
1:212535032	G	T	G	rs1056985	G:0.1969	0.18	3_prime_UTR_variant	ENSG00000066027	PPP2R5A	0.0499724	PUTM
12:125399150	A	G	A	rs8397	A:0.1896	0.19	5_prime_UTR_variant	-,ENSG00000150991	UBC	0.0286952	PUTM
12:125797855	C	T	T	rs7300278	T:0.1273	0.12	intron_variant	ENSG00000139364	TMEM132B	0.0351713	PUTM
12:126139525	A	G	A	rs2240496	A:0.0755	0.12	3_prime_UTR_variant	ENSG00000139364	TMEM132B	0.0214935	PUTM
12:126142798	C	T	C	rs740327	T:0.4194	0.63	3_prime_UTR_variant	ENSG00000139364	TMEM132B	0.0297686	PUTM
12:126143346	A	G	A	rs1043607	A:0.3141	0.24	3_prime_UTR_variant	ENSG00000139364	TMEM132B	0.0272185	PUTM
12:12618809	C	T	T	rs66487618	T:0.1419	0.11	3_prime_UTR_variant	ENSG00000165714	LOH12CR1	1.37405e-06	PUTM
12:12618897	A	G	A	rs9412	A:0.4542	0.42	3_prime_UTR_variant	ENSG00000165714	LOH12CR1	0.0258395	PUTM
12:12636234	C	T	T	rs933575	T:0.4625	0.46	intron_variant	ENSG00000111266	DUSP16	0.0301877	PUTM
1:212903051	C	G	G	rs12128903	G:0.1923	0.15	intron_variant	ENSG00000117697	NSL1	0.0230561	PUTM
1:212903089	A	G	A	rs12747251	A:0.3654	0.5	intron_variant	ENSG00000117697	NSL1	1.2108e-06	PUTM
1:212908929	C	T	C	rs6700465	T:0.3919	0.68	intron_variant	ENSG00000117697	NSL1	0.0359581	PUTM
12:129153986	A	G	A	rs4272850	A:0.3072	0.27	missense_variant	ENSG00000181234	TMEM132C	0.0388594	PUTM
12:129190717	C	T	T	rs55760351	T:0.0710	0.05	synonymous_variant	ENSG00000181234	TMEM132C	3.70734e-05	PUTM
12:129467707	A	G	G	rs35993969	G:0.1250	0.2	3_prime_UTR_variant	-,ENSG00000151948	GLT1D1	0.000542669	PUTM
12:129556884	C	T	C	rs492758	T:0.0220	0.99	3_prime_UTR_variant	ENSG00000151952	TMEM132D	1.12177e-11	PUTM
12:129556885	G	T	T	rs492759	G:0.2111	0.8	3_prime_UTR_variant	ENSG00000151952	TMEM132D	2.91606e-11	PUTM
12:130884347	A	G	G	rs756186	G:0.2353	0.32	synonymous_variant	ENSG00000060709	RIMBP2	9.80179e-19	PUTM
12:13153773	C	T	C	rs1291364	T:0.2788	0.77	splice_region_variant	-,ENSG00000183935,ENSG00000255621	HTR7P1	0.0125474	PUTM
12:13214537	A	G	G	rs3741818	A:0.3544	0.82	synonymous_variant	-,ENSG00000084444	KIAA1467	0.00035961	PUTM
12:132326298	A	G	A	rs35466884	A:0.2010	0.18	missense_variant	ENSG00000198598	MMP17	1.51921e-07	PUTM
12:132336900	A	G	A	rs7487262	A:0.4712	0.68	downstream_gene_variant	-		0.0328678	PUTM
12:132406666	C	G	C	rs7138581	C:0.2701	0.13	3_prime_UTR_variant	ENSG00000177169	ULK1	5.94864e-12	PUTM
12:132407089	A	G	G	rs9481	A:0.2445	0.86	3_prime_UTR_variant	ENSG00000177169	ULK1	5.16342e-29	PUTM
12:132623225	C	T	T	rs11246939	T:0.1868	0.12	3_prime_UTR_variant	ENSG00000185163	DDX51	0.031233	PUTM
12:132631855	C	T	T	rs11543305	T:0.0499	0.1	synonymous_variant	ENSG00000184967	NOC4L	0.0178157	PUTM
12:133281476	A	G	A	rs7979132	A:0.0733	0.1	3_prime_UTR_variant	ENSG00000176894,ENSG00000177084,ENSG00000256632	PXMP2,POLE	0.00822779	PUTM
12:133298773	A	G	G	rs4883606	A:0.3182	0.66	3_prime_UTR_variant	ENSG00000177084,ENSG00000247077	POLE,PGAM5	0.00980736	PUTM
12:133354262	C	T	T	rs143232411	T:0.0220	0.05	missense_variant	ENSG00000090615,ENSG00000177084	GOLGA3,POLE	0.00185161	PUTM
12:133417362	C	T	T	rs15638	C:0.2674	0.96	3_prime_UTR_variant	ENSG00000072609,ENSG00000257072	CHFR	0.000829718	PUTM
12:133435716	G	T	G	rs35011845	G:0.1786	0.29	synonymous_variant	ENSG00000072609	CHFR	0.000422248	PUTM
12:133500806	A	G	A	rs7956834	A:0.1163	0.18	3_prime_UTR_variant	ENSG00000196458,ENSG00000256429	ZNF605	0.0394296	PUTM
12:133768553	A	T	T	rs61960670	T:0.1415	0.24	missense_variant	ENSG00000090612,ENSG00000256825	ZNF268	0.0351713	PUTM
12:13700576	G	T	T	rs12814951	T:0.3136	0.46	downstream_gene_variant			0.00484119	PUTM
12:13709208	A	G	G	rs966664	A:0.3429	0.83	downstream_gene_variant			0.0253273	PUTM
12:13717508	A	G	A	rs1806201,CM074898	A:0.3063	0.28	synonymous_variant	ENSG00000150086	GRIN2B	0.00641066	PUTM
12:13720043	A	G	A	rs3026160	A:0.0490	0.11	synonymous_variant	ENSG00000150086	GRIN2B	0.0270053	PUTM
12:14114657	A	G	A	rs12829455	A:0.3132	0.49	intron_variant	ENSG00000150086	GRIN2B	0.00863305	PUTM
12:14114802	C	T	C	rs17221245	C:0.1538	0.16	intron_variant	ENSG00000150086	GRIN2B	0.0338061	PUTM
1:214564340	C	T	C	rs7550799	T:0.2358	0.8	synonymous_variant	ENSG00000152104	PTPN14	0.00351989	PUTM
12:15319722	C	T	C	rs11056382	C:0.1442	0.2	intron_variant	ENSG00000134533	RERG	0.0468073	PUTM
12:15567923	A	G	A	rs12426878	A:0.1854	0.22	intron_variant	ENSG00000151490	PTPRO	0.00613254	PUTM
12:15679120	A	C	A	rs6488782	A:0.3933	0.43	synonymous_variant	-,ENSG00000151490	PTPRO	5.63807e-05	PUTM
1:215793834	A	G	A	rs14137	A:0.4794	0.65	synonymous_variant	ENSG00000136636	KCTD3	0.00417312	PUTM
12:1602652	A	G	A	rs1134346	A:0.3736	0.63	3_prime_UTR_variant	ENSG00000082805	ERC1	0.000965184	PUTM
12:1604490	A	C	C	rs1046473	C:0.4950	0.68	3_prime_UTR_variant	ENSG00000082805	ERC1	3.41145e-09	PUTM
12:1604516	C	T	C	rs1046475	C:0.3929	0.64	3_prime_UTR_variant	ENSG00000082805	ERC1	4.05336e-11	PUTM
1:217915324	C	T	T	rs34347452	T:0.1268	0.16	synonymous_variant	ENSG00000162814	SPATA17	0.0178157	PUTM
12:18234256	C	T	C	rs941048	C:0.0755	0.11	missense_variant	ENSG00000111404	RERGL	0.0468667	PUTM
12:1890199	A	G	A	rs16928751	A:0.1030	0.13	synonymous_variant	ENSG00000006831	ADIPOR2	0.00143946	PUTM
1:21904374	A	C	C	rs1772719	C:0.1502	0.21	3_prime_UTR_variant	ENSG00000162551	ALPL	0.00391926	PUTM
12:1944599	A	G	G	rs78537235	G:0.0879	0.15	3_prime_UTR_variant	ENSG00000151062,ENSG00000166159	CACNA2D4,LRTM2	0.00126967	PUTM
12:1944825	A	G	G	rs11061994	G:0.0879	0.15	3_prime_UTR_variant	ENSG00000151062,ENSG00000166159	CACNA2D4,LRTM2	0.00135073	PUTM
1:22005665	C	T	T	rs1059218	T:0.2129	0.28	3_prime_UTR_variant	ENSG00000090686	USP48	0.0255653	PUTM
1:220197625	G	T	T	rs2230301	G:0.1181	0.79	missense_variant	ENSG00000136628	EPRS	0.0117163	PUTM
1:220231447	A	G	A	rs2647465	G:0.2280	0.86	3_prime_UTR_variant	ENSG00000162813	BPNT1	0.00199995	PUTM
1:220321023	A	G	G	rs11095	G:0.1397	0.15	3_prime_UTR_variant	ENSG00000067704	IARS2	0.00674917	PUTM
1:220331205	C	G	G	rs2289189	G:0.0595	0.09	missense_variant	ENSG00000118873	RAB3GAP2	1.72597e-10	PUTM
12:20834635	C	T	C	rs7305275	T:0.2761	0.7	3_prime_UTR_variant	ENSG00000172572	PDE3A	0.042708	PUTM
1:220871320	C	T	C	rs337153	C:0.4863	0.25	3_prime_UTR_variant	ENSG00000162817	C1orf115	0.0152933	PUTM
12:21418051	C	T	C	rs875234	C:0.2985	0.16	3_prime_UTR_variant	ENSG00000084453	SLCO1A2	0.00625299	PUTM
12:21420471	C	T	T	rs4149009	T:0.3631	0.29	3_prime_UTR_variant	ENSG00000084453	SLCO1A2	0.00137336	PUTM
12:21421039	A	G	A	rs4149008	A:0.2921	0.16	3_prime_UTR_variant	ENSG00000084453	SLCO1A2	3.14245e-12	PUTM
12:21457434	G	T	G	rs11568563,CM051637	G:0.0334	0.07	missense_variant	ENSG00000084453	SLCO1A2	0.0019452	PUTM
1:221895393	C	T	C	rs17010629	C:0.4304	0.55	intron_variant	ENSG00000143507	DUSP10	0.000538212	PUTM
12:22353183	A	G	A	rs4762737	G:0.2157	0.77	intron_variant	ENSG00000111728	ST8SIA1	0.0351713	PUTM
12:22478425	A	G	G	rs4762904	A:0.3846	0.58	non_coding_transcript_exon_variant	ENSG00000111728	ST8SIA1	0.032573	PUTM
12:22626071	C	T	C	rs7296372	C:0.0398	0.08	intron_variant	ENSG00000111731	C2CD5	0.00618024	PUTM
1:222802926	C	T	T	rs3008620	C:0.1699	0.89	synonymous_variant	ENSG00000154305	MIA3	0.0013501	PUTM
1:222803204	A	G	G	rs2936051	G:0.2953	0.17	missense_variant	-,ENSG00000154305	MIA3	0.0124963	PUTM
12:22814036	A	G	G	rs4963793	G:0.2821	0.13	synonymous_variant	ENSG00000139163	ETNK1	0.000136176	PUTM
1:222833538	C	G	G	rs2291835,COSM146783	G:0.1548	0.19	synonymous_variant	ENSG00000154305,ENSG00000244697	MIA3	4.70863e-34	PUTM
12:22839736	A	G	A	rs2129613	A:0.2940	0.4	3_prime_UTR_variant	ENSG00000139163	ETNK1	0.0485883	PUTM
1:223934720	A	G	A	rs17600	G:0.3054	0.9	synonymous_variant	ENSG00000162909	CAPN2	0.017048	PUTM
1:223954080	A	C	C	rs17599,COSM146791	C:0.2134	0.25	missense_variant	ENSG00000162909	CAPN2	8.92888e-05	PUTM
1:223962929	A	G	A	rs10961	G:0.4670	0.42	3_prime_UTR_variant	-,ENSG00000162909	CAPN2	1.57487e-19	PUTM
1:223980207	C	G	C	rs1153936	C:0.1973	0.08	synonymous_variant	ENSG00000143514	TP53BP2	1.82365e-12	PUTM
1:223991119	G	T	T	rs34683843	T:0.0467	0.1	missense_variant	ENSG00000143514	TP53BP2	1.91766e-05	PUTM
1:224346959	A	G	A	rs8328	A:0.4606	0.59	3_prime_UTR_variant	ENSG00000143756	FBXO28	0.0347933	PUTM
12:24969928	C	T	C	rs7306168	C:0.2807	0.25	3_prime_UTR_variant	ENSG00000060982	BCAT1	0.0461243	PUTM
12:24970510	C	T	C	rs4963801	C:0.0769	0.14	3_prime_UTR_variant	ENSG00000060982	BCAT1	0.0333274	PUTM
12:24970708	A	G	A	rs2220269	G:0.2248	0.71	3_prime_UTR_variant	ENSG00000060982	BCAT1	0.0220847	PUTM
12:25361074	A	G	A	rs7973623	A:0.1516	0.21	3_prime_UTR_variant	ENSG00000133703,ENSG00000205707	KRAS,LYRM5	0.000491531	PUTM
1:225609884	A	G	G	rs1056608	A:0.2633	0.8	synonymous_variant	-,ENSG00000143815	LBR	0.00146734	PUTM
1:225977968	C	T	T	rs1050033	T:0.2198	0.21	3_prime_UTR_variant	ENSG00000143742	SRP9	0.00334541	PUTM
1:226019633	C	T	C	rs1051740,CM940369	C:0.3159	0.3	missense_variant	ENSG00000143819	EPHX1	0.0218583	PUTM
1:226019653	A	G	A	rs1131873,rs2292566	A:0.1781	0.15	synonymous_variant	ENSG00000143819	EPHX1	0.00142601	PUTM
1:226034774	C	T	T	rs2292559	T:0.0701	0.05	synonymous_variant	ENSG00000196187	TMEM63A	2.93919e-05	PUTM
1:226041438	C	T	T	rs2292556	T:0.0696	0.05	synonymous_variant	ENSG00000196187	TMEM63A	1.97671e-10	PUTM
1:226054333	A	G	A	rs45492299	A:0.1593	0.16	missense_variant	ENSG00000196187	TMEM63A	0.00687085	PUTM
12:26554742	C	T	C	rs2277349	T:0.3393	0.49	intron_variant	ENSG00000123104,ENSG00000255968	ITPR2	0.00732712	PUTM
1:226555302	A	G	G	rs1136410,CM042761	G:0.2440	0.17	missense_variant	ENSG00000143799	PARP1	0.0414407	PUTM
1:226595647	C	G	G	rs907187	G:0.2491	0.18	5_prime_UTR_variant	-,ENSG00000143799	PARP1	0.0178157	PUTM
12:26788644	A	C	C	rs17399326	C:0.1300	0.22	intron_variant	ENSG00000123104,ENSG00000234428	ITPR2	0.0272116	PUTM
1:226790197	A	G	A	rs12086463	A:0.2358	0.13	3_prime_UTR_variant	-,ENSG00000203685	C1orf95	0.0286029	PUTM
12:26985807	G	T	G	rs11048708	G:0.1603	0.19	5_prime_UTR_variant	-,ENSG00000123104	ITPR2	7.11398e-05	PUTM
1:227069737	C	T	T	rs6759	T:0.4812	0.6	synonymous_variant	ENSG00000143801	PSEN2	0.0237943	PUTM
1:227083550	C	T	T	rs8383	T:0.4890	0.6	3_prime_UTR_variant	ENSG00000143801	PSEN2	0.0433071	PUTM
12:27124739	A	C	A	rs1053724	A:0.0714	0.13	non_coding_transcript_exon_variant	ENSG00000247903		0.0463247	PUTM
12:27124784	C	T	C	rs9699	C:0.1099	0.21	non_coding_transcript_exon_variant	ENSG00000247903		0.0114154	PUTM
12:27126196	G	T	G	rs1127782	G:0.4602	0.59	3_prime_UTR_variant	ENSG00000064115,ENSG00000247903	TM7SF3	2.29425e-18	PUTM
1:227178948	A	G	A	rs2989946	G:0.2500	0.73	3_prime_UTR_variant	ENSG00000143776	CDC42BPA	5.16235e-05	PUTM
1:227178962	C	T	C	rs1045287	C:0.2999	0.44	3_prime_UTR_variant	ENSG00000143776	CDC42BPA	1.90056e-06	PUTM
1:227179037	G	T	T	rs1045286	T:0.3150	0.44	3_prime_UTR_variant	ENSG00000143776	CDC42BPA	7.78952e-07	PUTM
1:227179047	C	T	T	rs3768431	T:0.1287	0.15	3_prime_UTR_variant	ENSG00000143776	CDC42BPA	0.000164201	PUTM
1:227179054	A	G	A	rs1045285	A:0.2949	0.44	3_prime_UTR_variant	ENSG00000143776	CDC42BPA	9.71975e-08	PUTM
1:227181838	G	T	G	rs3795449	G:0.2999	0.44	3_prime_UTR_variant	-,ENSG00000143776	CDC42BPA	0.0254308	PUTM
1:227181923	C	T	T	rs3795451	T:0.3114	0.44	3_prime_UTR_variant	-,ENSG00000143776	CDC42BPA	0.00912563	PUTM
1:227182033	A	G	A	rs2802269	G:0.1035	0.88	missense_variant	-,ENSG00000143776	CDC42BPA	0.0222968	PUTM
1:227504794	C	T	C	rs11804613	C:0.2779	0.16	synonymous_variant	-,ENSG00000143776	CDC42BPA	0.00100601	PUTM
1:2283896	A	G	G	rs2840528	A:0.4698	0.41	non_coding_transcript_exon_variant	-,ENSG00000116151,ENSG00000269896	MORN1	0.0115232	PUTM
1:22853141	A	G	A	rs2281354	A:0.2431	0.37	3_prime_UTR_variant	ENSG00000184677	ZBTB40	0.00087481	PUTM
12:28605426	A	G	A	rs10771427	G:0.3306	0.75	missense_variant	ENSG00000123106	CCDC91	0.0170501	PUTM
1:228683139	A	G	G	rs10916331	G:0.1406	0.12	3_prime_UTR_variant	ENSG00000168159	RNF187	9.93117e-06	PUTM
1:228880296	A	G	A	rs41271473	A:0.1392	0.17	3_prime_UTR_variant	ENSG00000116574	RHOU	0.0106228	PUTM
1:228881129	A	G	G	rs13349	G:0.3636	0.25	3_prime_UTR_variant	ENSG00000116574	RHOU	0.0499193	PUTM
12:2936276	A	G	G	rs3814249	G:0.1690	0.14	3_prime_UTR_variant	-,ENSG00000053702,ENSG00000111203	NRIP2,ITFG2	0.00171598	PUTM
12:29521193	A	G	G	rs12831730	G:0.1639	0.16	synonymous_variant	ENSG00000087502	ERGIC2	0.0178593	PUTM
12:29654944	G	T	T	rs822875	G:0.3301	0.58	3_prime_UTR_variant	ENSG00000133687	TMTC1	0.000163616	PUTM
12:29657133	A	T	T	rs6487834	T:0.3182	0.2	3_prime_UTR_variant	ENSG00000133687	TMTC1	0.0310381	PUTM
12:29658775	A	T	T	rs4931199	T:0.1314	0.17	3_prime_UTR_variant	ENSG00000133687	TMTC1	0.0447019	PUTM
1:22970642	C	T	T	rs80083522	T:0.2926	0.25	synonymous_variant	ENSG00000159189	C1QC	3.3829e-10	PUTM
1:229803654	C	T	T	rs12738647	T:0.1012	0.18	intergenic_variant	-		0.0355114	PUTM
12:29872623	C	T	T	rs302385	C:0.2482	0.8	intron_variant	ENSG00000133687	TMTC1	0.00393392	PUTM
12:299715	A	G	G	rs542736	G:0.4583	0.41	3_prime_UTR_variant	ENSG00000111181	SLC6A12	0.0459245	PUTM
1:230417557	C	T	C	rs1043941	T:0.1245	0.8	3_prime_UTR_variant	ENSG00000143641,ENSG00000224407	GALNT2	0.0236504	PUTM
1:230417560	A	G	G	rs1043944	A:0.1250	0.8	3_prime_UTR_variant	ENSG00000143641,ENSG00000224407	GALNT2	0.0287656	PUTM
1:230450777	C	T	C	rs1051814	C:0.4510	0.65	downstream_gene_variant			0.00234251	PUTM
12:3046802	A	G	G	rs33973716	G:0.2038	0.22	synonymous_variant	-,ENSG00000078246	TULP3	1.16721e-11	PUTM
12:3049631	C	T	T	rs2302282	T:0.2656	0.2	3_prime_UTR_variant	ENSG00000078246	TULP3	0.032181	PUTM
12:30782301	A	G	G	rs7326	A:0.4753	0.52	3_prime_UTR_variant	ENSG00000133704	IPO8	0.0349757	PUTM
12:30782598	C	T	C	rs14139	T:0.4757	0.52	3_prime_UTR_variant	ENSG00000133704	IPO8	0.0485438	PUTM
12:30782646	A	C	C	rs10843796	A:0.4757	0.52	3_prime_UTR_variant	ENSG00000133704	IPO8	0.0332649	PUTM
1:230814668	A	G	G	rs11558606	G:0.0650	0.06	missense_variant	ENSG00000135775	COG2	0.0234563	PUTM
1:230828873	A	G	G	rs3789662	G:0.3402	0.22	intron_variant	ENSG00000135775	COG2	0.0405217	PUTM
1:230838331	G	T	T	rs7079	T:0.2028	0.34	3_prime_UTR_variant	-,ENSG00000135744	AGT	0.00553668	PUTM
1:230845794	A	G	G	rs699,CM920010	A:0.3379	0.41	missense_variant	-,ENSG00000135744	AGT	4.52459e-11	PUTM
1:230845977	A	G	A	rs4762,CM920009	A:0.1039	0.14	missense_variant	-,ENSG00000135744	AGT	0.00025629	PUTM
12:30888001	C	T	C	rs12146709	C:0.1928	0.24	missense_variant	ENSG00000110888	CAPRIN2	1.78413e-27	PUTM
1:230933107	A	G	G	rs12139410	G:0.4876	0.55	intron_variant	ENSG00000135773	CAPN9	0.023518	PUTM
1:230933898	C	T	T	rs2297831	T:0.1735	0.25	intron_variant	-,ENSG00000135773	CAPN9	0.0116142	PUTM
12:30960438	A	G	A	rs7301387	A:0.2404	0.2	downstream_gene_variant	-		0.0432521	PUTM
1:230973407	G	T	T	rs12699	G:0.1795	0.72	3_prime_UTR_variant	ENSG00000119280	C1orf198	0.0225076	PUTM
12:31135579	C	T	C	rs2075333	T:0.3017	0.71	missense_variant	ENSG00000110900	TSPAN11	0.000345733	PUTM
12:31145916	A	T	T	rs35989439	T:0.0980	0.12	3_prime_UTR_variant	ENSG00000110900	TSPAN11	0.0401087	PUTM
12:31147475	G	T	T	rs1009290	T:0.3507	0.52	3_prime_UTR_variant	ENSG00000110900	TSPAN11	0.00485812	PUTM
1:231468606	A	G	G	rs953	A:0.4895	0.68	3_prime_UTR_variant	ENSG00000116903	EXOC8	0.0459245	PUTM
12:31537937	C	T	T	rs708202	C:0.0641	0.98	3_prime_UTR_variant	ENSG00000170456	DENND5B	0.00945987	PUTM
12:31714251	A	G	G	rs7960380	G:0.4652	0.42	intron_variant	ENSG00000170456	DENND5B	0.0146856	PUTM
12:31944691	A	C	C	rs3759294	C:0.1809	0.25	3_prime_UTR_variant	ENSG00000188375	H3F3C	1.35273e-11	PUTM
12:32134240	C	T	T	rs2388982	C:0.2596	0.7	synonymous_variant	ENSG00000174718	KIAA1551	0.0142863	PUTM
12:32135938	A	G	G	rs11051718	G:0.0614	0.1	synonymous_variant	ENSG00000174718	KIAA1551	0.000136176	PUTM
1:232174173	C	T	C	rs9729179	C:0.3535	0.28	3_prime_UTR_variant	ENSG00000162946	DISC1	0.00530953	PUTM
12:32536200	C	T	T	rs1055876	T:0.2473	0.33	3_prime_UTR_variant	ENSG00000151746	BICD1	0.013463	PUTM
1:233091463	A	T	A	rs12725558	A:0.1090	0.16	splice_region_variant	ENSG00000135778	NTPCR	0.00577875	PUTM
1:233398713	C	T	T	rs1033325	T:0.2445	0.34	missense_variant	ENSG00000135749	PCNXL2	0.000433563	PUTM
12:33535289	A	G	A	rs10844571	A:0.1854	0.23	synonymous_variant	ENSG00000110975	SYT10	0.00417569	PUTM
1:233767008	A	T	A	rs701224	A:0.4048	0.25	5_prime_UTR_variant	-,ENSG00000135750	KCNK1	0.0463247	PUTM
1:233767059	C	T	C	rs701226	C:0.4048	0.25	intron_variant	-,ENSG00000135750	KCNK1	0.0463247	PUTM
1:233807465	A	G	A	rs73107506	A:0.1731	0.3	3_prime_UTR_variant	ENSG00000135750	KCNK1	0.00044178	PUTM
1:233811877	C	T	C	rs611394	T:0.2898	0.79	downstream_gene_variant	-		0.0415801	PUTM
12:3395460	G	T	G	rs6869	G:0.1241	0.19	3_prime_UTR_variant	ENSG00000011105	TSPAN9	0.000394046	PUTM
1:234057223	G	T	G	rs12568509	T:0.4542	0.48	intron_variant	ENSG00000183780	SLC35F3	0.0171183	PUTM
1:234063801	A	G	A	rs11802061	A:0.4002	0.55	intron_variant	ENSG00000183780	SLC35F3	0.00635369	PUTM
1:23410742	A	C	C	rs506004	A:0.2106	0.83	3_prime_UTR_variant	ENSG00000169641,ENSG00000240553	LUZP1	2.06727e-10	PUTM
1:234128271	A	C	A	rs6672824	A:0.3503	0.25	intron_variant	ENSG00000183780	SLC35F3	0.00124408	PUTM
1:234131370	A	G	A	rs1937261	A:0.3503	0.25	intron_variant	ENSG00000183780	SLC35F3	0.0391496	PUTM
1:23419261	A	G	A	rs477717	G:0.2578	0.83	synonymous_variant	ENSG00000169641	LUZP1	0.0130282	PUTM
1:23419374	G	T	T	rs3765407	G:0.2724	0.83	missense_variant	ENSG00000169641	LUZP1	0.0220575	PUTM
1:234264555	A	C	A	rs2067797	A:0.2715	0.51	intron_variant	ENSG00000183780	SLC35F3	0.000768382	PUTM
1:234271347	C	T	C	rs1463502	C:0.3645	0.14	intron_variant	-,ENSG00000183780	SLC35F3	0.00795116	PUTM
1:234422559	A	G	A	rs11589137	A:0.1195	0.17	intron_variant	ENSG00000183780	SLC35F3	0.00577875	PUTM
1:234425332	G	T	T	rs10752781	T:0.3365	0.47	intron_variant	ENSG00000183780	SLC35F3	0.0262141	PUTM
1:234426240	A	G	G	rs620939	A:0.2138	0.78	intron_variant	ENSG00000183780	SLC35F3	0.0282173	PUTM
1:234476398	A	G	G	rs2262883	G:0.2633	0.32	intergenic_variant	-		0.0143688	PUTM
1:234529540	A	G	A	rs1134756	A:0.1854	0.08	synonymous_variant	ENSG00000059588	TARBP1	7.70888e-22	PUTM
1:234546245	C	T	T	rs1141264	T:0.3599	0.4	synonymous_variant	ENSG00000059588	TARBP1	3.21829e-10	PUTM
1:234570685	A	G	A	rs6682410	A:0.1081	0.18	intron_variant	ENSG00000059588	TARBP1	0.0405217	PUTM
1:234744250	A	G	A	rs8722	A:0.1763	0.23	synonymous_variant	-,ENSG00000168264,ENSG00000228830	IRF2BP2	0.0213557	PUTM
1:235273179	A	G	A	rs11301	G:0.3526	0.67	3_prime_UTR_variant	ENSG00000173726	TOMM20	0.00584986	PUTM
1:235711406	A	G	A	rs10925973	G:0.4020	0.56	3_prime_UTR_variant	ENSG00000168243	GNG4	0.00907056	PUTM
1:235711780	A	G	A	rs7524940	G:0.4025	0.56	3_prime_UTR_variant	ENSG00000168243	GNG4	6.96486e-18	PUTM
1:235712268	A	G	A	rs10802804	G:0.4231	0.55	3_prime_UTR_variant	ENSG00000168243	GNG4	0.000242872	PUTM
1:235713078	C	T	T	rs10754680	C:0.4006	0.55	3_prime_UTR_variant	ENSG00000168243	GNG4	0.00153019	PUTM
1:235715523	A	G	G	rs14326	A:0.3810	0.51	synonymous_variant	ENSG00000168243	GNG4	0.00509802	PUTM
1:236378670	A	T	A	rs12046588	A:0.2376	0.09	intron_variant	ENSG00000077585	GPR137B	0.043491	PUTM
1:236378709	A	G	G	rs1110423	G:0.2587	0.12	intron_variant	ENSG00000077585	GPR137B	0.0211361	PUTM
1:236380077	A	G	A	rs6428948	G:0.4066	0.48	3_prime_UTR_variant	ENSG00000077585,ENSG00000086619	GPR137B,ERO1LB	0.0261633	PUTM
1:236700857	C	T	T	rs1041935,COSM146351	C:0.4409	0.68	missense_variant	ENSG00000116977	LGALS8	3.37516e-11	PUTM
1:236702209	C	T	T	rs1041936,COSM146831	T:0.3700	0.45	missense_variant	ENSG00000116977	LGALS8	0.000311924	PUTM
1:236702210	A	G	G	rs1041937,COSM146352	A:0.4107	0.57	missense_variant	ENSG00000116977	LGALS8	0.000311924	PUTM
1:236702374	A	G	A	rs2472126	G:0.4858	0.65	synonymous_variant	ENSG00000116977	LGALS8	1.17641e-05	PUTM
1:236709485	A	G	G	rs2794783	A:0.4405	0.68	intron_variant	ENSG00000116977,ENSG00000230325	LGALS8	0.0491356	PUTM
1:236709508	A	G	A	rs2298096	A:0.1520	0.06	intron_variant	ENSG00000116977,ENSG00000230325	LGALS8	0.016302	PUTM
1:236711586	A	G	A	rs1160	G:0.4405	0.68	3_prime_UTR_variant	ENSG00000116977,ENSG00000230325	LGALS8	0.00131638	PUTM
1:236711810	A	G	G	rs2758997	A:0.2807	0.73	3_prime_UTR_variant	ENSG00000116977,ENSG00000230325	LGALS8	0.000632876	PUTM
1:236711882	G	T	T	rs1041940	G:0.4405	0.68	3_prime_UTR_variant	ENSG00000116977,ENSG00000230325	LGALS8	6.46961e-05	PUTM
1:236711886	C	T	T	rs1041941	C:0.4405	0.68	3_prime_UTR_variant	ENSG00000116977,ENSG00000230325	LGALS8	1.1085e-06	PUTM
1:236711951	A	T	A	rs1041942	T:0.4405	0.68	3_prime_UTR_variant	ENSG00000116977,ENSG00000230325	LGALS8	4.00175e-18	PUTM
1:236711956	A	C	C	rs1041943	A:0.4405	0.68	3_prime_UTR_variant	ENSG00000116977,ENSG00000230325	LGALS8	5.10877e-14	PUTM
1:236711981	C	T	T	rs1041944	C:0.4405	0.68	3_prime_UTR_variant	ENSG00000116977,ENSG00000230325	LGALS8	1.32299e-12	PUTM
1:236712857	C	T	T	rs8698	T:0.4849	0.64	3_prime_UTR_variant	ENSG00000116977,ENSG00000119285,ENSG00000230325	LGALS8,HEATR1	0.00216164	PUTM
1:236926030	A	G	G	rs1051251	G:0.4304	0.64	3_prime_UTR_variant	-,ENSG00000077522	ACTN2	0.0149662	PUTM
1:237058744	A	C	A	rs12070777	A:0.3649	0.39	synonymous_variant	ENSG00000116984	MTR	0.000136176	PUTM
1:237064626	G	T	G	rs6676866	T:0.4423	0.55	3_prime_UTR_variant	ENSG00000116984	MTR	0.000626177	PUTM
1:237065326	C	T	T	rs4659746	C:0.4386	0.55	3_prime_UTR_variant	ENSG00000116984	MTR	7.11398e-05	PUTM
1:23707692	A	G	G	rs650102	A:0.1809	0.93	3_prime_UTR_variant	ENSG00000204219	TCEA3	0.00767232	PUTM
1:237213764	C	T	T	rs10925299	T:0.2111	0.11	intron_variant	ENSG00000198626	RYR2	0.00614394	PUTM
1:237215658	A	G	A	rs1569188	A:0.1589	0.28	intron_variant	ENSG00000198626	RYR2	0.000935216	PUTM
1:237363378	C	T	C	rs268790	C:0.4011	0.49	intron_variant	ENSG00000198626	RYR2	0.00989471	PUTM
1:237419785	C	T	C	rs10925354	C:0.4464	0.34	intron_variant	ENSG00000198626	RYR2	0.0214935	PUTM
1:237911807	C	G	G	rs2685290	G:0.1928	0.28	intron_variant	ENSG00000198626	RYR2	2.40955e-06	PUTM
1:237928221	A	C	A	rs10802632	C:0.4226	0.67	intron_variant	ENSG00000198626	RYR2	0.0242941	PUTM
1:237996661	C	G	G	rs12406863	G:0.2468	0.33	3_prime_UTR_variant	ENSG00000198626	RYR2	5.99441e-07	PUTM
1:237997087	A	G	G	rs12594	G:0.2674	0.34	3_prime_UTR_variant	ENSG00000198626	RYR2	1.84826e-08	PUTM
12:39713776	A	C	A	rs75223821	A:0.0545	0.06	missense_variant	ENSG00000139116	KIF21A	7.7755e-22	PUTM
12:39946354	A	C	A	rs7968837	A:0.3658	0.22	3_prime_UTR_variant	ENSG00000173208	ABCD2	0.0463247	PUTM
1:240317900	A	G	G	rs17623932	G:0.1635	0.18	intron_variant	ENSG00000155816	FMN2	0.02107	PUTM
12:40486605	A	G	G	rs10878089	G:0.3086	0.38	intron_variant	ENSG00000151229	SLC2A13	0.0201598	PUTM
1:240654111	C	T	T	rs15985	T:0.3636	0.45	3_prime_UTR_variant	ENSG00000180875	GREM2	0.00977321	PUTM
12:40689588	C	T	T	rs11175922	T:0.3787	0.48	intron_variant	ENSG00000188906	LRRK2	0.012886	PUTM
12:41330611	C	T	C	rs935105	C:0.1122	0.12	synonymous_variant	ENSG00000018236	CNTN1	0.00246858	PUTM
12:41337435	C	T	T	rs1056019	C:0.4153	0.66	synonymous_variant	ENSG00000018236	CNTN1	0.0408173	PUTM
1:241374115	A	G	G	rs2686228	G:0.2766	0.22	intron_variant	ENSG00000182901	RGS7	0.0283042	PUTM
12:41966306	A	G	A	rs12298745	A:0.1355	0.14	synonymous_variant	ENSG00000165966	PDZRN4	0.0323513	PUTM
1:242630896	A	G	A	rs2134685	G:0.3549	0.61	intron_variant	-,ENSG00000180287	PLD5	0.0342643	PUTM
12:42719890	A	G	G	rs3747560	A:0.3672	0.58	5_prime_UTR_variant	-,ENSG00000134283,ENSG00000139168	PPHLN1,ZCRB1	0.0137408	PUTM
1:243579112	A	G	A	rs10927011	A:0.4995	0.5	synonymous_variant	ENSG00000054282	SDCCAG8	0.0299427	PUTM
12:4383158	C	T	C	rs3217786	T:0.0293	0.99	5_prime_UTR_variant	-,ENSG00000118971,ENSG00000255920,ENSG00000256164	CCND2	5.5313e-09	PUTM
12:4412762	A	G	G	rs1049612	G:0.2321	0.38	3_prime_UTR_variant	ENSG00000118971	CCND2	0.00204542	PUTM
12:44902573	A	G	G	rs1377002	G:0.2843	0.17	3_prime_UTR_variant	ENSG00000184613	NELL2	0.0204407	PUTM
1:245006827	A	G	G	rs1053700	G:0.1154	0.17	3_prime_UTR_variant	ENSG00000188206,ENSG00000203667	HNRNPU-AS1,COX20	0.0178593	PUTM
12:45108480	C	T	C	rs17574839	C:0.0362	0.08	missense_variant	ENSG00000184613	NELL2	0.0287849	PUTM
1:245245402	C	T	T	rs10927387,COSM146846	T:0.3178	0.43	synonymous_variant	ENSG00000203666	EFCAB2	0.00107946	PUTM
12:45269703	A	T	T	rs2272517	T:0.1831	0.21	5_prime_UTR_variant	-,ENSG00000184613	NELL2	2.97983e-21	PUTM
12:46582540	A	T	A	rs1045278	T:0.4492	0.46	3_prime_UTR_variant	ENSG00000111371	SLC38A1	0.0460379	PUTM
1:246829616	C	T	C	rs4130648	T:0.3622	0.62	3_prime_UTR_variant	ENSG00000162852	CNST	0.00575487	PUTM
1:246931824	A	G	G	rs10924824	G:0.2889	0.42	upstream_gene_variant	-		0.0355114	PUTM
1:246934641	G	T	G	rs10924825	T:0.2692	0.74	upstream_gene_variant			0.0205933	PUTM
1:246938049	A	G	G	rs10159002	G:0.2930	0.42	non_coding_transcript_exon_variant	ENSG00000223519,ENSG00000260855		0.0230561	PUTM
1:247006051	C	G	C	rs12410563	C:0.2303	0.22	missense_variant	ENSG00000153207	AHCTF1	1.37776e-07	PUTM
1:247021085	C	G	C	rs41308162	C:0.1479	0.08	synonymous_variant	ENSG00000153207	AHCTF1	1.9438e-12	PUTM
1:247048834	C	T	C	rs2642990	T:0.3626	0.5	missense_variant	-,ENSG00000153207	AHCTF1	3.96023e-05	PUTM
1:24706269	A	G	G	rs1064842	G:0.4336	0.38	synonymous_variant	-,ENSG00000001460	STPG1	0.00816271	PUTM
1:24706292	C	T	C	rs1142057	C:0.3956	0.37	missense_variant	-,ENSG00000001460	STPG1	0.0355063	PUTM
1:247320258	A	G	G	rs41304032	G:0.0980	0.08	synonymous_variant	-,ENSG00000196418	ZNF124	0.000196368	PUTM
1:247352621	C	T	C	rs10754538	C:0.3755	0.38	upstream_gene_variant			0.0491907	PUTM
1:24785393	C	T	T	rs2272935	T:0.3191	0.28	missense_variant	ENSG00000001461	NIPAL3	0.0214935	PUTM
1:248112627	C	T	C	rs4925787	C:0.4560	0.64	synonymous_variant	ENSG00000196071,ENSG00000196936	OR2L13,OR2L8	0.0372522	PUTM
12:48174641	C	T	C	rs7964310	C:0.0815	0.18	3_prime_UTR_variant	ENSG00000211584	SLC48A1	1.50248e-123	PUTM
12:48175570	C	T	T	rs74854988	T:0.0815	0.18	3_prime_UTR_variant	ENSG00000211584	SLC48A1	0.00269167	PUTM
12:48175604	A	G	G	rs4760652	A:0.1831	0.75	3_prime_UTR_variant	ENSG00000211584	SLC48A1	1.69354e-08	PUTM
12:48175791	C	T	C	rs4760653	C:0.1960	0.14	3_prime_UTR_variant	-,ENSG00000211584	SLC48A1	0.0189644	PUTM
12:48175837	A	G	G	rs4760654	A:0.1841	0.75	3_prime_UTR_variant	-,ENSG00000211584	SLC48A1	8.5588e-06	PUTM
12:48176102	A	G	A	rs11608804	A:0.1053	0.18	3_prime_UTR_variant	-,ENSG00000211584	SLC48A1	0.00362598	PUTM
12:48176792	C	T	T	rs7418	C:0.1625	0.75	3_prime_UTR_variant	ENSG00000061273	HDAC7	4.0066e-08	PUTM
12:48177906	C	T	T	rs7306788	T:0.0815	0.18	synonymous_variant	ENSG00000061273	HDAC7	0.000742321	PUTM
12:48526659	A	G	A	rs2228501	A:0.0343	0.08	synonymous_variant	ENSG00000152556	PFKM	0.0251798	PUTM
12:48526712	A	G	A	rs2228500,CM950928	A:0.1690	0.21	missense_variant	ENSG00000152556	PFKM	0.02107	PUTM
12:48578442	C	T	T	rs73304926	T:0.1749	0.17	synonymous_variant	ENSG00000177875	C12orf68	7.11398e-05	PUTM
1:24859617	A	G	A	rs196429	A:0.4098	0.34	synonymous_variant	ENSG00000117602	RCAN3	0.00695399	PUTM
1:24859665	A	G	A	rs196430	A:0.4093	0.34	synonymous_variant	ENSG00000117602	RCAN3	0.000635866	PUTM
1:24861704	A	G	A	rs196432	G:0.4776	0.48	missense_variant	-,ENSG00000117602	RCAN3	0.00618024	PUTM
12:4923753	A	G	G	rs11615432	G:0.0522	0.09	3_prime_UTR_variant	ENSG00000130035,ENSG00000151079	GALNT8,KCNA6	0.00784657	PUTM
12:49310724	A	G	A	rs10875891,rs201278735	A:0.3072,-:0.3388	0.34	intron_variant	ENSG00000134287,ENSG00000139537	ARF3,CCDC65	0.0106633	PUTM
12:49312593	A	G	G	rs10875893	G:0.3549	0.4	synonymous_variant	ENSG00000134287,ENSG00000139537	ARF3,CCDC65	3.64172e-07	PUTM
12:49314862	A	C	A	rs10875894	A:0.3558	0.4	synonymous_variant	ENSG00000134287,ENSG00000139537	ARF3,CCDC65	0.000452422	PUTM
12:49314994	A	G	G	rs4760600	G:0.3553	0.4	missense_variant	ENSG00000134287,ENSG00000139537	ARF3,CCDC65	0.000363728	PUTM
12:49329695	A	G	G	rs2272311	G:0.3613	0.4	3_prime_UTR_variant	ENSG00000134287,ENSG00000255863	ARF3	0.0220736	PUTM
12:49389320	A	C	C	rs1054442	C:0.4304	0.37	3_prime_UTR_variant	-,ENSG00000181418,ENSG00000258283	DDN	0.0482642	PUTM
12:49389476	A	G	A	rs3741619	A:0.3544	0.32	3_prime_UTR_variant	-,ENSG00000181418,ENSG00000258283	DDN	1.01415e-61	PUTM
12:49434074	A	C	A	rs10747559	A:0.3892	0.37	synonymous_variant	ENSG00000167548	MLL2	0.0427949	PUTM
12:49445028	A	G	A	rs75226229	A:0.0256	0.06	missense_variant	ENSG00000167548	MLL2	8.64899e-10	PUTM
12:49521672	A	G	A	rs2753	G:0.4744	0.34	3_prime_UTR_variant	-,ENSG00000123416,ENSG00000258017	TUBA1B	1.26645e-12	PUTM
12:49579696	C	G	G	rs697624	C:0.4927	0.34	missense_variant	ENSG00000167552	TUBA1A	0.00273884	PUTM
12:49580180	C	T	C	rs1056875	C:0.4853	0.32	missense_variant	ENSG00000167552	TUBA1A	7.26554e-89	PUTM
12:4960089	C	T	C	rs700480	T:0.4918	0.61	3_prime_UTR_variant	ENSG00000130035,ENSG00000151079	GALNT8,KCNA6	8.49172e-12	PUTM
12:50157071	C	T	C	rs7688	C:0.2001	0.11	3_prime_UTR_variant	-,ENSG00000139644	TMBIM6	2.64665e-47	PUTM
12:50158544	A	G	G	rs1049986	G:0.1992	0.11	3_prime_UTR_variant	ENSG00000139644	TMBIM6	0.000235588	PUTM
12:5022041	A	G	A	rs4766310	G:0.4876	0.49	3_prime_UTR_variant	ENSG00000111262	KCNA1	5.0993e-06	PUTM
12:50233256	A	G	A	rs7973894	A:0.3851	0.46	non_coding_transcript_exon_variant	ENSG00000186666,ENSG00000258057	BCDIN3D,BCDIN3D-AS1	0.0144601	PUTM
12:50260825	C	T	C	rs1044677	T:0.2193	0.65	3_prime_UTR_variant	-,ENSG00000135472	FAIM2	0.000756296	PUTM
12:50261809	C	T	T	rs3205718	T:0.2628	0.35	3_prime_UTR_variant	-,ENSG00000135472	FAIM2	0.00410989	PUTM
12:50262172	A	G	A	rs4898541	A:0.2578	0.18	3_prime_UTR_variant	ENSG00000135472	FAIM2	0.00606606	PUTM
12:5026471	C	T	T	rs12424292	T:0.2317	0.2	3_prime_UTR_variant	ENSG00000111262	KCNA1	0.017054	PUTM
12:50359281	A	G	G	rs296756	G:0.2248	0.26	3_prime_UTR_variant	ENSG00000161798	AQP5	0.0391366	PUTM
12:50537815	A	G	G	rs7302981	A:0.2312	0.6	missense_variant	ENSG00000139624,ENSG00000178449	CERS5,COX14	0.0234563	PUTM
12:51138687	A	C	C	rs2280503	C:0.3182	0.32	3_prime_UTR_variant	ENSG00000066084	DIP2B	1.71751e-05	PUTM
12:51138862	C	T	T	rs1047912	T:0.1928	0.27	3_prime_UTR_variant	ENSG00000066084	DIP2B	4.42713e-06	PUTM
12:51380835	C	T	T	rs11169654	T:0.1364	0.18	3_prime_UTR_variant	-,ENSG00000110911	SLC11A2	1.61018e-12	PUTM
12:51453637	G	T	T	rs15756	T:0.3375	0.54	3_prime_UTR_variant	ENSG00000050426	LETMD1	0.00191469	PUTM
12:51453682	A	G	A	rs10275	A:0.2537	0.54	3_prime_UTR_variant	ENSG00000050426	LETMD1	0.00158829	PUTM
12:51636259	C	T	T	rs1049467	C:0.2294	0.69	synonymous_variant	ENSG00000183283	DAZAP2	0.013153	PUTM
1:2522392	A	G	A	rs2296443	A:0.2431	0.32	3_prime_UTR_variant	ENSG00000142606,ENSG00000157870	MMEL1,FAM213B	0.00678139	PUTM
12:52448157	A	G	A	rs2701124	A:0.1456	0.09	synonymous_variant	-,ENSG00000123358	NR4A1	0.00570642	PUTM
12:53433486	C	T	T	rs8916	C:0.2138	0.9	splice_region_variant	ENSG00000063046,ENSG00000257337	EIF4B	0.00242982	PUTM
12:53434105	A	C	A	rs4825	C:0.4963	0.82	3_prime_UTR_variant	ENSG00000063046,ENSG00000257337	EIF4B	2.03735e-13	PUTM
12:53434913	A	G	G	rs1052028	A:0.1708	0.89	3_prime_UTR_variant	ENSG00000063046,ENSG00000257337	EIF4B	5.7802e-06	PUTM
12:53453456	C	T	T	rs34044566	T:0.0765	0.07	synonymous_variant	ENSG00000111077	TENC1	5.47152e-09	PUTM
12:53457704	A	C	A	rs34922637	A:0.0948	0.07	3_prime_UTR_variant	ENSG00000111077	TENC1	1.65652e-14	PUTM
12:53840385	C	T	C	rs8652	C:0.2532	0.16	3_prime_UTR_variant	ENSG00000197111,ENSG00000205352,ENSG00000257379	PCBP2,PRR13	0.0059411	PUTM
12:54627090	C	T	T	rs2272470	T:0.3077	0.24	3_prime_UTR_variant	ENSG00000094916	CBX5	0.0120989	PUTM
12:54630517	C	T	T	rs4759348	C:0.1378	0.7	3_prime_UTR_variant	ENSG00000094916	CBX5	1.46988e-53	PUTM
12:54955169	G	T	T	rs7954532	G:0.3805	0.71	intron_variant	ENSG00000123360	PDE1B	0.00453236	PUTM
12:54972194	C	T	T	rs11170978	T:0.2056	0.3	3_prime_UTR_variant	ENSG00000123360,ENSG00000135447	PDE1B,PPP1R1A	0.0112027	PUTM
12:54972843	A	G	G	rs10783631	G:0.3878	0.45	3_prime_UTR_variant	ENSG00000123360,ENSG00000135447	PDE1B,PPP1R1A	0.0121321	PUTM
12:55342369	G	T	G	rs2264358	G:0.4107	0.63	3_prime_UTR_variant	ENSG00000135426	TESPA1	0.0231946	PUTM
12:55344024	A	G	A	rs1801876	A:0.2720	0.1	stop_gained	ENSG00000135426	TESPA1	0.000303314	PUTM
12:55355033	C	T	T	rs997173	T:0.2495	0.1	missense_variant	ENSG00000135426	TESPA1	0.0408547	PUTM
12:56151291	C	T	C	rs7068	C:0.2647	0.32	3_prime_UTR_variant	ENSG00000205323,ENSG00000257390	SARNP	7.99182e-46	PUTM
12:56634583	C	G	G	rs61937675	G:0.0705	0.14	3_prime_UTR_variant	ENSG00000139645	ANKRD52	0.0066347	PUTM
12:56708576	A	G	A	rs59295315	A:0.0444	0.07	non_coding_transcript_exon_variant	ENSG00000144785,ENSG00000257303,ENSG00000257727	CNPY2	0.0180388	PUTM
12:56865338	A	G	G	rs2657879	G:0.1369	0.2	missense_variant	ENSG00000135423	GLS2	0.00142792	PUTM
1:25688276	A	G	G	rs9689	G:0.4835	0.54	3_prime_UTR_variant	ENSG00000183726	TMEM50A	0.000172383	PUTM
12:57058149	A	G	G	rs144657760	G:0.0540	0.08	3_prime_UTR_variant	ENSG00000110958	PTGES3	0.0212462	PUTM
12:57489648	C	T	T	rs4559	C:0.4739	0.61	3_prime_UTR_variant	-,ENSG00000166888	STAT6	0.000250514	PUTM
12:57589659	C	T	T	rs1800154	T:0.4080	0.32	synonymous_variant	ENSG00000123384	LRP1	1.61791e-29	PUTM
12:57590797	C	T	T	rs1800156	T:0.4080	0.32	synonymous_variant	ENSG00000123384	LRP1	5.18915e-42	PUTM
12:57593101	A	G	A	rs1140648	G:0.4583	0.68	synonymous_variant	ENSG00000123384	LRP1	0.0451051	PUTM
12:57606386	A	G	G	rs7304504	A:0.0788	0.99	3_prime_UTR_variant	ENSG00000123384	LRP1	9.06779e-20	PUTM
12:57785501	C	T	T	rs10876980	T:0.4721	0.58	intron_variant	ENSG00000179912	R3HDM2	0.0398454	PUTM
12:58009372	A	G	A	rs2277323,COSM147555	A:0.1822	0.23	synonymous_variant	ENSG00000224713,ENSG00000240771	ARHGEF25	0.035461	PUTM
12:58117645	C	T	C	rs701008	C:0.3567	0.37	non_coding_transcript_exon_variant	ENSG00000257499		0.0480668	PUTM
12:58117737	G	T	G	rs238517	G:0.3356	0.42	non_coding_transcript_exon_variant	ENSG00000257499		0.0174828	PUTM
12:58120276	A	C	A	rs12318065	A:0.1181	0.13	3_prime_UTR_variant	-,ENSG00000135439,ENSG00000255737	AGAP2	0.0458284	PUTM
12:58196447	A	G	A	rs10783847	A:0.3979	0.33	3_prime_UTR_variant	ENSG00000123297,ENSG00000135407	TSFM,AVIL	0.0348429	PUTM
1:26110298	A	G	A	rs116631146	A:0.0330	0.07	3_prime_UTR_variant	ENSG00000117643	MAN1C1	4.5104e-21	PUTM
1:26143821	C	T	C	rs3203750	T:0.2358	0.79	3_prime_UTR_variant	ENSG00000162430,ENSG00000228172,ENSG00000255054	SEPN1	7.40622e-09	PUTM
1:26143931	C	T	C	rs4659383	T:0.1447	0.79	3_prime_UTR_variant	ENSG00000162430,ENSG00000228172,ENSG00000255054	SEPN1	3.34261e-21	PUTM
12:6143984	C	T	C	rs216321	T:0.1030	0.91	missense_variant	ENSG00000110799	VWF	0.0427868	PUTM
1:26149064	C	T	C	rs2142624	T:0.2079	0.77	5_prime_UTR_variant	ENSG00000117640,ENSG00000255054	MTFR1L	0.0123784	PUTM
1:26158962	A	G	G	rs15045	A:0.1703	0.79	3_prime_UTR_variant	ENSG00000117640,ENSG00000127423	MTFR1L,AUNIP	0.00981217	PUTM
1:26162313	G	T	G	rs34449716	G:0.0234	0.05	missense_variant	ENSG00000127423	AUNIP	0.0144601	PUTM
12:6174423	A	T	A	rs1800375,COSM147397	A:0.2358	0.12	synonymous_variant	ENSG00000110799	VWF	4.44546e-10	PUTM
12:62200071	C	T	C	rs2219260	C:0.2637	0.3	intron_variant	ENSG00000198673	FAM19A2	0.0284607	PUTM
12:62696599	C	T	T	rs11174420	T:0.2962	0.29	synonymous_variant	ENSG00000135655	USP15	0.0236806	PUTM
12:62926398	A	G	A	rs7957417	A:0.3645	0.36	synonymous_variant	ENSG00000061987	MON2	0.000126721	PUTM
12:62928633	A	G	A	rs10219555	A:0.3581	0.36	missense_variant	ENSG00000061987	MON2	0.0165136	PUTM
12:63040551	A	G	G	rs17098133	G:0.0252	0.05	3_prime_UTR_variant	ENSG00000111110	PPM1H	3.64172e-07	PUTM
12:63040555	C	T	C	rs12297799	C:0.0948	0.05	3_prime_UTR_variant	ENSG00000111110	PPM1H	0.0258237	PUTM
12:63954300	C	T	T	rs12314553	T:0.1419	0.16	missense_variant	ENSG00000177990	DPY19L2	0.000107682	PUTM
12:63954304	C	T	C	rs1054891	C:0.4556	0.42	synonymous_variant	ENSG00000177990	DPY19L2	0.0342643	PUTM
12:64541347	A	C	C	rs789733	A:0.0041	0.99	3_prime_UTR_variant	ENSG00000196935,ENSG00000255629	SRGAP1	0.0323513	PUTM
12:64803798	A	C	C	rs11175383	C:0.2779	0.28	5_prime_UTR_variant	-,ENSG00000184575	XPOT	1.97671e-10	PUTM
1:26497340	A	C	C	rs8768,rs79266459	A:0.1694	0.76	3_prime_UTR_variant	ENSG00000142684,ENSG00000236782	ZNF593	0.0234563	PUTM
12:6562836	A	G	A	rs2041388	A:0.2157	0.29	synonymous_variant	ENSG00000139192	TAPBPL	0.00868529	PUTM
12:6571699	A	G	A	rs7390	G:0.3283	0.68	3_prime_UTR_variant	-,ENSG00000139190,ENSG00000139192	VAMP1,TAPBPL	0.0451414	PUTM
12:6572561	A	T	T	rs13842	A:0.3255	0.68	3_prime_UTR_variant	ENSG00000139190,ENSG00000139192	VAMP1,TAPBPL	0.00519171	PUTM
12:6575044	G	T	T	rs2072375	T:0.2770	0.32	synonymous_variant	-,ENSG00000139190,ENSG00000139192	VAMP1,TAPBPL	1.63478e-05	PUTM
12:65857555	A	T	A	rs7316024	A:0.3819	0.43	3_prime_UTR_variant	ENSG00000174099	MSRB3	0.0215377	PUTM
12:6639088	A	G	G	rs1043262	A:0.2212	0.72	synonymous_variant	ENSG00000010292	NCAPD2	0.00104502	PUTM
12:6647109	C	T	C	rs1803621	C:0.3851	0.23	synonymous_variant	-,ENSG00000111640,ENSG00000269968	GAPDH	9.74041e-06	PUTM
12:6647453	G	T	T	rs1803622	T:0.3713	0.23	3_prime_UTR_variant	-,ENSG00000111640,ENSG00000269968	GAPDH	0.0146856	PUTM
12:66531603	C	T	C	rs11176054	C:0.2926	0.32	3_prime_UTR_variant	ENSG00000155957,ENSG00000228144	TMBIM4	8.23761e-05	PUTM
12:67069003	A	G	G	rs7310442	G:0.2628	0.31	intron_variant	ENSG00000155974	GRIP1	0.0187945	PUTM
12:6707526	A	G	A	rs11539543	A:0.0911	0.13	synonymous_variant	ENSG00000111642	CHD4	0.0230354	PUTM
12:6711147	A	C	A	rs1639122	C:0.4684	0.42	missense_variant	ENSG00000111642	CHD4	0.00401471	PUTM
12:67338555	C	T	T	rs11176490	T:0.1909	0.08	intron_variant	ENSG00000256248		0.0498126	PUTM
12:67400581	A	G	A	rs17780730	A:0.2060	0.38	intron_variant	ENSG00000256248		0.016258	PUTM
12:67413187	A	G	G	rs12369132	G:0.0971	0.12	intron_variant	ENSG00000256248		0.0144601	PUTM
12:67706466	A	G	A	rs1060350,COSM147562	A:0.4263	0.59	synonymous_variant	ENSG00000111530	CAND1	0.00791462	PUTM
12:69238408	G	T	T	rs6581836	G:0.0037	0.99	3_prime_UTR_variant	ENSG00000135678,ENSG00000135679	CPM,MDM2	0.0134027	PUTM
12:69247948	C	T	T	rs9817	T:0.0989	0.18	3_prime_UTR_variant	-,ENSG00000135678	CPM	0.000546513	PUTM
12:6928747	C	T	C	rs3213427	C:0.2802	0.43	3_prime_UTR_variant	ENSG00000010610	CD4	0.00823219	PUTM
12:6929513	C	T	T	rs7901	T:0.2610	0.15	3_prime_UTR_variant	ENSG00000010610	CD4	3.17627e-05	PUTM
12:6929637	C	T	C	rs1045261	C:0.2610	0.15	3_prime_UTR_variant	ENSG00000010610	CD4	8.5588e-06	PUTM
12:6933223	C	T	T	rs11575110	T:0.1433	0.09	synonymous_variant	ENSG00000250510	GPR162	2.15494e-06	PUTM
12:6933787	A	G	G	rs1051409	A:0.4702	0.47	synonymous_variant	ENSG00000250510,ENSG00000256010	GPR162	0.00980736	PUTM
12:69783937	C	T	C	rs315121	C:0.0582	0.05	synonymous_variant	-,ENSG00000127337	YEATS4	0.0389401	PUTM
12:69931759	A	G	A	rs2924135	G:0.3690	0.5	5_prime_UTR_variant	ENSG00000166225	FRS2	0.0478486	PUTM
12:70210911	C	T	T	rs12811715	T:0.2111	0.27	3_prime_UTR_variant	ENSG00000127328,ENSG00000258052	RAB3IP	0.00391181	PUTM
12:70214160	C	T	T	rs1057617	C:0.4290	0.64	3_prime_UTR_variant	ENSG00000127328,ENSG00000258052	RAB3IP	0.0254308	PUTM
12:7032253	C	T	T	rs1061223	T:0.0952	0.21	3_prime_UTR_variant	-,ENSG00000111674	ENO2	1.18253e-11	PUTM
12:70369246	A	G	A	rs710702	A:0.1676	0.27	intron_variant	ENSG00000257815		0.00506779	PUTM
12:70803674	A	G	A	rs11178226	A:0.1735	0.11	intron_variant	ENSG00000135643	KCNMB4	0.0128005	PUTM
12:70806027	A	G	A	rs7312048	A:0.4716	0.35	intron_variant	ENSG00000135643	KCNMB4	2.10728e-07	PUTM
12:70806551	A	G	G	rs10879135	G:0.2967	0.24	intron_variant	ENSG00000135643	KCNMB4	0.00034256	PUTM
12:70806981	A	C	C	rs7138222	C:0.3810	0.29	intron_variant	ENSG00000135643	KCNMB4	0.0442393	PUTM
12:71155380	A	G	G	rs10506608	G:0.0467	0.09	synonymous_variant	ENSG00000153233	PTPRR	7.11398e-05	PUTM
12:72008421	C	T	C	rs11541286	C:0.0348	0.06	missense_variant	ENSG00000133858	ZFC3H1	0.0170501	PUTM
12:7283134	A	T	A	rs71445143	A:0.0646	0.13	5_prime_UTR_variant	-,ENSG00000139182,ENSG00000256967	CLSTN3	6.681e-12	PUTM
12:7310774	C	G	C	rs80341359	C:0.0632	0.06	3_prime_UTR_variant	ENSG00000139182	CLSTN3	1.39914e-32	PUTM
12:74932159	C	G	C	rs590352	G:0.3132	0.78	synonymous_variant	-,ENSG00000253719,ENSG00000257386	ATXN7L3B	4.70863e-34	PUTM
12:74934589	A	C	A	rs73190463	A:0.0412	0.09	3_prime_UTR_variant	ENSG00000253719	ATXN7L3B	0.00297996	PUTM
12:74934743	G	T	T	rs8744	T:0.3915	0.55	3_prime_UTR_variant	ENSG00000253719	ATXN7L3B	0.000617146	PUTM
12:75890652	A	G	A	rs11611609	A:0.2166	0.23	intron_variant	ENSG00000139278	GLIPR1	0.0359581	PUTM
12:75900588	A	G	G	rs2070162	G:0.2060	0.23	synonymous_variant	ENSG00000111615	KRR1	0.02914	PUTM
12:7592139	A	G	A	rs10772331	A:0.4583	0.72	non_coding_transcript_exon_variant	ENSG00000177675,ENSG00000255836	CD163L1	1.96284e-46	PUTM
12:76421557	A	G	G	rs7309050	A:0.2816	0.76	3_prime_UTR_variant	-,ENSG00000139289	PHLDA1	2.06447e-05	PUTM
12:76453966	A	G	A	rs4663	G:0.3919	0.59	synonymous_variant	ENSG00000187109	NAP1L1	0.0228751	PUTM
12:78225110	C	T	C	rs12227066	C:0.3324	0.37	5_prime_UTR_variant	ENSG00000067798	NAV3	0.00478805	PUTM
12:78530979	A	G	A	rs1852464	G:0.3823	0.6	synonymous_variant	ENSG00000067798	NAV3	2.82766e-09	PUTM
12:7945559	C	T	C	rs4294629	C:0.3764	0.58	synonymous_variant	ENSG00000111704	NANOG	1.10956e-18	PUTM
12:7945640	G	T	T	rs2889551	T:0.3301	0.52	missense_variant	ENSG00000111704	NANOG	2.02829e-15	PUTM
12:7945670	A	G	A	rs4354764	A:0.3544	0.54	synonymous_variant	ENSG00000111704	NANOG	5.23863e-16	PUTM
12:7945757	C	T	T	rs4438116	T:0.1772	0.3	synonymous_variant	ENSG00000111704	NANOG	7.78952e-07	PUTM
12:7966908	C	T	C	rs3741856	C:0.3169	0.3	3_prime_UTR_variant	ENSG00000173262	SLC2A14	0.000491374	PUTM
12:7966958	C	T	T	rs10845981	T:0.2353	0.25	missense_variant	ENSG00000173262	SLC2A14	1.60695e-06	PUTM
12:7967076	A	G	G	rs10845983	G:0.2120	0.33	synonymous_variant	ENSG00000173262	SLC2A14	0.00444647	PUTM
12:79760800	A	G	G	rs1245775	G:0.3324	0.2	intron_variant	-,ENSG00000067715,ENSG00000257894	SYT1	0.0284607	PUTM
12:81709014	C	T	C	rs11114822	C:0.4272	0.27	intron_variant	ENSG00000139220	PPFIA2	0.0201598	PUTM
1:28218100	C	T	C	rs7356	C:0.4734	0.4	3_prime_UTR_variant	-,ENSG00000117748	RPA2	0.00580669	PUTM
12:82783668	C	T	T	rs10778908	C:0.0714	0.96	synonymous_variant	ENSG00000127720	METTL25	0.000491531	PUTM
12:8346866	C	T	T	rs4291750	T:0.4446	0.46	non_coding_transcript_exon_variant	ENSG00000226711	FAM66C	4.59609e-14	PUTM
12:8357507	A	G	G	rs12311395	A:0.4675	0.56	intron_variant	ENSG00000226711,ENSG00000244050	FAM66C	0.0246184	PUTM
12:8375048	G	T	T	rs17857270	T:0.1653	0.11	missense_variant	ENSG00000171847	FAM90A1	3.4328e-05	PUTM
12:8375052	A	G	G	rs17857269	G:0.1694	0.11	missense_variant	ENSG00000171847	FAM90A1	2.08693e-05	PUTM
12:8384596	G	T	G	rs55877873	G:0.3993	0.56	upstream_gene_variant	-		0.0449229	PUTM
1:28422847	C	T	T	rs2989472	C:0.2862	0.61	non_coding_transcript_exon_variant	-,ENSG00000228589	SPCS2P4	0.00142057	PUTM
1:28564279	A	G	G	rs9508	G:0.3416	0.31	missense_variant	ENSG00000130770	ATPIF1	0.028522	PUTM
1:28800380	A	C	A	rs61785974	A:0.2564	0.31	missense_variant	ENSG00000204138	PHACTR4	0.00324045	PUTM
12:90022376	A	G	G	rs4842668	A:0.0298	0.97	intron_variant	ENSG00000070961	ATP2B1	0.016302	PUTM
12:9070366	A	T	A	rs4883198	T:0.3402	0.72	synonymous_variant	ENSG00000111752	PHC1	1.6952e-09	PUTM
12:9083336	A	G	G	COSM1162342,rs1805777	A:0.2743	0.87	synonymous_variant	ENSG00000111752	PHC1	2.66027e-39	PUTM
12:9086553	A	G	A	rs1805773	A:0.1296	0.15	synonymous_variant	ENSG00000111752	PHC1	0.040793	PUTM
12:9086898	A	G	G	rs1049925	G:0.3677	0.43	missense_variant	ENSG00000111752	PHC1	0.000136176	PUTM
12:91076498	A	G	A	rs10859024	A:0.3668	0.22	regulatory_region_variant	-		0.000190963	PUTM
12:91539675	A	G	A	rs7441	A:0.0769	0.06	3_prime_UTR_variant	ENSG00000011465	DCN	1.37972e-17	PUTM
12:9163059	A	G	A	rs1805673	A:0.2633	0.26	3_prime_UTR_variant	ENSG00000139187	KLRG1	0.0372522	PUTM
12:9232268	C	T	C	rs669,CM980001	C:0.2656	0.33	missense_variant	ENSG00000175899	A2M	1.53318e-07	PUTM
12:9268473	A	C	C	rs226380	C:0.4620	0.5	5_prime_UTR_variant	-,ENSG00000175899	A2M	0.0140542	PUTM
12:9303296	A	T	T	COSM147424,COSM147423,rs10842971	T:0.1992	0.3	missense_variant	ENSG00000126838	PZP	0.0440722	PUTM
12:9305473	C	T	C	rs10771357	T:0.3237	0.61	synonymous_variant	ENSG00000126838	PZP	0.00409593	PUTM
1:29363985	C	T	C	rs2486200	C:0.3956	0.2	intron_variant	ENSG00000159023	EPB41	0.032573	PUTM
12:93895447	G	T	G	rs11836170	G:0.1612	0.14	3_prime_UTR_variant	ENSG00000198015	MRPL42	0.000720745	PUTM
12:93902445	A	G	G	rs12820842	G:0.1419	0.14	upstream_gene_variant			0.042869	PUTM
1:29443675	C	T	C	rs502393	T:0.3947	0.8	3_prime_UTR_variant	ENSG00000159023	EPB41	0.0422442	PUTM
12:9466099	C	T	T	rs2377762	T:0.4492	0.53	non_coding_transcript_exon_variant	-,ENSG00000111788		0.0426082	PUTM
12:9466113	C	T	C	rs2911816	C:0.2995	0.38	non_coding_transcript_exon_variant	-,ENSG00000111788		0.0474345	PUTM
12:94769769	A	G	A	rs74340001	A:0.0288	0.06	missense_variant	ENSG00000173588	CCDC41	0.042708	PUTM
12:95471330	A	G	A	rs7297570	G:0.2656	0.77	3_prime_UTR_variant	ENSG00000180263	FGD6	0.0340444	PUTM
12:95660182	A	G	G	rs17855933	G:0.0701	0.11	missense_variant	ENSG00000028203	VEZT	0.00558754	PUTM
12:96259951	A	G	A	rs17369927	A:0.0911	0.2	3_prime_UTR_variant	ENSG00000139343	SNRPF	0.0113092	PUTM
12:96259992	C	T	C	rs703693	T:0.3365	0.79	3_prime_UTR_variant	ENSG00000139343	SNRPF	0.0113092	PUTM
12:968489	C	T	C	rs2286006	C:0.0907	0.17	synonymous_variant	ENSG00000060237	WNK1	0.00157962	PUTM
12:971291	C	T	T	rs2286007	T:0.0687	0.1	missense_variant	ENSG00000060237	WNK1	0.000291731	PUTM
12:97136218	C	T	C	rs7978894	C:0.4400	0.31	missense_variant	ENSG00000270032		0.0355114	PUTM
1:2976816	C	T	C	rs1138513	C:0.3150	0.18	non_coding_transcript_exon_variant	ENSG00000177133		1.11584e-25	PUTM
12:97868208	A	G	A	rs1065626	A:0.3581	0.32	intron_variant	ENSG00000255794	RMST	0.0296621	PUTM
12:983046	A	G	A	rs4980973	A:0.2019	0.19	intron_variant	ENSG00000060237	WNK1	0.0348429	PUTM
12:987482	A	G	A	rs1012729	G:0.2866	0.74	synonymous_variant	ENSG00000060237	WNK1	0.0278514	PUTM
12:990912	A	C	C	rs956868,CM065520	A:0.1525	0.84	missense_variant	ENSG00000060237	WNK1	8.07285e-131	PUTM
12:993930	C	T	T	rs7300444	T:0.4368	0.44	synonymous_variant	ENSG00000060237	WNK1	0.00101231	PUTM
13:101275126	A	G	A	rs1051518	A:0.4551	0.39	intron_variant	ENSG00000125247	TMTC4	0.0138532	PUTM
13:101287340	C	T	T	rs946837	T:0.3832	0.3	missense_variant	ENSG00000125247	TMTC4	0.0026025	PUTM
13:101706629	A	G	G	rs682767	A:0.3819	0.64	3_prime_UTR_variant	ENSG00000102452,ENSG00000233009	NALCN,NALCN-AS1	0.0164596	PUTM
13:101881777	A	G	A	COSM147711,rs3916906	A:0.1882	0.33	synonymous_variant	ENSG00000102452	NALCN	7.96101e-28	PUTM
13:101944752	C	T	T	rs570252	C:0.4267	0.51	intron_variant	ENSG00000102452	NALCN	0.0214935	PUTM
13:102373563	A	T	T	rs15608	A:0.1845	0.75	3_prime_UTR_variant	ENSG00000102466,ENSG00000232584	FGF14	0.00331764	PUTM
13:102449290	A	G	G	rs9518555	A:0.1012	0.99	intron_variant	ENSG00000102466	FGF14	0.0432521	PUTM
13:102463194	A	G	A	rs9554825	A:0.1415	0.18	intron_variant	ENSG00000102466	FGF14	0.0410427	PUTM
13:102649061	A	G	A	rs7987595	A:0.4016	0.26	intron_variant	ENSG00000102466	FGF14	0.00167209	PUTM
13:102665794	C	T	T	rs9557787	T:0.4249	0.31	intron_variant	ENSG00000102466	FGF14	0.0319556	PUTM
13:102686991	A	G	G	rs4772437	G:0.4368	0.33	intron_variant	ENSG00000102466	FGF14	0.0126768	PUTM
13:102699061	A	G	G	rs1542409	A:0.4487	0.41	intron_variant	ENSG00000102466	FGF14	0.0426082	PUTM
13:102701119	C	T	T	rs1457315	T:0.4679	0.36	intron_variant	ENSG00000102466	FGF14	0.000181404	PUTM
13:102762742	A	G	A	rs9557806	A:0.3622	0.56	intron_variant	ENSG00000102466	FGF14	0.00271779	PUTM
13:102851965	C	T	T	rs9582561	T:0.1007	0.1	intron_variant	ENSG00000102466	FGF14	0.0221337	PUTM
13:102917266	A	G	A	rs9585881	A:0.1021	0.1	intron_variant	ENSG00000102466	FGF14	0.000833406	PUTM
13:102923726	C	T	C	rs1537934	T:0.3979	0.59	intron_variant	ENSG00000102466	FGF14	0.00966642	PUTM
13:102997700	A	G	A	rs950876	A:0.1506	0.19	intron_variant	ENSG00000102466,ENSG00000243319	FGF14,FGF14-IT1	0.00203166	PUTM
13:103021415	C	T	T	rs6491681	T:0.3965	0.25	intron_variant	ENSG00000102466,ENSG00000234445	FGF14,FGF14-AS1	0.000965532	PUTM
13:103031303	C	T	T	rs1932776	T:0.3223	0.25	intron_variant	ENSG00000102466	FGF14	0.00895646	PUTM
13:103047942	A	G	G	rs3087647	G:0.3434	0.25	intron_variant	ENSG00000102466	FGF14	0.0123161	PUTM
13:103047955	A	C	C	rs3168724	C:0.3393	0.25	intron_variant	ENSG00000102466	FGF14	0.0127759	PUTM
13:103049968	A	G	G	rs1537923	G:0.3539	0.24	intron_variant	ENSG00000102466	FGF14	0.0349757	PUTM
13:103504517	C	T	C	rs1047768	C:0.4881	0.58	synonymous_variant	ENSG00000134899,ENSG00000270181	ERCC5	0.0120453	PUTM
13:108361903	C	T	C	rs9520558	T:0.0778	0.93	intron_variant	ENSG00000204442	FAM155A	0.00295125	PUTM
13:108861913	A	G	G	rs1805386	G:0.0934	0.15	synonymous_variant	ENSG00000174405	LIG4	0.0258967	PUTM
13:110407906	C	T	C	rs2289046	C:0.3059	0.3	3_prime_UTR_variant	ENSG00000185950	IRS2	0.0355114	PUTM
13:110435914	A	G	A	rs12853546	A:0.2161	0.25	synonymous_variant	-,ENSG00000185950	IRS2	3.29699e-09	PUTM
13:111291247	A	G	A	rs330566	A:0.3521	0.27	3_prime_UTR_variant	ENSG00000213995	CARKD	0.0014538	PUTM
13:111321757	C	T	T	rs4771705	C:0.4611	0.63	intron_variant	ENSG00000134905	CARS2	0.0342643	PUTM
13:111340101	A	T	A	rs72661692	A:0.0806	0.08	missense_variant	ENSG00000134905	CARS2	7.11398e-05	PUTM
13:111555592	A	G	A	rs9521987	A:0.2111	0.36	intron_variant	ENSG00000088448	ANKRD10	0.0468973	PUTM
13:111944866	A	G	G	rs4145274	A:0.2266	0.72	3_prime_UTR_variant	ENSG00000102606	ARHGEF7	2.50115e-07	PUTM
13:111955907	C	T	C	rs6492352	T:0.2550	0.76	3_prime_UTR_variant	ENSG00000102606	ARHGEF7	0.00886299	PUTM
13:113537267	C	T	C	rs7985702	T:0.0357	0.98	3_prime_UTR_variant	ENSG00000068650	ATP11A	0.00784657	PUTM
13:113539523	A	G	A	rs1063098	A:0.4739	0.53	3_prime_UTR_variant	ENSG00000068650	ATP11A	3.81064e-20	PUTM
13:113539894	C	T	T	rs1046793	T:0.4712	0.53	3_prime_UTR_variant	ENSG00000068650,ENSG00000234603	ATP11A	0.00769588	PUTM
13:113540004	C	T	C	rs1046790	T:0.2550	0.76	3_prime_UTR_variant	-,ENSG00000068650	ATP11A	0.0066347	PUTM
13:113728781	A	G	A	rs3814264	A:0.2605	0.23	synonymous_variant	ENSG00000126217	MCF2L	0.00159807	PUTM
13:113733009	C	T	T	rs35155188	T:0.0636	0.1	synonymous_variant	ENSG00000126217	MCF2L	0.000742321	PUTM
13:113738175	A	G	A	rs491455	G:0.4048	0.68	intron_variant	-,ENSG00000126217	MCF2L	0.0351713	PUTM
13:114112287	A	C	A	rs3814254	A:0.2729	0.15	3_prime_UTR_variant	ENSG00000150401	DCUN1D2	0.0178593	PUTM
13:114149891	C	T	C	rs2261241	C:0.1973	0.12	5_prime_UTR_variant	-,ENSG00000150403	TMCO3	2.44721e-08	PUTM
13:114553134	C	T	T	rs7994900	T:0.2802	0.28	intron_variant	ENSG00000183087	GAS6	0.0250778	PUTM
13:114748139	A	G	G	rs11552972	G:0.2999	0.37	3_prime_UTR_variant	ENSG00000185989	RASA3	0.0123865	PUTM
13:114782779	A	G	A	rs61749934	A:0.0701	0.15	synonymous_variant	-,ENSG00000185989	RASA3	0.000206974	PUTM
13:114889967	A	G	G	rs2183244	A:0.2092	0.77	intron_variant	ENSG00000185989	RASA3	0.0405217	PUTM
13:115002305	A	G	A	rs8002514	A:0.3173	0.25	synonymous_variant	ENSG00000130177	CDC16	4.78645e-08	PUTM
13:115062506	C	T	C	rs9525317	C:0.1030	0.08	intron_variant	ENSG00000169062	UPF3A	0.0271455	PUTM
13:115064423	A	G	A	rs3752107	A:0.0504	0.08	missense_variant	-,ENSG00000169062	UPF3A	0.00450098	PUTM
13:115091399	C	T	C	rs9525332	C:0.1168	0.08	synonymous_variant	ENSG00000198824	CHAMP1	0.0125474	PUTM
1:31206637	C	T	T	rs3795438	T:0.1319	0.26	3_prime_UTR_variant	-,ENSG00000162511	LAPTM5	0.0250034	PUTM
1:31345747	C	T	T	rs3820088	T:0.1703	0.15	3_prime_UTR_variant	ENSG00000162512	SDC3	0.0254143	PUTM
1:31653988	A	G	G	rs4949356	G:0.4757	0.71	3_prime_UTR_variant	ENSG00000084628	NKAIN1	0.00199192	PUTM
1:31778648	A	G	G	rs10798842	G:0.3549	0.59	intron_variant	ENSG00000121766	ZCCHC17	0.0427949	PUTM
1:31837089	C	T	C	rs12139997	C:0.1049	0.16	3_prime_UTR_variant	ENSG00000121766	ZCCHC17	0.00940748	PUTM
1:31837632	C	T	T	rs17495262	T:0.0925	0.15	3_prime_UTR_variant	-,ENSG00000121766	ZCCHC17	0.00288707	PUTM
1:31837683	A	C	A	rs41263944	A:0.0925	0.15	3_prime_UTR_variant	-,ENSG00000121766	ZCCHC17	0.000294394	PUTM
1:31842320	C	T	C	rs2228194	C:0.0192	0.05	missense_variant	ENSG00000121769	FABP3	0.0339641	PUTM
13:19412134	A	G	A	rs61327291	A:0.1012	0.16	non_coding_transcript_exon_variant	ENSG00000206192,ENSG00000242756	ANKRD20A9P,RHOT1P3	0.0391366	PUTM
13:19782646	A	G	A	rs9512066	G:0.2692	0.77	non_coding_transcript_exon_variant	ENSG00000227879	PSPC1P1	0.000207858	PUTM
13:20249421	C	T	T	rs2290812	T:0.1058	0.11	intron_variant	ENSG00000121390,ENSG00000226352	PSPC1	0.0438987	PUTM
13:20397908	A	C	C	rs9552009	C:0.0943	0.11	3_prime_UTR_variant	ENSG00000132950	ZMYM5	0.0477449	PUTM
13:20978006	A	G	G	rs7165	A:0.3155	0.72	3_prime_UTR_variant	ENSG00000165475	CRYL1	0.0321374	PUTM
13:21085751	A	T	T	rs9315651	A:0.3649	0.8	intron_variant	ENSG00000165475	CRYL1	0.0354264	PUTM
13:21205192	A	G	A	rs9509307	G:0.2477	0.73	missense_variant	ENSG00000032742	IFT88	0.0384819	PUTM
13:21277574	A	G	A	rs12867345	A:0.2926	0.49	5_prime_UTR_variant	-,ENSG00000172458	IL17D	0.0381219	PUTM
13:21720956	C	T	T	rs4620	T:0.4817	0.46	synonymous_variant	ENSG00000150459	SAP18	0.0200214	PUTM
13:21722557	A	G	G	rs3088071	G:0.4812	0.46	3_prime_UTR_variant	ENSG00000150459	SAP18	0.00419954	PUTM
13:21913015	A	G	A	rs12853474	A:0.4327	0.52	intron_variant	-,ENSG00000224429	LINC00422	0.0405217	PUTM
13:22275946	A	T	T	rs546782	T:0.1612	0.12	3_prime_UTR_variant	-,ENSG00000102678	FGF9	0.0284607	PUTM
13:23908034	A	G	G	rs2737700	G:0.3498	0.44	synonymous_variant	ENSG00000151835	SACS	0.00702705	PUTM
13:23946962	C	T	T	rs878480	T:0.2917	0.17	intron_variant	-,ENSG00000151835	SACS	0.0223319	PUTM
13:23957488	C	T	T	rs2182497	T:0.0907	0.12	intron_variant	ENSG00000151835	SACS	0.0351713	PUTM
13:23985391	C	T	C	rs17078720	C:0.3109	0.34	5_prime_UTR_variant	-,ENSG00000151835	SACS	8.88901e-11	PUTM
13:24798120	C	T	C	rs1220547	T:0.4986	0.47	synonymous_variant	-,ENSG00000182957	SPATA13	0.000394046	PUTM
13:24815661	A	G	A	rs7984381	A:0.2024	0.24	intron_variant	ENSG00000182957	SPATA13	0.0342643	PUTM
13:25009297	G	T	T	rs1050112	T:0.3855	0.41	missense_variant	ENSG00000102699,ENSG00000243008	PARP4	0.00821629	PUTM
13:25020863	A	G	A	rs9318554	G:0.1094	0.95	missense_variant	ENSG00000102699,ENSG00000243008	PARP4	1.37405e-06	PUTM
13:25021200	A	C	C	rs9318558	A:0.0659	0.95	missense_variant	ENSG00000102699,ENSG00000243008	PARP4	0.00351989	PUTM
13:25021211	C	T	T	rs7333856	C:0.2775	0.8	synonymous_variant	ENSG00000102699,ENSG00000243008	PARP4	7.72608e-06	PUTM
13:25027744	A	G	G	rs4770684	A:0.0591	0.97	missense_variant	ENSG00000102699,ENSG00000243008	PARP4	1.91766e-05	PUTM
13:25029295	C	T	T	rs7140044	T:0.2317	0.18	missense_variant	ENSG00000102699,ENSG00000243008	PARP4	0.0284607	PUTM
13:25525544	C	T	C	rs41288282	C:0.2001	0.22	non_coding_transcript_exon_variant	ENSG00000253771	TPTE2P1	0.0178593	PUTM
13:25887811	C	T	C	rs12871608	C:0.0215	0.05	missense_variant	ENSG00000139496	NUPL1	3.3829e-10	PUTM
13:26594700	G	T	G	rs1048789	T:0.4977	0.61	3_prime_UTR_variant	-,ENSG00000132932	ATP8A2	0.00661578	PUTM
13:26787085	A	G	G	rs1830	G:0.3723	0.53	3_prime_UTR_variant	ENSG00000127870	RNF6	1.39806e-11	PUTM
13:27250823	C	T	C	rs3764108	C:0.2958	0.32	synonymous_variant	ENSG00000132970	WASF3	2.54211e-05	PUTM
13:27260589	A	G	G	rs1927516	G:0.2427	0.31	3_prime_UTR_variant	ENSG00000132970	WASF3	0.00588106	PUTM
13:27260831	C	T	T	rs17548396	T:0.1296	0.22	3_prime_UTR_variant	ENSG00000132970	WASF3	2.97635e-05	PUTM
13:27260914	A	G	A	rs2025413	A:0.3448	0.26	3_prime_UTR_variant	ENSG00000132970	WASF3	1.55858e-11	PUTM
13:27261557	A	G	A	rs9512331	A:0.1277	0.22	3_prime_UTR_variant	ENSG00000132970	WASF3	4.63793e-43	PUTM
13:27330802	C	T	T	rs9507782	T:0.4048	0.47	3_prime_UTR_variant	ENSG00000132975	GPR12	8.1409e-41	PUTM
13:28239838	C	T	C	rs41291678	C:0.0252	0.06	synonymous_variant	-,ENSG00000186184	POLR1D	1.04367e-28	PUTM
13:28241123	A	G	G	rs9512781	G:0.0646	0.13	3_prime_UTR_variant	-,ENSG00000186184	POLR1D	1.18197e-05	PUTM
13:28883061	A	G	A	rs7993418	G:0.2596	0.8	synonymous_variant	ENSG00000102755	FLT1	7.11398e-05	PUTM
13:29274632	C	T	C	rs1771161	T:0.0247	0.99	3_prime_UTR_variant	-,ENSG00000139508	SLC46A3	2.30053e-06	PUTM
13:29274633	C	T	C	rs4769636	C:0.4927	0.47	3_prime_UTR_variant	-,ENSG00000139508	SLC46A3	0.0203217	PUTM
13:29735880	A	G	A	rs7997763	G:0.3086	0.72	intron_variant	ENSG00000132938	MTUS2	0.0066347	PUTM
13:29869240	A	G	A	rs7334097	G:0.4542	0.72	intron_variant	ENSG00000132938	MTUS2	0.0232722	PUTM
13:30024572	A	G	A	rs9508459	A:0.3004	0.42	intron_variant	ENSG00000132938	MTUS2	0.0427375	PUTM
13:30026935	G	T	T	rs9551683	T:0.4570	0.41	intron_variant	ENSG00000132938	MTUS2	0.012425	PUTM
13:30079484	C	T	T	rs3011621	C:0.0375	0.99	downstream_gene_variant			0.00706134	PUTM
13:30084173	A	G	A	rs2482087	G:0.0343	0.99	3_prime_UTR_variant	ENSG00000139514	SLC7A1	0.0440346	PUTM
13:30088607	A	G	A	rs41318021,CR071290	A:0.0385	0.09	3_prime_UTR_variant	ENSG00000139514	SLC7A1	0.00511972	PUTM
13:30340585	C	T	C	rs1058650	C:0.2995	0.27	3_prime_UTR_variant	ENSG00000122042	UBL3	0.0211377	PUTM
13:30780287	C	T	T	rs10161646	C:0.3741	0.7	3_prime_UTR_variant	ENSG00000102781	KATNAL1	2.65723e-17	PUTM
13:30780397	A	G	A	rs57329263	A:0.1264	0.17	3_prime_UTR_variant	ENSG00000102781	KATNAL1	8.84325e-23	PUTM
13:30780458	A	C	C	rs10161651	C:0.3851	0.47	3_prime_UTR_variant	ENSG00000102781	KATNAL1	0.0185597	PUTM
13:31231806	C	T	C	rs7984952	C:0.4377	0.39	missense_variant	ENSG00000132952	USPL1	0.000797074	PUTM
13:31531009	A	G	A	rs12857479	A:0.2614	0.37	splice_acceptor_variant	ENSG00000175664	TEX26	0.0286029	PUTM
13:31725260	A	G	G	rs11556147	G:0.2711	0.47	synonymous_variant	ENSG00000120694	HSPH1	0.0172999	PUTM
13:31729729	A	G	G	rs1047086	G:0.2711	0.47	synonymous_variant	ENSG00000120694	HSPH1	0.0469591	PUTM
13:31906291	C	T	C	rs4057	T:0.3723	0.75	3_prime_UTR_variant	ENSG00000187676	B3GALTL	0.0286952	PUTM
13:32426730	C	T	C	rs3848079	C:0.1831	0.18	intron_variant	ENSG00000229715	EEF1DP3	0.0287849	PUTM
13:33070506	A	G	A	rs2010997	A:0.3489	0.46	intron_variant	ENSG00000244754	N4BP2L2	0.00231494	PUTM
13:33628193	C	G	C	rs9527025,CM022034	C:0.1314	0.2	missense_variant	ENSG00000133116	KL	2.01546e-17	PUTM
13:33628239	A	G	A	rs9527026	A:0.1314	0.2	synonymous_variant	ENSG00000133116	KL	3.44125e-14	PUTM
13:33634983	C	T	T	rs564481	T:0.2596	0.37	synonymous_variant	ENSG00000133116	KL	4.54333e-15	PUTM
1:33402542	C	G	C	rs35756506	C:0.0545	0.08	synonymous_variant	ENSG00000116514	RNF19B	0.000206974	PUTM
1:3352228	C	G	C	rs12735779	C:0.1250	0.19	3_prime_UTR_variant	ENSG00000142611	PRDM16	0.000195948	PUTM
1:3352347	C	T	C	rs1537405	T:0.1039	0.94	3_prime_UTR_variant	ENSG00000142611	PRDM16	0.00221396	PUTM
13:36104431	C	T	C	rs9565359	C:0.1607	0.14	intron_variant	ENSG00000172915	NBEA	0.00453236	PUTM
13:36345816	C	T	T	rs1045696	T:0.1754	0.14	3_prime_UTR_variant	-,ENSG00000133083	DCLK1	0.00186849	PUTM
13:36401838	A	G	G	rs35734430	G:0.0247	0.05	synonymous_variant	ENSG00000133083	DCLK1	1.00367e-43	PUTM
13:36402426	A	G	G	rs2296645,COSM147665	G:0.3599	0.52	synonymous_variant	ENSG00000133083	DCLK1	4.64194e-36	PUTM
13:36886469	C	T	C	rs2274293	C:0.3031	0.25	synonymous_variant	ENSG00000133104	SPG20	1.32267e-56	PUTM
1:33765272	A	G	G	rs1132790	G:0.4579	0.4	3_prime_UTR_variant	ENSG00000160094,ENSG00000256142	ZNF362	0.0138694	PUTM
1:33789382	C	T	T	rs7264	T:0.3704	0.29	3_prime_UTR_variant	ENSG00000134686,ENSG00000225313	PHC2	0.00853208	PUTM
13:39598616	A	G	A	rs61945763	A:0.0664	0.1	synonymous_variant	ENSG00000120685	PROSER1	7.21221e-05	PUTM
13:39603498	A	G	A	rs61737582	A:0.0820	0.06	synonymous_variant	ENSG00000120685	PROSER1	0.000394046	PUTM
13:41950562	A	G	G	rs9315836	A:0.0481	0.91	3_prime_UTR_variant	ENSG00000172766	NAA16	0.0261633	PUTM
1:34221810	A	G	A	rs490109	A:0.2376	0.19	intron_variant	ENSG00000121904	CSMD2	0.00283895	PUTM
13:42465713	C	T	T	rs9562362	T:0.2234	0.33	missense_variant	ENSG00000102763	VWA8	0.00679178	PUTM
13:42772717	G	T	T	rs9533031	T:0.4588	0.57	synonymous_variant	ENSG00000102780	DGKH	0.00544032	PUTM
13:42803341	C	T	C	rs545602	T:0.1630	0.79	3_prime_UTR_variant	ENSG00000102780	DGKH	0.0107862	PUTM
13:42805588	A	C	A	rs238349	C:0.4496	0.51	intron_variant	ENSG00000102780	DGKH	0.0168885	PUTM
1:34285342	A	G	A	rs17342512	G:0.4176	0.52	synonymous_variant	ENSG00000121904	CSMD2	0.00519171	PUTM
13:42872779	C	T	T	rs2273951	T:0.1076	0.12	synonymous_variant	-,ENSG00000023516	AKAP11	0.002039	PUTM
13:42894368	A	G	G	rs4942107	G:0.4460	0.36	3_prime_UTR_variant	ENSG00000023516	AKAP11	1.07956e-17	PUTM
13:42894395	A	G	A	rs1562707	G:0.3022	0.61	3_prime_UTR_variant	ENSG00000023516	AKAP11	1.81779e-09	PUTM
13:43364095	A	G	G	rs7329140	A:0.2120	0.8	3_prime_UTR_variant	ENSG00000179813	FAM216B	0.0254143	PUTM
13:43639845	A	C	C	rs3783044	C:0.2285	0.21	synonymous_variant	ENSG00000120675	DNAJC15	0.00171598	PUTM
13:43681427	A	G	A	rs1047775,rs67714115	A:0.4400	0.45	3_prime_UTR_variant	ENSG00000120675	DNAJC15	3.54747e-07	PUTM
13:43682841	A	G	G	rs9533394	G:0.1566	0.31	3_prime_UTR_variant	ENSG00000120675	DNAJC15	0.00544038	PUTM
13:43787647	C	T	T	rs1037022	T:0.4995	0.63	downstream_gene_variant			0.0161224	PUTM
13:43788031	C	T	T	rs1044753	T:0.4844	0.63	3_prime_UTR_variant	ENSG00000120658	ENOX1	0.00275171	PUTM
13:44465879	C	T	C	rs7992315	C:0.0682	0.09	3_prime_UTR_variant	ENSG00000179630	LACC1	5.72074e-05	PUTM
13:44971717	C	T	C	rs7334445	T:0.0476	0.99	3_prime_UTR_variant	-,ENSG00000151778	SERP2	3.51017e-60	PUTM
13:45010867	C	T	T	rs11552414	T:0.1007	0.11	5_prime_UTR_variant	-,ENSG00000102804	TSC22D1	0.029373	PUTM
13:45148257	A	G	A	rs9525983	A:0.0527	0.12	missense_variant	-,ENSG00000102804	TSC22D1	0.00939184	PUTM
13:46541673	A	T	A	rs9534264	T:0.2065	0.7	missense_variant	ENSG00000123200	ZC3H13	0.0297169	PUTM
13:47354101	C	T	T	rs9778	T:0.1740	0.06	missense_variant	ENSG00000139684	ESD	0.00246858	PUTM
13:47469940	A	G	A	rs6313,CM960851	A:0.4299	0.44	synonymous_variant	ENSG00000102468	HTR2A	0.00190642	PUTM
1:34806304	C	T	T	rs4652836	T:0.3205	0.27	intergenic_variant	-		0.0260224	PUTM
13:48517289	A	G	G	rs4941618	A:0.0426	0.94	3_prime_UTR_variant	ENSG00000136143	SUCLA2	1.09718e-06	PUTM
13:48547467	A	T	T	rs7320366	A:0.2816	0.8	missense_variant	ENSG00000136143	SUCLA2	0.00112807	PUTM
13:48639793	A	G	A	rs7329266	G:0.0462	0.94	intron_variant	ENSG00000136146	MED4	0.0342643	PUTM
13:48645440	A	G	A	rs9534947	A:0.4107	0.53	intron_variant	ENSG00000136146	MED4	0.0214935	PUTM
1:34867368	A	G	G	rs996936	G:0.2321	0.31	intergenic_variant	-		0.010376	PUTM
1:34902910	A	C	A	rs4653032	A:0.2289	0.23	intergenic_variant	-		0.0310567	PUTM
13:49883444	C	T	T	rs9535197	C:0.4625	0.68	3_prime_UTR_variant	ENSG00000102547	CAB39L	4.78645e-08	PUTM
13:49951193	C	T	C	rs8002858	C:0.4652	0.51	synonymous_variant	ENSG00000102547	CAB39L	3.88248e-17	PUTM
13:49983809	G	T	T	rs12429253	T:0.2303	0.26	intron_variant	ENSG00000102547	CAB39L	0.0178157	PUTM
13:50102810	A	G	A	rs1046295,CR055631	A:0.4771	0.53	3_prime_UTR_variant	ENSG00000136147	PHF11	0.0464657	PUTM
13:50106584	A	G	A	rs3186024	A:0.4762	0.53	3_prime_UTR_variant	ENSG00000136144	RCBTB1	0.00582344	PUTM
13:50106955	A	G	G	rs7995684	G:0.4762	0.53	3_prime_UTR_variant	ENSG00000136144	RCBTB1	0.0298598	PUTM
13:50107289	C	T	C	rs1046028	C:0.4762	0.53	3_prime_UTR_variant	ENSG00000136144	RCBTB1	0.0212013	PUTM
13:50107323	C	T	T	rs1046027	T:0.4762	0.53	3_prime_UTR_variant	ENSG00000136144	RCBTB1	0.0363151	PUTM
13:50107904	A	G	A	rs3186013	A:0.4762	0.53	3_prime_UTR_variant	ENSG00000136144	RCBTB1	0.00430124	PUTM
13:50134150	A	G	G	rs17073150	G:0.2601	0.16	synonymous_variant	ENSG00000136144	RCBTB1	0.026989	PUTM
13:50274673	A	G	A	rs748678	A:0.1621	0.27	3_prime_UTR_variant	ENSG00000102753	KPNA3	0.0432521	PUTM
13:50587718	A	G	G	rs2760921	A:0.0536	0.99	3_prime_UTR_variant	ENSG00000204977	TRIM13	0.0287849	PUTM
1:35118140	A	C	A	rs6425908	A:0.2147	0.3	intergenic_variant	-		0.00269915	PUTM
1:35122523	C	T	T	rs10915010	T:0.3118	0.31	regulatory_region_variant	-		0.0440705	PUTM
1:35128637	A	C	A	rs927656	A:0.2798	0.31	intergenic_variant	-		0.0187945	PUTM
13:52334619	C	T	T	rs12856726	T:0.2953	0.43	3_prime_UTR_variant	ENSG00000139668	WDFY2	0.0206159	PUTM
13:52389743	A	G	A	rs9316557	A:0.2395	0.17	downstream_gene_variant			0.0275677	PUTM
13:52989863	C	T	T	rs1056335	C:0.4093	0.63	3_prime_UTR_variant	ENSG00000136100	VPS36	4.44546e-10	PUTM
1:35316175	A	C	A	rs1054949	A:0.2555	0.27	intron_variant	ENSG00000163866	SMIM12	0.0223764	PUTM
1:35320690	G	T	G	rs8621	G:0.0806	0.05	3_prime_UTR_variant	ENSG00000163866	SMIM12	4.4289e-10	PUTM
1:3545612	A	G	G	rs1128474	G:0.2106	0.25	3_prime_UTR_variant	ENSG00000158109	TPRG1L	0.000367182	PUTM
1:36555758	C	T	T	rs3767703	T:0.1021	0.08	intron_variant	ENSG00000116863	ADPRHL2	0.0427375	PUTM
13:67434016	C	T	T	rs9599161	C:0.4840	0.61	intron_variant	ENSG00000184226,ENSG00000228842	PCDH9,PCDH9-AS2	0.00714499	PUTM
1:36752152	C	T	T	COSM146465,rs2242428	T:0.2299	0.43	synonymous_variant	ENSG00000054118	THRAP3	0.0323169	PUTM
1:36752433	C	T	T	rs6425977	C:0.1818	0.89	missense_variant	ENSG00000054118	THRAP3	0.00883258	PUTM
13:67730601	C	T	T	rs4884717	C:0.4551	0.59	intron_variant	ENSG00000184226	PCDH9	0.00222585	PUTM
13:67755745	G	T	T	rs2985923	G:0.3947	0.66	intron_variant	ENSG00000184226	PCDH9	0.0264512	PUTM
13:67804232	A	C	C	rs3812860	C:0.4496	0.53	5_prime_UTR_variant	-,ENSG00000184226	PCDH9	0.0115754	PUTM
1:3696890	A	C	C	rs8379	C:0.4469	0.47	3_prime_UTR_variant	ENSG00000130764	LRRC47	0.0496973	PUTM
1:3731959	C	T	T	rs12729542	T:0.0380	0.08	3_prime_UTR_variant	ENSG00000116198	CEP104	0.0023296	PUTM
1:3731965	A	G	A	rs12728401	A:0.0989	0.14	3_prime_UTR_variant	ENSG00000116198	CEP104	0.0047982	PUTM
13:74269426	C	G	C	rs2281984	G:0.2193	0.91	3_prime_UTR_variant	ENSG00000118922	KLF12	5.69788e-12	PUTM
13:74730244	C	T	T	rs7337014	T:0.1584	0.15	intergenic_variant	-		0.0250778	PUTM
13:77455891	G	T	G	rs1053433	T:0.4808	0.54	3_prime_UTR_variant	ENSG00000178695	KCTD12	0.00245971	PUTM
13:77632470	C	T	T	rs2285386	T:0.1021	0.09	synonymous_variant	ENSG00000005810	MYCBP2	5.87343e-21	PUTM
13:77663138	C	T	T	rs34700794	T:0.0504	0.05	synonymous_variant	ENSG00000005810,ENSG00000236051	MYCBP2,MYCBP2-AS1	0.024987	PUTM
13:78475313	C	T	C	rs5351	T:0.4510	0.65	synonymous_variant	ENSG00000136160	EDNRB	7.2567e-52	PUTM
1:37958339	C	T	C	rs114745536	C:0.0256	0.06	3_prime_UTR_variant	ENSG00000163875	MEAF6	0.0137873	PUTM
13:80095030	C	T	T	rs11549502	T:0.0682	0.13	missense_variant	ENSG00000102471	NDFIP2	0.000394046	PUTM
1:3807388	A	G	A	rs4131373	A:0.1323	0.17	synonymous_variant	ENSG00000198912	C1orf174	3.07968e-05	PUTM
1:38268397	C	T	C	rs3845498	C:0.4881	0.6	upstream_gene_variant			0.0485883	PUTM
1:38275802	C	T	C	rs473279	T:0.3013	0.72	3_prime_UTR_variant	ENSG00000188786	MTF1	0.0325591	PUTM
1:38329999	C	G	G	rs41311191	G:0.0737	0.15	missense_variant	ENSG00000204084	INPP5B	0.0302362	PUTM
1:38423853	C	G	C	rs9293	G:0.0710	0.86	3_prime_UTR_variant	ENSG00000183431	SF3A3	0.00706765	PUTM
13:88326177	A	C	C	rs9582391	C:0.4240	0.22	intron_variant	ENSG00000165300	SLITRK5	0.000245495	PUTM
13:93230375	C	T	T	rs7319083	T:0.4835	0.46	intron_variant	ENSG00000179399	GPC5	0.0187945	PUTM
1:39351659	A	G	A	rs9439088	G:0.0975	0.97	3_prime_UTR_variant	ENSG00000158315,ENSG00000228436	RHBDL2	0.0427949	PUTM
13:95367349	A	C	C	rs7982376	A:0.4313	0.56	upstream_gene_variant			0.0427375	PUTM
13:96444211	C	T	C	rs2305090,rs63053660	T:0.4712	0.47	3_prime_UTR_variant	ENSG00000102580	DNAJC3	3.88191e-05	PUTM
13:96905617	A	G	A	rs1927801	A:0.4327	0.52	intron_variant	ENSG00000185352	HS6ST3	0.00262258	PUTM
13:97489905	C	T	T	rs2282135	T:0.2701	0.27	downstream_gene_variant			0.0382012	PUTM
13:97941497	G	T	G	rs7999382	T:0.3910	0.66	intron_variant	ENSG00000139793	MBNL2	0.0432521	PUTM
13:97991808	C	T	C	rs9556706	T:0.3988	0.46	intron_variant	-,ENSG00000139793	MBNL2	0.046207	PUTM
13:99053268	C	T	T	rs2291179	T:0.3297	0.19	non_coding_transcript_exon_variant	ENSG00000152767	FARP1	0.042708	PUTM
13:99059183	A	C	A	rs9517282	A:0.4190	0.55	non_coding_transcript_exon_variant	ENSG00000152767	FARP1	0.038105	PUTM
[truncated: 15,530 more rows]

## Sheet: Legend
Column heading	Description
hetSNP	Heterozygous SNP - significant ASE(FDR <5%) in at least 1 sample
Allele1	Allele 1 for the hetSNP
Allele2	Allele 2 for the hetSNP
ens.alt	Ensembl alternate allele
existing_variation	Identifier for the hetSNP obtained using the variant efffect predictor tool (VEP)
eur_maf	Frequency of existing variant in 1000 Genomes combined European population (VEP)
most.severe.consequence	Most severe of all observed consequence types reported for the hetSNP (VEP)
geneid	Ensembl gene id (VEP)
symbol	Gene name (VEP)
min.FDR	Minimum false discovery rate across the samples
tissue	Brain region analysed
