# Supplementary material for: Regulatory sites for splicing in human basal ganglia are enriched for disease-relevant information
Source: Nat Commun. 2020 Feb 25;11:1041. doi: 10.1038/s41467-020-14483-x (PMC7042265; doi:10.1038/s41467-020-14483-x)
Supplement: Supplementary file 13 — Supplementary Data 10 [file 41467_2020_14483_MOESM13_ESM.xlsx]

## Sheet: LDSC_Supplementary
GWAS	Tissue	eQTL_Class	Prop._SNPs	Prop._h2	Prop._h2_std_error	Enrichment	Enrichment_std_error	Enrichment_p	Coefficient	Coefficient_std_error	Coefficient_z-score	Z_score_P
Parkinson's Disease	Both	ASE	0.00235609	0.129646	0.0365452	55.0261	15.511	0.000224864	3.76825e-08	1.0845e-08	3.47465	0.000255756
Parkinson's Disease	PUTM	ASE	0.00135846	0.067682	0.0279238	49.8226	20.5555	0.0136394	3.19358e-08	1.47036e-08	2.17198	0.0149287
Parkinson's Disease	SNIG	ASE	0.00147606	0.0881958	0.02804	59.751	18.9966	0.00152401	4.04604e-08	1.38928e-08	2.91233	0.00179371
Parkinson's Disease	PUTM	All	0.0277441	0.0552904	0.0199399	1.99287	0.718706	0.156312	1.30092e-10	5.5485e-10	0.234463	0.407313
Parkinson's Disease	PUTM	e.eQTL	0.0209016	0.0550991	0.0203238	2.63611	0.972353	0.0838638	5.25833e-10	7.40792e-10	0.709825	0.238906
Parkinson's Disease	PUTM	g.eQTL	0.00960333	0.0353603	0.0165953	3.68208	1.72807	0.112186	1.32896e-09	1.2802e-09	1.03809	0.149615
Parkinson's Disease	PUTM	i.eQTL	0.00763056	0.0102379	0.0105143	1.3417	1.37792	0.802996	-1.16153e-10	1.04012e-09	-0.111673	0.544459
Parkinson's Disease	SNIG	All	0.0116244	0.0209978	0.0172765	1.80635	1.48623	0.585127	-3.23542e-11	1.12629e-09	-0.0287262	0.511459
Parkinson's Disease	SNIG	e.eQTL	0.00882748	0.0194034	0.0179987	2.19806	2.03894	0.554799	1.95354e-10	1.54638e-09	0.12633	0.449735
Parkinson's Disease	SNIG	g.eQTL	0.00381838	0.0134392	0.0111159	3.51961	2.91116	0.384251	1.25303e-09	2.15125e-09	0.582465	0.280127
Parkinson's Disease	SNIG	i.eQTL	0.00233327	0.0110957	0.0132558	4.75542	5.68119	0.506035	2.33108e-09	4.19563e-09	0.555598	0.289243
Schizophrenia	Both	ASE	0.00235609	0.0612023	0.015041	25.9763	6.38388	0.000158061	1.46949e-06	4.39955e-07	3.34009	0.00041875
Schizophrenia	PUTM	ASE	0.00135846	0.0313833	0.0119887	23.1021	8.82523	0.0132126	1.23035e-06	5.88541e-07	2.09051	0.0182858
Schizophrenia	SNIG	ASE	0.00147606	0.0343048	0.0117766	23.2409	7.97844	0.00663165	1.25929e-06	5.32445e-07	2.3651	0.00901252
Schizophrenia	PUTM	All	0.0277441	0.0447384	0.00722415	1.61254	0.260385	0.0201151	2.94992e-08	1.76373e-08	1.67254	0.047209
Schizophrenia	PUTM	e.eQTL	0.0209016	0.037884	0.00701813	1.81249	0.33577	0.0173573	3.78493e-08	2.25374e-08	1.6794	0.0465368
Schizophrenia	PUTM	g.eQTL	0.00960333	0.009197	0.00431668	0.957689	0.449498	0.924488	-1.3952e-08	2.90662e-08	-0.480007	0.684389
Schizophrenia	PUTM	i.eQTL	0.00763056	0.0121812	0.0043268	1.59638	0.567036	0.294492	3.76006e-08	3.65665e-08	1.02828	0.151909
Schizophrenia	SNIG	All	0.0116244	0.0177724	0.00612154	1.52888	0.526611	0.317201	2.22187e-08	3.43622e-08	0.646603	0.258945
Schizophrenia	SNIG	e.eQTL	0.00882748	0.017684	0.00591651	2.00329	0.670238	0.138776	4.81448e-08	4.35856e-08	1.1046	0.134666
Schizophrenia	SNIG	g.eQTL	0.00381838	0.00581692	0.00356587	1.5234	0.933868	0.575463	2.31965e-08	5.92361e-08	0.391593	0.347679
Schizophrenia	SNIG	i.eQTL	0.00233327	0.00372405	0.00280481	1.59607	1.20209	0.620244	2.83996e-08	7.59224e-08	0.374061	0.354179
