# Supplementary material for: Regulatory sites for splicing in human basal ganglia are enriched for disease-relevant information
Source: Nat Commun. 2020 Feb 25;11:1041. doi: 10.1038/s41467-020-14483-x (PMC7042265; doi:10.1038/s41467-020-14483-x)
Supplement: Supplementary file 14 — Source Data [file 41467_2020_14483_MOESM14_ESM.zip]

Archive with 21 entries (21 files):
- fig_1b_source_data.txt
- fig_2b_source_data.txt
- fig_2c_source_data.txt
- fig_2d_source_data.txt
- fig_3d_source_data.txt
- fig_3c_source_data.txt
- fig_3_source_data.zip
- fig_4b_source_data.txt
- fig_7b_source_data.txt
- fig_7a_source_data.txt
- fig_6c_source_data.txt
- fig_6b_source_data.txt
- fig_5b_source_data.txt
- fig_5a_source_data.txt
- supp_5_source_data.zip
- supp_fig_4_source_data.txt
- supp_fig_3_source_data.txt
- supp_fig_2c_source_data.txt
- supp_fig_2b_source_data.txt
- supp_fig_2a_source_data.txt
- supp_fig_6_source_data.txt
