# Supplementary material for: Regulatory sites for splicing in human basal ganglia are enriched for disease-relevant information
Source: Nat Commun. 2020 Feb 25;11:1041. doi: 10.1038/s41467-020-14483-x (PMC7042265; doi:10.1038/s41467-020-14483-x)
Supplement: Supplementary file 14 — Source Data [file 41467_2020_14483_MOESM14_ESM.zip › fig_1b_source_data.txt]

eQTL_type	eQTL_type_formatted	yield
eeQTL	e-eQTLs	0.02939433
exexeQTL	ex-ex-eQTLs	0.02046059
geeQTL	ge-eQTLs	0.05159013
gieQTL	gi-eQTLs	0.05816011
ieQTL	i-eQTLs	0.05915799
