# Supplementary material for: Regulatory sites for splicing in human basal ganglia are enriched for disease-relevant information
Source: Nat Commun. 2020 Feb 25;11:1041. doi: 10.1038/s41467-020-14483-x (PMC7042265; doi:10.1038/s41467-020-14483-x)
Supplement: Supplementary file 14 — Source Data [file 41467_2020_14483_MOESM14_ESM.zip › fig_2b_source_data.txt]

type distance correlation
Moderate 0 0.76787193904068
Moderate 2.06445798922692 0.471447449952442
Moderate 2.88081359228079 0.601287136283749
Moderate 2.17897694729317 0.576792548809944
Moderate 2.99431715266964 0.418658668463279
Moderate 2.70757017609794 0.260416948374062
Moderate 3.39567578526994 0.211051891121757
Moderate 3.55990662503611 0.28520798753725
Moderate 3.5641924606262 0.434714916841946
Moderate 3.5641924606262 0.434714916841946
Moderate 0 0.876742497016614
Moderate 1.11394335230684 0.861779948031355
Moderate 3.24797326636181 0.249853253683325
Moderate 3.54826654517075 0.340548097784582
Moderate 3.21272015441784 0.417071428272396
Moderate 3.66360670812452 0.35506760024849
Moderate 3.29047981333067 0.92300960437829
Moderate 3.46775605124403 0.52144201016484
Moderate 2.98811284026835 0.246172035790575
Moderate 0 0.813486592080431
Moderate 3.32221929473392 0.218101700732023
Moderate 3.43806745045349 0.699712128670091
Moderate 3.54431614174743 0.589413231366059
Moderate 0 0.85612114101011
Moderate 2.8819549713396 0.854802223075625
Moderate 2.8819549713396 0.854802223075625
Moderate 3.38506977633193 0.594747412382723
Moderate 0 0.601346086585865
Moderate 2.99475694458763 0.225717308760453
Moderate 3.55291145021651 0.432137382090206
Moderate 3.38021124171161 0.440264187920199
Moderate 3.38021124171161 0.440264187920199
Moderate 3.15136985024746 0.667979804691449
Moderate 2.50785587169583 0.215982114115987
Moderate 2.74741180788642 0.515063012752031
Moderate 3.17026171539496 0.416370670276935
Moderate 3.17026171539496 0.416370670276935
Moderate 3.29928933408768 0.666349819318411
Moderate 3.61731493329829 0.483916297723633
Moderate 3.65263306808311 0.722582754606604
Moderate 2.37106786227174 0.46566748139318
Moderate 2.45788189673399 0.737949764619721
Moderate 2.98272338766855 0.664678579475051
Moderate 1.43136376415899 0.284246539230887
Moderate 3.31048089146268 0.351201606184099
Moderate 3.50201721482715 0.304168052866275
Moderate 3.10002573010786 0.202276723944227
Moderate 0 0.905865827668833
Moderate 3.41296427199666 0.40403889635163
Moderate 3.18269990333604 0.790545171275247
Moderate 3.50392680419351 0.693333741382441
Moderate 3.16256440652302 0.25245786453724
Moderate 3.65098709438345 0.318586895535066
Moderate 2.71264970162721 0.374916925281228
Moderate 3.52621000384166 0.310186987331674
Moderate 3.10174707394637 0.497088686822308
Moderate 2.19589965240923 0.412311530805772
Moderate 2.72509452108147 0.438194814827913
Moderate 1.20411998265592 0.451006002751374
Moderate 3.6728364541714 0.385195890242348
Moderate 0 0.880519220202814
Moderate 3.44388854677737 0.337190935471499
Moderate 3.08350261983027 0.341569281353162
Moderate 3.62705846400099 0.335804663432906
Moderate 1.91381385238372 0.569579558995815
Moderate 2.96801571399364 0.487688637506006
Moderate 3.22349594096239 0.305988372249319
Moderate 1.44715803134222 0.629516847555045
Moderate 2.69019608002851 0.677426668928185
Moderate 2.79169064902012 0.448906718883537
Moderate 3.23401081758718 0.627729336083069
Moderate 2.73078227566639 0.43283029728549
Moderate 2.92324401863028 0.646886479459106
Moderate 3.02816441942447 0.21130103961698599
Moderate 3.02816441942447 0.21130103961698599
Moderate 3.6564815157905 0.391148885858375
Moderate 3.28420506770179 0.408117655056384
Moderate 3.32899085544943 0.509985926850832
Moderate 3.20167017964658 0.367603446718571
Moderate 2.81291335664286 0.548658431158169
Moderate 0 0.928477269063264
Moderate 0 0.795948177391828
Moderate 3.09864372581706 0.597875341560774
Moderate 3.59095323518799 0.337434691476532
Moderate 3.52478544932122 0.298696558465765
Moderate 3.11260500153457 0.395081295228077
Moderate 3.43023635341151 0.626642247714749
Moderate 3.67531998333929 0.450483311737229
Moderate 3.23879856271392 0.596628112892869
Moderate 2.61384182187607 0.50076891994717
Moderate 3.14144977340047 0.264645529680337
Moderate 3.65079303965193 0.750024829019641
Moderate 1.88649072517248 0.61770887259657
Moderate 2.99913054128737 0.374539439341238
Moderate 3.08278537031645 0.36702658450178
Moderate 3.50474263627169 0.292243217250318
Moderate 3.06295783408451 0.426916773316411
Moderate 3.59361830812954 0.579380850694677
Moderate 3.40993312333129 0.431444776715296
Moderate 3.40993312333129 0.431444776715296
Moderate 3.20655604409903 0.317270566705947
Moderate 2.68484536164441 0.478735228162383
Moderate 2.9604707775343 0.400458799959955
Moderate 3.42602301568988 0.268425157428161
Moderate 3.47784447633876 0.21345488798595
Moderate 3.64552051490587 0.321569491750336
Moderate 3.64552051490587 0.321569491750336
Moderate 3.64552051490587 0.321569491750336
Moderate 3.64552051490587 0.321569491750336
Moderate 1.77085201164214 0.667233371405126
Moderate 3.20817252666712 0.426514313263778
Moderate 0 0.944897166225642
Moderate 0 0.989260257179564
Moderate 3.31785448933147 0.457906965139235
Moderate 3.62541535215441 0.483606482410097
Moderate 2.80208925788173 0.723732570526405
Moderate 3.31848072517452 0.485833923083833
Moderate 2.88081359228079 0.622867945898407
Moderate 2.88081359228079 0.622867945898407
Moderate 3.16226561429802 0.515229146337029
Moderate 3.24079877111733 0.594516101764562
Moderate 2.44715803134222 0.541582609075629
Moderate 3.46908529912312 0.512970399088159
Moderate 3.1981069988734 0.251992754649877
Moderate 2.9216864754836 0.744041089794966
Moderate 3.61710523050238 0.202376239493435
Moderate 3.44963265047007 0.408094178553731
Moderate 3.14519640611418 0.609105925940986
Moderate 2.32633586092875 0.67915002531147906
Moderate 3.64325522502477 0.537178204183888
Moderate 3.64325522502477 0.537178204183888
Moderate 3.64325522502477 0.537178204183888
Moderate 1.90308998699194 0.401393590146847
Moderate 3.39040515648008 0.211953802775325
Moderate 2.93851972517649 0.577034545590801
Moderate 3.51041094801018 0.427124718388976
Moderate 3.01911629044707 0.640968639899515
Moderate 0 0.94340896372028
Moderate 3.00603795499732 0.504379264155742
Moderate 2.48995847942483 0.741476489789864
Moderate 3.26030994579492 0.275898649925155
Moderate 2.29885307640971 0.498788234582455
Moderate 2.29885307640971 0.498788234582455
Moderate 3.44498111208794 0.392546107691429
Moderate 3.38560627359831 0.281988466176504
Moderate 2.91539983521227 0.848554108490452
Moderate 3.15715443990628 0.500549306744067
Moderate 3.62273196516472 0.531870544857602
Moderate 3.65810683550639 0.529157887811547
Moderate 3.19865708695442 0.579126797182613
Moderate 3.02978947083186 0.673655052041262
Moderate 2.63447727016073 0.414446994551582
Moderate 2.63447727016073 0.414446994551582
Moderate 2.63447727016073 0.414446994551582
Moderate 2.63447727016073 0.414446994551582
Moderate 3.03502928220237 0.340824024742015
Moderate 3.64058080648965 0.714995638769846
Moderate 1.5440680443502799 0.545693000845797
Moderate 1.5440680443502799 0.545693000845797
Moderate 1.5440680443502799 0.545693000845797
Moderate 3.08098704691089 0.387958345429428
Moderate 3.23274206272074 0.786226755423607
Moderate 2.12057393120585 0.758347971250786
Moderate 2.12057393120585 0.758347971250786
Moderate 3.17493159352844 0.231067610604996
Moderate 3.29336255471145 0.429342614116137
Moderate 3.19256745333655 0.711413277432959
Moderate 0 0.997236272955856
Moderate 3.69469292633148 0.669129550922705
Moderate 1.38021124171161 0.203244347923095
Moderate 3.07700432679335 0.866863589127698
Moderate 3.4884096889032 0.463133940028658
Moderate 3.34143452457814 0.558426049267309
Moderate 3.33965015761368 0.64762099746911
Moderate 3.28555730900777 0.520793192320231
Moderate 0 0.856822318634167
Moderate 3.34849957028384 0.45535592037663303
Moderate 3.44059426183983 0.529073853615498
Moderate 2.68394713075151 0.338715117326741
Moderate 2.42651126136458 0.413842292938108
Moderate 3.23879856271392 0.276994925075958
Moderate 3.69818756986612 0.337712679436909
Moderate 3.16967443405881 0.385799341242291
Moderate 2.63144376901317 0.26268396111586
Moderate 3.22659990520736 0.289053361847332
Moderate 2.84260923961056 0.492678188809962
Moderate 3.49817266063654 0.442866938538674
Moderate 3.49817266063654 0.442866938538674
Moderate 3.24129738710999 0.633501060078893
Moderate 3.24204423936955 0.494079370104528
Moderate 3.66894473445773 0.343143328016884
Moderate 3.54357142396237 0.22409353391137601
Moderate 3.15685190107001 0.459870274491812
Moderate 3.15685190107001 0.459870274491812
Moderate 3.15685190107001 0.459870274491812
Moderate 3.3392526340327 0.455727008965857
Moderate 2.94001815500766 0.404712193974207
Moderate 3.49023948524629 0.493970298991351
Moderate 0 0.627698765374815
Moderate 3.29292029960001 0.740227940795573
Moderate 3.54294984881418 0.549288238768746
Moderate 3.40380661054742 0.525630376339728
Moderate 3.617838747717 0.414959795209264
Moderate 3.43007505555194 0.656474068940979
Moderate 1.74036268949424 0.430952857355519
Moderate 3.64787176530623 0.53657534878659
Moderate 2.38738982633873 0.544306718984984
Moderate 0 0.740143283621924
Moderate 3.66171805769466 0.608311392288678
Moderate 3.65089007785631 0.3103243033381
Moderate 3.55424680816611 0.422859994021268
Moderate 3.62273196516472 0.665842526301871
Moderate 3.49094120535679 0.340362528054861
Moderate 3.49094120535679 0.340362528054861
Moderate 3.48515334990365 0.508995617064055
Moderate 3.48515334990365 0.508995617064055
Moderate 3.68601029131529 0.320868768724024
Moderate 2.63848925695464 0.73368840718212
Moderate 3.42553422049826 0.623490935576039
Moderate 3.65446533352015 0.744923004821486
Moderate 2.97772360528885 0.536811130337226
Moderate 3.30449052777349 0.544987211927565
Moderate 3.35121634533934 0.286362834302597
Moderate 3.64453705777841 0.56913431223758
Moderate 3.67486114073781 0.438951561650803
Moderate 3.68529378138678 0.38132558034705
Moderate 3.13225968953104 0.831177274367661
Moderate 3.33725953975028 0.588976886100703
Moderate 3.09864372581706 0.635359722023229
Moderate 0 0.849198992026219
Moderate 0 0.992511597415651
Moderate 0 0.992511597415651
Moderate 0 0.992511597415651
Moderate 0 0.992511597415651
Moderate 0 0.992511597415651
Moderate 2.51054501020661 0.303653519514018
Moderate 3.56383691866455 0.583954110900012
Moderate 3.56937390961505 0.303187701772484
Moderate 2.01283722470517 0.618224659527138
Moderate 2.01283722470517 0.618224659527138
Moderate 2.01283722470517 0.618224659527138
Moderate 2.01283722470517 0.618224659527138
Moderate 2.01283722470517 0.618224659527138
Moderate 2.01283722470517 0.618224659527138
Moderate 3.36754227352058 0.507398347759669
Moderate 2.84509804001426 0.222034523503269
Moderate 2.20951501454263 0.889015163627536
Moderate 2.80345711564841 0.344292004835025
Moderate 3.49234125325497 0.299228178787025
Moderate 1.60205999132796 0.354351730971529
Moderate 0 0.855919330523652
Moderate 3.41747169320329 0.202740419342249
Moderate 2.64246452024212 0.444514671071058
Moderate 2.52504480703685 0.529220123345278
Moderate 0 0.8463506977693
Moderate 3.14426277376199 0.344203382169304
Moderate 2.55990662503611 0.721014413592783
Moderate 3.67108023273885 0.287118142511897
Moderate 3.32878720035453 0.457587944464465
Moderate 2.3747483460101 0.411524478615573
Moderate 0 0.773870320227505
Moderate 3.0618293072947 0.365576892396096
Moderate 3.16879202031418 0.463861157159036
Moderate 3.55388302664387 0.491217919649178
Moderate 2.86272752831797 0.323488568473862
Moderate 3.46893780566546 0.472336926035624
Moderate 3.46893780566546 0.472336926035624
Moderate 2.47129171105894 0.364371634062394
Moderate 2.90308998699194 0.48350765166211
Moderate 3.37857957611577 0.411200375982958
Moderate 3.49623754516674 0.591993705656263
Moderate 3.05307844348342 0.453861727724112
Moderate 3.49150176623733 0.351363668151106
Moderate 3.55894844597804 0.292287912453632
Moderate 0 0.997202083046513
Moderate 0 0.997202083046513
Moderate 3.67651071028255 0.40908271650534
Moderate 2.67577834167409 0.433199814753913
Moderate 3.19033169817029 0.241489805796982
Moderate 3.17260293120986 0.629231482743527
Moderate 3.02242837118549 0.283331609457033
Moderate 2.15836249209525 0.415857681126724
Moderate 2.32221929473392 0.354389513348223
Moderate 3.47625179600703 0.722817776668648
Moderate 3.33465476688324 0.284985096277986
Moderate 3.20897851727625 0.288151911973219
Moderate 3.47538059314336 0.308023205988429
Moderate 3.47538059314336 0.308023205988429
Moderate 3.17172645365323 0.724694073867562
Moderate 3.36940141369662 0.219737081312467
Moderate 2.25285303097989 0.206556304821478
Moderate 3.1274287778516 0.61008119641294
Moderate 3.2626883443017 0.383596294619087
Moderate 3.67504473595589 0.597175989952609
Moderate 3.34498141392726 0.236242156623125
Moderate 2.55870857053317 0.515564749335412
Moderate 0 0.297787154326083
Moderate 0 0.608601399443863
Moderate 0 0.592530424280415
Moderate 3.54270096944811 0.422453587955481
Moderate 3.27806733088866 0.711525116203987
Moderate 2.61172330800734 0.338630561096927
Moderate 3.42667388802137 0.308383766551218
Moderate 3.50609895992844 0.585146246744325
Moderate 3.63968566124268 0.501553280839089
Moderate 3.54863505981475 0.520037213294137
Moderate 2.56584781867352 0.542152210638043
Moderate 3.50133317864557 0.675197687119496
Moderate 3.50133317864557 0.675197687119496
Moderate 2.50105926221775 0.435095815172112
Moderate 2.09691001300806 0.3476957364593
Moderate 2.07188200730613 0.30406768020476
Moderate 3.44059426183983 0.452783714420625
Moderate 3.11193427633268 0.367190358372995
Moderate 3.11193427633268 0.367190358372995
Moderate 3.11193427633268 0.367190358372995
Moderate 3.11193427633268 0.367190358372995
Moderate 3.11193427633268 0.367190358372995
Moderate 3.11193427633268 0.367190358372995
Moderate 2.57170883180869 0.7972072931849
Moderate 3.43568513794163 0.519055595380637
Moderate 3.56631962152481 0.329469846548163
Moderate 2.9304395947667 0.301893058745144
Moderate 3.45392959205773 0.265035166173581
Moderate 3.01535975540921 0.409054119683102
Moderate 2.98989456371877 0.685559833403286
Moderate 1.36172783601759 0.281200843431481
Moderate 3.45331834004704 0.367422911268623
Moderate 3.50392680419351 0.53716146614841
Moderate 3.50392680419351 0.53716146614841
Moderate 3.28262211287806 0.458121697791186
Moderate 3.16196661636407 0.475206158603752
Moderate 2.91434315711944 0.329349900475681
Moderate 3.51627088272934 0.698246111310595
Moderate 3.50379068305718 0.577452319792436
Moderate 3.44591541395112 0.60915117454884
Moderate 2.81624129999178 0.346750441679088
Moderate 2.88252453795488 0.708867616680288
Moderate 2.90902085421116 0.233218302834121
Moderate 3.00302947055362 0.456361846875105
Moderate 2.9903388547876 0.325151360286415
Moderate 2.65030752313194 0.302390704315789
Moderate 3.69381485388942 0.385124190336283
Moderate 0 0.843561898383317
Moderate 0 0.843561898383317
Moderate 2.86923171973098 0.670323512321795
Moderate 3.55376169839 0.64041956579294
Moderate 3.08170727009735 0.436069913128127
Moderate 3.58183592405765 0.533852263854144
Moderate 3.66847910293259 0.288669030137165
Moderate 3.20844135643857 0.324880291188697
Moderate 3.32572085801941 0.662551146461339
Moderate 3.32572085801941 0.662551146461339
Moderate 3.14891099310936 0.46955905158853
Moderate 3.45071087814692 0.406918400803561
Moderate 0 0.904342380965819
Moderate 0 0.858118014730801
Moderate 2.79588001734408 0.378838688312313
Moderate 3.55388302664387 0.526385605036593
Moderate 0 0.925646171966556
Moderate 3.2973227142053 0.340118753336868
Moderate 0 0.969273651401729
Moderate 0 0.969273651401729
Moderate 0 0.969273651401729
Moderate 3.30920417967041 0.246276301499597
Moderate 3.4291060083327 0.414300972095886
Moderate 3.27438879555038 0.415816461969573
Moderate 3.27438879555038 0.415816461969573
Moderate 3.27438879555038 0.415816461969573
Moderate 3.27438879555038 0.415816461969573
Moderate 3.27438879555038 0.415816461969573
Moderate 3.27438879555038 0.415816461969573
Moderate 3.27438879555038 0.415816461969573
Moderate 3.27438879555038 0.415816461969573
Moderate 3.27438879555038 0.415816461969573
Moderate 3.27438879555038 0.415816461969573
Moderate 3.27438879555038 0.415816461969573
Moderate 3.15594301797184 0.677078161804309
Moderate 0.954242509439325 0.495571363794241
Moderate 2.68574173860226 0.546543456460457
Moderate 2.72427586960079 0.72273130019990806
Moderate 3.2464985807958 0.307315336814149
Moderate 3.16820274684263 0.270418996660526
Moderate 0 0.894148762817852
Moderate 3.50582803385484 0.520092331048722
Moderate 3.33203427702752 0.538428483362695
Moderate 3.51361707378787 0.387144314118307
Moderate 3.3151303171836 0.561417616944712
Moderate 3.59139855128125 0.200332079367862
Moderate 3.46908529912312 0.515048514700959
Moderate 3.63728954767817 0.248600532834546
Moderate 3.470116353151 0.639863405530108
Moderate 2.06069784035361 0.757360713005555
Moderate 3.33203427702752 0.449323795772963
Moderate 3.44777800929462 0.523896500579464
Moderate 2.60745502321467 0.523110139938426
Moderate 0 0.963552979592685
Moderate 2.84073323461181 0.404772560406114
Moderate 3.13576851456782 0.374826576889742
Moderate 2.68033551341456 0.594590365384911
Moderate 0 0.961814334263117
Moderate 2.52633927738984 0.679162183615443
Moderate 0 0.91263381712643
Moderate 3.40071063677323 0.731056170220904
Moderate 3.5388249889379 0.451452631141898
Moderate 3.41514035219587 0.262959289761235
Moderate 3.37694175714676 0.515752949144184
Moderate 2.2148438480477 0.289275196587242
Moderate 3.67632773388132 0.416957125983773
Moderate 2.85491302230786 0.529042588915262
Moderate 0 0.839991110376851
Moderate 3.64826240574804 0.476343115563292
Moderate 3.35945602012099 0.614310032899635
Moderate 3.38039216005703 0.297541060948722
Moderate 3.02897770520878 0.347093626608965
Moderate 3.25066391946324 0.30513996320856
Moderate 3.55339751012388 0.41671996680151
Moderate 3.14674801363064 0.29464629083095
Moderate 3.51228406328185 0.471679226809782
Moderate 3.43312951758049 0.355500615154374
Moderate 0 0.950941950600177
Moderate 3.37493155397819 0.708949763560925
Moderate 3.30535136944662 0.766292361272592
Moderate 0 0.947782208253245
Moderate 1.73239375982297 0.401779363297632
Moderate 3.1034616220947 0.463733593978842
Moderate 3.55690526905545 0.584667278140129
Moderate 3.21669359916975 0.494554164635676
Moderate 3.58737417207307 0.49583057192495
Moderate 3.50242711998443 0.456537779661783
Moderate 2.76566855475901 0.756232071119764
Moderate 1.2304489213782701 0.650419705065094
Moderate 1.43136376415899 0.263838775700753
Moderate 2.33445375115093 0.394883787076706
Moderate 2.8481891169914 0.609633822405741
Moderate 2.8481891169914 0.609633822405741
Moderate 2.8481891169914 0.609633822405741
Moderate 2.8481891169914 0.609633822405741
Moderate 3.57217431361306 0.576884548456492
Moderate 0 0.921302240100182
Moderate 2.98317507203781 0.555909910023882
Moderate 2.88024177589548 0.272377316451654
Moderate 3.34222522936079 0.633236637057151
Moderate 2.34635297445064 0.439877627597911
Moderate 3.32076922833869 0.659636691064157
Moderate 3.18098558078673 0.833172697975755
Moderate 2.81624129999178 0.731527819125253
Moderate 2.41497334797082 0.41546527406014
Moderate 0 0.968571644882359
Moderate 3.67596154964217 0.304024134429573
Moderate 0 0.315815650069045
Moderate 2.56110138364906 0.376431158440079
Moderate 3.29534714833362 0.549554338774683
Moderate 3.32735893438633 0.568238249622152
Moderate 3.23401081758718 0.441180566635901
Moderate 2.81424759573192 0.201168494113885
Moderate 2.84385542262316 0.564092512079152
Moderate 2.78461729263288 0.446880108422803
Moderate 3.0265332645233 0.532894029158473
Moderate 3.10243370568134 0.806431322303366
Moderate 2.85125834871908 0.856308646317504
Moderate 3.63103769653674 0.749796344064576
Moderate 3.68779641138129 0.878502513905005
Moderate 3.47055748521727 0.844460297409987
Moderate 3.34791518650169 0.243449623281167
Moderate 3.15411952551585 0.557103919478241
Moderate 3.2291697025391 0.697611255008584
Moderate 0 0.345643542431201
Moderate 3.34084054981233 0.490981376257184
Moderate 3.09725730969342 0.628917865466973
Moderate 3.09725730969342 0.628917865466973
Moderate 3.29292029960001 0.245937077149321
Moderate 3.49066065335614 0.332174304701723
Moderate 3.3911116137028 0.601188044191972
Moderate 2.06069784035361 0.438982051791685
Moderate 3.62654565902713 0.546699958141502
Moderate 3.12678057701201 0.333659179076881
Moderate 3.20493352235414 0.618666604911513
Moderate 3.58103894877217 0.496039085683029
Moderate 3.58297192910481 0.678271532624796
Moderate 3.53339070801755 0.428414897847977
Strong 5.35108284455865 0.522542393696804
Strong 0 0.989074294937629
Strong 4.18850663381811 0.455137076393383
Strong 4.47436197603263 0.147625746413354
Strong 3.87128097285797 0.584208221914037
Strong 0 0.989372127579051
Strong 0 0.7467654059264
Strong 0 0.944054064515558
Strong 3.58251788360406 0.545042609420474
Strong 3.89531202447579 0.238745872127852
Strong 0 0.983273745573661
Strong 0 0.93257752847989706
Strong 0 0.991186977401844
Strong 4.69399939642252 0.562213259144142
Strong 3.85654764485675 0.580252114852079
Strong 3.51785541893003 0.306137050524938
Strong 7.48525679516878 0.242637810664977
Strong 0 0.982052904169337
Strong 4.23552844690755 0.422798146702782
Strong 0 0.953266476137284
Strong 0 0.676631016264246
Strong 2.68663626926229 0.488709988579025
Strong 0 0.962787538691414
Strong 3.78518742002936 0.496079958404017
Strong 0 0.928745575640704
Strong 4.77226301431363 0.256668943640571
Strong 7.19782166891445 0.242242585709095
Strong 0 0.99476974064781
Strong 0 0.637561848330133
Strong 7.21633718381831 0.53331685934105
Strong 6.91253185260112 0.227888952976885
Strong 3.99211148778695 0.281222722621023
Strong 0 0.912539907349183
Strong 0 0.749925351703979
Strong 4.31891855359402 0.223843498303748
Strong 4.51189672368043 0.620410715074296
Strong 0 0.897306943424479
Strong 0 0.976200468213005
Strong 4.43049430544636 0.649174926212275
Strong 5.17134024243889 0.486749962209436
Strong 0 0.850502256609752
Strong 0 0.905825943866975
Strong 2.99782308074573 0.426925903955842
Strong 5.20587261973745 0.432260509311016
Strong 0 0.897432436729159
Strong 4.99912183790393 0.425810664387675
Strong 4.33453416860916 0.475216342748485
Strong 4.33453416860916 0.475216342748485
Strong 0 0.614045172666578
Strong 3.93676499760994 0.660360352009413
Strong 4.24814498728778 0.636315158195314
Strong 0 0.827904828194258
Strong 0 0.827904828194258
Strong 0 0.937331660845129
Strong 3.15685190107001 0.133615215379938
Strong 3.34733001531695 0.582027172271232
Strong 3.9693227061122 0.711390792448788
Strong 2.16435285578444 0.379394922472733
Strong 3.61573968861916 0.33000196477705
Strong 0 0.947496269443471
Strong 0 0.708504226892789
Strong 4.68675242303388 0.419732833836612
Strong 4.86206575293591 0.246359046169673
Strong 4.09815898346053 0.68876950734129
Strong 0 0.872491272158198
Strong 0 0.872491272158198
Strong 0 0.917436698750971
Strong 3.10380372095596 0.343580022863206
Strong 0 0.956226854924967
Strong 3.31993843998031 0.631075172613253
Strong 0 0.860616374595801
Strong 5.26615640618012 0.206659033635626
Strong 1.14612803567824 0.605412187347878
Strong 4.47536605827892 0.506659054656363
Strong 7.63497457998375 0.49823477515135
Strong 2.84323277809801 0.44972149604804
Strong 3.74647850993003 0.381229495995512
Strong 0 0.924857044731069
Strong 3.81769755476302 0.476495228640338
Strong 0 0.901232880921675
Strong 0 0.883067998460434
Strong 5.47724284015343 0.502530167802124
Strong 4.57801998503221 0.653266142600716
Strong 0 0.959853475811547
Strong 3.45514952117983 0.759948179678323
Strong 3.69740372320049 0.675054248390439
Strong 0 0.896742962827197
Strong 0 0.978016445408989
Strong 0 0.934932883466932
Strong 0 0.91296037954045
Strong 0 0.963472389678569
Strong 0 0.854191005443586
Strong 3.33905373570914 0.534050856455089
Strong 2.97818051693741 0.456763037595659
Strong 5.06066762751267 0.117602322587536
Strong 7.7258904966602 0.402697499947411
Strong 0 0.9423253841476
Strong 0 0.777406825207145
Strong 0 0.984277873565515
Strong 0 0.93152080368533
Strong 4.01372177805106 0.510662876774796
Strong 3.51201696949613 0.763225661073914
Strong 3.24278980947868 0.74009036583036
Strong 0 0.814661951021036
Strong 3.34103863167752 0.662143344060175
Strong 4.00315883395086 0.794391825464507
Strong 3.65214960540165 0.428204939849237
Strong 0 0.931751870211733
Strong 5.15950703747732 0.199882701916779
Strong 3.21537315278342 0.598648846472096
Strong 0 0.681321561728286
Strong 0 0.883254480224837
Strong 3.993392137449 0.377623396512579
Strong 3.993392137449 0.377623396512579
Strong 3.73287604136271 0.418782567535419
Strong 7.49559163560622 0.45724992326833
Strong 0 0.955950780229119
Strong 0 0.959486402495685
Strong 4.0310447165837 0.61529878501262
Strong 4.45976931596674 0.759066211199867
Strong 3.27829620809127 0.290693021324209
Strong 0 0.992642052099447
Strong 3.76566855475901 0.615649560940694
Strong 2.97497199429807 0.797188871565305
Strong 0 0.823537247969119
Strong 0 0.988918484347875
Strong 3.75358305889291 0.619419555336921
Strong 0 0.989468921729099
Strong 0 0.939677175021579
Strong 2.95375969173323 0.678364404567502
Strong 4.48877626544444 0.116858958547912
Strong 4.86275135726544 0.519810996395723
Strong 0 0.906482258609746
Strong 0 0.959429661537655
Strong 3.99069396067975 0.923201568685989
Strong 3.74028371968188 0.743923752025961
Strong 3.86480762902615 0.610590754205985
Strong 4.58309670844251 0.644284576002754
Strong 5.07060300560328 0.5006917814868
Strong 0 0.905026929126297
Strong 4.97596458380293 0.686397637090935
Strong 4.4641018776678 0.183286953186607
Strong 3.74233228235715 0.655737005815236
Strong 3.74233228235715 0.655737005815236
Strong 0 0.921207855911355
Strong 0 0.832244166915484
Strong 0 0.923766574662474
Strong 0 0.955483136003367
Strong 3.74327452351193 0.282831773569762
Strong 0 0.972043342506155
Strong 2.96473092105363 0.105500933734281
Strong 0 0.789525431533822
Strong 7.99690310936291 0.0218940019190557
Strong 3.30059548388996 0.365346923396398
Strong 3.30059548388996 0.365346923396398
Strong 3.30059548388996 0.365346923396398
Strong 3.30059548388996 0.365346923396398
Strong 1.36172783601759 0.64988003538877
Strong 4.94453202099198 0.265391267302987
Strong 7.76779381760939 0.173140400349184
Strong 7.66362193501928 0.0788925171251267
Strong 2.78175537465247 0.278704589983698
Strong 0 0.990906692927343
Strong 7.73351169766151 0.519907003941481
Strong 0 0.812640168276399
Strong 0 0.812640168276399
Strong 0 0.812640168276399
Strong 5.12299199789116 0.651445827144132
Strong 0 0.991464500839886
Strong 7.61432373750733 0.152164908197426
Strong 5.15996100754242 0.232902589688916
Strong 0 0.960029599908832
Strong 0 0.951910300821932
Strong 0 0.989101062710346
Strong 4.31925184114025 0.397275845797613
Strong 0 0.751742257353109
Strong 4.92067628199563 0.112140468851487
Strong 4.97596458380293 0.894023060073256
Strong 0 0.996930523304741
Strong 0 0.968452207306805
Strong 0 0.954296656735433
Strong 0 0.981301085692851
Strong 2.55509444857832 0.558888258902941
Strong 0 0.72931038125958
Strong 3.8228216453031 0.772024953606493
Strong 3.74233228235715 0.638694108419216
Strong 0 0.933057186999566
Strong 7.58531538010251 0.0801766132726896
Strong 4.33917308563392 0.319061608149566
Strong 0 0.958491758826369
Strong 0 0.985213769278088
Strong 0 0.893267377822532
Strong 0 0.985388510878796
Strong 0 0.827470432723707
Strong 4.44957095653121 0.213982387098012
Strong 0 0.908841143316851
Strong 5.06028978955153 0.370039870765299
Strong 3.48713837547719 0.645083153785109
Strong 0 0.652675159255762
Strong 0 0.905691624430714
Strong 2.99475694458763 0.86328543845609
Strong 1.80617997398389 0.6497339105213
Strong 0 0.870904220741257
Strong 0 0.870904220741257
Strong 0 0.870904220741257
Strong 0 0.870904220741257
Strong 0 0.870904220741257
Strong 0 0.870904220741257
Strong 0 0.985031335418873
Strong 3.86165387021391 0.87590560196589
Strong 4.58244973581797 0.900119544203084
Strong 0 0.928181669091757
Strong 0 0.946394451720022
Weak 4.74512165536448 0.00256715852035984
Weak 4.6046795567243 0.0433083054400081
Weak 4.96768835045331 0.0056471395905885
Weak 3.80861603542699 0.0489762254360478
Weak 3.60465797204787 0.607110458506535
Weak 3.70035752782266 0.128457165635399
Weak 3.77815125038364 0.0842773861638983
Weak 3.77815125038364 0.0842773861638983
Weak 3.83796701836865 0.190672106202503
Weak 3.83796701836865 0.190672106202503
Weak 4.75564621945668 0.00456458501915365
Weak 4.73543121688747 0.00806110205080757
Weak 3.75845768861047 0.079144622474639
Weak 4.42466933556588 0.0956511749623292
Weak 3.7748817658188 0.00400452471516296
Weak 4.31921019418185 0.733499662674818
Weak 4.27630092457077 0.623580606608812
Weak 4.27630092457077 0.623580606608812
Weak 4.63548374681491 0.413204320590049
Weak 3.77619251474707 0.156299353376864
Weak 4.09788174471387 0.0408992548776871
Weak 3.7057782128286 0.0351231850507421
Weak 4.81904355071006 0.488352637432079
Weak 3.97881938673284 0.0118909765621205
Weak 4.62002147776744 0.0482150057196203
Weak 4.75013796809047 0.0328312570540789
Weak 3.7337588355872 0.0033314097740919
Weak 4.7911430507906 0.043712853889725
Weak 4.79999494468871 0.050341027150058
Weak 4.45429593073985 0.0150088554883204
Weak 4.87853328462124 0.0566545742596598
Weak 4.18235757976453 0.104929420582282
Weak 4.18235757976453 0.104929420582282
Weak 4.86093063864124 0.150911964049313
Weak 4.28144245727087 0.154489550016507
Weak 4.96299877207878 3.18357985475684e-4
Weak 5.17469057450964 0.00635186143359496
Weak 5.20522873140877 0.0168027382608521
Weak 4.39675711821996 0.0300284358724228
Weak 4.41363499719856 0.0243005867566667
Weak 4.60924213573133 0.0807687594387078
Weak 3.66857226918456 0.542287077848054
Weak 3.75151005027004 0.190459101158328
Weak 4.14510313314638 0.0297628522157995
Weak 4.1646502159343 0.149107892733087
Weak 4.16408505745886 0.00838327582314148
Weak 3.25575478664304 0.26234765694135
Weak 4.07239696652176 0.0417654877580983
Weak 3.67687643197314 0.169315956882895
Weak 3.12385164096709 0.341312390167838
Weak 4.84617004366 9.11968915203348e-4
Weak 3.82406071741865 0.0314804143100625
Weak 4.24679391877515 0.00797772627516204
Weak 5.17451916636672 -Inf
Weak 3.90003923548732 0.15502370782467
Weak 4.30083451916161 0.65019956752850006
Weak 3.98267819338348 0.14738734723464
Weak 3.73917663191073 0.146520170532229
Weak 5.45818745989456 0.103091271208397
Weak 5.46234857537002 0.144419862162753
Weak 3.79851253303135 0.152679977363318
Weak 3.9451730461739 0.028551264544495
Weak 4.04832525093122 0.00900418982302492
Weak 4.80392120760523 0.0387513752799184
Weak 4.71898304877343 0.0389051853821558
Weak 4.73199144901893 0.0409046971763424
Weak 3.26552533521907 0.387232964648065
Weak 4.76675479372931 0.0463609180118826
Weak 3.84707886206572 0.00646344470637278
Weak 4.61187194082828 0.141207471437546
Weak 4.05633303495116 -Inf
Weak 4.18845035618658 0.124734270399571
Weak 4.62674059625282 0.168433718141696
Weak 4.04332297357458 0.055245032632588
Weak 4.06013099953104 0.165343721045823
Weak 3.72607487021537 0.030763274410921
Weak 4.92812945791686 0.0732605939922162
Weak 5.15717863391102 0.0100582856971232
Weak 4.42416265997488 0.174415973392767
Weak 3.85913829729453 1.45966073400863e-4
Weak 5.20114302870149 0.0569684504885576
Weak 4.16616359374783 0.0781029524783731
Weak 4.93688052617633 0.0337791858609758
Weak 3.91923503792325 0.186266212862528
Weak 3.78139630519679 0.0173346247321451
Weak 4.07346172927983 0.19750692837435
Weak 4.91581651574473 0.0221141849645889
Weak 4.91581651574473 0.0221141849645889
Weak 4.19156278759173 0.0803054276044082
Weak 5.07111210879016 0.0163532956146554
Weak 5.07111210879016 0.0163532956146554
Weak 5.07111210879016 0.0163532956146554
Weak 5.07111210879016 0.0163532956146554
Weak 0 7.53059786229241e-4
Weak 4.325884943969 0.00258892863396732
Weak 4.46615556475221 0.125704850132856
Weak 4.46085275794429 0.115789581708152
Weak 4.77278363247086 0.17987161690762
Weak 4.14245204006634 0.145875925794785
Weak 3.92163446105371 0.116896439648904
Weak 5.17059024638521 0.106282609801885
Weak 4.06355851811098 0.368500448877857
Weak 3.90794852161227 0.660828158446624
Weak 5.46103457139678 0.0200764304336984
Weak 5.46153003975205 0.0594340195962354
Weak 4.07631268797686 0.840635968339418
Weak 5.2202545723151 0.159373480266195
Weak 4.59600297038439 0.0427171422754387
Weak 4.73558293269577 0.0261732628484326
Weak 4.76102525171137 0.0297966009796507
Weak 4.7775065686449 0.0378497589643083
Weak 4.7775065686449 0.0378497589643083
Weak 3.93475087466358 0.118637767294445
Weak 5.40944617023737 0.0373680101254008
Weak 5.23024449940138 0.0603948581097655
Weak 3.87592898492293 0.115125912021845
Weak 5.4087858830807 0.164354189135055
Weak 5.3558421519564 0.0144140003042616
Weak 4.30636068286105 4.888596012346e-4
Weak 4.29583089495859 0.0166126433980513
Weak 5.01725877983392 0.0520534973732348
Weak 4.37123415597655 0.195924727448313
Weak 5.10211798990708 0.0184839930157647
Weak 4.99570099180727 0.00192303153566683
Weak 4.05261700074629 0.00376609684457954
Weak 5.13911367637415 0.0264925753562217
Weak 3.85985852048099 0.0979909388292385
Weak 4.05709528961267 0.165188577432742
Weak 4.18338374205269 0.102001620787806
Weak 4.53757985251765 0.165883382769142
Weak 4.32415894167448 0.138655201406592
Weak 4.30213603698872 0.186499446391561
Weak 4.23666319870341 0.148606597160289
Weak 2.40654018043396 0.159484829202348
Weak 4.19835462473694 0.00864608689200958
Weak 4.08127527952933 0.0021825920780343
Weak 3.32489949705231 0.356800681318876
Weak 4.83774622006537 0.0162187830671185
Weak 3.78418920538096 0.599048524474888
Weak 3.63638758581316 0.233871219165635
Weak 4.74883123692362 0.00111559399719619
Weak 3.7048366062114 0.148227463972573
Weak 3.79197120102077 0.0508476417778932
Weak 3.79197120102077 0.0508476417778932
Weak 3.79197120102077 0.0508476417778932
Weak 4.11710550276125 0.123087868260898
Weak 3.84298347012222 0.645080002527792
Weak 3.83733586801501 0.164400237473158
Weak 4.02419823220687 0.180297040725507
Weak 4.29132444179242 0.808311309909672
Weak 4.55027728488793 0.011681308558059
Weak 4.67660216958202 0.0280772542270072
Weak 4.67999084243487 0.0480097767297634
Weak 4.77296680025871 0.0430595033821708
Weak 3.86882070619752 0.159689013650394
Weak 4.4503415015719 0.00317484877773808
Weak 3.39445168082622 0.33894382862655
Weak 4.52602895620343 0.0850332626574434
Weak 4.96650779430868 0.0557270736207131
Weak 5.00821254001955 0.0490810955469502
Weak 3.01577875638904 0.246553713699668
Weak 3.01577875638904 0.246553713699668
Weak 3.76871208037766 0.160202319809323
Weak 4.52374646681156 0.176068745920311
Weak 5.1947113253702 0.0781281405909812
Weak 5.19385059927147 0.0205104447345197
Weak 4.27646180417324 0.542909091509368
Weak 5.20364743040997 0.0672286416990743
Weak 5.20665050434684 0.0276882843230451
Weak 5.20791160269917 0.0591980788965655
Weak 4.04976055176248 0.0663315650210337
Weak 4.39896373612552 0.191995887006452
Weak 3.68214507637383 0.161635605527921
Weak 4.19692194481946 0.0681657584327849
Weak 4.13691072748138 0.197250655048227
Weak 4.54422932377923 0.0465756202283292
Weak 5.08607851610757 0.0109501922245081
Weak 4.90027971468105 0.0307779754513907
Weak 3.41796964221474 0.139189175231372
Weak 3.90794852161227 0.652582981058847
Weak 4.00363283700441 0.137319673550875
Weak 3.84972644419633 0.593896487050358
Weak 4.49913699453738 0.163213283384019
Weak 4.57458680919382 0.100902376083714
Weak 4.80555522652125 0.0779976482454604
Weak 3.9227773419288 0.112548178682937
Weak 4.81310039706002 0.195333081072449
Weak 5.15703647482817 0.068043256149074
Weak 5.17469057450964 0.00130378969511703
Weak 2.99078269180314 0.135470798501721
Weak 5.20363112633051 0.136936020691884
Weak 5.20517999512023 0.158994632648186
Weak 4.55166952957558 0.132086450570347
Weak 3.91487181754005 0.0311297068200219
Weak 3.86675978349511 0.0388919784455002
Weak 4.20341368009645 0.0012657955857787
Weak 3.579554960401 0.321398630641988
Weak 4.09085739598153 0.0601006451578256
Weak 3.88189797357301 0.199525373727951
Weak 3.90482369980094 0.0602861177381268
Weak 3.73878055848437 0.0968771612452961
Weak 3.77728179167101 0.0971651079175678
Weak 4.23497259840524 0.127707541025568
Weak 2.66838591669 0.304161262539486
Weak 3.70174063243721 0.0864173202965517
Weak 0 0.00147221459810767
Weak 0 0.00147221459810767
Weak 4.08468349790325 1.65171407981046e-4
Weak 3.89097959698969 0.176185649067843
Weak 4.77297412536361 0.14616246302651
Weak 4.77649778778001 0.116612974920135
Weak 4.53853603299674 0.0687359216982557
Weak 4.46317603548936 0.125853111712794
Weak 3.94600988476576 0.132963443546237
Weak 4.39581546348354 0.115464877045743
Weak 3.76856410951357 0.188313172255882
Weak 3.8109042806687 0.00761415561491864
Weak 3.80841355140037 0.0929829925226207
Weak 4.16515526139207 0.195273769162261
Weak 3.67751570479876 0.698764325578186
Weak 4.41502345598178 0.00133419376808357
Weak 3.06892761168207 0.267853492141166
Weak 3.78894572702375 0.0234404705858967
Weak 4.11737074102091 0.00267755897497219
Weak 4.06261958385434 0.148344494173945
Weak 3.4945719842302 0.700288519554371
Weak 4.58197240166268 0.0352888208837287
Weak 3.82607480270083 0.00311250398489935
Weak 5.2789021499726 0.136574764338711
Weak 2.6232492903979 0.368925529637927
Uncharacterised 3.60616631460762 0.0254545401880595
Uncharacterised 3.06258198422816 0.0735144761415269
Uncharacterised 4.35905722763489 0.510163732777689
Uncharacterised 4.01439451627354 0.446792872375974
Uncharacterised 3.20924684875337 0.192231971846241
Uncharacterised 3.20924684875337 0.192231971846241
Uncharacterised 3.20924684875337 0.192231971846241
Uncharacterised 4.94989232650054 0.713597621933919
Uncharacterised 4.83703891019137 0.530522855293895
Uncharacterised 4.85274219905642 0.497866337687322
Uncharacterised 3.96345726011671 0.367184716839103
Uncharacterised 4.48476947771617 0.298506341893988
Uncharacterised 3.75959230864598 0.313974292766689
Uncharacterised 4.1879717016474 0.228931307009549
Uncharacterised 4.20897851727625 0.616036894582857
Uncharacterised 4.4840007139272 0.7937704847374
Uncharacterised 4.64040192498157 0.705463272643447
Uncharacterised 3.81123977275329 0.681434861325487
Uncharacterised 4.46208339486962 0.771608213099426
Uncharacterised 4.26679595984667 0.493777037446905
Uncharacterised 4.05184683831374 0.787607697239134
Uncharacterised 4.05518713855575 0.691979712360632
Uncharacterised 4.15081781990167 0.378345021798953
Uncharacterised 3.58206336291171 0.157767053106871
Uncharacterised 3.58206336291171 0.157767053106871
Uncharacterised 4.18141479625428 0.835827331516867
Uncharacterised 4.18141479625428 0.835827331516867
Uncharacterised 4.18141479625428 0.835827331516867
Uncharacterised 4.15551822070841 0.777939426875233
Uncharacterised 3.85211386084976 0.824405505425305
Uncharacterised 3.79982283099332 0.656688622309419
Uncharacterised 3.56157836830096 0.193064780576404
Uncharacterised 4.35111960973767 0.448337449428149
Uncharacterised 4.55027728488793 0.376671342282425
Uncharacterised 3.77981286317058 0.584359830380426
Uncharacterised 3.88879706745668 0.244777170541027
Uncharacterised 3.38255732190879 0.00423570430948969
Uncharacterised 3.3055663135153 0.019513506365015
Uncharacterised 3.55930801090701 0.183584747590536
Uncharacterised 3.55930801090701 0.183584747590536
Uncharacterised 3.55930801090701 0.183584747590536
Uncharacterised 3.884851982746 0.440978410005875
Uncharacterised 3.94344504902503 0.344088421573059
Uncharacterised 3.84329508273651 0.863004306177167
Uncharacterised 4.32349960843175 0.361163383990024
Uncharacterised 3.29336255471145 0.136400702821368
Uncharacterised 4.87845859990749 0.256377195755069
Uncharacterised 3.90944904698127 0.465672669091373
Uncharacterised 4.0857542442097 0.682929527766478
Uncharacterised 4.80180831413211 0.68489822363608
Uncharacterised 3.74052058605366 0.346503240694068
Uncharacterised 4.39616446260382 0.300249024101705
Uncharacterised 4.49923331026237 0.352692469876464
Uncharacterised 3.91892109009134 0.5637285725347
Uncharacterised 4.10836203495517 0.292076871488361
Uncharacterised 3.929725378378 0.768162299501601
Uncharacterised 4.46167857010014 0.243001894247103
Uncharacterised 4.02300539724993 0.234644195178458
Uncharacterised 3.70286117057293 0.228851977479327
Uncharacterised 3.99109310804889 0.406917487626403
Uncharacterised 3.99109310804889 0.406917487626403
Uncharacterised 3.73719264270474 0.440021482685575
Uncharacterised 4.17397253281796 0.403442310413537
Uncharacterised 4.36479480717411 0.240222198632485
Uncharacterised 3.9415114326344 0.44894158543517
Uncharacterised 3.86899690248714 0.449574271129835
Uncharacterised 4.02114793572099 0.487110153054828
Uncharacterised 4.03249788285711 0.51072040344318
Uncharacterised 3.71700440704055 0.447643273759092
Uncharacterised 4.06494442603862 0.811574063321877
Uncharacterised 4.41241014282439 0.230232481729024
Uncharacterised 3.5287881917749 -Inf
Uncharacterised 3.88756104093001 0.530404507441811
Uncharacterised 4.54271341680432 0.412168238996661
Uncharacterised 3.17522180034305 0.195840185254728
Uncharacterised 4.73648414919883 0.26793168848999
Uncharacterised 4.8696423446516 0.684815988440143
Uncharacterised 3.7134905430939402 0.357358605054326
Uncharacterised 3.06929801211553 0.0204959526666491
Uncharacterised 3.38219721037745 0.1049205210659
Uncharacterised 4.51517151980495 0.333437994663853
Uncharacterised 3.86147466885717 0.697012258845394
Uncharacterised 3.36884450682582 0.186691089831195
Uncharacterised 4.39960450568969 0.458926009349624
Uncharacterised 4.80993661291993 0.524021321303696
Uncharacterised 4.66903780088516 0.605722235894734
Uncharacterised 4.69477186584108 0.610843730507535
Uncharacterised 4.30770992340481 0.636206176383345
Uncharacterised 3.83180580867439 0.64260849710477
Uncharacterised 3.94640313389905 0.745077329419557
Uncharacterised 3.72065535655172 0.689598970045268
Uncharacterised 3.94919477423798 0.478511766856947
Uncharacterised 3.39915433395822 0.154156508284489
Uncharacterised 3.02036128264771 0.128295640545592
Uncharacterised 5.30195189226943 0.396396987898919
Uncharacterised 4.35420451137031 0.353669831826946
Uncharacterised 4.46451935385668 0.29672873278297
Uncharacterised 3.96936931173353 0.703078529089427
Uncharacterised 4.68457608738846 0.387743940103767
Uncharacterised 4.56263778334177 0.2034676906188
Uncharacterised 4.98615343208608 0.234713899809005
Uncharacterised 4.38377947239126 0.633022177282882
Uncharacterised 4.38377947239126 0.633022177282882
Uncharacterised 4.38377947239126 0.633022177282882
Uncharacterised 4.14931150590791 0.330425291443965
Uncharacterised 5.32333049305004 0.20835092540097
Uncharacterised 3.16938049531195 0.0841743292939598
Uncharacterised 4.98411757817556 0.357367206535676
Uncharacterised 3.79105874359183 0.313928271093471
Uncharacterised 3.95138609488029 0.347264383290981
Uncharacterised 3.75534118381155 0.353115879909279
Uncharacterised 3.82203724807259 0.450330058051844
Uncharacterised 4.09391174104938 0.47751331586351
Uncharacterised 3.81418098104019 0.275675702038682
Uncharacterised 4.82026058784064 0.389669410788016
Uncharacterised 4.11958577496178 0.341146619389073
Uncharacterised 4.13643517045838 0.367084942032265
Uncharacterised 4.34637253682455 0.461041226008268
Uncharacterised 3.95784663370815 0.40499625566549
Uncharacterised 4.37697822030802 0.258787492378693
Uncharacterised 2.53019969820308 3.48096902523618e-4
Uncharacterised 3.91003712355305 0.483524191082652
Uncharacterised 4.06423329603475 0.6826056644805
Uncharacterised 4.6903378673239 0.682043054152509
Uncharacterised 4.81748603912173 0.418487900470424
Uncharacterised 4.81748603912173 0.418487900470424
Uncharacterised 4.64127575723191 0.255401406090399
Uncharacterised 3.77858532786296 0.388136746821017
Uncharacterised 3.65359838184329 0.0858633949114886
Uncharacterised 4.03702787975578 0.246809497395043
Uncharacterised 3.94156112023607 0.341538806095639
Uncharacterised 4.01994668167884 0.593082478746384
Uncharacterised 4.71829404148971 0.358875961443061
Uncharacterised 4.54388187824816 0.309154119316795
Uncharacterised 3.86817404085964 0.460270121556505
Uncharacterised 3.81458051601032 0.512054170958265
Uncharacterised 4.08446903148808 0.561947185174591
Uncharacterised 4.35069371692464 0.231796631736095
Uncharacterised 3.75853342223729 0.221054699772259
Uncharacterised 4.14354562723842 0.328500956035978
Uncharacterised 3.40483371661994 0.0893814539670573
Uncharacterised 3.70884563804818 0.233189201746081
Uncharacterised 3.44886084560744 0.107334077971357
Uncharacterised 4.02534683450983 0.478265816310837
Uncharacterised 4.58567500378689 0.604001484043201
Uncharacterised 4.20625903520928 0.394135975557676
Uncharacterised 3.64018319192134 0.0499308586091275
Uncharacterised 4.34494216276524 0.566734469669796
Uncharacterised 3.77901897191487 0.253832537118783
Uncharacterised 3.85473101721394 0.739538755674489
Uncharacterised 2.71516735784846 0.120863566343212
Uncharacterised 4.05465135044174 0.448660455550121
Uncharacterised 4.15112459005068 0.652008881256277
Uncharacterised 4.3820891186653 0.461928086550387
Uncharacterised 4.3820891186653 0.461928086550387
Uncharacterised 4.3820891186653 0.461928086550387
Uncharacterised 4.47030756539614 0.283714178757348
Uncharacterised 4.0669964204496996 0.481678509942921
Uncharacterised 4.27293177938707 0.640262402230103
Uncharacterised 4.34762269946724 0.760415364555812
Uncharacterised 4.2487577226273 0.729585881869998
Uncharacterised 3.29994290002277 0.038019148903472
Uncharacterised 4.00311571709981 0.354281007982039
Uncharacterised 3.83340212923186 0.453618827494004
Uncharacterised 3.85302861471299 0.396409040774789
Uncharacterised 3.70739983113325 0.486791667595122
Uncharacterised 4.01224651998507 0.389753952686905
Uncharacterised 4.09961159039253 0.382651596228395
Uncharacterised 2.91169015875386 0.174613399098448
Uncharacterised 3.94659962501513 0.319662320282518
Uncharacterised 4.57254634017561 0.365393624527042
Uncharacterised 4.26140562707414 0.843843390618093
Uncharacterised 4.88953699834468 0.395066870995365
Uncharacterised 3.54444013731769 0.105098233000993
Uncharacterised 4.25971330539073 0.49482313118818
Uncharacterised 3.68761812957177 0.12656119319836
Uncharacterised 3.28600712207947 0.0160141556862352
Uncharacterised 4.06863106371432 0.709135233712177
Uncharacterised 4.2252058659659 0.576228423883607
Uncharacterised 4.2252058659659 0.576228423883607
Uncharacterised 4.2252058659659 0.576228423883607
Uncharacterised 4.57196490853884 0.463455652469389
Uncharacterised 3.62757066418054 0.133591683105061
Uncharacterised 4.21819402709298 0.462943692112436
Uncharacterised 3.71866773531621 0.427372688962722
Uncharacterised 3.90162176409336 0.332469739296592
Uncharacterised 4.06261958385434 0.239638181517527
Uncharacterised 4.09447112864164 0.482327089776569
Uncharacterised 4.74798634345944 0.377468689352552
Uncharacterised 5.10848045660534 0.431576140707288
Uncharacterised 4.34427434967246 0.352670920688229
Uncharacterised 3.62510657540347 0.0237670453369211
Uncharacterised 4.49850353067876 0.200315520457125
Uncharacterised 3.04139268515822 0.0651725345185187
Uncharacterised 3.85278486868055 0.25811860633681
Uncharacterised 3.94973145231571 0.63555082634208
Uncharacterised 3.95221105810867 0.445139927422637
Uncharacterised 4.10842970842347 0.201452157093683
Uncharacterised 3.15594301797184 0.193563136376424
Uncharacterised 3.15594301797184 0.193563136376424
Uncharacterised 3.15594301797184 0.193563136376424
Uncharacterised 3.15594301797184 0.193563136376424
Uncharacterised 3.15594301797184 0.193563136376424
Uncharacterised 4.22768107275287 0.792282966484439
Uncharacterised 3.79726754083072 0.754332079909173
Uncharacterised 3.56525734342021 0.146446749443022
Uncharacterised 4.01452053875792 0.347548958602445
Uncharacterised 3.8670548004767 0.770908654342839
Uncharacterised 3.82698133691199 0.448707745984099
Uncharacterised 4.3118809530379 0.483413277664614
Uncharacterised 3.95429076170113 0.290965438743826
Uncharacterised 3.76170236754141 0.647176915960268
Uncharacterised 4.60332844847201 0.31212779787549
Uncharacterised 4.08256996426992 0.350551386851933
Uncharacterised 3.87227284622421 0.201375781734497
Uncharacterised 4.13602259939701 0.30884194692836
Uncharacterised 2.91009054559407 -Inf
Uncharacterised 4.31054462863696 0.382392856649655
Uncharacterised 4.19298537909316 0.467660162213187
Uncharacterised 4.88235374638871 0.291397951545599
Uncharacterised 5.07717161070361 0.49473000209722
Uncharacterised 3.82242962377936 0.372218471985828
Uncharacterised 3.82242962377936 0.372218471985828
Uncharacterised 2.87852179550121 0.0354620401748144
Uncharacterised 3.84304581053457 0.737585317321966
Uncharacterised 3.06220580881971 0.0695599086137905
Uncharacterised 2.78247262416629 0.14330199622235
Uncharacterised 3.98717450108754 0.324839036001178
Uncharacterised 2.9415114326344 0.17769274944186
Uncharacterised 2.51587384371168 0.10644064059090701
Uncharacterised 3.51904003864834 0.0266187914147793
Uncharacterised 3.69626899674553 0.0326771256922348
Uncharacterised 3.69626899674553 0.0326771256922348
Uncharacterised 4.69004538028945 0.412961404498471
Uncharacterised 3.73980959902136 0.677806481168258
Uncharacterised 3.43472854177976 0.0586029038739925
Uncharacterised 3.53224464362658 0.123575918968318
Uncharacterised 3.22993768590793 0.0732832710202051
Uncharacterised 5.39524599308776 0.385696845067202
Uncharacterised 3.89564350482408 0.376071628585776
Uncharacterised 3.64620761220669 0.01089113602442
Uncharacterised 4.92142634101527 0.451023600928508
Uncharacterised 4.92142634101527 0.451023600928508
Uncharacterised 3.75495958772171 0.394759337466691
Uncharacterised 5.05450963879693 0.401880025047759
Uncharacterised 4.43950637688873 0.26576118566502
Uncharacterised 2.83884909073726 0.17499156665799
Uncharacterised 4.70642758692898 0.54055194855598
Uncharacterised 4.77426872652093 0.625836479960491
Uncharacterised 4.46585853000846 0.511180514695957
Uncharacterised 3.78397500341267 0.677342310066824
Uncharacterised 4.34091979340016 0.25880174292439
Uncharacterised 4.59735507478031 0.520972998169159
Uncharacterised 3.87430783312804 0.377482790132527
Uncharacterised 4.21418130866382 0.602000492523865
Uncharacterised 4.30118197213832 0.611871864972733
Uncharacterised 4.29083564660081 0.583823569053612
Uncharacterised 4.21869301999136 0.688386600964616
Uncharacterised 4.20477093628552 0.78003693094319
Uncharacterised 4.41732219709973 0.220101751122056
Uncharacterised 3.40500466505037 0.0647939865258859
Uncharacterised 4.75321524647888 0.459877014511529
Uncharacterised 3.74123041102547 0.30879765033962
Uncharacterised 4.47536605827892 0.678970591539721
Uncharacterised 4.00966331667938 0.201010977668624
Uncharacterised 4.24910047718292 0.70374049482358
Uncharacterised 3.76596642478571 0.650289427331812
Uncharacterised 4.3084576941893 0.475654988789673
Uncharacterised 4.00868531919517 0.662125804677562
Uncharacterised 3.92890769024395 0.319969407099905
Uncharacterised 3.19589965240923 0.183944916179819
Uncharacterised 4.87989259783548 0.258409202878774
Uncharacterised 3.9029813997975 0.693355929087983
Uncharacterised 3.9029813997975 0.693355929087983
Uncharacterised 3.9029813997975 0.693355929087983
Uncharacterised 3.9029813997975 0.693355929087983
Uncharacterised 3.9029813997975 0.693355929087983
Uncharacterised 4.39141151038561 0.530565488066583
Uncharacterised 4.80480706426069 0.232604439063277
Uncharacterised 4.60850463923339 0.201045408179257
Uncharacterised 3.74640064449156 0.52024789500103
Uncharacterised 3.88632148655948 0.554027832819895
Uncharacterised 4.07653121925381 0.24923498499346
Uncharacterised 3.83511959042455 0.202802878418543
Uncharacterised 5.19785372419594 0.382837784435765
Uncharacterised 3.76305344029961 0.485088955033606
Uncharacterised 4.02275819423677 0.583994982670961
Uncharacterised 4.04665121697092 0.512835562537526
Uncharacterised 3.77858532786296 0.228298718403602
Uncharacterised 3.81710240425692 0.495565272674506
Uncharacterised 4.22112722174244 0.349880566166726
Uncharacterised 4.90563400132695 0.567791172408428
Uncharacterised 4.02378727978985 0.381133428542189
Uncharacterised 4.60999970384223 0.281908632909178
Uncharacterised 3.73663549768682 0.404504870710613
Uncharacterised 4.49716471203274 0.248490525885906
Uncharacterised 3.78240095249653 0.369340987243003
Uncharacterised 3.78240095249653 0.369340987243003
Uncharacterised 3.78240095249653 0.369340987243003
Uncharacterised 3.78240095249653 0.369340987243003
Uncharacterised 3.78240095249653 0.369340987243003
Uncharacterised 4.00311571709981 0.600864503067203
Uncharacterised 4.47950332965242 0.798999008506601
Uncharacterised 3.81338080673386 0.237221989226897
Uncharacterised 4.70711009126447 0.284779177869241
Uncharacterised 4.70711009126447 0.284779177869241
Uncharacterised 4.70711009126447 0.284779177869241
Uncharacterised 3.76312837679914 0.330168484344764
Uncharacterised 4.89461509111788 0.240888816976464
Uncharacterised 4.0899051114394 0.658646779437238
Uncharacterised 3.83135778544207 0.370014519624959
Uncharacterised 4.66899127016438 0.225344146358808
Uncharacterised 4.58202925467588 0.292543730166377
Uncharacterised 3.33344727449675 0.124446159736082
Uncharacterised 3.70174063243721 0.229170147737714
Uncharacterised 3.70174063243721 0.229170147737714
Uncharacterised 3.98650301538674 0.474619129256863
Uncharacterised 4.30066068837652 0.476211295796729
Uncharacterised 2.84323277809801 0.199631708413849
Uncharacterised 4.08603933126804 0.409974600441677
Uncharacterised 4.40682961362154 0.406423254025082
Uncharacterised 4.42921917532101 0.268961779128203
Uncharacterised 4.0365889767554 0.490075297218843
Uncharacterised 4.0365889767554 0.490075297218843
Uncharacterised 4.33639968898608 0.500725091801129
Uncharacterised 4.39569324750358 0.421736940166105
Uncharacterised 3.71332250498703 0.466265834966121
Uncharacterised 3.94141204037355 0.503616407405965
Uncharacterised 3.94141204037355 0.503616407405965
Uncharacterised 4.03478883125118 0.519540515054656
Uncharacterised 4.36867729541279 0.234777102036153
Uncharacterised 4.17539583139403 0.539182632525023
Uncharacterised 3.95303445725036 0.523890697275891
Uncharacterised 3.97644168937884 0.233494720844685
Uncharacterised 3.76132632242146 0.361687734291388
Uncharacterised 3.83461142072269 0.614724580330365
Uncharacterised 4.0681116170273 0.589533150533231
Uncharacterised 4.0681116170273 0.589533150533231
Uncharacterised 3.71991106419834 0.290129298948717
Uncharacterised 4.06535560128996 0.309149387517644
Uncharacterised 4.22209188645426 0.387131724962261
Uncharacterised 2.43296929087441 0.143888268134231
Uncharacterised 4.54979996418455 0.209213014252
Uncharacterised 5.04924904259676 0.599761279724175
Uncharacterised 4.62002147776744 0.251176405195757
Uncharacterised 4.96650310316362 0.269328152364494
Uncharacterised 5.00819975505823 0.250561111564782
Uncharacterised 4.35111960973767 0.237416843821334
Uncharacterised 3.852418992937 0.562213696285958
Uncharacterised 5.19462532948386 0.256910104035077
Uncharacterised 5.20598614805886 0.247853667744424
Uncharacterised 3.69914368739448 0.748434807624906
Uncharacterised 3.68006342748195 0.126176684125203
Uncharacterised 3.4224256763712 0.157704398505827
Uncharacterised 2.8394780473742 0.195103526270028
Uncharacterised 3.91813522616636 0.412053338120984
Uncharacterised 5.15131774404348 0.390445342073221
Uncharacterised 3.75266294312097 0.353128183396235
Uncharacterised 3.2132520521964 0.176710767218276
Uncharacterised 4.23719173657514 0.471660107531335
Uncharacterised 4.04004824154746 0.650176824342066
Uncharacterised 2.65609820201283 0.0909978920694271
Uncharacterised 4.04036495586006 0.293079990701106
Uncharacterised 2.9670797341445 0.0905765983524173
Uncharacterised 4.42881487202615 0.515801670683507
Uncharacterised 4.40071063677323 0.590095918637205
Uncharacterised 4.34366456498823 0.312427735273267
Uncharacterised 4.04692417423003 0.873888798255019
Uncharacterised 4.13088031379365 0.919936097607521
Uncharacterised 4.36282163484799 0.214627921077418
Uncharacterised 3.94443331770021 0.88808342434417
Uncharacterised 3.95875494986909 0.723278971578921
Uncharacterised 4.20520436394814 0.363774729267251
Uncharacterised 4.04758635707435 0.829220818105898
Uncharacterised 4.3140147710961 0.437206445516882
Uncharacterised 4.19849213367704 0.692711450514694
Uncharacterised 4.44307514382173 0.822834999905308
Uncharacterised 4.34454945590974 0.890450152860703
Uncharacterised 4.6686747289828 0.506820927786193
Uncharacterised 4.12391694349813 0.770706859843491
Uncharacterised 4.99323336539682 0.223198438793318
Uncharacterised 3.54666602507018 0.00814347503089374
Uncharacterised 3.13924921757161 4.14366300348124e-4
Uncharacterised 3.7098633174404 0.311838285143628
Uncharacterised 3.89231726072248 0.755508739159327
Uncharacterised 3.89231726072248 0.755508739159327
Uncharacterised 3.89231726072248 0.755508739159327
Uncharacterised 3.83714634390906 0.648364361847623
Uncharacterised 4.13934375615237 0.212889415757095
Uncharacterised 4.48314493287213 0.420630511332588
Uncharacterised 4.2532895322548 0.503756471886511
Uncharacterised 3.40908736944783 0.155574295389041
Uncharacterised 4.56903430139574 0.209193740696403
Uncharacterised 4.59595892875755 0.283452419991415
Uncharacterised 4.67648326873646 0.252401842288002
Uncharacterised 4.71898304877343 0.235026759707941
Uncharacterised 4.75011480592398 0.217313448415705
Uncharacterised 4.76672506992655 0.213044583795069
Uncharacterised 4.36121771258168 0.412172307781377
Uncharacterised 5.0329530147676 0.226027368780103
Uncharacterised 5.19383114381254 0.233967240515135
Uncharacterised 5.20789814876062 0.300986785476165
Uncharacterised 3.8410464654093 0.69268586871449
Uncharacterised 3.07077646284343 0.0224875800127392
Uncharacterised 4.50796375754458 0.350826040855722
Uncharacterised 3.92080138182565 0.532406523404491
Uncharacterised 3.38649896555065 0.00129799459120932
Uncharacterised 4.45736709653479 0.487059039149326
Uncharacterised 5.04243374314432 0.46730062596447
Uncharacterised 4.46401236624941 0.319612418203557
Uncharacterised 3.94001815500766 0.33701709745845
Uncharacterised 3.14270224573762 0.189543206819009
Uncharacterised 3.98118413739835 0.434902766950604
Uncharacterised 3.07591176148278 0.194258112054766
Uncharacterised 3.70867579272654 0.391583173404553
Uncharacterised 2.43775056282039 0.160322718093408
Uncharacterised 3.89414984676792 0.717613764662352
Uncharacterised 4.14382639083956 0.314191647098353
Uncharacterised 4.30999192878118 0.689114635281656
Uncharacterised 4.24462342843235 0.551590794949151
Uncharacterised 3.95947070207511 0.488860459311753
Uncharacterised 4.53918905087586 0.440911185224337
Uncharacterised 3.89370629306471 0.224588606855744
Uncharacterised 3.86391737695786 0.879943498468138
Uncharacterised 4.50090853450951 0.911995496455655
Uncharacterised 4.2940030257256 0.887711611926499
Uncharacterised 4.27135362210248 0.822073655650194
Uncharacterised 4.02152006411403 0.47086722616535
Uncharacterised 3.92215432523106 0.408450215549303
Uncharacterised 3.94586232448962 0.650084683817079
Uncharacterised 3.97680833733807 0.404832162871313
Uncharacterised 4.55220569567072 0.581877309171821
