# Supplementary material for: Regulatory sites for splicing in human basal ganglia are enriched for disease-relevant information
Source: Nat Commun. 2020 Feb 25;11:1041. doi: 10.1038/s41467-020-14483-x (PMC7042265; doi:10.1038/s41467-020-14483-x)
Supplement: Supplementary file 14 — Source Data [file 41467_2020_14483_MOESM14_ESM.zip › fig_2c_source_data.txt]

type tissue validation
All PUTMSNIG 48.1399648284258
All BRAIN 63.6064391035758
All ALL 70.3160932497633
Strong PUTMSNIG 87.8787878787879
Strong BRAIN 95.4545454545455
Strong ALL 98.4848484848485
Moderate PUTMSNIG 79.0476190476191
Moderate BRAIN 89.7619047619048
Moderate ALL 93.8095238095238
Weak PUTMSNIG 41.4746543778802
Weak BRAIN 53.9170506912442
Weak ALL 60.36866359447
Uncharacterised PUTMSNIG 40.3553299492386
Uncharacterised BRAIN 57.8680203045685
Uncharacterised ALL 63.9593908629442
