# Supplementary material for: Regulatory sites for splicing in human basal ganglia are enriched for disease-relevant information
Source: Nat Commun. 2020 Feb 25;11:1041. doi: 10.1038/s41467-020-14483-x (PMC7042265; doi:10.1038/s41467-020-14483-x)
Supplement: Supplementary file 14 — Source Data [file 41467_2020_14483_MOESM14_ESM.zip › fig_2d_source_data.txt]

	chr	start	stop	annotation region
Region	chr10	13185697	13186311	Strong
Junction	chr10	13178896	13185906	Strong
Primer-F	chr10	13178811	13178832	Strong
Primer-R	chr10	13186090	13186109	Strong
Region	chr7	50518405	50519325	Moderate
Junction	chr7	50515986	50518448	Moderate
Primer-F	chr7	50514936	50514957	Moderate
Primer-R	chr7	50518687	50518707	Moderate
Region	chr6	28392120	28392741	Weak
Region	chr6	28390014	28391617	Weak
Junction	chr6	28391616	28392119	Weak
Primer-F	chr6	28391297	28391318	Weak
Primer-R	chr6	28392314	28392334	Weak
