# Supplementary material for: Regulatory sites for splicing in human basal ganglia are enriched for disease-relevant information
Source: Nat Commun. 2020 Feb 25;11:1041. doi: 10.1038/s41467-020-14483-x (PMC7042265; doi:10.1038/s41467-020-14483-x)
Supplement: Supplementary file 14 — Source Data [file 41467_2020_14483_MOESM14_ESM.zip › fig_3d_source_data.txt]

type betahet rate
gi-eQTL "Shared eQTL" 66.8
ex-ex-eQTL "Shared eQTL" 6.9
e-eQTL "Shared eQTL" 13.2
i-eQTL "Shared eQTL" 22.1
gi-eQTL "Distinct eQTL" 33.1
ex-ex-eQTL "Distinct eQTL" 93.1
e-eQTL "Distinct eQTL" 86.8
i-eQTL "Distinct eQTL" 77.9
