# Supplementary material for: Regulatory sites for splicing in human basal ganglia are enriched for disease-relevant information
Source: Nat Commun. 2020 Feb 25;11:1041. doi: 10.1038/s41467-020-14483-x (PMC7042265; doi:10.1038/s41467-020-14483-x)
Supplement: Supplementary file 14 — Source Data [file 41467_2020_14483_MOESM14_ESM.zip › fig_3c_source_data.txt]

type	betahet	rate
Low	Distinct eQTL	87.2340425531915
Medium	Distinct eQTL	64.2384105960265
High	Distinct eQTL	56.3758389261745
Low	Shared eQTL	12.7659574468085
Medium	Shared eQTL	35.7615894039735
High	Shared eQTL	43.6241610738255
