# Supplementary material for: Regulatory sites for splicing in human basal ganglia are enriched for disease-relevant information
Source: Nat Commun. 2020 Feb 25;11:1041. doi: 10.1038/s41467-020-14483-x (PMC7042265; doi:10.1038/s41467-020-14483-x)
Supplement: Supplementary file 14 — Source Data [file 41467_2020_14483_MOESM14_ESM.zip › fig_4b_source_data.txt]

cell_type eQTL_type p-value region -log(pvalue)
Neuron ExonseQTL 3.22e-27 PUTM 26.49214412830417
Oligodendrocyte ExonseQTL 0.001765215 PUTM 2.7532023907707606
Microglia ExonseQTL 1 PUTM -0
Astrocyte ExonseQTL 1 PUTM -0
Endothelial ExonseQTL 1 PUTM -0
Neuron ExExJuneQTL 1.94e-16 PUTM 15.712198270069774
Oligodendrocyte ExExJuneQTL 0.040111066 PUTM 1.3967357959648548
Microglia ExExJuneQTL 1 PUTM -0
Astrocyte ExExJuneQTL 1 PUTM -0
Endothelial ExExJuneQTL 1 PUTM -0
Neuron GeneExoneQTL 0.294168489 PUTM 0.5314038502568806
Oligodendrocyte GeneExoneQTL 0.012031293 PUTM 1.9196876966344203
Microglia GeneExoneQTL 1 PUTM -0
Astrocyte GeneExoneQTL 0.160806074 PUTM 0.7936975510175258
Endothelial GeneExoneQTL 1 PUTM -0
Neuron GeneIntroneQTL 0.02151992 PUTM 1.6671593474862771
Oligodendrocyte GeneIntroneQTL 1 PUTM -0
Microglia GeneIntroneQTL 1 PUTM -0
Astrocyte GeneIntroneQTL 1 PUTM -0
Endothelial GeneIntroneQTL 1 PUTM -0
Neuron IntergeniceQTL 0.012031293 PUTM 1.9196876966344203
Oligodendrocyte IntergeniceQTL 0.171651024 PUTM 0.7653536014067543
Microglia IntergeniceQTL 1 PUTM -0
Astrocyte IntergeniceQTL 0.754760492 PUTM 0.12219084109249902
Endothelial IntergeniceQTL 1 PUTM -0
Neuron ExonseQTL 1.21e-7 SNIG 6.91721462968355
Oligodendrocyte ExonseQTL 0.145168729 SNIG 0.8381269255461912
Microglia ExonseQTL 0.171651024 SNIG 0.7653536014067543
Astrocyte ExonseQTL 8.74454e-4 SNIG 3.0582630313215087
Endothelial ExonseQTL 0.160806074 SNIG 0.7936975510175258
Neuron ExExJuneQTL 2.28e-5 SNIG 4.642065152999546
Oligodendrocyte ExExJuneQTL 0.038622221 SNIG 1.4131627554061925
Microglia ExExJuneQTL 1 SNIG -0
Astrocyte ExExJuneQTL 0.001129937 SNIG 2.9469457700697608
Endothelial ExExJuneQTL 0.450227513 SNIG 0.34656796917782523
Neuron GeneExoneQTL 1 SNIG -0
Oligodendrocyte GeneExoneQTL 0.160806074 SNIG 0.7936975510175258
Microglia GeneExoneQTL 1 SNIG -0
Astrocyte GeneExoneQTL 0.07092031 SNIG 1.1492293747209343
Endothelial GeneExoneQTL 1 SNIG -0
Neuron GeneIntroneQTL 1 SNIG -0
Oligodendrocyte GeneIntroneQTL 0.453760792 SNIG 0.3431730328091361
Microglia GeneIntroneQTL 1 SNIG -0
Astrocyte GeneIntroneQTL 0.450227513 SNIG 0.34656796917782523
Endothelial GeneIntroneQTL 0.885621041 SNIG 0.05275207383479819
Neuron IntergeniceQTL 0.885621041 SNIG 0.05275207383479819
Oligodendrocyte IntergeniceQTL 0.452402377 SNIG 0.34447512188258694
Microglia IntergeniceQTL 1 SNIG -0
Astrocyte IntergeniceQTL 0.118866026 SNIG 0.9249422566437694
Endothelial IntergeniceQTL 1 SNIG -0
