# Supplementary material for: Regulatory sites for splicing in human basal ganglia are enriched for disease-relevant information
Source: Nat Commun. 2020 Feb 25;11:1041. doi: 10.1038/s41467-020-14483-x (PMC7042265; doi:10.1038/s41467-020-14483-x)
Supplement: Supplementary file 14 — Source Data [file 41467_2020_14483_MOESM14_ESM.zip › fig_7b_source_data.txt]

GWAS	Tissue	eQTL_Class	Prop._SNPs	Prop._h2	Prop._h2_std_error	Enrichment	Enrichment_std_error	Enrichment_p	Coefficient	Coefficient_std_error	Coefficient_z-score	Z_score_P
Parkinson's Disease	Both	ASE	0.002356085	0.129646237	0.036545195	55.02611834	15.51098023	2.25E-04	3.77E-08	1.08E-08	3.474653884	2.56E-04
Parkinson's Disease	PUTM	ASE	0.001358461	0.067682046	0.027923815	49.82260283	20.555483	0.013639351	3.19E-08	1.47E-08	2.171977479	0.014928681
Parkinson's Disease	SNIG	ASE	0.001476055	0.088195835	0.028040031	59.75103923	18.99660008	0.001524011	4.05E-08	1.39E-08	2.912330947	0.001793712
Parkinson's Disease	PUTM	All	0.027744101	0.055290426	0.019939854	1.992871374	0.718706052	0.156311587	1.30E-10	5.55E-10	0.234463032	0.407312765
Parkinson's Disease	PUTM	e.eQTL	0.02090164	0.055099081	0.020323767	2.636112822	0.972352738	0.083863755	5.26E-10	7.41E-10	0.709825017	0.238906327
Parkinson's Disease	PUTM	g.eQTL	0.009603334	0.035360269	0.016595274	3.682082653	1.728074303	0.112185995	1.33E-09	1.28E-09	1.038085432	0.149615142
Parkinson's Disease	PUTM	i.eQTL	0.007630563	0.010237905	0.01051431	1.341697158	1.377920619	0.802995534	-1.16E-10	1.04E-09	-0.111673318	0.544458782
Parkinson's Disease	SNIG	All	0.011624417	0.020997814	0.017276537	1.806354076	1.486228225	0.585126582	-3.24E-11	1.13E-09	-0.028726234	0.511458533
Parkinson's Disease	SNIG	e.eQTL	0.008827478	0.019403354	0.017998716	2.198063098	2.038942036	0.55479905	1.95E-10	1.55E-09	0.12633015	0.449735295
Parkinson's Disease	SNIG	g.eQTL	0.003818385	0.01343921	0.011115925	3.519605843	2.91115869	0.384251441	1.25E-09	2.15E-09	0.582464966	0.280126767
Parkinson's Disease	SNIG	i.eQTL	0.002333271	0.011095684	0.01325576	4.755420113	5.681191699	0.506034623	2.33E-09	4.20E-09	0.555597843	0.289242903
Schizophrenia	Both	ASE	0.002356085	0.061202297	0.015040975	25.9762636	6.383883633	1.58E-04	1.47E-06	4.40E-07	3.34009421	4.19E-04
Schizophrenia	PUTM	ASE	0.001358461	0.031383254	0.011988723	23.10207082	8.825226522	0.01321262	1.23E-06	5.89E-07	2.090513737	0.018285838
Schizophrenia	SNIG	ASE	0.001476055	0.034304824	0.011776622	23.24088114	7.978442565	0.006631647	1.26E-06	5.32E-07	2.365103217	0.009012523
Schizophrenia	PUTM	All	0.027744101	0.04473841	0.007224154	1.612537722	0.260385234	0.020115138	2.95E-08	1.76E-08	1.672539137	0.047209029
Schizophrenia	PUTM	e.eQTL	0.02090164	0.037883988	0.007018135	1.812488775	0.335769571	0.01735735	3.78E-08	2.25E-08	1.67940242	0.046536821
Schizophrenia	PUTM	g.eQTL	0.009603334	0.009197005	0.004316675	0.957688725	0.449497561	0.924488302	-1.40E-08	2.91E-08	-0.480007381	0.684388928
Schizophrenia	PUTM	i.eQTL	0.007630563	0.01218124	0.004326801	1.596375015	0.567035589	0.294491736	3.76E-08	3.66E-08	1.028281845	0.151908634
Schizophrenia	SNIG	All	0.011624417	0.017772392	0.006121542	1.528884543	0.526610683	0.31720077	2.22E-08	3.44E-08	0.646602561	0.2589446
Schizophrenia	SNIG	e.eQTL	0.008827478	0.017684017	0.005916514	2.003292139	0.670238271	0.138776102	4.81E-08	4.36E-08	1.104603537	0.134665709
Schizophrenia	SNIG	g.eQTL	0.003818385	0.005816917	0.003565868	1.523397296	0.93386821	0.575463354	2.32E-08	5.92E-08	0.391593227	0.347679397
Schizophrenia	SNIG	i.eQTL	0.002333271	0.003724054	0.002804811	1.596065738	1.202093741	0.620244338	2.84E-08	7.59E-08	0.374061038	0.354179453
