# Supplementary material for: Regulatory sites for splicing in human basal ganglia are enriched for disease-relevant information
Source: Nat Commun. 2020 Feb 25;11:1041. doi: 10.1038/s41467-020-14483-x (PMC7042265; doi:10.1038/s41467-020-14483-x)
Supplement: Supplementary file 14 — Source Data [file 41467_2020_14483_MOESM14_ESM.zip › fig_7a_source_data.txt]

X1 region cell_type cutoff backgroundgenes ctypegenes asegenes ctypeasegenes fisher.pvalue bhcorrected -log(pvalue) type
19 SNIG Neuron 0.3 18153 3969 4197 1190 3.05407855709124e-98 3.60381269736766e-97 96.44323778889539 ASE_enrichment
21 SNIG Oligodendrocyte 0.3 18153 2250 4197 695 6.69299399500806e-41 4.38762939672751e-40 39.35777006244496 ASE_enrichment
22 SNIG Microglia 0.3 18153 1202 4197 299 5.15200926434421e-4 9.64979513004154e-4 3.015481906846564 ASE_enrichment
23 SNIG Endothelial 0.3 18153 544 4197 153 5.54525112210865e-4 9.9142368546791e-4 3.0037407098557822 ASE_enrichment
24 SNIG Astrocyte 0.3 18153 1327 4197 446 3.07716771586998e-28 1.43216004691558e-27 26.844008445988823 ASE_enrichment
78 PUTM Astrocyte 0.3 17281 2200 4117 586 1.94015772617806e-15 5.87022081253875e-15 14.231345562148729 ASE_enrichment
79 PUTM Oligodendrocyte 0.3 17281 2254 4117 564 2.27418474625087e-10 6.09895000130915e-10 9.214744926938174 ASE_enrichment
80 PUTM Endothelial 0.3 17281 432 4117 97 0.613884893968153 0.724384174882421 0.14003104598403068 ASE_enrichment
81 PUTM Neuron 0.3 17281 6035 4117 1834 9.96722302287372e-237 2.94033079174775e-235 234.53160380804044 ASE_enrichment
83 PUTM Microglia 0.3 17281 2197 4117 515 1.10772372349643e-5 2.2536448167686e-5 4.64711452940453 ASE_enrichment
