# Supplementary material for: Regulatory sites for splicing in human basal ganglia are enriched for disease-relevant information
Source: Nat Commun. 2020 Feb 25;11:1041. doi: 10.1038/s41467-020-14483-x (PMC7042265; doi:10.1038/s41467-020-14483-x)
Supplement: Supplementary file 14 — Source Data [file 41467_2020_14483_MOESM14_ESM.zip › fig_6c_source_data.txt]

SD.No Region_simplified Allele GT ASE ENSG hetSNP symbol expr.mode
018_08 PUTM CC 1 N -0.140593221491198 5:36108669 LMBRD2 gene
024_09 PUTM CC 1 N -0.210702821274512 5:36108669 LMBRD2 gene
016_07 PUTM CA 2 Y -0.361953715096875 5:36108669 LMBRD2 gene
015_07 PUTM CC 1 N 0.172601952812685 5:36108669 LMBRD2 gene
004_06 PUTM CC 1 N -0.0942666353496993 5:36108669 LMBRD2 gene
032_08 PUTM CC 1 N -0.0151371749581913 5:36108669 LMBRD2 gene
023_08 PUTM CC 1 N 0.0114278298295529 5:36108669 LMBRD2 gene
010_09 PUTM CC 1 N -0.015836987087788 5:36108669 LMBRD2 gene
025_08 PUTM CC 1 N -0.193610876303299 5:36108669 LMBRD2 gene
036_08 PUTM CC 1 N 0.201685588028817 5:36108669 LMBRD2 gene
013_09 PUTM CC 1 N -0.057466423267884 5:36108669 LMBRD2 gene
040_08 PUTM CC 1 N 0.0132254093806737 5:36108669 LMBRD2 gene
004_08 PUTM CC 1 N -0.138652403076546 5:36108669 LMBRD2 gene
017_07 PUTM CC 1 N 0.0273673918216291 5:36108669 LMBRD2 gene
018_09 PUTM CC 1 N 0.236543910753855 5:36108669 LMBRD2 gene
038_08 PUTM CC 1 N 0.00247490368694959 5:36108669 LMBRD2 gene
015_09 PUTM CC 1 N -0.141798728271872 5:36108669 LMBRD2 gene
023_09 PUTM CC 1 N 0.0314279076996193 5:36108669 LMBRD2 gene
016_09 PUTM CC 1 N -0.00577568320524045 5:36108669 LMBRD2 gene
017_09 PUTM CC 1 N 0.219790411772989 5:36108669 LMBRD2 gene
018_06 PUTM CC 1 N -0.246746758247403 5:36108669 LMBRD2 gene
006_08 PUTM CC 1 N -0.00226017977322019 5:36108669 LMBRD2 gene
028_09 PUTM CC 1 N -0.0109214456256041 5:36108669 LMBRD2 gene
032_09 PUTM CC 1 N 0.322568971523183 5:36108669 LMBRD2 gene
002_08 PUTM CC 1 N 0.153395751983689 5:36108669 LMBRD2 gene
034_06 PUTM CC 1 N 0.206173879979313 5:36108669 LMBRD2 gene
043_06 PUTM CC 1 N 0.0492905211789967 5:36108669 LMBRD2 gene
012_08 PUTM CC 1 N -0.268961105457762 5:36108669 LMBRD2 gene
028_08 PUTM CC 1 N -0.0258333901790684 5:36108669 LMBRD2 gene
020_07 PUTM CC 1 N -0.138707980112535 5:36108669 LMBRD2 gene
030_09 PUTM CC 1 N 0.0596020814433817 5:36108669 LMBRD2 gene
027_09 PUTM CC 1 N -0.129970177437794 5:36108669 LMBRD2 gene
019_08 PUTM CC 1 N -0.193274425835624 5:36108669 LMBRD2 gene
033_09 PUTM CC 1 N 0.158689181428401 5:36108669 LMBRD2 gene
017_08 PUTM CC 1 N -0.140802862585724 5:36108669 LMBRD2 gene
030_06 PUTM CC 1 N -0.00697456280750298 5:36108669 LMBRD2 gene
003_08 PUTM CC 1 N -0.207408893383183 5:36108669 LMBRD2 gene
026_07 PUTM CC 1 N 0.0960972862095153 5:36108669 LMBRD2 gene
036_09 PUTM CC 1 N -0.181219756012355 5:36108669 LMBRD2 gene
029_09 PUTM CC 1 N -0.187526237304161 5:36108669 LMBRD2 gene
034_08 PUTM CC 1 N 0.102586991150312 5:36108669 LMBRD2 gene
014_08 PUTM CC 1 N -0.0256983731840143 5:36108669 LMBRD2 gene
007_10 PUTM CC 1 N -0.189387565261117 5:36108669 LMBRD2 gene
004_10 PUTM CC 1 N 0.0840930026785431 5:36108669 LMBRD2 gene
006_10 PUTM CC 1 N 0.0600400910418912 5:36108669 LMBRD2 gene
012_10 PUTM CC 1 N 0.0741322678481998 5:36108669 LMBRD2 gene
003_10 PUTM CC 1 N 0.313496416986266 5:36108669 LMBRD2 gene
011_10 PUTM CC 1 N 0.118132540336616 5:36108669 LMBRD2 gene
001_10 PUTM CC 1 N 0.0582748959094495 5:36108669 LMBRD2 gene
