# Supplementary material for: Regulatory sites for splicing in human basal ganglia are enriched for disease-relevant information
Source: Nat Commun. 2020 Feb 25;11:1041. doi: 10.1038/s41467-020-14483-x (PMC7042265; doi:10.1038/s41467-020-14483-x)
Supplement: Supplementary file 14 — Source Data [file 41467_2020_14483_MOESM14_ESM.zip › fig_6b_source_data.txt]

propor_pos_ASE
0.833333333333333
0.416666666666667
0.4
0.833333333333333
0
0
0
0
1
0
1
0
1
0
0
0
1
0
1
0
0
1
0
0
0
1
1
0
0
0
0
0
1
0
0
0.230769230769231
0.166666666666667
1
0
1
1
0
0
1
0.0217391304347826
0
0
0
1
0
1
0
1
1
1
1
0
1
0
1
0
0
0
1
0
1
1
0
0
0
0
1
1
1
1
1
0
0
1
0
0
0
0
1
1
0
1
1
0.0714285714285714
0
1
1
1
0
1
0
0
0
0
1
0
0
0
0
0
0
0
0
1
1
1
1
1
0
0.941176470588235
1
0
1
0
1
1
0
0.5
0.444444444444444
0.5
0.5
0.3125
0.611111111111111
0.6
0.357142857142857
0.454545454545455
0.4
0.315789473684211
0.6
0.592592592592593
0.684210526315789
0.684210526315789
0.625
0.315789473684211
0.266666666666667
0.586206896551724
0.428571428571429
0.666666666666667
0.4
0.65
0.35
0.384615384615385
0.411764705882353
0.333333333333333
0.65
0.631578947368421
0.65
0.384615384615385
0.545454545454545
0.4375
1
1
0
0
1
0.909090909090909
0.736842105263158
0.5
0.214285714285714
0.375
0.625
0.625
0.538461538461538
0.481481481481481
0.48
0.481481481481481
0.464285714285714
0.535714285714286
0.535714285714286
0.5
0.521739130434783
0.5
0.545454545454545
0.5
0.478260869565217
0.555555555555556
0.529411764705882
0.473684210526316
0.428571428571429
0.5
0.636363636363636
0.625
0.545454545454545
0.363636363636364
0.428571428571429
0.571428571428571
0.333333333333333
0.642857142857143
0
1
1
0.705882352941177
1
0
0
1
0
0
0
0
0
1
0
0
0
0
1
0
1
1
1
1
0
1
0
0
1
1
0
1
0
0
0
0
0
0
1
0
0
1
0
0
1
0
0
0
1
0
1
1
0
0
1
1
0
0
1
1
0.1
1
0.666666666666667
0.285714285714286
1
0
0.363636363636364
0.307692307692308
0.5
0.461538461538462
0.7
0.333333333333333
0.45
0.285714285714286
0
1
0
1
0
0
1
0
1
1
0.666666666666667
0
0.923076923076923
0
1
0
1
1
1
1
0
0
1
0
0
0
0
1
0.478260869565217
0.55
0.5
0
0
0
1
0.615384615384615
0
0
1
0
1
1
1
0
1
0
1
0
1
0
1
1
0.5
1
0
0
1
1
1
1
0
1
0
1
0
1
1
0
0
1
1
1
0
1
1
0
1
0
0
0
0.944444444444444
1
0.833333333333333
0
1
1
0
0
1
1
0
1
1
0
0.785714285714286
0
1
0.375
0.583333333333333
0.5
0
1
1
0.1
0
1
1
1
0
1
1
0
1
0
1
1
0.8
0.565217391304348
0.545454545454545
0.545454545454545
0.466666666666667
1
1
0.692307692307692
0.666666666666667
0.333333333333333
0
1
1
0
1
0
1
1
1
0
0
0
0
1
1
1
1
1
0
1
1
1
0
0
0.6
