# Supplementary material for: Regulatory sites for splicing in human basal ganglia are enriched for disease-relevant information
Source: Nat Commun. 2020 Feb 25;11:1041. doi: 10.1038/s41467-020-14483-x (PMC7042265; doi:10.1038/s41467-020-14483-x)
Supplement: Supplementary file 14 — Source Data [file 41467_2020_14483_MOESM14_ESM.zip › fig_5b_source_data.txt]

rpkm tissue color
82.5236657013617 "Brain - Anterior cingulate cortex (BA24)" Brain
76.8629131970631 "Brain - Frontal Cortex (BA9)" Brain
75.2267588437501 "Brain - Hypothalamus" Brain
70.4921228656811 "Brain - Nucleus accumbens (basal ganglia)" Brain
66.8403002464596 "Brain - Hippocampus" Brain
57.741261008896 "Brain - Caudate (basal ganglia)" Brain
51.010532119753 "Brain - Putamen (basal ganglia)" Brain
47.9426393737439 "Brain - Amygdala" Brain
38.1022601613853 Pituitary "Non brain"
27.1099047845362 "Brain - Substantia nigra" Brain
26.5504230213363 "Brain - Spinal cord (cervical c-1)" Brain
23.1536444634814 Bladder "Non brain"
16.9445527916299 "Colon - Sigmoid" "Non brain"
15.6751381113869 "Nerve - Tibial" "Non brain"
9.86765557683512 "Esophagus - Muscularis" "Non brain"
8.16544874013165 "Esophagus - Gastroesophageal Junction" "Non brain"
7.80715268412468 "Heart - Atrial Appendage" "Non brain"
7.75713017835837 "Adipose - Subcutaneous" "Non brain"
7.44755885031584 "Skin - Sun Exposed (Lower leg)" "Non brain"
7.00037508017761 "Brain - Cerebellar Hemisphere" Brain
6.68320322063744 "Colon - Transverse" "Non brain"
6.62305929290752 "Artery - Coronary" "Non brain"
6.27631227342172 Lung "Non brain"
6.2327875071651 "Skin - Not Sun Exposed (Suprapubic)" "Non brain"
6.18153048928427 "Artery - Aorta" "Non brain"
5.89973885352983 "Small Intestine - Terminal Ileum" "Non brain"
5.75628101627868 "Adrenal Gland" "Non brain"
5.69008406983984 "Artery - Tibial" "Non brain"
5.4126650046711 "Adipose - Visceral (Omentum)" "Non brain"
4.20238822337958 Spleen "Non brain"
4.04612340536517 Stomach "Non brain"
3.59202244494569 "Minor Salivary Gland" "Non brain"
2.80245268754493 "Esophagus - Mucosa" "Non brain"
2.76142921161633 Thyroid "Non brain"
2.67765709589241 "Heart - Left Ventricle" "Non brain"
2.28494824153181 Pancreas "Non brain"
1.75278668125933 "Kidney - Cortex" "Non brain"
1.29820272570806 "Muscle - Skeletal" "Non brain"
0.804593997699801 Liver "Non brain"
0.23071737199801 "Whole Blood" "Non brain"
