# Supplementary material for: Regulatory sites for splicing in human basal ganglia are enriched for disease-relevant information
Source: Nat Commun. 2020 Feb 25;11:1041. doi: 10.1038/s41467-020-14483-x (PMC7042265; doi:10.1038/s41467-020-14483-x)
Supplement: Supplementary file 14 — Source Data [file 41467_2020_14483_MOESM14_ESM.zip › fig_5a_source_data.txt]

GWAS_1	CHR_1	BP_1	SNP	beta_1	se_1	p.value_1	Al1_1	Al2_1	maf_1	varbeta_1	chr_pos_2	brain_region_2	region_id_2	beta_2	t.stat_2	p.value_2	Al1_2	Al2_2	maf_2	varbeta_2
SCZ_2018_all	15	84191426	rs10048061	0.005783244755727361	0.010858	0.5948	C	G	0.26039999999999996	1.1789616399999999e-4	15:84191426	PUTM	DER36302	0.0020616733275781	0.0173885360225123	0.98616130114454	C	G	0.29006	0.014057680418072468
SCZ_2018_all	15	84434221	rs10083569	-4.1008407298075486e-4	0.010137	0.9679	T	C	0.3559	1.02758769e-4	15:84434221	PUTM	DER36302	0.185877231853533	1.52814348176666	0.12963393805665	T	C	0.25797	0.014795311927972754
SCZ_2018_all	15	84833634	rs10083595	-0.023032699110572784	0.0143	0.1066	T	C	0.1183	2.0449000000000002e-4	15:84833634	PUTM	DER36302	-0.417094553251145	-2.94733735211629	0.00398912657230335	T	C	0.15808	0.020026697641915926
SCZ_2018_all	15	84833769	rs10083628	-0.043575782716876184	0.011738	0.000206	C	G	0.23260000000000003	1.37780644e-4	15:84833769	PUTM	DER36302	-0.140390289854998	-0.940760840085626	0.349094439399348	C	G	0.18019	0.02226976729130022
SCZ_2018_all	15	85159397	rs10083683	-0.03710308795150226	0.013212	0.0049	G	C	0.166	1.74556944e-4	15:85159397	PUTM	DER36302	-0.11648912793966	-0.729646211209899	0.467312157153493	G	C	0.14179	0.02548860838872255
SCZ_2018_all	15	84597976	rs1011102	0.021174235231406567	0.010748	0.049	A	C	0.25749999999999995	1.1551950400000001e-4	15:84597976	PUTM	DER36302	-0.114005747220436	-0.854039455738379	0.395124387903591	A	C	0.24254	0.017819586437800374
SCZ_2018_all	15	85547356	rs1011436	-0.026641930946421092	0.013817	0.0539	C	T	0.1372	1.9090948899999998e-4	15:85547356	PUTM	DER36302	0.2558289971427	1.47140577549487	0.144321389898436	C	T	0.13806	0.030229754763466808
SCZ_2018_all	15	85547259	rs1011437	-0.022641730480824573	0.01121	0.0432	T	A	0.2445	1.2566409999999997e-4	15:85547259	PUTM	DER36302	0.274018979778665	2.25237090347507	0.0264845462022783	T	A	0.22772	0.014800673328674643
SCZ_2018_all	15	85547706	rs1014543	-0.026641930946421092	0.013817	0.0541	C	T	0.1372	1.9090948899999998e-4	15:85547706	PUTM	DER36302	0.2558289971427	1.47140577549487	0.144321389898436	C	T	0.13806	0.030229754763466808
SCZ_2018_all	15	84570381	rs10152119	-0.03091710263472161	0.0095633	0.0012	T	C	0.4682	9.145670689e-5	15:84570381	PUTM	DER36302	-0.201715559677317	-1.95901115282127	0.0528962933994215	T	C	0.44403	0.01060241946198817
SCZ_2018_all	15	84570262	rs10152139	-0.03101405352916954	0.0095633	0.0012	T	A	0.4682	9.145670689e-5	15:84570262	PUTM	DER36302	-0.201701266939106	-1.95890105544927	0.0529093774166243	T	A	0.44403	0.01060210868095976
SCZ_2018_all	15	84956557	rs10152179	-0.011789220574976469	0.014851	0.4273	G	A	0.11529999999999996	2.2055220099999998e-4	15:84956557	PUTM	DER36302	-0.121358230786598	-0.568285548861672	0.571115001570639	G	A	0.10012	0.04560424270045828
SCZ_2018_all	15	84950209	rs10152249	-0.03604259134692931	0.011319	0.0014	C	T	0.2316	1.28119761e-4	15:84950209	PUTM	DER36302	-0.0467851540434896	-0.337414686095984	0.736511524325817	C	T	0.26441	0.019225965760622528
SCZ_2018_all	15	84157274	rs10152284	-0.02275698712261618	0.01134	0.0447	C	T	0.23060000000000003	1.285956e-4	15:84157274	PUTM	DER36302	-0.210870230647428	-1.60068805070505	0.112600609981885	C	T	0.23881	0.017354701184105786
SCZ_2018_all	15	84392907	rs10152300	-0.02673929718962151	0.011479	0.0197	A	G	0.2127	1.31767441e-4	15:84392907	PUTM	DER36302	-0.181879635195269	-1.51733477892718	0.132337243572286	A	G	0.22009	0.014368297911046803
SCZ_2018_all	15	84346118	rs10152418	-6.902381595596675e-4	0.014554	0.962	G	A	0.10440000000000005	2.1181891599999998e-4	15:84346118	PUTM	DER36302	-0.171059927510256	-1.11342955767958	0.268193187761482	G	A	0.11264	0.02360321025437992
SCZ_2018_all	15	84252061	rs10152514	-0.019182819416773987	0.0098717	0.052	T	A	0.39459999999999995	9.745046089000002e-5	15:84252061	PUTM	DER36302	-0.0338090500004894	-0.305254771125326	0.760806589436864	T	A	0.35858	0.012267074817117678
SCZ_2018_all	15	84178884	rs10152516	-0.023227686119303946	0.011655	0.0463	A	G	0.2127	1.3583902500000002e-4	15:84178884	PUTM	DER36302	-0.0990764970281706	-0.74076698143249	0.460570612999991	A	G	0.22034	0.017888670067640482
SCZ_2018_all	15	84047914	rs10152556	0.011533235813673085	0.010799	0.2865	T	A	0.23060000000000003	1.16618401e-4	15:84047914	PUTM	DER36302	-0.142862156768265	-1.17175766720077	0.244078578389548	T	A	0.27612	0.014864790636792868
SCZ_2018_all	15	84016917	rs10152984	0.01291622526654623	0.0098773	0.1907	C	T	0.39659999999999995	9.756105529e-5	15:84016917	PUTM	DER36302	-0.211857820252723	-1.97764849918801	0.050720630950693	C	T	0.42293	0.01147600664913532
SCZ_2018_all	15	85332208	rs10162762	-0.01862546412316482	0.011906	0.1186	G	A	0.2167	1.41752836e-4	15:85332208	PUTM	DER36302	-0.0240839233321498	-0.17863468655811	0.858585963416055	G	A	0.17163	0.018177028471896894
SCZ_2018_all	15	84402197	rs10162825	-9.304327183061387e-4	0.010859	0.932	A	G	0.2922	1.17917881e-4	15:84402197	PUTM	DER36302	0.109440468526624	0.832595497046161	0.407056931033094	A	G	0.20931	0.017277773316657925
SCZ_2018_all	15	83905102	rs10162999	-0.00905083552041787	0.016205	0.5766	A	G	0.10929999999999995	2.62602025e-4	15:83905102	PUTM	DER36302	-0.249167148632461	-1.51223080238072	0.133629084208226	A	G	0.11323	0.027148472857598416
SCZ_2018_all	15	84692236	rs10163186	-0.02078253918252841	0.011511	0.0708	C	T	0.2227	1.3250312100000002e-4	15:84692236	PUTM	DER36302	-0.0423447043942487	-0.318394870967673	0.75084943738787	C	T	0.20572	0.017687485007330393
SCZ_2018_all	15	84332772	rs1016355	0.009356094924025029	0.010063	0.3545	T	C	0.3459	1.0126396900000001e-4	15:84332772	PUTM	DER36302	0.144704820236812	1.309886772713	0.193235320471472	T	C	0.31344	0.012203895574823357
SCZ_2018_all	15	84380619	rs1019665	-0.02868463385990886	0.011479	0.0126	G	A	0.2117	1.31767441e-4	15:84380619	PUTM	DER36302	-0.181897288748503	-1.47623920113717	0.143021769809572	G	A	0.21276	0.015182349478777318
SCZ_2018_all	15	84380840	rs1019666	-0.0013008457330480696	0.010915	0.9054	A	G	0.2942	1.1913722499999999e-4	15:84380840	PUTM	DER36302	0.10933605587143	0.830595397823828	0.408180909064185	A	G	0.20828	0.01732797312896141
SCZ_2018_all	15	84380849	rs1019667	-0.029170377299779924	0.011479	0.0109	A	C	0.2117	1.31767441e-4	15:84380849	PUTM	DER36302	-0.182044013759843	-1.47800212003574	0.142550028194654	A	C	0.21284	0.015170597667108194
SCZ_2018_all	15	84381209	rs1019668	-0.007868958378695197	0.0096177	0.4111	T	G	0.4751	9.250015329e-5	15:84381209	PUTM	DER36302	-0.0149822385620343	-0.143103336856309	0.886496527666766	T	G	0.49625	0.010961093812820873
SCZ_2018_all	15	85280864	rs10220733	-0.035067748660500477	0.0095633	0.000246	G	A	0.4423	9.145670689e-5	15:85280864	PUTM	DER36302	-0.384205628046872	-3.73882591015725	3.08231004232207e-4	G	A	0.44403	0.01055983074491999
SCZ_2018_all	15	84553558	rs10220741	-0.013311014059672416	0.013233	0.3148	A	G	0.175	1.75112289e-4	15:84553558	PUTM	DER36302	0.162632525856412	1.02697118856343	0.306911762643154	A	G	0.14192	0.025078311630064822
SCZ_2018_all	15	84142864	rs10220793	-0.01388596531247157	0.0098227	0.1575	T	C	0.38470000000000004	9.648543529e-5	15:84142864	PUTM	DER36302	0.0584481230792312	0.536336133642422	0.592917373558583	T	C	0.4278	0.011875913480340337
SCZ_2018_all	15	85545235	rs1023844	-0.011928570865273812	0.009638	0.2165	G	A	0.4592	9.289104400000002e-5	15:85545235	PUTM	DER36302	0.0983221357927166	0.901780263525812	0.369340474888441	G	A	0.48507	0.01188779085134845
SCZ_2018_all	15	85282635	rs1030863	-0.035129891983738205	0.0095633	0.000239	C	T	0.4423	9.145670689e-5	15:85282635	PUTM	DER36302	-0.384192076054628	-3.73866237786753	3.08406778690429e-4	C	T	0.44404	0.010560009556432923
SCZ_2018_all	15	84097342	rs1039886	0.010247316451549499	0.013537	0.4495	C	G	0.1431	1.83250369e-4	15:84097342	PUTM	DER36302	-0.28352269895194	-1.75347343643112	0.0825848836461202	C	G	0.10843	0.026144316155224456
SCZ_2018_all	15	84064462	rs10400845	0.012817503710614343	0.012373	0.2985	T	C	0.16500000000000004	1.53091129e-4	15:84064462	PUTM	DER36302	-0.15378917029017	-0.943256485397478	0.347823056059889	T	C	0.16391	0.026582260395243282
SCZ_2018_all	15	85330745	rs10438428	-0.03758764733143858	0.0095441	8.22e-05	C	T	0.46419999999999995	9.108984481e-5	15:85330745	PUTM	DER36302	-0.334661335851787	-3.14414215618414	0.00219324300515714	C	T	0.47015	0.011329395381616264
SCZ_2018_all	15	85482630	rs10438432	9.004052431641551e-4	0.014299	0.9496	A	C	0.1103	2.04461401e-4	15:85482630	PUTM	DER36302	0.0220412600401001	0.166141894400233	0.868380737180887	A	C	0.17912	0.017600075079788963
SCZ_2018_all	15	84513494	rs10444972	-0.015753436346118584	0.014521	0.278	G	A	0.12919999999999998	2.1085944099999998e-4	15:84513494	PUTM	DER36302	0.0926993673700242	0.628649794849142	0.531011663294697	G	A	0.1337	0.02174382701169944
SCZ_2018_all	15	84822964	rs10444973	-0.04067617181956864	0.01176	0.000542	G	T	0.23160000000000003	1.382976e-4	15:84822964	PUTM	DER36302	-0.137936257356199	-0.927016388665538	0.35615001275045	G	T	0.18143	0.02214022611349855
SCZ_2018_all	15	84513686	rs10444974	-0.015519811658036807	0.014521	0.2853	A	G	0.12919999999999998	2.1085944099999998e-4	15:84513686	PUTM	DER36302	0.092706117041919	0.628741542778495	0.530951831234802	A	G	0.13369	0.021740647256059092
SCZ_2018_all	15	84542688	rs10459761	-0.018821754240587667	0.011581	0.1047	A	C	0.2535	1.34119561e-4	15:84542688	PUTM	DER36302	0.201558322142871	1.4144769918174	0.16032801808086	A	C	0.18934	0.020305313255045976
SCZ_2018_all	15	85262561	rs10468100	0.012027380212718455	0.020877	0.5646	T	C	0.058599999999999985	4.35849129e-4	15:85262561	PUTM	DER36302	-0.0633254165183769	-0.298514716762107	0.765929757633355	T	C	0.06346	0.04500125407211655
SCZ_2018_all	15	85200520	rs1051168	0.06541313854823212	0.010933	2.18e-09	G	T	0.25839999999999996	1.19530489e-4	15:85200520	PUTM	DER36302	0.433048655124135	4.18065905998214	6.23876842195191e-5	G	T	0.30224	0.01072960873573794
SCZ_2018_all	15	84729389	rs10520569	-0.019815027373060318	0.014075	0.1592	C	T	0.12819999999999998	1.98105625e-4	15:84729389	PUTM	DER36302	-0.388401932269031	-2.8076849773139	0.00600035398551822	C	T	0.16114	0.019136654105371447
SCZ_2018_all	15	84616332	rs10520571	0.022543964434894436	0.010748	0.0357	A	G	0.25839999999999996	1.1551950400000001e-4	15:84616332	PUTM	DER36302	-0.102128657992643	-0.764056678424041	0.446632541714514	A	G	0.23881	0.017866689831497487
SCZ_2018_all	15	84591675	rs10520572	0.022250608934819723	0.011507	0.0536	T	C	0.2157	1.32411049e-4	15:84591675	PUTM	DER36302	-0.0437047006841408	-0.312802411179124	0.755082189937661	T	C	0.20523	0.019521631762310174
SCZ_2018_all	15	84591575	rs10520573	-0.032370380030450646	0.0095633	0.000702	G	A	0.4642	9.145670689e-5	15:84591575	PUTM	DER36302	-0.20643971872944	-1.98886748163259	0.0494480118453582	G	A	0.43995	0.01077394671517796
SCZ_2018_all	15	84563031	rs10520575	0.0358496528936972	0.012468	0.004	A	G	0.18789999999999996	1.5545102399999998e-4	15:84563031	PUTM	DER36302	0.240628229188489	2.02065358695023	0.0459890892914347	A	G	0.22184	0.014181083618505631
SCZ_2018_all	15	84027538	rs10520577	0.014790085472635345	0.010949	0.176	G	T	0.25749999999999995	1.1988060100000001e-4	15:84027538	PUTM	DER36302	0.0816035118307405	0.567625889596404	0.571561213745797	G	T	0.20172	0.020667755119611466
SCZ_2018_all	15	84152262	rs10520578	-0.01303458227046021	0.0098227	0.1844	G	T	0.38770000000000004	9.648543529e-5	15:84152262	PUTM	DER36302	0.0599522069905022	0.554466677156632	0.580497456069453	G	T	0.42911	0.01169120966692701
SCZ_2018_all	15	84168471	rs10520579	0.011236631925987768	0.014421	0.4361	C	T	0.11029999999999995	2.07965241e-4	15:84168471	PUTM	DER36302	-0.177268533408933	-0.958223206269674	0.340261211649035	C	T	0.10893	0.03422393438199052
SCZ_2018_all	15	84180207	rs10520580	0.01764343517259528	0.016107	0.2735	G	A	0.08450000000000002	2.5943544899999997e-4	15:84180207	PUTM	DER36302	-0.26459115223265	-1.14055450845733	0.256779598903937	G	A	0.06344	0.05381688344214369
SCZ_2018_all	15	84352776	rs10520582	0.03411152962876782	0.017696	0.0538	A	G	0.05369999999999997	3.13148416e-4	15:84352776	PUTM	DER36302	0.130048505583671	0.67780273330191	0.499462059650143	A	G	0.10029	0.036813244926888374
SCZ_2018_all	15	84251072	rs10520584	-0.018102872697853635	0.011186	0.1056	G	A	0.2247	1.2512659599999998e-4	15:84251072	PUTM	DER36302	-0.143167471967572	-1.12723421861825	0.262341005950294	G	A	0.20265	0.01613096633768821
SCZ_2018_all	15	85661506	rs10520585	9.995003330834232e-4	0.011395	0.9302	C	G	0.25939999999999996	1.29846025e-4	15:85661506	PUTM	DER36302	-0.0289648021319532	-0.224135910752812	0.823108849164166	C	G	0.2424	0.016700068160586806
SCZ_2018_all	15	85182786	rs1057946	-0.02690881655721769	0.012538	0.0319	G	T	0.1352	1.57201444e-4	15:85182786	PUTM	DER36302	-0.440491415752571	-3.19582163747722	0.00186628654547004	G	T	0.16791	0.01899808528809
SCZ_2018_all	15	85183790	rs1061737	0.058740495022600085	0.010896	6.88e-08	G	C	0.26239999999999997	1.1872281599999998e-4	15:85183790	PUTM	DER36302	0.430874985943408	4.15703974731905	6.81403991430864e-5	G	C	0.30364	0.010743213596947371
SCZ_2018_all	15	85376761	rs10775243	-0.02420468869681736	0.011813	0.0407	G	C	0.2276	1.3954696900000003e-4	15:85376761	PUTM	DER36302	-0.0147948214286036	-0.109922127077774	0.912691428217718	G	C	0.17298	0.018115453386203278
SCZ_2018_all	15	85717024	rs10775252	-0.0022973590486834584	0.0097121	0.8149	T	C	0.4592	9.432488641e-5	15:85717024	PUTM	DER36302	-0.0524446432494708	-0.461014968481124	0.645788977848264	T	C	0.42136	0.012941130537235754
SCZ_2018_all	15	85177297	rs10795	0.058551886949615495	0.010896	7.86e-08	G	A	0.26339999999999997	1.1872281599999998e-4	15:85177297	PUTM	DER36302	0.431675561577618	4.15629570409714	6.83296500671855e-5	G	A	0.30368	0.010787034026582936
SCZ_2018_all	15	84954791	rs10796329	-0.04258044753511848	0.011636	0.000251	A	G	0.2326	1.35396496e-4	15:84954791	PUTM	DER36302	-0.142627830316642	-0.961781156640464	0.338479428349603	A	G	0.18598	0.021991559268110403
SCZ_2018_all	15	85156574	rs10852053	-0.025040923243484822	0.009745	0.0102	C	T	0.4235	9.4965025e-5	15:85156574	PUTM	DER36302	-0.320719363993556	-2.87717224907218	0.00490567045450598	C	T	0.41583	0.012425636323979247
SCZ_2018_all	15	85381935	rs10852091	-0.022388768478410034	0.0099315	0.0242	C	T	0.3698	9.863469224999999e-5	15:85381935	PUTM	DER36302	-0.233494499835916	-2.03768533440683	0.0442223408725874	C	T	0.33835	0.013130433670272912
SCZ_2018_all	15	85415720	rs10852094	-0.020194707285519253	0.012333	0.1013	C	T	0.1998	1.5210288900000001e-4	15:85415720	PUTM	DER36302	-0.0703196837912906	-0.494415530911265	0.622097156745781	C	T	0.14555	0.020228776172659942
SCZ_2018_all	15	85432880	rs10852100	0.02163230012711384	0.010551	0.0403	T	C	0.329	1.1132360099999999e-4	15:85432880	PUTM	DER36302	0.505417773217821	4.22029304422383	5.37678137275024e-5	T	C	0.47284	0.014342200971675424
SCZ_2018_all	15	85432995	rs10852101	-0.009752291442678302	0.012946	0.4514	T	C	0.1362	1.6759891599999998e-4	15:85432995	PUTM	DER36302	0.205135026878505	1.27841719816587	0.204061576136001	T	C	0.25479	0.025747462624416274
SCZ_2018_all	15	85630197	rs10852130	-0.006018072325563021	0.0096561	0.5332	T	G	0.4394	9.324026721000001e-5	15:85630197	PUTM	DER36302	0.104742265649812	0.951307774130165	0.343741806077824	T	G	0.43599	0.012122769170951987
SCZ_2018_all	15	85631807	rs10852131	-0.005947652269902062	0.0095085	0.5316	C	T	0.46819999999999995	9.041157224999999e-5	15:85631807	PUTM	DER36302	0.0451656387500778	0.413855001417939	0.679866566085437	C	T	0.46266	0.011910223113133967
SCZ_2018_all	15	85719783	rs10852147	-5.998200719675495e-4	0.010451	0.9575	G	T	0.337	1.09223401e-4	15:85719783	PUTM	DER36302	-0.0575045942367088	-0.508144607208426	0.612471032610869	G	T	0.32078	0.012806499735559324
SCZ_2018_all	15	84091475	rs10906974	0.010939940038334263	0.010598	0.3008	C	G	0.32799999999999996	1.12317604e-4	15:84091475	PUTM	DER36302	0.11300487343234	0.911417497994627	0.364267292209199	C	G	0.26928	0.015373035215094026
SCZ_2018_all	15	84173859	rs10906975	-0.020586633608388312	0.011968	0.0861	G	A	0.1869	1.4323302399999997e-4	15:84173859	PUTM	DER36302	-0.00216711026116139	-0.0163313201923928	0.987002610343376	G	A	0.17904	0.017608381120775257
SCZ_2018_all	15	84187014	rs10906976	0.0321767316952212	0.017556	0.0672	G	T	0.0726	3.0821313599999994e-4	15:84187014	PUTM	DER36302	-0.0482650171307132	-0.219341055441461	0.826831468670479	G	T	0.07893	0.048420031932962966
SCZ_2018_all	15	84307622	rs10906977	-0.0016413462721255045	0.011226	0.8835	G	C	0.20779999999999998	1.26023076e-4	15:84307622	PUTM	DER36302	-0.150712644436582	-1.28728686788734	0.200965827694238	G	C	0.25388	0.01370719851547812
SCZ_2018_all	15	84347819	rs10906978	-7.702966022656519e-4	0.010822	0.9433	T	G	0.2932	1.17115684e-4	15:84347819	PUTM	DER36302	0.15461834730653	1.19446057544722	0.23512332851046	T	G	0.20868	0.0167563110574751
SCZ_2018_all	15	84354696	rs10906979	-6.902381595596675e-4	0.010841	0.9493	C	T	0.2903	1.17527281e-4	15:84354696	PUTM	DER36302	0.151567614689753	1.17718351086329	0.241916530945856	C	T	0.206	0.01657770821968898
SCZ_2018_all	15	84397162	rs10906980	-0.003656677503543923	0.010859	0.736	C	G	0.2932	1.17917881e-4	15:84397162	PUTM	DER36302	0.0988562819881224	0.75406728201695306	0.45258079592161	C	G	0.21902	0.01718653589829671
SCZ_2018_all	15	84522559	rs10906981	0.020488666427315602	0.011747	0.0808	G	A	0.19579999999999997	1.3799200900000002e-4	15:84522559	PUTM	DER36302	-0.185224745658073	-1.26756604881505	0.207896641354932	G	A	0.1815	0.021352897612709473
SCZ_2018_all	15	84568158	rs10906982	-0.03111099502505273	0.0095633	0.0012	A	T	0.4672	9.145670689e-5	15:84568158	PUTM	DER36302	-0.201721660072588	-1.95905796590955	0.0528907309442765	A	T	0.44355	0.010602554030981794
SCZ_2018_all	15	84569183	rs10906983	-0.03140176313953164	0.0095633	0.001	G	A	0.4662	9.145670689e-5	15:84569183	PUTM	DER36302	-0.201721660072588	-1.95905796590955	0.0528907309442765	G	A	0.44367	0.010602554030981794
SCZ_2018_all	15	85198362	rs1107179	0.03166612107901281	0.009637	0.001	T	G	0.4473	9.287176899999999e-5	15:85198362	PUTM	DER36302	0.417468758367882	4.00418230458427	1.19687183629961e-4	T	G	0.46642	0.010869768039824031
SCZ_2018_all	15	85185893	rs11073613	-0.037431914008864885	0.0096716	0.000109	G	A	0.4881	9.353984656000001e-5	15:85185893	PUTM	DER36302	-0.359787853070024	-3.46289734366388	7.8792240668385e-4	G	A	0.42916	0.010794779093854803
SCZ_2018_all	15	85188839	rs11073619	-0.01022206777030017	0.016342	0.5318	C	T	0.10740000000000005	2.6706096399999995e-4	15:85188839	PUTM	DER36302	-0.283972723554027	-1.60205085131285	0.1122986429011	C	T	0.09951	0.03141960054657609
SCZ_2018_all	15	85260268	rs11073663	-0.03724506602991264	0.0096177	0.000108	A	G	0.45430000000000004	9.250015329e-5	15:85260268	PUTM	DER36302	-0.379247004122194	-3.70656253310267	3.44816628931448e-4	A	G	0.45522	0.01046891453950307
SCZ_2018_all	15	85260311	rs11073664	-0.021565777914560585	0.011833	0.0679	A	C	0.2197	1.40019889e-4	15:85260311	PUTM	DER36302	-0.0240938532435315	-0.17871377491607	0.858524024103154	A	C	0.17537	0.01817592260047901
SCZ_2018_all	15	85284686	rs11073686	-0.015387787060647041	0.011248	0.1714	A	T	0.23560000000000003	1.2651750399999997e-4	15:85284686	PUTM	DER36302	-0.14823752626547201	-1.07086766922862	0.28680673952540803	A	T	0.21783	0.01916217068367283
SCZ_2018_all	15	85310071	rs11073702	-0.034374077091336816	0.0096177	0.000351	G	A	0.4423	9.250015329e-5	15:85310071	PUTM	DER36302	-0.384205882603594	-3.73879560162191	3.08263574501652e-4	G	A	0.44995	0.01056001594522026
SCZ_2018_all	15	85335774	rs11073716	-0.027237598321011202	0.009675	0.0049	C	T	0.37670000000000003	9.360562499999999e-5	15:85335774	PUTM	DER36302	-0.41991817549607	-3.72619100311866	3.22096022189872e-4	C	T	0.39327	0.012699865449745499
SCZ_2018_all	15	85350081	rs11073729	-0.0399265622061226	0.0096177	3.31e-05	T	C	0.45730000000000004	9.250015329e-5	15:85350081	PUTM	DER36302	-0.351479715972074	-3.24065874012632	0.00162003881384405	T	C	0.42569	0.01176342895887145
SCZ_2018_all	15	85354596	rs11073730	-0.03473638280886106	0.0096177	0.000305	C	T	0.44730000000000003	9.250015329e-5	15:85354596	PUTM	DER36302	-0.384205628046872	-3.73882591015725	3.08231004232207e-4	C	T	0.45149	0.01055983074491999
SCZ_2018_all	15	85449043	rs11073794	8.10328227254664e-4	0.0098415	0.9344	G	A	0.4264	9.685512224999999e-5	15:85449043	PUTM	DER36302	-0.128008443632498	-1.11984200746102	0.2654635423955	G	A	0.44776	0.013066633960269814
SCZ_2018_all	15	85456078	rs11073802	-7.002451143934259e-4	0.010118	0.9448	C	A	0.4404	1.0237392400000001e-4	15:85456078	PUTM	DER36302	0.0527994246791154	0.434595966039687	0.664792091494116	C	A	0.34387	0.014760021802212649
SCZ_2018_all	15	85473512	rs11073818	0.007074913671961985	0.0098918	0.4733	A	T	0.4364	9.784770723999999e-5	15:85473512	PUTM	DER36302	0.0758900057162811	0.640099150047131	0.523572048534978	A	T	0.39421	0.014056418213954928
SCZ_2018_all	15	85475212	rs11073819	-0.017644757173469094	0.0099449	0.076	A	G	0.39070000000000005	9.890103600999999e-5	15:85475212	PUTM	DER36302	-0.173078169785514	-1.50004829934096	0.136752561793807	A	G	0.36352	0.013312943913775377
SCZ_2018_all	15	85475333	rs11073820	-0.01657663640480148	0.0098918	0.0938	T	A	0.38470000000000004	9.784770723999999e-5	15:85475333	PUTM	DER36302	-0.188294390860366	-1.65830250101617	0.100390088220887	T	A	0.37314	0.01289280025756698
SCZ_2018_all	15	85477284	rs11073822	0.008022091102912384	0.013466	0.5512	A	C	0.1332	1.8133315600000002e-4	15:85477284	PUTM	DER36302	0.0280075990449853	0.211605755202274	0.832845284704795	A	C	0.19992	0.01751849567272747
SCZ_2018_all	15	85494147	rs11073839	-0.019274566744697456	0.01356	0.1553	G	A	0.17589999999999995	1.8387359999999997e-4	15:85494147	PUTM	DER36302	-0.116880406189386	-0.796364200625961	0.427706925135192	G	A	0.14199	0.0215407076717707
SCZ_2018_all	15	85080662	rs11073840	-0.031170800813383165	0.010352	0.0026	T	C	0.30910000000000004	1.07163904e-4	15:85080662	PUTM	DER36302	-0.406119998210001	-3.1646615466388	0.00205751556485645	T	C	0.29479	0.016468506332700174
SCZ_2018_all	15	85508733	rs11073849	-0.0011106165062569103	0.011853	0.9253	A	G	0.19979999999999998	1.40493609e-4	15:85508733	PUTM	DER36302	-0.0948639188304995	-0.687985511386471	0.493054696586569	A	G	0.1871	0.019012688732015896
SCZ_2018_all	15	85511981	rs11073852	-3.8007221829592806e-4	0.011873	0.9743	T	A	0.19779999999999998	1.40968129e-4	15:85511981	PUTM	DER36302	-0.135345882749994	-0.966830894995114	0.33596103163224	T	A	0.18357	0.01959697589202272
SCZ_2018_all	15	85513267	rs11073854	-0.009157937784765724	0.010655	0.3909	C	A	0.3072	1.1352902499999998e-4	15:85513267	PUTM	DER36302	0.156284376415057	1.44010570744243	0.152960924538071	C	A	0.28039	0.011777209083973957
SCZ_2018_all	15	85083041	rs11073859	-0.026487722837102927	0.011412	0.0203	T	C	0.2097	1.30233744e-4	15:85083041	PUTM	DER36302	-0.465313872830644	-3.57521123690876	5.40817418080053e-4	T	C	0.23288	0.016939031990158348
SCZ_2018_all	15	85598388	rs11073905	-0.005173358773997465	0.0098185	0.5984	C	T	0.4394	9.640294225000002e-5	15:85598388	PUTM	DER36302	0.124827669757848	1.09375204670059	0.276691420971958	C	T	0.40544	0.01302518706368706
SCZ_2018_all	15	85606774	rs11073915	-0.005344255125776183	0.0096196	0.5787	G	A	0.4284	9.253670416000001e-5	15:85606774	PUTM	DER36302	0.11374761933885	1.02862306709075	0.306138429597595	G	A	0.43807	0.012228469745073063
SCZ_2018_all	15	85607563	rs11073916	-0.021683394831158876	0.014188	0.1264	G	A	0.11729999999999996	2.0129934399999998e-4	15:85607563	PUTM	DER36302	0.28364914558646	1.58697488137933	0.115675440439718	G	A	0.12883	0.031946468312737245
SCZ_2018_all	15	85607670	rs11073917	-0.021898021101216133	0.014188	0.1227	G	T	0.11729999999999996	2.0129934399999998e-4	15:85607670	PUTM	DER36302	0.28364914558646	1.58697488137933	0.115675440439718	G	T	0.12883	0.031946468312737245
SCZ_2018_all	15	85648441	rs11073939	-0.008062414090044661	0.0096011	0.4009	G	C	0.4404	9.218112121e-5	15:85648441	PUTM	DER36302	0.111000607239747	1.00880571001153	0.315502594235231	G	C	0.44026	0.012106975004338393
SCZ_2018_all	15	85659479	rs11073951	-0.004891946080427849	0.0095085	0.6067	A	G	0.45630000000000004	9.041157224999999e-5	15:85659479	PUTM	DER36302	0.00639435608625175	0.0562742709803819	0.955235600793824	A	G	0.43658	0.012911416168284482
SCZ_2018_all	15	85661270	rs11073952	-0.007064897722121719	0.0096011	0.4619	T	C	0.4314	9.218112121e-5	15:85661270	PUTM	DER36302	0.0804901606277276	0.691367576624412	0.490936512169964	T	C	0.41501	0.013554002811719968
SCZ_2018_all	15	85670789	rs11073955	8.203363839024809e-4	0.0095823	0.9315	G	A	0.4384	9.182047329e-5	15:85670789	PUTM	DER36302	-0.0374764884568778	-0.316192974642294	0.752515081566465	G	A	0.39535	0.014047962813900732
SCZ_2018_all	15	85679984	rs11073962	-0.010899180869000552	0.014224	0.4435	G	A	0.11329999999999996	2.02322176e-4	15:85679984	PUTM	DER36302	0.0168728321891843	0.0921920123303998	0.926729922210605	G	A	0.09702	0.03349572520844836
SCZ_2018_all	15	85711301	rs11073990	0.003847391728893659	0.010025	0.701	C	T	0.3618	1.0050062499999999e-4	15:85711301	PUTM	DER36302	-0.0985217660500057	-0.890512521323214	0.375328232178745	C	T	0.35121	0.012240081670660635
SCZ_2018_all	15	85717062	rs11073991	0.002496880198587146	0.0097483	0.8014	C	T	0.4115	9.502935288999999e-5	15:85717062	PUTM	DER36302	-0.00144705870306939	-0.0131037568703231	0.989571121277523	C	T	0.403	0.012194967468854739
SCZ_2018_all	15	85717473	rs11073993	0.0022973590486834584	0.0097483	0.8109	C	T	0.4105	9.502935288999999e-5	15:85717473	PUTM	DER36302	-0.00145281177222373	-0.0131544930650584	0.989530744241982	C	T	0.40299	0.012197489921951661
SCZ_2018_all	15	85729182	rs11074002	0.010616152463189307	0.010025	0.2897	A	C	0.4334	1.0050062499999999e-4	15:85729182	PUTM	DER36302	-0.0554691037049816	-0.516015257656111	0.606982852210907	A	C	0.41635	0.01155519318330805
SCZ_2018_all	15	85729248	rs11074003	0.008717890619722843	0.0099315	0.3798	C	T	0.4821	9.863469224999999e-5	15:85729248	PUTM	DER36302	-0.101881197057707	-0.940012425164171	0.349476295617688	C	T	0.46741	0.011746835575079261
SCZ_2018_all	15	85818193	rs11074061	-0.004008021397538822	0.01194	0.7368	C	G	0.25249999999999995	1.4256359999999997e-4	15:85818193	PUTM	DER36302	0.122584545911437	0.866881170066054	0.388082437027506	C	G	0.20778	0.01999642258824096
SCZ_2018_all	15	85515625	rs1109065	-0.009752291442678302	0.010451	0.349	T	C	0.3847	1.09223401e-4	15:85515625	PUTM	DER36302	0.0735283248316202	0.694735608753923	0.488832058477967	T	C	0.33963	0.011201346322109656
SCZ_2018_all	15	85515596	rs1109066	-0.011533235813673085	0.012875	0.3715	T	A	0.1909	1.6576562499999998e-4	15:85515596	PUTM	DER36302	0.172716066380461	1.27021913576155	0.20695410951651	T	A	0.17955	0.018488776586069233
SCZ_2018_all	15	83842480	rs1112404	0.0249852526939086	0.011525	0.0303	A	C	0.19779999999999998	1.32825625e-4	15:83842480	PUTM	DER36302	-0.0872044511312788	-0.620059361263495	0.536629127378965	A	C	0.19032	0.019779293220220456
SCZ_2018_all	15	85275463	rs111321230	0.015578029963318462	0.021078	0.4599	G	C	0.057699999999999974	4.44282084e-4	15:85275463	PUTM	DER36302	-0.0633698597879981	-0.298634293915882	0.765838774745516	G	C	0.06348	0.045028360536998546
SCZ_2018_all	15	85232617	rs111357263	0.06756518616242388	0.025246	0.0074	A	G	0.047699999999999965	6.37360516e-4	15:85232617	PUTM	DER36302	0.645500186385352	2.52720328401953	0.0130643629195239	A	G	0.05317	0.0652397652265068
SCZ_2018_all	15	84927118	rs111427166	-0.00841530960134725	0.018441	0.6482	C	T	0.08550000000000002	3.4007048099999996e-4	15:84927118	PUTM	DER36302	-0.100964675991612	-0.434486392963254	0.664871375240804	C	T	0.085319999999999993	0.05399910377417314
SCZ_2018_all	15	85504753	rs111460093	-0.006259550171144227	0.020244	0.7573	G	C	0.0746	4.0981953600000004e-4	15:85504753	PUTM	DER36302	-0.484645172982063	-2.06173024525651	0.0418272850990437	G	C	0.06285	0.05525659240927701
SCZ_2018_all	15	84798762	rs111469275	-0.03998900821636328	0.022855	0.0801	G	A	0.04169999999999996	5.22351025e-4	15:84798762	PUTM	DER36302	-0.525003795927574	-2.12555084452988	0.0360038507267805	G	A	0.05157	0.06100731209174828
SCZ_2018_all	15	85290248	rs111542984	0.013014937077494544	0.020824	0.5308	G	C	0.058599999999999985	4.33638976e-4	15:85290248	PUTM	DER36302	-0.0629455864496853	-0.29644268408345	0.767506828313237	G	C	0.06527	0.04508676697136014
SCZ_2018_all	15	84771249	rs111645810	-0.028986066286098292	0.014588	0.0469	G	T	0.12429999999999997	2.12809744e-4	15:84771249	PUTM	DER36302	-0.401013812073338	-2.91113780448178	0.00444021401670256	G	T	0.15581	0.018975495891060217
SCZ_2018_all	15	84164918	rs111664929	0.012620031356102198	0.015235	0.4073	C	T	0.09340000000000004	2.32105225e-4	15:84164918	PUTM	DER36302	-0.221040318685609	-0.959960916364725	0.339390224191406	C	T	0.07105	0.05301953235687022
SCZ_2018_all	15	84498708	rs111667230	0.006280237957150456	0.021694	0.7723	C	T	0.06459999999999999	4.706296360000001e-4	15:84498708	PUTM	DER36302	0.23404650857107	1.01243113208953	0.313775372728374	C	T	0.05335	0.0534408492842801
SCZ_2018_all	15	84798787	rs111732972	-0.02509219241175633	0.013389	0.061	C	T	0.17989999999999995	1.79265321e-4	15:84798787	PUTM	DER36302	-0.0118423541387698	-0.0734115369832365	0.941625278527003	C	T	0.12315	0.026022406391514843
SCZ_2018_all	15	84826871	rs111744925	-0.013662913969183269	0.012711	0.2824	A	G	0.16800000000000004	1.61569521e-4	15:84826871	PUTM	DER36302	-0.205643848951309	-1.17967684479335	0.240927607142242	A	G	0.18655	0.030388225298262996
SCZ_2018_all	15	84954775	rs111765714	-0.005615738785635745	0.018502	0.7617	C	G	0.08750000000000002	3.4232400400000006e-4	15:84954775	PUTM	DER36302	-0.0710017396844643	-0.309411751717113	0.757652119729688	C	G	0.08017	0.05265800128545953
SCZ_2018_all	15	84383688	rs111777353	-0.012234537668342522	0.012706	0.3356	T	C	0.19379999999999997	1.61442436e-4	15:84383688	PUTM	DER36302	0.2076848958862	1.37778514374535	0.171345140646341	T	C	0.16192	0.02272201442066106
SCZ_2018_all	15	85237518	rs111783599	-0.016749492858115795	0.011303	0.1385	G	A	0.23660000000000003	1.27757809e-4	15:85237518	PUTM	DER36302	-0.175471633969724	-1.23328450166977	0.22036076331466	G	A	0.22199	0.020243578804307875
SCZ_2018_all	15	84931385	rs111801409	-0.0054246870452268415	0.018495	0.7693	A	G	0.08850000000000002	3.42065025e-4	15:84931385	PUTM	DER36302	-0.0871462935717845	-0.376303621257546	0.707488392383864	A	G	0.08166	0.05363163615607047
SCZ_2018_all	15	84920560	rs111828750	-0.011162064706191918	0.018549	0.5473	A	G	0.08750000000000002	3.44065401e-4	15:84920560	PUTM	DER36302	-0.100546255993052	-0.432558239797439	0.666267150173142	A	G	0.08227	0.0540309530992862
SCZ_2018_all	15	84951343	rs111858881	-0.02410828334396271	0.016087	0.134	G	C	0.12029999999999996	2.58791569e-4	15:84951343	PUTM	DER36302	-0.460534664801974	-2.77061202243237	0.00667180731841243	G	C	0.13312	0.027629512490956833
SCZ_2018_all	15	85230199	rs111905148	0.015873349156290163	0.020882	0.4475	G	A	0.057699999999999974	4.3605792400000005e-4	15:85230199	PUTM	DER36302	-0.0626692349443375	-0.295183509422194	0.768465692538169	G	A	0.06372	0.04507384453050376
SCZ_2018_all	15	84721558	rs111912159	-0.01729876457832946	0.014053	0.2184	T	A	0.13019999999999998	1.97486809e-4	15:84721558	PUTM	DER36302	-0.373089016887208	-2.7616946165149	0.00684322904472855	T	A	0.17052	0.018250451876823053
SCZ_2018_all	15	84725960	rs111915655	-0.018102872697853635	0.011265	0.1081	G	A	0.22660000000000002	1.2690022500000002e-4	15:84725960	PUTM	DER36302	-0.354963348787648	-2.964721536872	0.00378786274792703	G	A	0.28772	0.014335049909791404
SCZ_2018_all	15	85471940	rs112008279	-0.03481921397827754	0.016464	0.0345	C	T	0.11229999999999996	2.71063296e-4	15:85471940	PUTM	DER36302	-0.342056013095156	-2.0151436557867	0.046573419168723	C	T	0.09721	0.028812599040871505
SCZ_2018_all	15	84072393	rs112028671	-0.004249014289414921	0.024876	0.8645	G	A	0.04169999999999996	6.188153759999999e-4	15:84072393	PUTM	DER36302	-0.278381320199611	-1.14383365222354	0.255423346899493	G	A	0.06266	0.059231733225500315
SCZ_2018_all	15	85285421	rs112041999	-0.04401458541941931	0.023205	0.0578	G	C	0.04469999999999996	5.38472025e-4	15:85285421	PUTM	DER36302	-0.465854005330166	-1.97746901047119	0.0507412154204994	G	C	0.05174	0.055498378581847606
SCZ_2018_all	15	85473890	rs112131391	-0.0019619233135405624	0.013452	0.8838	C	T	0.16200000000000003	1.80956304e-4	15:85473890	PUTM	DER36302	-0.115040658034729	-0.800035903265318	0.425586456042461	C	T	0.16361	0.020676820609075157
SCZ_2018_all	15	85684163	rs112133494	-0.010110943750728957	0.018653	0.5877	C	T	0.058599999999999985	3.47934409e-4	15:85684163	PUTM	DER36302	0.162491667679589	0.817872698791443	0.415374401399722	C	T	0.07463	0.03947214878542183
SCZ_2018_all	15	84554012	rs112182320	0.010148331051815136	0.02184	0.6407	A	G	0.06359999999999999	4.769855999999999e-4	15:84554012	PUTM	DER36302	0.240751481999336	1.03359151049268	0.303820342275253	A	G	0.05263	0.054255037914793004
SCZ_2018_all	15	85253725	rs112189499	0.01616858116158369	0.021078	0.443	G	A	0.058599999999999985	4.44282084e-4	15:85253725	PUTM	DER36302	-0.0633693608539407	-0.298677214364658	0.765806118584616	G	A	0.06346	0.04501471131238718
SCZ_2018_all	15	84434423	rs1122405	-0.03207989346341165	0.009637	0.000857	G	A	0.3877	9.287176899999999e-5	15:84434423	PUTM	DER36302	-0.260083740936926	-2.6497393492172	0.00936453358655386	G	A	0.41803	0.009634298460464355
SCZ_2018_all	15	84759622	rs112282737	-0.025481924014691428	0.013491	0.0589	G	A	0.17589999999999995	1.8200708099999998e-4	15:84759622	PUTM	DER36302	0.0165646451639306	0.0952585376219194	0.924300101556477	G	A	0.11561	0.030238236134749293
SCZ_2018_all	15	84799403	rs112294127	-0.026272109338862638	0.01341	0.0501	G	T	0.17889999999999995	1.798281e-4	15:84799403	PUTM	DER36302	-0.0115915541192328	-0.0718313737662485	0.942879573312913	G	T	0.12336	0.0260408400341397
SCZ_2018_all	15	85230235	rs112297596	0.014494446150452511	0.021204	0.4938	C	A	0.057699999999999974	4.4960961600000004e-4	15:85230235	PUTM	DER36302	-0.0634728170299239	-0.299115139543941	0.765472945963249	C	A	0.06347	0.04502966920723555
SCZ_2018_all	15	84322325	rs112346922	-0.0020621247184480847	0.012596	0.8699	C	T	0.19579999999999997	1.58659216e-4	15:84322325	PUTM	DER36302	0.254833254353939	1.738843841615	0.085139752088686	C	T	0.16963	0.021477861511691097
SCZ_2018_all	15	85797845	rs112380407	-0.0054447960359572944	0.010299	0.5967	T	A	0.39259999999999995	1.0606940100000001e-4	15:85797845	PUTM	DER36302	0.160612459681477	1.10112161825342	0.273487111855386	T	A	0.43689	0.021275897423530594
SCZ_2018_all	15	85385555	rs112403084	0.010841023177874769	0.020623	0.5992	G	A	0.057699999999999974	4.25308129e-4	15:85385555	PUTM	DER36302	-0.0893499702926094	-0.431948716717206	0.666708623578389	G	A	0.06715	0.04278824252277343
SCZ_2018_all	15	85504762	rs112431612	-0.006088497340557459	0.020244	0.7635	A	T	0.0746	4.0981953600000004e-4	15:85504762	PUTM	DER36302	-0.484379556652253	-2.06086717307884	0.0419112853700422	A	T	0.06284	0.05524228163090948
SCZ_2018_all	15	84947174	rs112431692	-0.02744314183015709	0.014944	0.0663	G	C	0.11829999999999996	2.2332313600000002e-4	15:84947174	PUTM	DER36302	-0.413625791438503	-2.92289631611375	0.00428878658411028	G	C	0.16082	0.02002573212452862
SCZ_2018_all	15	85824802	rs112470015	-0.01859176069113193	0.021763	0.3931	C	T	0.06659999999999999	4.7362816900000006e-4	15:85824802	PUTM	DER36302	0.146628430552987	0.520332324474501	0.60398207456321	C	T	0.0792	0.07940992019983423
SCZ_2018_all	15	85271767	rs112514022	-0.016424140814170127	0.014022	0.2416	A	T	0.15310000000000001	1.9661648399999998e-4	15:85271767	PUTM	DER36302	-0.197112920348549	-1.16819569232502	0.245505394598677	A	T	0.14932	0.02847075497483733
SCZ_2018_all	15	84753814	rs112532490	-0.04532168629932817	0.022509	0.0441	C	T	0.04469999999999996	5.066550810000001e-4	15:84753814	PUTM	DER36302	-0.533257085376827	-2.21524562863901	0.0290119098716988	C	T	0.053900000000000003	0.057946804655241366
SCZ_2018_all	15	85505400	rs112595560	-0.005927533164799158	0.020223	0.7694	A	G	0.0746	4.0896972900000004e-4	15:85505400	PUTM	DER36302	-0.483940161328497	-2.05921585278523	0.0420724074554326	A	G	0.06283	0.05523057745037808
SCZ_2018_all	15	83886529	rs11259902	0.02829586915484725	0.011912	0.0176	C	A	0.18289999999999995	1.4189574400000002e-4	15:83886529	PUTM	DER36302	-0.0509038386864425	-0.346968044829332	0.729344433990833	C	A	0.18044	0.02152395672602311
SCZ_2018_all	15	83890433	rs11259903	0.019410393519823387	0.010526	0.0652	A	G	0.2714	1.1079667600000001e-4	15:83890433	PUTM	DER36302	0.033632829723547	0.252435349183324	0.801222718085793	A	G	0.24207	0.01775114929593701
SCZ_2018_all	15	83949751	rs11259905	0.02693400124008104	0.011894	0.0237	A	C	0.18789999999999996	1.41467236e-4	15:83949751	PUTM	DER36302	-0.0335387622095076	-0.23356411306433	0.815800850228687	A	C	0.16831	0.020619675750355726
SCZ_2018_all	15	83949886	rs11259906	0.018134570195482678	0.010711	0.0912	G	A	0.26239999999999997	1.14725521e-4	15:83949886	PUTM	DER36302	0.0656600241076805	0.489898424653284	0.625278829846166	G	A	0.21642	0.01796345994277692
SCZ_2018_all	15	83995438	rs11259907	0.007769737264360694	0.010156	0.4451	A	G	0.32899999999999996	1.03144336e-4	15:83995438	PUTM	DER36302	0.165964905470767	1.31298364251449	0.192193515666604	A	G	0.28445	0.015977686467264975
SCZ_2018_all	15	84012599	rs11259908	0.0055843782939006634	0.0098601	0.5687	G	A	0.3598	9.722157201e-5	15:84012599	PUTM	DER36302	0.174575075986714	1.39222792385996	0.16694175966471	G	A	0.30711	0.015723303562175592
SCZ_2018_all	15	84083801	rs11259910	0.013311014059672416	0.0097299	0.1724	C	T	0.45030000000000003	9.467095401e-5	15:84083801	PUTM	DER36302	-0.00577951484425275	-0.0495753159573304	0.960559701688513	C	T	0.3746	0.013591011674129676
SCZ_2018_all	15	84176803	rs11259911	0.011038847115216448	0.015538	0.4783	C	T	0.09150000000000003	2.41429444e-4	15:84176803	PUTM	DER36302	-0.223372694497938	-0.970262705324486	0.334256529751563	C	T	0.07081	0.05300068580985193
SCZ_2018_all	15	84308129	rs11259913	-0.006776984279023669	0.0096561	0.4801	T	C	0.4533	9.324026721000001e-5	15:84308129	PUTM	DER36302	-0.0234970165090431	-0.211151077006939	0.833199087543166	T	C	0.39085	0.012383369795677699
SCZ_2018_all	15	84316129	rs11259914	-4.3009247651092477e-4	0.010822	0.9684	T	C	0.2922	1.17115684e-4	15:84316129	PUTM	DER36302	0.145884504719829	1.13498176370373	0.259096107684883	T	C	0.20814	0.016521160999298505
SCZ_2018_all	15	84361518	rs11259916	-0.022543964434894436	0.010524	0.032	G	A	0.2724	1.10754576e-4	15:84361518	PUTM	DER36302	-0.182965978063321	-1.60847179676464	0.110884611939816	G	A	0.26397	0.012939389392319482
SCZ_2018_all	15	84442933	rs11259917	0.028781801425451947	0.01256	0.022	T	C	0.19479999999999997	1.577536e-4	15:84442933	PUTM	DER36302	0.227008244246187	1.91673966707488	0.0581257326984702	T	C	0.21269	0.014026748109375483
SCZ_2018_all	15	84476990	rs11259918	0.028587456851912472	0.012578	0.0232	C	T	0.19779999999999998	1.5820608400000003e-4	15:84476990	PUTM	DER36302	0.237935958399326	2.00151692942889	0.0480458388820459	C	T	0.20971	0.014131934797410019
SCZ_2018_all	15	84489802	rs11259919	-0.0299470763679521	0.010978	0.0063	G	A	0.2525	1.20516484e-4	15:84489802	PUTM	DER36302	-0.32540277271144	-2.86428134554771	0.00509375648793535	G	A	0.26451	0.012906579156382653
SCZ_2018_all	15	84502225	rs11259920	0.001698556635581512	0.0097489	0.8649	G	A	0.40359999999999996	9.504105120999999e-5	15:84502225	PUTM	DER36302	0.0246699586368904	0.225745657659876	0.821859978287926	G	A	0.3578	0.011942576510917373
SCZ_2018_all	15	84505486	rs11259921	0.010247316451549499	0.010859	0.3473	A	G	0.23760000000000003	1.17917881e-4	15:84505486	PUTM	DER36302	-0.08488454149067	-0.610700023085503	0.542783745250711	A	G	0.2127	0.019319742844038586
SCZ_2018_all	15	84535151	rs11259922	0.014888612493750559	0.011079	0.179	C	T	0.23960000000000004	1.22744241e-4	15:84535151	PUTM	DER36302	-0.0830196597445345	-0.572190512004173	0.568477026901227	C	T	0.19537	0.021051381123029705
SCZ_2018_all	15	84535704	rs11259923	0.02088047757935513	0.011673	0.073	A	G	0.19579999999999997	1.36258929e-4	15:84535704	PUTM	DER36302	-0.185587581622837	-1.27972340952186	0.203603475061165	A	G	0.18284	0.021031274714669968
SCZ_2018_all	15	84542360	rs11259925	-0.011236631925987768	0.012873	0.381	A	G	0.2048	1.6571412900000002e-4	15:84542360	PUTM	DER36302	0.12795736541903	0.833153903885444	0.406743463005121	A	G	0.16256	0.02358740217095849
SCZ_2018_all	15	84566248	rs11259926	-0.024009452460351854	0.010265	0.0195	A	G	0.3032	1.05370225e-4	15:84566248	PUTM	DER36302	-0.112954318646573	-0.869202428578137	0.386817871257763	A	G	0.24627	0.016887439969896896
SCZ_2018_all	15	84566544	rs11259927	0.022250608934819723	0.011525	0.0532	C	T	0.2107	1.32825625e-4	15:84566544	PUTM	DER36302	-0.0437093910219437	-0.312698756696586	0.755160713629551	C	T	0.20143	0.019538769186646432
SCZ_2018_all	15	84568095	rs11259928	-0.0321767316952212	0.0095633	0.000756	G	A	0.4662	9.145670689e-5	15:84568095	PUTM	DER36302	-0.1985113311077	-1.87035857658354	0.064358613817994	G	A	0.43186	0.01126473169483902
SCZ_2018_all	15	84577202	rs11259929	-0.031789322489407336	0.0095633	0.000871	G	C	0.4692	9.145670689e-5	15:84577202	PUTM	DER36302	-0.201818328904778	-1.95978646252645	0.0528042329647706	G	C	0.44406	0.010604829849636514
SCZ_2018_all	15	84577350	rs11259930	-0.03188618886232173	0.0095633	0.000851	G	A	0.4692	9.145670689e-5	15:84577350	PUTM	DER36302	-0.201818328904778	-1.95978646252645	0.0528042329647706	G	A	0.44406	0.010604829849636514
SCZ_2018_all	15	84580022	rs11259931	-0.03207989346341165	0.0095823	0.000827	A	G	0.4692	9.182047329e-5	15:84580022	PUTM	DER36302	-0.201701266939106	-1.95890105544927	0.0529093774166243	A	G	0.44403	0.01060210868095976
SCZ_2018_all	15	84580057	rs11259932	-0.032660782239548276	0.0095823	0.000652	A	G	0.4692	9.182047329e-5	15:84580057	PUTM	DER36302	-0.201701266939106	-1.95890105544927	0.0529093774166243	A	G	0.44403	0.01060210868095976
SCZ_2018_all	15	84580156	rs11259933	-0.03169244673248973	0.0095823	0.000932	A	G	0.4682	9.182047329e-5	15:84580156	PUTM	DER36302	-0.200568507729382	-1.94640279132386	0.0544126250766253	A	G	0.44326	0.010618423659600626
SCZ_2018_all	15	84580171	rs11259934	-0.03169244673248973	0.0095823	0.000957	C	T	0.4682	9.182047329e-5	15:84580171	PUTM	DER36302	-0.201701266939106	-1.95890105544927	0.0529093774166243	C	T	0.44403	0.01060210868095976
SCZ_2018_all	15	84580427	rs11259935	-0.032273560550295635	0.0095633	0.00075	T	C	0.4692	9.145670689e-5	15:84580427	PUTM	DER36302	-0.201701266939106	-1.95890105544927	0.0529093774166243	T	C	0.44403	0.01060210868095976
SCZ_2018_all	15	84580582	rs11259936	-0.032273560550295635	0.0095633	0.00073	C	A	0.4692	9.145670689e-5	15:84580582	PUTM	DER36302	-0.201701266939106	-1.95890105544927	0.0529093774166243	C	A	0.44403	0.01060210868095976
SCZ_2018_all	15	84587833	rs11259937	-0.03275756423817229	0.0095633	0.000617	G	A	0.4662	9.145670689e-5	15:84587833	PUTM	DER36302	-0.203612450637099	-1.97499444960213	0.0510257325496819	G	A	0.43929	0.010628620561257669
SCZ_2018_all	15	84692938	rs11259939	-0.027093742998116264	0.014036	0.0536	G	T	0.1421	1.97009296e-4	15:84692938	PUTM	DER36302	5.82667204530456e-4	0.00355777865715465	0.997168397132223	G	T	0.11228	0.026821514559243538
SCZ_2018_all	15	84954985	rs11259942	-0.020764089352727617	0.01441	0.1496	C	T	0.11929999999999996	2.0764809999999998e-4	15:84954985	PUTM	DER36302	-0.398882380740851	-2.91042735820507	0.00444951892193804	C	T	0.16049	0.01878348525471877
SCZ_2018_all	15	83838099	rs11259967	0.024887715507778883	0.011655	0.033	G	A	0.19879999999999998	1.3583902500000002e-4	15:83838099	PUTM	DER36302	-0.0866820125971138	-0.594666550761735	0.553409525061025	G	A	0.18693	0.02124765231674309
SCZ_2018_all	15	83863924	rs11259968	0.0260575343192896	0.011525	0.0239	C	T	0.19779999999999998	1.32825625e-4	15:83863924	PUTM	DER36302	-0.0872044511312788	-0.620059361263495	0.536629127378965	C	T	0.1903	0.019779293220220456
SCZ_2018_all	15	83864087	rs11259969	0.023814178099254887	0.011469	0.0376	T	G	0.19779999999999998	1.31537961e-4	15:83864087	PUTM	DER36302	-0.081611859460512	-0.574640771004176	0.566824793634842	T	G	0.19956	0.02017036112534423
SCZ_2018_all	15	83872707	rs11259970	0.0260575343192896	0.011579	0.0242	T	C	0.19779999999999998	1.3407324100000003e-4	15:83872707	PUTM	DER36302	-0.0872044511312788	-0.620059361263495	0.536629127378965	T	C	0.1903	0.019779293220220456
SCZ_2018_all	15	84717797	rs112627987	0.007571265496318126	0.017554	0.668	C	T	0.06159999999999999	3.08142916e-4	15:84717797	PUTM	DER36302	-0.303274284523916	-1.24302895924659	0.216763754548839	C	T	0.06262	0.059526271430448786
SCZ_2018_all	15	84223085	rs112678733	-0.016495302529197505	0.011098	0.1373	A	G	0.22560000000000002	1.23165604e-4	15:84223085	PUTM	DER36302	-0.118162307047662	-0.905654194446857	0.367295843634041	A	G	0.20241	0.017022883138690766
SCZ_2018_all	15	84760913	rs112695136	-0.025410119937214735	0.013491	0.0596	C	T	0.17789999999999995	1.8200708099999998e-4	15:84760913	PUTM	DER36302	0.0164718570097988	0.0947510759086955	0.924702149789433	C	T	0.11563	0.030221556419504348
SCZ_2018_all	15	83994876	rs112779770	-0.015611223514218234	0.01437	0.2774	T	G	0.13019999999999998	2.0649690000000003e-4	15:83994876	PUTM	DER36302	0.26584875157731	1.46738465380792	0.145409582258091	T	G	0.12518	0.032823229153987284
SCZ_2018_all	15	84757452	rs112799474	0.0013990209137074087	0.01228	0.9123	G	A	0.16000000000000003	1.5079839999999998e-4	15:84757452	PUTM	DER36302	-0.175429250812689	-1.14978587782568	0.252974440091509	G	A	0.20583	0.0232793085751022
SCZ_2018_all	15	84799399	rs112804275	-0.027227322254483904	0.013358	0.0416	A	G	0.17889999999999995	1.78436164e-4	15:84799399	PUTM	DER36302	-0.0132895029063416	-0.0823385082792409	0.934542119177445	A	G	0.12401	0.02605022529451834
SCZ_2018_all	15	85397609	rs112878346	-0.03162483501821318	0.01689	0.0612	C	T	0.08450000000000002	2.8527209999999997e-4	15:85397609	PUTM	DER36302	-0.394613155787065	-2.2896281791248	0.0241443991279326	C	T	0.1145	0.02970388103376715
SCZ_2018_all	15	85428845	rs113028994	-0.021080643611238792	0.014608	0.149	A	C	0.11429999999999996	2.1339366399999998e-4	15:85428845	PUTM	DER36302	-0.187334019718868	-1.09837475858781	0.27467843046291	A	C	0.14563	0.02908922938180669
SCZ_2018_all	15	84946288	rs113031444	-0.002503130218118477	0.017372	0.8852	G	T	0.08250000000000002	3.0178638399999994e-4	15:84946288	PUTM	DER36302	-0.0927873195774754	-0.371521465301177	0.711035187140323	G	T	0.10536	0.06237483880503406
SCZ_2018_all	15	84527364	rs113038464	-0.013196694594391377	0.014633	0.3673	A	G	0.12819999999999998	2.14124689e-4	15:84527364	PUTM	DER36302	0.0946164295674837	0.640269392884442	0.523461838231733	A	G	0.13287	0.021837736835221555
SCZ_2018_all	15	85208061	rs113039459	0.055434706888100524	0.013399	3.52e-05	G	A	0.18289999999999995	1.79533201e-4	15:85208061	PUTM	DER36302	0.323572848985656	2.3326757677763	0.0216688007104665	G	A	0.18332	0.019241343371513713
SCZ_2018_all	15	84944675	rs113078939	-0.004801508816193902	0.018289	0.7931	G	A	0.08750000000000002	3.34487521e-4	15:84944675	PUTM	DER36302	-0.0825354273555503	-0.356751216054427	0.722029734802794	G	A	0.08092	0.053524162967264755
SCZ_2018_all	15	85180160	rs113081579	0.02215280464113328	0.020083	0.2709	T	C	0.06259999999999999	4.03326889e-4	15:85180160	PUTM	DER36302	-0.057551739041657	-0.289152585057573	0.773063217380871	T	C	0.07842	0.039615281280188167
SCZ_2018_all	15	84814727	rs113102649	-0.022102469907947234	0.019336	0.253	A	G	0.08050000000000002	3.73880896e-4	15:84814727	PUTM	DER36302	-0.106364479915036	-0.476756829386541	0.634575463326798	A	G	0.06476	0.04977363927414102
SCZ_2018_all	15	85238778	rs113115311	-0.011425017669467668	0.018015	0.5259	C	A	0.058599999999999985	3.24540225e-4	15:85238778	PUTM	DER36302	-0.526627456801006	-2.03427291965923	0.0445715872609109	C	A	0.05323	0.06701755212692456
SCZ_2018_all	15	85244588	rs113191259	0.015873349156290163	0.021131	0.4526	T	C	0.057699999999999974	4.4651916100000005e-4	15:85244588	PUTM	DER36302	-0.0633979709855422	-0.298809638313634	0.76570536606154	T	C	0.06347	0.045015441489640415
SCZ_2018_all	15	85276399	rs113199263	0.015578029963318462	0.021078	0.4599	T	A	0.057699999999999974	4.44282084e-4	15:85276399	PUTM	DER36302	-0.0633698597879981	-0.298634293915882	0.765838774745516	T	A	0.06348	0.045028360536998546
SCZ_2018_all	15	85281310	rs113210390	0.015479570848386375	0.02075	0.4565	C	G	0.058599999999999985	4.3056250000000006e-4	15:85281310	PUTM	DER36302	-0.0631494755069709	-0.29756760421934503	0.766650504568813	C	G	0.06347	0.045036869881237215
SCZ_2018_all	15	85300017	rs113253702	-0.03833550506559337	0.022125	0.0831	C	T	0.05469999999999997	4.895156249999999e-4	15:85300017	PUTM	DER36302	-0.186927344061104	-0.763098633220782	0.447201051206985	C	T	0.05746	0.06000456882557267
SCZ_2018_all	15	85729224	rs113254122	-0.006078436320470481	0.017149	0.7229	G	A	0.09050000000000002	2.9408820100000003e-4	15:85729224	PUTM	DER36302	0.409433318861473	1.95769782229086	0.0530525491663722	G	A	0.09444	0.043739624274767255
SCZ_2018_all	15	85479376	rs113259192	0.004888034072775866	0.011319	0.6667	C	T	0.2137	1.28119761e-4	15:85479376	PUTM	DER36302	-0.086153337259922	-0.693798665239916	0.489416994782648	C	T	0.22206	0.015419748493684795
SCZ_2018_all	15	84412827	rs113261930	-0.02119299340734001	0.017289	0.2203	C	T	0.0726	2.9890952099999996e-4	15:84412827	PUTM	DER36302	-0.317299273690759	-1.97506117619242	0.0510180427857735	C	T	0.1237	0.025809349082045466
SCZ_2018_all	15	84226702	rs113265068	-0.03145970781829213	0.024105	0.1918	A	G	0.036800000000000055	5.810510250000001e-4	15:84226702	PUTM	DER36302	-0.172467583315794	-0.865669371894391	0.388743610069642	A	G	0.06492	0.03969271918250029
SCZ_2018_all	15	83953236	rs113285762	0.02887895955037677	0.01208	0.0167	T	C	0.18789999999999996	1.459264e-4	15:83953236	PUTM	DER36302	-0.125877628666638	-0.847399930375401	0.398795829023002	T	C	0.17977	0.02206582948625694
SCZ_2018_all	15	85242363	rs113288365	0.015873349156290163	0.021151	0.4542	T	C	0.057699999999999974	4.47364801e-4	15:85242363	PUTM	DER36302	-0.0633979709855422	-0.298809638313634	0.76570536606154	T	C	0.06347	0.045015441489640415
SCZ_2018_all	15	85444707	rs113290493	-0.016759661815340117	0.014462	0.2464	T	G	0.1461	2.09149444e-4	15:85444707	PUTM	DER36302	0.101145447972166	0.512952881295604	0.609115588513456	T	G	0.08082	0.03888102783929726
SCZ_2018_all	15	84046689	rs113300984	0.02420468869681736	0.017324	0.1632	C	T	0.09940000000000004	3.0012097599999997e-4	15:84046689	PUTM	DER36302	-0.153673651553753	-0.815783299211451	0.416562987457688	C	T	0.11416	0.035485358868080956
SCZ_2018_all	15	84708663	rs113317779	-0.043168495401378695	0.022375	0.0537	G	A	0.04369999999999996	5.00640625e-4	15:84708663	PUTM	DER36302	-0.526324651211346	-2.21969250081551	0.0286984666780064	G	A	0.0545	0.05622400689665579
SCZ_2018_all	15	84743380	rs113329244	-0.02796746908405389	0.014627	0.0559	C	T	0.12519999999999998	2.1394912899999998e-4	15:84743380	PUTM	DER36302	-0.391904971912669	-2.83720270291183	0.00551057286355231	C	T	0.16006	0.019080107470194216
SCZ_2018_all	15	85225765	rs113374918	0.01705375456582762	0.021151	0.4212	T	C	0.057699999999999974	4.47364801e-4	15:85225765	PUTM	DER36302	-0.062581284360634	-0.29486096027048603	0.768711372343881	T	C	0.06361	0.04504580918244522
SCZ_2018_all	15	85339219	rs113397299	0.012027380212718455	0.020951	0.5674	G	A	0.058599999999999985	4.3894440100000006e-4	15:85339219	PUTM	DER36302	-0.0633862265746689	-0.298817555949615	0.765699342189484	G	A	0.06344	0.04499638031023649
SCZ_2018_all	15	84944337	rs1134020	0.058834785720892555	0.010858	6.01e-08	G	T	0.2843	1.1789616399999999e-4	15:84944337	PUTM	DER36302	0.729882626560702	6.2422919245239	1.04997836026793e-8	G	T	0.2991	0.013671554648483401
SCZ_2018_all	15	84360612	rs113642962	-0.0014610668385159416	0.014608	0.9202	C	G	0.10040000000000004	2.1339366399999998e-4	15:84360612	PUTM	DER36302	-0.174862070917946	-1.13946996051712	0.257229282117456	C	G	0.11319	0.023549705150266057
SCZ_2018_all	15	84721615	rs113658860	0.01242251999855711	0.017634	0.48	C	T	0.09440000000000004	3.10957956e-4	15:84721615	PUTM	DER36302	-0.162431597240823	-0.805346671834405	0.422530445317974	C	T	0.12166	0.040679470678241327
SCZ_2018_all	15	85213891	rs113664362	0.017839918128331016	0.02131	0.4018	T	G	0.057699999999999974	4.5411609999999994e-4	15:85213891	PUTM	DER36302	-0.0635394659289414	-0.299362068608121	0.765285102225259	T	G	0.06347	0.04504987371537639
SCZ_2018_all	15	85441774	rs113705745	-0.017787259514820162	0.01456	0.2218	C	T	0.1471	2.119936e-4	15:85441774	PUTM	DER36302	0.0993601068870564	0.506904872629332	0.613337522016531	C	T	0.07996	0.03842122152369259
SCZ_2018_all	15	85646288	rs113715684	-0.009757449455980796	0.016409	0.5521	C	T	0.10829999999999995	2.69255281e-4	15:85646288	PUTM	DER36302	0.253535085388093	1.53479029158492	0.127993272403684	C	T	0.09012	0.027288398487213678
SCZ_2018_all	15	85489392	rs113746109	0.027420595575992218	0.010478	0.0089	C	T	0.38370000000000004	1.0978848399999999e-4	15:85489392	PUTM	DER36302	0.18065263012311	1.47099071180883	0.144433419977245	C	T	0.32845	0.015082339648326261
SCZ_2018_all	15	84717655	rs113748448	-0.025122955174459904	0.01344	0.0616	T	C	0.17689999999999995	1.8063360000000002e-4	15:84717655	PUTM	DER36302	0.00822129352895594	0.0504430215501168	0.959869973087431	T	C	0.11957	0.02656306118152747
SCZ_2018_all	15	85691287	rs113777259	0.0036931718376176067	0.018201	0.8378	C	T	0.06559999999999999	3.3127640099999995e-4	15:85691287	PUTM	DER36302	0.109131000723908	0.475831040375192	0.635232620050336	C	T	0.07558	0.05260060466093988
SCZ_2018_all	15	85279628	rs113790884	0.01833095668472342	0.0207	0.3761	T	C	0.057699999999999974	4.2849e-4	15:85279628	PUTM	DER36302	-0.0627550377099195	-0.295555899324915	0.768182079299367	T	C	0.06527	0.04508353119665569
SCZ_2018_all	15	84488033	rs113816378	-0.018856674850305188	0.015528	0.2246	A	C	0.12129999999999996	2.41118784e-4	15:84488033	PUTM	DER36302	0.116914109707771	0.751711271834194	0.453990290368326	A	C	0.12928	0.0241897694285354
SCZ_2018_all	15	84486669	rs113817743	-0.0157432776159597	0.015685	0.3157	G	A	0.09840000000000004	2.46019225e-4	15:84486669	PUTM	DER36302	-0.113164106591214	-0.706885826294578	0.481281388765941	G	A	0.11785	0.02562824403315403
SCZ_2018_all	15	85267909	rs113826655	-0.018917818854645028	0.015037	0.2084	C	T	0.13119999999999998	2.26111369e-4	15:85267909	PUTM	DER36302	-0.140466675066042	-0.704964771718845	0.482470910065058	C	T	0.13452	0.039701944217906175
SCZ_2018_all	15	85095032	rs113871756	-0.010161453137909296	0.017888	0.5701	T	A	0.09050000000000002	3.1998054400000003e-4	15:85095032	PUTM	DER36302	-0.0362580119638889	-0.177601095720592	0.85939551770316	T	A	0.08361	0.04167894277557271
SCZ_2018_all	15	85091174	rs113900391	-0.008264053418462316	0.018636	0.6576	G	T	0.08550000000000002	3.47300496e-4	15:85091174	PUTM	DER36302	-0.126755755898479	-0.608071191487354	0.544518842001692	G	T	0.07292	0.043453676036775954
SCZ_2018_all	15	83952138	rs113930428	0.02751788603673928	0.01462	0.0594	A	T	0.09840000000000004	2.1374439999999998e-4	15:83952138	PUTM	DER36302	-0.211147783881428	-1.23645892401806	0.219184234451799	A	T	0.11561	0.02916175577193148
SCZ_2018_all	15	84801714	rs113993431	-0.031893224887074544	0.016989	0.0605	G	A	0.08450000000000002	2.88626121e-4	15:84801714	PUTM	DER36302	-0.334117585665903	-1.64903539539126	0.102278521097296	G	A	0.08994	0.04105241531873331
SCZ_2018_all	15	83899125	rs114085381	0.0249852526939086	0.011673	0.0323	C	G	0.19779999999999998	1.36258929e-4	15:83899125	PUTM	DER36302	-0.0803750284228924	-0.551998019042276	0.582181260792548	C	G	0.18454	0.021201531851131016
SCZ_2018_all	15	84116815	rs114269138	0.008464078412129364	0.013003	0.5167	C	A	0.1451	1.6907800900000001e-4	15:84116815	PUTM	DER36302	0.0384525908765491	0.23137337963076	0.817497509513931	C	A	0.12592	0.02762004830933639
SCZ_2018_all	15	84722233	rs114637845	0.010841023177874769	0.018012	0.546	C	T	0.06059999999999999	3.24432144e-4	15:84722233	PUTM	DER36302	-0.294970452026397	-1.1885741951386	0.237422242587179	C	T	0.06186	0.061589181590685736
SCZ_2018_all	15	84946642	rs114785319	-0.0059677717797915	0.012732	0.6394	C	G	0.15710000000000002	1.6210382400000002e-4	15:84946642	PUTM	DER36302	-0.310904759649727	-1.68337618025231	0.0954217612526837	C	G	0.17329	0.03411083779236162
SCZ_2018_all	15	84758094	rs114873493	0.02176149178151271	0.022401	0.3303	C	T	0.047699999999999965	5.018048010000001e-4	15:84758094	PUTM	DER36302	-0.0660660270215017	-0.254351343923005	0.79974643020364	C	T	0.05105	0.0674665197886649
SCZ_2018_all	15	84945754	rs114891423	-0.004861799416907576	0.012763	0.7033	A	T	0.15810000000000002	1.62894169e-4	15:84945754	PUTM	DER36302	-0.316227360159985	-1.68359805364642	0.0953787058888084	A	T	0.17045	0.03527947024971224
SCZ_2018_all	15	84447813	rs115007901	-0.013703465058492502	0.015112	0.3644	G	A	0.09940000000000004	2.28372544e-4	15:84447813	PUTM	DER36302	-0.0904817358087355	-0.585766909150009	0.559351868613478	G	A	0.11663	0.023860095570713887
SCZ_2018_all	15	83899220	rs115047576	0.02547279597303107	0.011636	0.0286	A	G	0.19779999999999998	1.35396496e-4	15:83899220	PUTM	DER36302	-0.0804112681308422	-0.552155806235551	0.58207356918899	A	G	0.18476	0.021208528430224024
SCZ_2018_all	15	83899100	rs115227747	0.024595046855380134	0.011691	0.0354	C	A	0.19779999999999998	1.36679481e-4	15:83899100	PUTM	DER36302	-0.08041779625251	-0.552310627221665	0.581967911238791	C	A	0.18455	0.02120008175965565
SCZ_2018_all	15	85525556	rs11540803	-0.0014210091554469335	0.017563	0.9357	C	G	0.08150000000000002	3.0845896899999993e-4	15:85525556	PUTM	DER36302	-0.0183615303399644	-0.0937528190859667	0.925493098635224	C	G	0.10127	0.03835739263692556
SCZ_2018_all	15	85292312	rs115447152	-0.03532670465496609	0.019079	0.0641	A	G	0.0676	3.6400824099999993e-4	15:85292312	PUTM	DER36302	-0.188353837242991	-0.796572694648356	0.427586349398346	A	G	0.0594	0.05591110994184506
SCZ_2018_all	15	84735869	rs115500838	-0.024743613890915738	0.013469	0.0662	G	A	0.17889999999999995	1.8141396100000002e-4	15:84735869	PUTM	DER36302	0.0115178742182386	0.0692013295121016	0.944967555197199	G	A	0.11799	0.02770229733526119
SCZ_2018_all	15	84303084	rs1155070	-0.030820142339886364	0.012053	0.0106	C	T	0.1918	1.45274809e-4	15:84303084	PUTM	DER36302	-0.144925945671781	-1.10732826164947	0.270808496174801	C	T	0.1718	0.017129296121183957
SCZ_2018_all	15	85462076	rs115509777	-0.01817415397891028	0.019911	0.3614	A	T	0.06159999999999999	3.964479210000001e-4	15:85462076	PUTM	DER36302	0.0367383684087797	0.13933255093122	0.889467595977331	A	T	0.09134	0.06952396833912317
SCZ_2018_all	15	83914698	rs115995476	0.027225986253591527	0.011525	0.0181	A	G	0.19779999999999998	1.32825625e-4	15:83914698	PUTM	DER36302	-0.0727833460146216	-0.516824365127143	0.606419929954097	A	G	0.19244	0.019832527939649496
SCZ_2018_all	15	85074976	rs116163737	-0.001981962791312462	0.016349	0.9033	A	G	0.09840000000000004	2.67289801e-4	15:85074976	PUTM	DER36302	-0.216711863253416	-1.03812665706581	0.301714773506824	A	G	0.12176	0.04357773827892607
SCZ_2018_all	15	84808065	rs116168389	-0.01084863420683863	0.012951	0.4021	A	T	0.16100000000000003	1.6772840100000001e-4	15:84808065	PUTM	DER36302	-0.208428612725177	-1.21209191576403	0.228333272111476	A	T	0.19339	0.029569471784963296
SCZ_2018_all	15	84657643	rs11629550	0.03854740961223883	0.010872	0.000387	T	A	0.32899999999999996	1.18200384e-4	15:84657643	PUTM	DER36302	0.478028866587603	4.22855252719408	5.21216620539155e-5	T	A	0.31653	0.012779821457196713
SCZ_2018_all	15	84365908	rs11629611	-0.009157937784765724	0.0096177	0.3395	T	C	0.4682	9.250015329e-5	15:84365908	PUTM	DER36302	-0.0307559040961401	-0.298923463142956	0.765618767579259	T	C	0.49623	0.010586124221283468
SCZ_2018_all	15	84548980	rs11629657	-0.030044121348376644	0.0095633	0.0017	G	C	0.4831	9.145670689e-5	15:84548980	PUTM	DER36302	-0.127165356280183	-1.23728884575571	0.218877398759985	G	C	0.46171	0.01056319821447193
SCZ_2018_all	15	85475326	rs11629732	0.011730922875698699	0.0097984	0.2313	C	T	0.44430000000000003	9.600864256e-5	15:85475326	PUTM	DER36302	0.0863591361541249	0.718237027179713	0.474285883825674	C	T	0.40831	0.01445709377092302
SCZ_2018_all	15	85420363	rs11629950	0.008067371077758793	0.014734	0.5846	G	A	0.12519999999999998	2.17090756e-4	15:85420363	PUTM	DER36302	0.123477776853191	0.836323371374899	0.404967018004084	G	A	0.15295	0.021798626809040236
SCZ_2018_all	15	84147713	rs11629958	0.02293497128249599	0.010338	0.0263	C	G	0.31110000000000004	1.06874244e-4	15:84147713	PUTM	DER36302	0.0816863353561415	0.681502597678066	0.497128795608393	C	G	0.30317	0.01436692401645656
SCZ_2018_all	15	85530028	rs11629962	-0.0017014466397575704	0.011248	0.88	C	T	0.2694	1.2651750399999997e-4	15:85530028	PUTM	DER36302	-0.0171014545340122	-0.143795804024994	0.885951095314598	C	T	0.27985	0.014144046428717222
SCZ_2018_all	15	85530039	rs11629963	-0.0015612180669544583	0.011248	0.8894	C	G	0.2694	1.2651750399999997e-4	15:85530039	PUTM	DER36302	-0.0171014545340122	-0.143795804024994	0.885951095314598	C	G	0.27985	0.014144046428717222
SCZ_2018_all	15	84614645	rs11629965	-0.024446392904926218	0.011245	0.0297	C	T	0.25049999999999994	1.26450025e-4	15:84614645	PUTM	DER36302	0.0397023781804951	0.313164157183129	0.754808168551168	C	T	0.23884	0.016072703921558063
SCZ_2018_all	15	85543097	rs11629967	-8.703786696443615e-4	0.010729	0.9355	G	T	0.3052	1.1511144100000002e-4	15:85543097	PUTM	DER36302	-0.00218526442326021	-0.0199482622466652	0.98412439364584	G	T	0.33952	0.012000458870085077
SCZ_2018_all	15	83914723	rs116303333	0.01980262729617973	0.010526	0.0594	A	G	0.2724	1.1079667600000001e-4	15:83914723	PUTM	DER36302	0.0339010140216933	0.254556426176525	0.799588455758613	A	G	0.24102	0.017736063996749783
SCZ_2018_all	15	85282071	rs11630416	0.05619127964974256	0.011833	2.04e-06	C	G	0.22660000000000002	1.40019889e-4	15:85282071	PUTM	DER36302	0.392679182935886	3.6520362481554	4.16186248402026e-4	C	G	0.27634	0.011561271455476809
SCZ_2018_all	15	85095725	rs11630507	0.060059756427662876	0.010803	2.76e-08	A	G	0.2853	1.16704809e-4	15:85095725	PUTM	DER36302	0.659731917469328	6.39925364142837	5.08260459613613e-9	A	G	0.29154	0.010628606841562102
SCZ_2018_all	15	85466192	rs11630512	-0.0014610668385159416	0.011031	0.8944	G	A	0.32010000000000005	1.2168296099999999e-4	15:85466192	PUTM	DER36302	0.0762163279494113	0.584390360102383	0.56027379807299	G	A	0.30973	0.017009437631897613
SCZ_2018_all	15	84181146	rs11630545	0.015085637418040953	0.010539	0.1528	T	C	0.2952	1.11070521e-4	15:84181146	PUTM	DER36302	0.104354084887074	0.905325284692154	0.367469161091927	T	C	0.31858	0.013286469905596648
SCZ_2018_all	15	84951508	rs11630563	0.0622233431801319	0.01128	3.5e-08	C	A	0.2853	1.272384e-4	15:84951508	PUTM	DER36302	0.750017801599037	5.96118052261391	3.78097888698237e-8	C	A	0.26816	0.015829915453756865
SCZ_2018_all	15	85606445	rs11630697	0.001698556635581512	0.010655	0.8734	C	G	0.3042	1.1352902499999998e-4	15:85606445	PUTM	DER36302	-0.0142542506866294	-0.122112620266057	0.903054888772105	C	G	0.30224	0.013625978021008674
SCZ_2018_all	15	84614800	rs11630705	-0.03201712143361681	0.0097107	0.000978	G	C	0.4195	9.429769448999998e-5	15:84614800	PUTM	DER36302	-0.101983378194491	-1.02029019977976	0.310052880886501	G	C	0.42926	0.009991055177287813
SCZ_2018_all	15	85113337	rs11630760	0.05741949086748642	0.010748	9.19e-08	G	T	0.2863	1.1551950400000001e-4	15:85113337	PUTM	DER36302	0.631037030890968	6.21529534842571	1.18868530452235e-8	G	T	0.31181	0.010308278634542456
SCZ_2018_all	15	84614979	rs11630762	-0.03185192944918213	0.0097107	0.001	G	C	0.4175	9.429769448999998e-5	15:84614979	PUTM	DER36302	-0.101983378194491	-1.02029019977976	0.310052880886501	G	C	0.42926	0.009991055177287813
SCZ_2018_all	15	85193015	rs11630887	0.05836324329691498	0.010951	9.81e-08	A	T	0.26139999999999997	1.1992440100000001e-4	15:85193015	PUTM	DER36302	0.433391405585724	4.18150173531495	6.21913172908071e-5	A	T	0.30045	0.010742269082359316
SCZ_2018_all	15	84189439	rs11630983	0.023716526617316065	0.012533	0.0583	G	A	0.19179999999999997	1.5707608900000002e-4	15:84189439	PUTM	DER36302	0.222102552733742	1.66925513409692	0.0981946645324774	G	A	0.18935	0.017703602873647143
SCZ_2018_all	15	85100929	rs11631096	0.060059756427662876	0.010803	2.72e-08	G	C	0.2833	1.16704809e-4	15:85100929	PUTM	DER36302	0.665467156542291	6.47857050673145	3.51349333807854e-9	G	C	0.2919	0.010551030371715843
SCZ_2018_all	15	85423553	rs11631158	-0.006591677449394848	0.0099118	0.5063	A	G	0.4235	9.824377924e-5	15:85423553	PUTM	DER36302	-0.196398895960207	-1.73570353601354	0.0856965387515618	A	G	0.36431	0.012803449350391613
SCZ_2018_all	15	85568535	rs11631171	-0.013419641959468967	0.015926	0.3996	T	G	0.11829999999999996	2.5363747599999997e-4	15:85568535	PUTM	DER36302	0.220792151944295	1.41207693189345	0.1610316366377	T	G	0.10075	0.024448405944169038
SCZ_2018_all	15	85663630	rs11631184	-0.006944054234431602	0.0096011	0.4694	T	C	0.4314	9.218112121e-5	15:85663630	PUTM	DER36302	0.0867638828442317	0.742867002479711	0.459303779955907	T	C	0.41791	0.013641301975529799
SCZ_2018_all	15	85180388	rs11631443	-0.020292703267762394	0.012504	0.1039	C	T	0.1809	1.56350016e-4	15:85180388	PUTM	DER36302	-0.050406975507396	-0.372363201992085	0.7104104306649	C	T	0.18626	0.018325159671354677
SCZ_2018_all	15	85619248	rs11631548	-4.3009247651092477e-4	0.010655	0.968	C	T	0.3032	1.1352902499999998e-4	15:85619248	PUTM	DER36302	-0.0142757711098675	-0.122288162259515	0.90291622578839	C	T	0.30103	0.013627943212673669
SCZ_2018_all	15	85684239	rs11631550	5.998200719675495e-4	0.010985	0.9532	C	T	0.2773	1.20670225e-4	15:85684239	PUTM	DER36302	-0.0802135084187213	-0.641944710038948	0.522377931026313	C	T	0.28899	0.01561348230870786
SCZ_2018_all	15	85417301	rs11631654	-0.018102872697853635	0.011562	0.1175	A	G	0.20479999999999998	1.3367984399999998e-4	15:85417301	PUTM	DER36302	-0.144475814817523	-1.09699768132252	0.275277023452626	A	G	0.25328	0.01734518298029514
SCZ_2018_all	15	85445432	rs11631884	-0.0022973590486834584	0.0098383	0.8189	G	A	0.498	9.679214688999999e-5	15:85445432	PUTM	DER36302	0.0894924229850976	0.831513392730904	0.407664798782504	G	A	0.41114	0.011583346188922698
SCZ_2018_all	15	85143277	rs11631921	0.05278218543896948	0.010377	3.64e-07	G	A	0.32699999999999996	1.0768212900000002e-4	15:85143277	PUTM	DER36302	0.491893076881784	4.75650245659645	6.63555626521548e-6	G	A	0.36194	0.010694635062221623
SCZ_2018_all	15	84508649	rs11632002	0.037488444410991605	0.012468	0.0026	C	T	0.19279999999999997	1.5545102399999998e-4	15:84508649	PUTM	DER36302	0.239839035837967	2.016971067593	0.0463789224717418	C	T	0.22204	0.014139706739640675
SCZ_2018_all	15	84167184	rs11632085	-0.023084406447373935	0.011655	0.0476	C	T	0.2097	1.3583902500000002e-4	15:84167184	PUTM	DER36302	-0.0984888655901824	-0.737053482795116	0.462815620295191	C	T	0.22013	0.01785567469118432
SCZ_2018_all	15	85695080	rs11632132	-0.022204709988192507	0.017287	0.1991	C	T	0.11029999999999995	2.98840369e-4	15:85695080	PUTM	DER36302	0.254265147909454	1.35925775669221	0.177122398840145	C	T	0.0848	0.03499210195767627
SCZ_2018_all	15	85611680	rs11632175	0.00209779808214612	0.010655	0.8465	T	A	0.3042	1.1352902499999998e-4	15:85611680	PUTM	DER36302	-0.00752572486939598	-0.0632483675133293	0.949694983567473	T	A	0.2977	0.014157873676122305
SCZ_2018_all	15	84132160	rs11632228	0.024302292522964817	0.010358	0.0189	G	T	0.30820000000000003	1.0728816399999999e-4	15:84132160	PUTM	DER36302	0.0828730439232479	0.668575330644044	0.505306809189485	G	T	0.29849	0.015364763716342383
SCZ_2018_all	15	85145793	rs11632395	0.06212937146554883	0.010691	6.28e-09	C	A	0.2893	1.1429748100000002e-4	15:85145793	PUTM	DER36302	0.429563405103566	3.91892566063416	1.62927664958523e-4	C	A	0.32319	0.012014909449425846
SCZ_2018_all	15	85282045	rs11632465	0.058551886949615495	0.010822	6.15e-08	A	T	0.26539999999999997	1.17115684e-4	15:85282045	PUTM	DER36302	0.451369424934895	4.29625988236954	4.0338076579794e-5	A	T	0.30929	0.011037816921218484
SCZ_2018_all	15	85477226	rs11632593	0.0036466409201974755	0.014407	0.8004	A	C	0.1103	2.07561649e-4	15:85477226	PUTM	DER36302	0.0307068827583034	0.223841980392915	0.823336934885323	A	C	0.17584	0.018818646428535486
SCZ_2018_all	15	85606213	rs11632658	0.00209779808214612	0.010655	0.8437	A	G	0.3042	1.1352902499999998e-4	15:85606213	PUTM	DER36302	-0.0142542506866294	-0.122112620266057	0.903054888772105	A	G	0.30224	0.013625978021008674
SCZ_2018_all	15	84604007	rs11632808	0.03700672562909574	0.01258	0.0032	G	A	0.18689999999999996	1.5825639999999998e-4	15:84604007	PUTM	DER36302	0.241337333859113	2.03419809139686	0.0445792720105984	G	A	0.21611	0.014075458032977882
SCZ_2018_all	15	85417155	rs11632830	-0.016647808972890307	0.011505	0.1478	T	G	0.2157	1.32365025e-4	15:85417155	PUTM	DER36302	-0.0972781909522192	-0.743585086892197	0.458871052095746	T	G	0.25682	0.017114713322173954
SCZ_2018_all	15	85600840	rs11632899	0.004489905272852001	0.010524	0.6675	A	G	0.31610000000000005	1.10754576e-4	15:85600840	PUTM	DER36302	0.00667122290195868	0.0576411437859927	0.954149498040718	A	G	0.30708	0.013395092698732106
SCZ_2018_all	15	84949664	rs11632988	0.05921185963184603	0.010966	6.7e-08	A	G	0.2853	1.20253156e-4	15:84949664	PUTM	DER36302	0.751037226553799	6.36204237731457	6.04028363624176e-9	A	G	0.29701	0.013935732877095718
SCZ_2018_all	15	85113972	rs11633075	0.05968300216117384	0.010748	2.8e-08	C	A	0.2863	1.1551950400000001e-4	15:85113972	PUTM	DER36302	0.63574104872553	6.0917916427707	2.09115826765631e-8	C	A	0.31596	0.010891066917328227
SCZ_2018_all	15	85678251	rs11633076	-0.0018981972830802655	0.0094896	0.8446	T	C	0.494	9.005250816000001e-5	15:85678251	PUTM	DER36302	0.111117412398291	1.00850098620857	0.315648058833005	T	C	0.48474	0.012139801464249155
SCZ_2018_all	15	84672181	rs11633088	0.050407902543845765	0.011783	1.9e-05	T	A	0.22760000000000002	1.38839089e-4	15:84672181	PUTM	DER36302	0.453301650179084	3.90381550146093	1.72006156557015e-4	T	A	0.25823	0.013483294846898529
SCZ_2018_all	15	84588090	rs11633094	0.03864362359220453	0.012468	0.0019	A	G	0.19089999999999996	1.5545102399999998e-4	15:84588090	PUTM	DER36302	0.238448411101316	1.99705308795551	0.0485367281386304	A	G	0.22322	0.014256392572504448
SCZ_2018_all	15	85264067	rs11633185	-0.019998686506689123	0.011906	0.0925	C	T	0.2167	1.41752836e-4	15:85264067	PUTM	DER36302	-0.0271709992392025	-0.200786132392686	0.841273617551989	C	T	0.17874	0.018312337844252315
SCZ_2018_all	15	84284040	rs11633239	-0.015133942584716665	0.013076	0.2471	A	G	0.18689999999999996	1.7098177600000002e-4	15:84284040	PUTM	DER36302	0.231267636113627	1.45034806797017	0.150090883528482	A	G	0.14794	0.025426421439587683
SCZ_2018_all	15	85324467	rs11633267	0.05949457178563967	0.010803	3.6e-08	T	C	0.26539999999999997	1.16704809e-4	15:85324467	PUTM	DER36302	0.451701211496204	4.30182015699578	3.94936537998968e-5	T	C	0.30967	0.011025492809103662
SCZ_2018_all	15	84585038	rs11633301	-0.03256399087326258	0.0095633	0.00067	G	A	0.4652	9.145670689e-5	15:84585038	PUTM	DER36302	-0.202266861760754	-1.96332763324104	0.0523854799039803	G	A	0.44296	0.01061362927924988
SCZ_2018_all	15	85137187	rs11633344	-0.02654455522211221	0.009637	0.0059	T	G	0.4652	9.287176899999999e-5	15:85137187	PUTM	DER36302	-0.169712348706855	-1.42904351348305	0.156108099242218	T	G	0.45719	0.014103794834346628
SCZ_2018_all	15	85318065	rs11633377	0.060153922819747144	0.010803	2.55e-08	A	G	0.26539999999999997	1.16704809e-4	15:85318065	PUTM	DER36302	0.451800727077732	4.30299235184727	3.93178219272516e-5	A	G	0.30967	0.011024342636585912
SCZ_2018_all	15	85318159	rs11633413	0.05930610589740751	0.010858	4.78e-08	A	G	0.26539999999999997	1.1789616399999999e-4	15:85318159	PUTM	DER36302	0.451356496912828	4.19572234142561	5.89657486566709e-5	A	G	0.30211	0.011572466056742278
SCZ_2018_all	15	85307287	rs11633450	0.05968300216117384	0.010803	3.27e-08	C	T	0.26739999999999997	1.16704809e-4	15:85307287	PUTM	DER36302	0.446211004920493	4.22750266087732	5.23281838809912e-5	C	T	0.31433	0.011140707577162866
SCZ_2018_all	15	85124642	rs11633534	0.06100102155739891	0.010877	2.02e-08	C	T	0.2793	1.18309129e-4	15:85124642	PUTM	DER36302	0.593837684998676	5.82913997045038	6.84231105168363e-8	C	T	0.31199	0.010378307669329661
SCZ_2018_all	15	85105200	rs11633606	-0.02751788603673928	0.0095633	0.004	G	T	0.4364	9.145670689e-5	15:85105200	PUTM	DER36302	-0.250681105538172	-2.24600151607501	0.0269039271817691	G	T	0.42693	0.012457276741149007
SCZ_2018_all	15	85187152	rs11633762	0.05930610589740751	0.010896	5.19e-08	T	C	0.26139999999999997	1.1872281599999998e-4	15:85187152	PUTM	DER36302	0.432988229641151	4.17993077480912	6.25578748356954e-5	T	C	0.30222	0.010730352833840932
SCZ_2018_all	15	84133480	rs11633764	-0.02593338202650443	0.011303	0.0218	G	A	0.23460000000000003	1.27757809e-4	15:84133480	PUTM	DER36302	-0.199415375117413	-1.51582291340506	0.132718876302638	G	A	0.24256	0.017306942241146612
SCZ_2018_all	15	85305142	rs11633788	0.05798584919865335	0.01021	1.38e-08	T	A	0.32499999999999996	1.0424410000000001e-4	15:85305142	PUTM	DER36302	0.397394496258425	3.89260751696689	1.79049975897859e-4	T	A	0.37288	0.010422273414258396
SCZ_2018_all	15	85172183	rs11634320	0.058740495022600085	0.010841	5.97e-08	C	A	0.26439999999999997	1.17527281e-4	15:85172183	PUTM	DER36302	0.42481297549771	4.07523538829351	9.2265221319106e-5	C	A	0.30597	0.010866511623300337
SCZ_2018_all	15	85172209	rs11634322	0.05930610589740751	0.010896	5.13e-08	C	T	0.26339999999999997	1.1872281599999998e-4	15:85172209	PUTM	DER36302	0.42481297549771	4.07523538829351	9.2265221319106e-5	C	T	0.30597	0.010866511623300337
SCZ_2018_all	15	85495950	rs11634324	-0.01960652963891835	0.010393	0.0596	T	C	0.4145	1.08014449e-4	15:85495950	PUTM	DER36302	-0.118410235060791	-1.04894457260588	0.296732145763343	T	C	0.37742	0.012743050556073587
SCZ_2018_all	15	84209474	rs11634330	-0.008122901619550836	0.012304	0.5093	G	A	0.19479999999999997	1.51388416e-4	15:84209474	PUTM	DER36302	0.147524569550414	1.05944810218142	0.291948061472397	G	A	0.20566	0.019389621774513057
SCZ_2018_all	15	85447060	rs11634491	0.009554212804811711	0.0099154	0.3374	A	G	0.38570000000000004	9.831515715999999e-5	15:85447060	PUTM	DER36302	0.13690865112545	1.2915512209055	0.199489896308149	A	G	0.41791	0.01123669297770934
SCZ_2018_all	15	84829232	rs11634849	-0.04190591508329263	0.011738	0.000357	G	T	0.23260000000000003	1.37780644e-4	15:84829232	PUTM	DER36302	-0.138312363134928	-0.928947872322728	0.35515303043696	G	T	0.18009	0.02216865344902031
SCZ_2018_all	15	85611477	rs11634877	8.995952428359939e-4	0.010655	0.9354	G	A	0.3042	1.1352902499999998e-4	15:85611477	PUTM	DER36302	-0.0142445302303618	-0.1220255559661	0.903123663148503	G	A	0.30146	0.013626824804874808
SCZ_2018_all	15	84512821	rs11634891	0.03758476032727121	0.012468	0.0026	T	C	0.19279999999999997	1.5545102399999998e-4	15:84512821	PUTM	DER36302	0.239771824732585	2.0163619332703	0.0464436771294705	T	C	0.22209	0.01414032258282644
SCZ_2018_all	15	85606478	rs11634975	0.0018981972830802655	0.010655	0.8589	T	C	0.3042	1.1352902499999998e-4	15:85606478	PUTM	DER36302	-0.0142542506866294	-0.122112620266057	0.903054888772105	T	C	0.30224	0.013625978021008674
SCZ_2018_all	15	84397725	rs11635064	-0.01084863420683863	0.012679	0.3924	G	C	0.19279999999999997	1.6075704099999998e-4	15:84397725	PUTM	DER36302	0.212311440467859	1.40347762394274	0.16357211940752	G	C	0.16116	0.022884203857298373
SCZ_2018_all	15	84816785	rs11635160	-0.04105118744961482	0.01176	0.000482	G	A	0.23160000000000003	1.382976e-4	15:84816785	PUTM	DER36302	-0.139873909334119	-0.941088849733776	0.348927167138661	G	A	0.18232	0.022090836973710674
SCZ_2018_all	15	84213313	rs11635365	-0.006028132738341797	0.010152	0.5528	A	G	0.3738	1.0306310399999999e-4	15:84213313	PUTM	DER36302	0.133611771770186	1.21473988994161	0.227325871312126	A	G	0.39414	0.012098258498761415
SCZ_2018_all	15	85097034	rs11635505	0.059588791411657446	0.010803	3.51e-08	G	T	0.2833	1.16704809e-4	15:85097034	PUTM	DER36302	0.659023510441721	6.46570021966542	3.73084664781115e-9	G	T	0.29311	0.010388926811863703
SCZ_2018_all	15	85165699	rs11635597	0.05921185963184603	0.010896	5.54e-08	C	T	0.26239999999999997	1.1872281599999998e-4	15:85165699	PUTM	DER36302	0.42481297549771	4.07523538829351	9.2265221319106e-5	C	T	0.30597	0.010866511623300337
SCZ_2018_all	15	85477042	rs11635673	6.502113415863559e-4	0.014387	0.9642	C	T	0.1103	2.0698576900000001e-4	15:85477042	PUTM	DER36302	0.0313103958958857	0.227881818228871	0.820203413886096	C	T	0.17567	0.018878077559341348
SCZ_2018_all	15	85504172	rs11635705	0.020684591192832603	0.010258	0.044	C	T	0.30720000000000003	1.05226564e-4	15:85504172	PUTM	DER36302	0.175558177654204	1.4942185314616	0.138267349518453	C	T	0.32854	0.013804284192042592
SCZ_2018_all	15	84925172	rs11635803	-0.03825238213712465	0.011614	0.000991	G	T	0.23560000000000003	1.34884996e-4	15:84925172	PUTM	DER36302	-0.0912613376509349	-0.58131145790680006	0.56233856243489	G	T	0.20362	0.024646536271327922
SCZ_2018_all	15	84092561	rs11636029	0.012126179797840555	0.010544	0.2489	C	T	0.32699999999999996	1.1117593599999999e-4	15:84092561	PUTM	DER36302	0.114419024907534	0.922695366358352	0.358386891635596	C	T	0.26935	0.015377290020330317
SCZ_2018_all	15	85193554	rs11636189	0.059588791411657446	0.010896	4.47e-08	G	A	0.26139999999999997	1.1872281599999998e-4	15:85193554	PUTM	DER36302	0.43302914707312	4.18047725217025	6.24301285874634e-5	G	A	0.30223	0.010729575250664003
SCZ_2018_all	15	84418734	rs11636275	0.015971769509698665	0.01097	0.1458	T	C	0.2694	1.2034090000000001e-4	15:84418734	PUTM	DER36302	0.0925274953088907	0.848425262025713	0.398227496680632	T	C	0.29458	0.011893630160732216
SCZ_2018_all	15	84529563	rs11636302	-0.015085637418040953	0.013285	0.2551	A	G	0.173	1.76491225e-4	15:84529563	PUTM	DER36302	0.163678159164543	1.03223963535026	0.304449900710633	A	G	0.14179	0.025143191454860974
SCZ_2018_all	15	84371082	rs11636437	-0.0017615506196608144	0.010985	0.8724	G	A	0.2922	1.20670225e-4	15:84371082	PUTM	DER36302	0.106245057875142	0.805529939373548	0.422425219916824	G	A	0.20331	0.017396188369125962
SCZ_2018_all	15	85466324	rs11636486	0.009257021262676848	0.010123	0.3609	A	G	0.46020000000000005	1.02475129e-4	15:85466324	PUTM	DER36302	0.0490391759265981	0.415484384915016	0.678677522044464	A	G	0.47769	0.013930827489359506
SCZ_2018_all	15	85243681	rs11636499	0.06062462181643484	0.010803	1.98e-08	C	T	0.26839999999999997	1.16704809e-4	15:85243681	PUTM	DER36302	0.451711215565718	4.30257498566373	3.93803411755912e-5	C	T	0.30595	0.011022112809947906
SCZ_2018_all	15	84185888	rs11636510	0.006578315360122507	0.014474	0.6519	G	A	0.11729999999999996	2.0949667600000002e-4	15:84185888	PUTM	DER36302	0.337136744635506	2.0548205108696602	0.0425038632229569	G	A	0.15676	0.0269193391280956
SCZ_2018_all	15	84361773	rs11636516	-0.03120792712419322	0.011813	0.0083	T	A	0.1948	1.3954696900000003e-4	15:84361773	PUTM	DER36302	-0.203056739406931	-1.59404552684554	0.11408176182275	T	A	0.18195	0.016226818350843098
SCZ_2018_all	15	84480236	rs11636742	-0.02299230892626719	0.016402	0.161	A	G	0.11629999999999996	2.69025604e-4	15:84480236	PUTM	DER36302	0.132916620057743	0.657680191229474	0.512254724430487	A	G	0.10043	0.04084407407515531
SCZ_2018_all	15	84267449	rs11636837	-0.013439912366702163	0.012805	0.2938	A	G	0.19679999999999997	1.6396802500000002e-4	15:84267449	PUTM	DER36302	0.18976811405975	1.22803553502167	0.222316251453299	A	G	0.15865	0.023879466245522465
SCZ_2018_all	15	85409722	rs11636954	-0.008082576193355983	0.014374	0.5741	C	T	0.11429999999999996	2.06611876e-4	15:85409722	PUTM	DER36302	-0.218195397521817	-1.44963112369209	0.150290414009493	C	T	0.16511	0.022655630954058165
SCZ_2018_all	15	84931555	rs11636961	-0.013703465058492502	0.022217	0.5373	G	C	0.0686	4.935950890000001e-4	15:84931555	PUTM	DER36302	0.786776867276018	2.91979997311047	0.0043281937884193	G	C	0.08761	0.07261008819206272
SCZ_2018_all	15	85136684	rs11637026	0.06306869146698292	0.011284	2.33e-08	C	T	0.25749999999999995	1.2732865600000002e-4	15:85136684	PUTM	DER36302	0.714919442732992	6.09420904001722	2.06825646937868e-8	C	T	0.26901	0.013761935632201919
SCZ_2018_all	15	84555752	rs11637095	0.03739211921706269	0.012486	0.0027	A	G	0.18689999999999996	1.5590019600000002e-4	15:84555752	PUTM	DER36302	0.240060421784147	2.023994523112	0.0456378432258905	A	G	0.22103	0.014067679445820262
SCZ_2018_all	15	85295927	rs11637142	0.060059756427662876	0.010803	2.77e-08	A	G	0.26639999999999997	1.16704809e-4	15:85295927	PUTM	DER36302	0.451623173031775	4.30223957213142	3.94306537392569e-5	A	G	0.3097	0.011019534633956331
SCZ_2018_all	15	84580024	rs11637264	0.03777736433402992	0.012538	0.0026	T	C	0.18789999999999996	1.57201444e-4	15:84580024	PUTM	DER36302	0.239005131986448	2.00667377002873	0.0474840178693756	T	C	0.22073	0.014186031011731338
SCZ_2018_all	15	84161889	rs11637452	-0.02361669160099716	0.011599	0.0417	A	T	0.2117	1.3453680099999998e-4	15:84161889	PUTM	DER36302	-0.0985553035376464	-0.737231722267829	0.462707723731268	A	T	0.22093	0.017871128245265593
SCZ_2018_all	15	85648759	rs11637512	-0.0011406502942706554	0.010655	0.9147	T	C	0.3032	1.1352902499999998e-4	15:85648759	PUTM	DER36302	-0.0151411905893129	-0.129379930611619	0.897316902830156	T	C	0.30079	0.013695762761798328
SCZ_2018_all	15	84763736	rs11637533	0.06128322841689845	0.011005	2.56e-08	A	G	0.2734	1.2111002499999998e-4	15:84763736	PUTM	DER36302	0.537318122540404	4.94507868259075	3.07476917621939e-6	A	G	0.28048	0.011806374767984238
SCZ_2018_all	15	84189638	rs11637604	0.019998686506689123	0.012272	0.1029	T	C	0.20379999999999998	1.50601984e-4	15:84189638	PUTM	DER36302	0.217496275788793	1.63472165212584	0.105251629699375	T	C	0.19853	0.017701742536886552
SCZ_2018_all	15	84703874	rs11637666	0.062880898039201	0.011446	3.93e-08	A	G	0.24950000000000006	1.3101091599999998e-4	15:84703874	PUTM	DER36302	0.536856452217165	4.74824101634772	6.86037708407919e-6	A	G	0.25375	0.012783531432746218
SCZ_2018_all	15	84362026	rs11637709	0.014100124378781626	0.01097	0.1998	T	C	0.2744	1.2034090000000001e-4	15:84362026	PUTM	DER36302	0.107406821785267	0.974151838744482	0.332331738983922	T	C	0.31565	0.012156552287527784
SCZ_2018_all	15	85203392	rs11637728	0.06400712997429242	0.010896	4.2e-09	A	T	0.26039999999999996	1.1872281599999998e-4	15:85203392	PUTM	DER36302	0.449946043898594	4.33816150502014	3.43795896095179e-5	A	T	0.30597	0.010757452640528806
SCZ_2018_all	15	84587958	rs11637866	-0.03275756423817229	0.0095633	0.000611	T	C	0.4652	9.145670689e-5	15:84587958	PUTM	DER36302	-0.203621333409226	-1.97507590426768	0.0510163456127928	T	C	0.43928	0.010628671212990342
SCZ_2018_all	15	85819742	rs11637868	0.013146031670015225	0.010358	0.2044	A	G	0.3519	1.0728816399999999e-4	15:85819742	PUTM	DER36302	-0.322450740700042	-2.55621969694581	0.0120857828191943	A	G	0.31327	0.015912206413206776
SCZ_2018_all	15	84444878	rs11638104	0.029073247485707165	0.012578	0.021	T	C	0.19479999999999997	1.5820608400000003e-4	15:84444878	PUTM	DER36302	0.22889052978528	1.92983537280294	0.056460908988224603	T	C	0.21222	0.014067441690896638
SCZ_2018_all	15	85822884	rs11638110	-9.504515359954546e-4	0.012156	0.9377	A	G	0.23060000000000003	1.47768336e-4	15:85822884	PUTM	DER36302	0.164406784432626	1.2459186023831	0.215705378954458	A	G	0.1903	0.01741245993297575
SCZ_2018_all	15	85227636	rs11638290	0.06090693490352136	0.010803	1.7e-08	C	T	0.26639999999999997	1.16704809e-4	15:85227636	PUTM	DER36302	0.451637245630746	4.30231027968693	3.94200423456171e-5	C	T	0.30598	0.011019859156055758
SCZ_2018_all	15	84184281	rs11638296	0.008067371077758793	0.014527	0.5781	G	T	0.11929999999999996	2.11033729e-4	15:84184281	PUTM	DER36302	0.340653413594711	2.07019015009315	0.0410115373530954	G	T	0.15675	0.0270772786767148
SCZ_2018_all	15	84782417	rs11638297	0.06250520535139711	0.010951	1.12e-08	A	C	0.2724	1.1992440100000001e-4	15:84782417	PUTM	DER36302	0.609112249625507	5.84471861501713	6.38177570229949e-8	A	C	0.28353	0.010860940935949255
SCZ_2018_all	15	84778928	rs11638394	0.062411260121397076	0.010951	1.21e-08	G	A	0.2724	1.1992440100000001e-4	15:84778928	PUTM	DER36302	0.609862572616413	5.84964661994793	6.24254322775662e-8	G	A	0.28356	0.01086937821818469
SCZ_2018_all	15	85137694	rs11638445	0.061753396275482215	0.010951	1.67e-08	C	A	0.26839999999999997	1.1992440100000001e-4	15:85137694	PUTM	DER36302	0.6318790461958	5.78650497620089	8.27632292087739e-8	C	A	0.30542	0.011924364583241549
SCZ_2018_all	15	85148231	rs11638554	0.0622233431801319	0.010636	4.92e-09	T	G	0.2922	1.1312449599999999e-4	15:85148231	PUTM	DER36302	0.478032513324401	4.622844958739	1.13303562385433e-5	T	G	0.34024	0.010692917488865515
SCZ_2018_all	15	84661481	rs11638600	0.02439988682353512	0.010119	0.0159	G	A	0.3429	1.0239416099999999e-4	15:84661481	PUTM	DER36302	0.377853566114539	3.61145845137382	4.78160017314078e-4	G	A	0.36197	0.010946664433012293
SCZ_2018_all	15	84171722	rs11638612	-0.027484255602248615	0.011764	0.0195	G	A	0.2087	1.38391696e-4	15:84171722	PUTM	DER36302	-0.087679830098243	-0.637649589616376	0.525159159902409	G	A	0.21736	0.018907548807188295
SCZ_2018_all	15	85110509	rs11638630	0.06090693490352136	0.010822	1.79e-08	C	T	0.2843	1.17115684e-4	15:85110509	PUTM	DER36302	0.66960733702554	6.46866787598392	3.67957971809203e-9	C	T	0.2914	0.010715457060269235
SCZ_2018_all	15	85091287	rs11638788	-0.031397792147416	0.010299	0.0023	T	C	0.31010000000000004	1.0606940100000001e-4	15:85091287	PUTM	DER36302	-0.365816977585226	-3.10939849628721	0.00244220437115637	T	C	0.28764	0.013841238308278455
SCZ_2018_all	15	84372928	rs11639223	-0.011081170010817482	0.0127	0.3828	G	A	0.19379999999999997	1.6129e-4	15:84372928	PUTM	DER36302	0.217764758787634	1.42174740837634	0.1582109647906	G	A	0.15948	0.023460124176828825
SCZ_2018_all	15	84832650	rs11639244	0.06297479916138839	0.010858	6.47e-09	G	A	0.2843	1.1789616399999999e-4	15:84832650	PUTM	DER36302	0.641571029196862	6.39722913453988	5.13061493715236e-9	G	A	0.2951	0.010057862091350475
SCZ_2018_all	15	84938386	rs11639302	0.05845756957156869	0.010858	7.13e-08	G	A	0.2843	1.1789616399999999e-4	15:84938386	PUTM	DER36302	0.732262344824484	6.25041665781509	1.01145117565788e-8	G	A	0.29939	0.013725098390944766
SCZ_2018_all	15	84225129	rs11639305	0.055434706888100524	0.01769	0.0017	G	T	0.09740000000000004	3.129361e-4	15:84225129	PUTM	DER36302	0.198220137893468	1.21723858307976	0.226378216239049	G	T	0.09695	0.026518205278549884
SCZ_2018_all	15	84722797	rs116443262	-0.01493091338842094	0.010603	0.159	T	G	0.30910000000000004	1.12423609e-4	15:84722797	PUTM	DER36302	-0.331109327200657	-2.76945335474365	0.00669385702319071	T	G	0.33295	0.014294031010678884
SCZ_2018_all	15	83914288	rs116519608	0.01960652963891835	0.010526	0.0626	T	C	0.2724	1.1079667600000001e-4	15:83914288	PUTM	DER36302	0.0338493797915271	0.254157483900254	0.799895767834498	T	C	0.24105	0.01773763143307342
SCZ_2018_all	15	85097729	rs116665699	-0.0031850669447743294	0.016232	0.8445	T	C	0.09840000000000004	2.63477824e-4	15:85097729	PUTM	DER36302	-0.152531991898296	-0.843501799969213	0.400961049113771	T	C	0.13226	0.03270015837383097
SCZ_2018_all	15	83899109	rs116716998	0.024107075343233104	0.011747	0.0404	A	G	0.19879999999999998	1.3799200900000002e-4	15:83899109	PUTM	DER36302	-0.0493221336222931	-0.338046246788569	0.736036989835913	A	G	0.19265	0.021287833948492645
SCZ_2018_all	15	84789596	rs116843644	0.0046889894861314695	0.017592	0.7895	G	T	0.06059999999999999	3.09478464e-4	15:84789596	PUTM	DER36302	-0.382930076832629	-1.64962093772195	0.102158357173789	G	T	0.06754	0.05388534121983568
SCZ_2018_all	15	84735861	rs116846867	-0.024815370124769354	0.013418	0.0644	G	A	0.17889999999999995	1.8004272399999998e-4	15:84735861	PUTM	DER36302	0.0116844201463538	0.0705364107703395	0.943907590509213	G	A	0.11741	0.02744022170167119
SCZ_2018_all	15	85157657	rs116861726	0.07148310162186432	0.026525	0.0071	A	G	0.03380000000000005	7.03575625e-4	15:85157657	PUTM	DER36302	0.434990258286022	1.89547510136738	0.0609171656443377	A	G	0.07144	0.05266509766460344
SCZ_2018_all	15	85524628	rs116893322	0.007769737264360694	0.013448	0.563	G	A	0.16300000000000003	1.80848704e-4	15:85524628	PUTM	DER36302	-0.209534812161867	-1.49464565930134	0.138155922322981	G	A	0.18628	0.01965331811134001
SCZ_2018_all	15	84778100	rs116979211	0.006379606964038988	0.017592	0.7158	G	T	0.06059999999999999	3.09478464e-4	15:84778100	PUTM	DER36302	-0.357655197416394	-1.51497704745162	0.132932771118042	G	T	0.06705	0.055733584406674495
SCZ_2018_all	15	84572654	rs117031571	0.02946171014961905	0.0096913	0.0024	T	C	0.4662	9.392129569e-5	15:84572654	PUTM	DER36302	0.196886144834649	1.85420818442603	0.0666564650048453	T	C	0.48192	0.01127491621132283
SCZ_2018_all	15	84757573	rs117135238	-0.0054850152305732725	0.015964	0.7311	T	C	0.09940000000000004	2.54849296e-4	15:84757573	PUTM	DER36302	-0.107064618513574	-0.589389973029974	0.556928937035307	T	C	0.13099	0.03299791210896487
SCZ_2018_all	15	84949459	rs117139138	-0.025461408037873855	0.02045	0.213	G	A	0.09840000000000004	4.1820249999999996e-4	15:84949459	PUTM	DER36302	-0.460068289393385	-2.02645147282101	0.0453810005795219	G	A	0.08525	0.051543295682857725
SCZ_2018_all	15	84258677	rs117140652	0.05477223584697948	0.018347	0.0029	A	G	0.09540000000000004	3.3661240899999996e-4	15:84258677	PUTM	DER36302	0.233079004093796	1.31892186827439	0.19020759701097	A	G	0.09087	0.031229725671554732
SCZ_2018_all	15	84425076	rs117144850	-0.01689186767021818	0.018771	0.3682	G	T	0.06559999999999999	3.52350441e-4	15:84425076	PUTM	DER36302	0.231299915534797	0.899929257175695	0.370319953179688	G	T	0.05226	0.06605933629511775
SCZ_2018_all	15	84210552	rs117165962	0.023716526617316065	0.021046	0.2605	T	A	0.05469999999999997	4.4293411599999994e-4	15:84210552	PUTM	DER36302	-0.348146153499004	-1.50260400373738	0.136092607422783	T	A	0.05867	0.053682671356557896
SCZ_2018_all	15	84799247	rs117182234	4.998750416509929e-4	0.017426	0.9764	G	A	0.06159999999999999	3.03665476e-4	15:84799247	PUTM	DER36302	-0.38406662483865	-1.65226627961174	0.101616905704027	G	A	0.06774	0.054032250719212596
SCZ_2018_all	15	85259977	rs117206986	-0.04134296353438243	0.022201	0.0626	C	T	0.05569999999999997	4.928844009999999e-4	15:85259977	PUTM	DER36302	-0.153236131178209	-0.582407006926559	0.561603441187445	C	T	0.05135	0.06922598988694761
SCZ_2018_all	15	85062756	rs117228459	-0.034518983626875145	0.012007	0.004	A	G	0.2227	1.4416804900000001e-4	15:85062756	PUTM	DER36302	-0.173395895251832	-1.06422105857831	0.289791582285011	A	G	0.18696	0.02654690696896687
SCZ_2018_all	15	85102760	rs117325744	-0.04015554997709456	0.023287	0.0847	C	T	0.04569999999999996	5.422843689999999e-4	15:85102760	PUTM	DER36302	-0.50346430764652506	-2.10350256290777	0.03793104615179	C	T	0.05315	0.05728636735716352
SCZ_2018_all	15	84788808	rs117360276	0.002995508979798371	0.017145	0.8596	G	C	0.06059999999999999	2.9395102500000004e-4	15:84788808	PUTM	DER36302	-0.261968413553403	-1.12621636305563	0.262769422011218	G	C	0.08284	0.054107092103422766
SCZ_2018_all	15	85242597	rs117364174	0.0731575206177265	0.026598	0.0059	T	C	0.03380000000000005	7.07453604e-4	15:85242597	PUTM	DER36302	0.46375093996127	2.02170538206171	0.0458782614015107	T	C	0.06933	0.05261794362026778
SCZ_2018_all	15	85604762	rs117367546	-0.007669334304906472	0.024879	0.758	C	T	0.03380000000000005	6.189646409999999e-4	15:85604762	PUTM	DER36302	0.0441455646363619	0.194476141597693	0.846197615672757	C	T	0.06086	0.05152778723180621
SCZ_2018_all	15	85525791	rs117370946	-0.002092187097887767	0.017125	0.9029	G	A	0.08350000000000002	2.9326562500000007e-4	15:85525791	PUTM	DER36302	-0.0622635493215266	-0.346734250856041	0.729519546922001	G	A	0.11937	0.03224588196732012
SCZ_2018_all	15	84757383	rs117378634	0.05354076692802976	0.025425	0.0351	A	C	0.038799999999999946	6.46430625e-4	15:84757383	PUTM	DER36302	0.496000213773358	2.05744713469817	0.0422455740506094	A	C	0.069	0.05811742413082235
SCZ_2018_all	15	84425077	rs117433328	-0.01689186767021818	0.018771	0.3682	G	T	0.06559999999999999	3.52350441e-4	15:84425077	PUTM	DER36302	0.231301066165105	0.899900601655155	0.370335129392682	G	T	0.05227	0.06606420069921404
SCZ_2018_all	15	84946277	rs117507021	7.996801705642441e-4	0.018049	0.9656	G	C	0.059599999999999986	3.25766401e-4	15:84946277	PUTM	DER36302	-0.552427445160194	-1.91927671955216	0.0578000081840986	G	C	0.05889	0.08284671686264557
SCZ_2018_all	15	84699596	rs117508006	0.017446913603720703	0.021934	0.4275	G	A	0.047699999999999965	4.811003559999999e-4	15:84699596	PUTM	DER36302	-0.416967057361446	-1.87636723985373	0.0635208230417911	G	A	0.07395	0.04938190114857957
SCZ_2018_all	15	84692289	rs117529862	0.06400712997429242	0.025923	0.0135	T	A	0.04079999999999995	6.720019290000001e-4	15:84692289	PUTM	DER36302	0.652426169740373	2.68993917201366	0.00837568464339474	T	A	0.06324	0.05882715249909773
SCZ_2018_all	15	85558816	rs117572558	0.017348638334613073	0.02373	0.4649	T	G	0.046699999999999964	5.631129e-4	15:85558816	PUTM	DER36302	-0.0318486013754911	-0.125578427997466	0.900317761424864	T	G	0.06105	0.06432068277093327
SCZ_2018_all	15	85250132	rs117598979	0.07436508195530674	0.026598	0.0052	G	C	0.03380000000000005	7.07453604e-4	15:85250132	PUTM	DER36302	0.463807459385965	2.02083763680449	0.045969679411009	G	C	0.06931	0.05267597885863371
SCZ_2018_all	15	85392313	rs117657361	-0.03547174930825288	0.016015	0.0268	C	T	0.09940000000000004	2.5648022500000003e-4	15:85392313	PUTM	DER36302	-0.37894291047598	-2.24810560475546	0.0267647479399575	C	T	0.13331	0.028412807966685986
SCZ_2018_all	15	84411001	rs117738308	-0.023524545046957078	0.017738	0.1848	G	T	0.0746	3.14636644e-4	15:84411001	PUTM	DER36302	-0.25445192224289	-1.43165358200339	0.155361080948224	G	T	0.08167	0.03158897860727859
SCZ_2018_all	15	84234184	rs117749710	-0.01046456304788259	0.021263	0.6226	G	A	0.05169999999999997	4.5211516900000003e-4	15:84234184	PUTM	DER36302	-0.020489187113439	-0.0794033404430716	0.936870493525142	G	A	0.0611	0.06658431107293276
SCZ_2018_all	15	84447836	rs117772935	6.997551142732649e-4	0.026078	0.9795	C	T	0.027800000000000047	6.80062084e-4	15:84447836	PUTM	DER36302	-0.326974040073094	-1.31346962079636	0.19203041099739	C	T	0.05783	0.061970711441293014
SCZ_2018_all	15	85169865	rs117805003	0.07510747248680548	0.028626	0.0087	T	G	0.02980000000000005	8.194478759999999e-4	15:85169865	PUTM	DER36302	0.388711332760686	1.68347309025199	0.0954029535611034	T	G	0.06383	0.05331409574986414
SCZ_2018_all	15	85540718	rs117821473	0.014888612493750559	0.021812	0.4948	C	T	0.05669999999999997	4.7576334400000007e-4	15:85540718	PUTM	DER36302	-0.343502803399175	-1.52086084398957	0.13145052929418	C	T	0.06696	0.051013088052542566
SCZ_2018_all	15	84745640	rs117852513	0.06485097231961627	0.025949	0.0125	G	A	0.038799999999999946	6.73350601e-4	15:84745640	PUTM	DER36302	0.735868557087929	2.93422940040299	0.00414734991130983	G	A	0.06304	0.06289445585400401
SCZ_2018_all	15	84955331	rs117856133	0.050217716160617515	0.024555	0.0409	T	A	0.059599999999999986	6.02948025e-4	15:84955331	PUTM	DER36302	0.766595148209831	2.40169647798496	0.0181658627575554	T	A	0.05594	0.1018816313030764
SCZ_2018_all	15	83898961	rs117867894	0.02420468869681736	0.011876	0.0412	C	T	0.19979999999999998	1.41039376e-4	15:83898961	PUTM	DER36302	-0.0744046653349142	-0.500746785452549	0.617649715513126	C	T	0.1821	0.022078216878598008
SCZ_2018_all	15	85620923	rs117874797	0.025277807184268607	0.022777	0.2678	C	A	0.04569999999999996	5.187917289999999e-4	15:85620923	PUTM	DER36302	-0.213575547177642	-0.987913523398007	0.325579352275867	C	A	0.06282	0.046737469468712226
SCZ_2018_all	15	84633492	rs117891862	0.04018178963283176	0.012728	0.0016	A	T	0.18389999999999995	1.62001984e-4	15:84633492	PUTM	DER36302	0.316598255613378	2.51677844729169	0.0134329476511695	A	T	0.20209	0.015824393104765338
SCZ_2018_all	15	84950757	rs118004141	-7.702966022656519e-4	0.018049	0.9657	C	T	0.059599999999999986	3.25766401e-4	15:84950757	PUTM	DER36302	-0.547639595974547	-1.90379470219664	0.0598118937692954	C	T	0.05861	0.08274646603962033
SCZ_2018_all	15	84815443	rs118023314	-2.000200026670447e-4	0.017868	0.9913	A	T	0.059599999999999986	3.1926542399999993e-4	15:84815443	PUTM	DER36302	-0.501117671653037	-2.02364111731953	0.045674889362539	A	T	0.06323	0.06132145433712101
SCZ_2018_all	15	85247697	rs118073455	0.0729716124558228	0.026598	0.0061	G	A	0.03380000000000005	7.07453604e-4	15:85247697	PUTM	DER36302	0.463745994746063	2.02114362483662	0.0459374254426223	G	A	0.06931	0.052646074174629916
SCZ_2018_all	15	83899061	rs118094718	-0.012457270602352338	0.016532	0.4511	G	A	0.12229999999999996	2.7330702400000004e-4	15:83899061	PUTM	DER36302	0.154806728135173	0.791247745977388	0.430672152861985	G	A	0.09582	0.03827848070053053
SCZ_2018_all	15	84187358	rs118126020	0.010049335853001438	0.016195	0.5368	A	G	0.08650000000000002	2.62278025e-4	15:84187358	PUTM	DER36302	-0.144784796623562	-0.715053034474651	0.476242370297255	A	G	0.07533	0.0409986364324405
SCZ_2018_all	15	83941734	rs11852287	0.029073247485707165	0.011635	0.0126	G	C	0.19679999999999997	1.35373225e-4	15:83941734	PUTM	DER36302	-0.073801811001681	-0.52446024819656	0.601119111861514	G	C	0.1903	0.019801992225814153
SCZ_2018_all	15	84955821	rs11852295	-0.010990171299903055	0.012135	0.365	G	A	0.20579999999999998	1.47258225e-4	15:84955821	PUTM	DER36302	-0.117221142400182	-0.685943910130218	0.494335751316139	G	A	0.17997	0.029203485573102865
SCZ_2018_all	15	85485834	rs11852308	3.0004500900199243e-4	0.014372	0.9835	G	A	0.1093	2.0655438399999997e-4	15:85485834	PUTM	DER36302	0.0220145587627354	0.165944725462055	0.868535492994643	G	A	0.17912	0.017599205594040688
SCZ_2018_all	15	83852576	rs11852408	0.0253753063312283	0.011525	0.0278	G	A	0.19779999999999998	1.32825625e-4	15:83852576	PUTM	DER36302	-0.0872275607277534	-0.620199019851761	0.536537559638717	G	A	0.19035	0.019780866164285628
SCZ_2018_all	15	83855329	rs11852446	0.024887715507778883	0.011525	0.031	A	G	0.19779999999999998	1.32825625e-4	15:83855329	PUTM	DER36302	-0.0872275607277534	-0.620199019851761	0.536537559638717	A	G	0.19035	0.019780866164285628
SCZ_2018_all	15	84586030	rs11852757	-0.012305401857154391	0.014447	0.3942	A	G	0.13019999999999998	2.08715809e-4	15:84586030	PUTM	DER36302	0.0973553898405317	0.659389270033544	0.511161496960597	A	G	0.13375	0.021798983807328674
SCZ_2018_all	15	84576159	rs11853052	-0.031789322489407336	0.0095633	0.000893	T	A	0.4692	9.145670689e-5	15:84576159	PUTM	DER36302	-0.201847115414846	-1.96009094103274	0.0527681163119341	T	A	0.44406	0.010604559950600693
SCZ_2018_all	15	83895124	rs11853102	0.025960101669531624	0.011906	0.029	G	A	0.19679999999999997	1.41752836e-4	15:83895124	PUTM	DER36302	-0.0823208579480323	-0.582849177783128	0.561306875030756	G	A	0.19035	0.019948369302677186
SCZ_2018_all	15	84357904	rs11853263	-0.0015311716452306636	0.010803	0.887	A	G	0.2942	1.16704809e-4	15:84357904	PUTM	DER36302	0.151687451083913	1.17934083948698	0.24106070721748	A	G	0.20606	0.01654324232071456
SCZ_2018_all	15	85719182	rs11853365	0.002696361547742533	0.0098225	0.78	C	T	0.4105	9.648150625e-5	15:85719182	PUTM	DER36302	-0.00136973143661824	-0.0123902860371129	0.990138920667436	C	T	0.403	0.01222104045693988
SCZ_2018_all	15	85456346	rs11853372	-8.995952428359939e-4	0.010299	0.927	G	T	0.33	1.0606940100000001e-4	15:85456346	PUTM	DER36302	-0.06745950095304	-0.626753341258522	0.53224918468094	G	T	0.33211	0.01158491715299901
SCZ_2018_all	15	85719321	rs11853398	0.002796087302001188	0.0098225	0.7774	C	G	0.4105	9.648150625e-5	15:85719321	PUTM	DER36302	-0.00131365849703595	-0.0118820824169171	0.990543365965024	C	G	0.403	0.012223057019783429
SCZ_2018_all	15	83872713	rs11853498	0.026641930946421092	0.011783	0.0238	T	C	0.19679999999999997	1.38839089e-4	15:83872713	PUTM	DER36302	-0.0865599715440337	-0.61536713248888	0.539710237112991	T	C	0.19049	0.019786346824104798
SCZ_2018_all	15	84133905	rs11853589	0.012027380212718455	0.015235	0.429	T	C	0.09150000000000003	2.32105225e-4	15:84133905	PUTM	DER36302	-0.199584390461364	-0.890902802775	0.375119821427559	T	C	0.072	0.05018714533921618
SCZ_2018_all	15	84136753	rs11853676	0.01504257434526828	0.01392	0.28	T	G	0.1302	1.937664e-4	15:84136753	PUTM	DER36302	-0.230299964654518	-1.26480898093336	0.208879457373809	T	G	0.13472	0.03315414719054558
SCZ_2018_all	15	84576308	rs11853795	-0.03101405352916954	0.0095823	0.0012	C	T	0.4692	9.182047329e-5	15:84576308	PUTM	DER36302	-0.201820193938067	-1.95984925431259	0.0527967830083872	C	T	0.44406	0.010604346312308052
SCZ_2018_all	15	84729214	rs11853818	-0.03873982831593065	0.014087	0.006	A	T	0.1332	1.9844356900000003e-4	15:84729214	PUTM	DER36302	-0.153261745672525	-0.913834192800595	0.363002074759307	A	T	0.1406	0.02812760327435756
SCZ_2018_all	15	84516904	rs11853949	-0.021370025736192545	0.010706	0.0455	G	A	0.2714	1.14618436e-4	15:84516904	PUTM	DER36302	-0.305938576596564	-2.66245963120988	0.00904075840147987	G	A	0.31766	0.013203905890319346
SCZ_2018_all	15	84462810	rs11853983	-0.029267497680568143	0.010372	0.0048	A	G	0.2903	1.0757838399999999e-4	15:84462810	PUTM	DER36302	-0.251211494772475	-2.39643281109861	0.0184140863198251	A	G	0.30223	0.010988755262431281
SCZ_2018_all	15	85403818	rs11853985	0.0021975835434872013	0.011689	0.8515	G	A	0.20679999999999998	1.36632721e-4	15:85403818	PUTM	DER36302	-0.192371050362439	-1.39325267389464	0.166632639330274	G	A	0.19785	0.019064247261146288
SCZ_2018_all	15	85363708	rs11854291	-0.038678460198991946	0.0095633	5.24e-05	T	C	0.45330000000000004	9.145670689e-5	15:85363708	PUTM	DER36302	-0.386897669074573	-3.74249304906641	3.04314255232928e-4	T	C	0.45478	0.010687354660241618
SCZ_2018_all	15	85304048	rs11854313	-0.034311980717745126	0.0095633	0.000333	G	C	0.4414	9.145670689e-5	15:85304048	PUTM	DER36302	-0.384203492968487	-3.73860328904258	3.08470314381038e-4	G	C	0.44994	0.010560971008165113
SCZ_2018_all	15	84075739	rs11854367	0.009356094924025029	0.010205	0.3604	A	T	0.3638	1.0414202500000002e-4	15:84075739	PUTM	DER36302	0.047800384020179	0.343704193214268	0.731790368717314	A	T	0.33113	0.019341631739807432
SCZ_2018_all	15	84441823	rs11854438	-0.0021422930720335406	0.010119	0.832	A	G	0.3559	1.0239416099999999e-4	15:84441823	PUTM	DER36302	0.164488043749267	1.3487385855448	0.180467423994616	A	G	0.26193	0.014873497564490705
SCZ_2018_all	15	84245069	rs11854487	0.029850021968885292	0.022088	0.1771	C	T	0.04469999999999996	4.87879744e-4	15:84245069	PUTM	DER36302	-0.100569852732078	-0.437232281415713	0.662885683012765	C	T	0.06361	0.052906762944094
SCZ_2018_all	15	83937081	rs11854520	0.021859334352893528	0.010526	0.038	C	T	0.2704	1.1079667600000001e-4	15:83937081	PUTM	DER36302	0.0329148133626331	0.24727331853078	0.805203673267691	C	T	0.23887	0.017718554104064956
SCZ_2018_all	15	85226810	rs11854597	-0.01758369095731636	0.011303	0.1198	G	A	0.23560000000000003	1.27757809e-4	15:85226810	PUTM	DER36302	-0.169571191642405	-1.19605253996263	0.234504346950471	G	A	0.2234	0.020100350426818417
SCZ_2018_all	15	84952709	rs11854626	-0.007276408970776185	0.012209	0.5514	C	G	0.25749999999999995	1.4905968099999999e-4	15:84952709	PUTM	DER36302	-0.12208866266769	-0.695430282547504	0.488398618769514	C	G	0.165	0.030820769457579934
SCZ_2018_all	15	84347429	rs11854647	-5.000125004166272e-5	0.011092	0.9965	A	T	0.2932	1.2303246399999999e-4	15:84347429	PUTM	DER36302	0.174062117909877	1.29523759654463	0.198220498895215	A	T	0.20191	0.018059663037647156
SCZ_2018_all	15	84226273	rs11854806	0.05628581101059189	0.017632	0.0014	G	A	0.09640000000000004	3.1088742399999997e-4	15:84226273	PUTM	DER36302	0.196303674891622	1.20872269774554	0.229619724999392	G	A	0.09704	0.026375670258510633
SCZ_2018_all	15	85728834	rs11855014	-0.007880973450875893	0.010619	0.4579	G	A	0.2992	1.12763161e-4	15:85728834	PUTM	DER36302	0.0132680851585922	0.106777698059442	0.915179262080269	G	A	0.30618	0.015440287852121846
SCZ_2018_all	15	85719207	rs11855471	0.004228929330036056	0.010118	0.676	C	T	0.3638	1.0237392400000001e-4	15:85719207	PUTM	DER36302	-0.10017430191886	-0.903310331610776	0.368532059785234	C	T	0.35104	0.012298119091631563
SCZ_2018_all	15	84627989	rs11855613	-0.029336127035508384	0.0106	0.0056	C	T	0.2793	1.1236e-4	15:84627989	PUTM	DER36302	-0.144119976836098	-1.2964273839438	0.197812080256576	C	T	0.30604	0.01235810769336944
SCZ_2018_all	15	83835385	rs11855639	0.025277807184268607	0.011525	0.0285	C	G	0.19879999999999998	1.32825625e-4	15:83835385	PUTM	DER36302	-0.0872044511312788	-0.620059361263495	0.536629127378965	C	G	0.1903	0.019779293220220456
SCZ_2018_all	15	85821837	rs11855750	-0.00876832969185636	0.0098044	0.3712	C	A	0.39170000000000005	9.612625936e-5	15:85821837	PUTM	DER36302	0.0723320497796003	0.671643009714682	0.503359654845686	C	A	0.46076	0.011598038521021859
SCZ_2018_all	15	84382044	rs11855815	-0.011242965946047512	0.0127	0.3759	C	T	0.19179999999999997	1.6129e-4	15:84382044	PUTM	DER36302	0.214895088298379	1.41480444853599	0.160232201701227	C	T	0.15942	0.02307066670580812
SCZ_2018_all	15	85819488	rs11855925	0.013176429116632136	0.010765	0.2208	C	T	0.3121	1.15885225e-4	15:85819488	PUTM	DER36302	-0.307421699813475	-2.27204166610012	0.0252253374434219	C	T	0.2883	0.018307812510148354
SCZ_2018_all	15	84579552	rs11855967	-0.0253753063312283	0.0096716	0.0087	G	A	0.4692	9.353984656000001e-5	15:84579552	PUTM	DER36302	-0.226853218679196	-2.12290393115453	0.0362306448053029	G	A	0.4821	0.01141902986069058
SCZ_2018_all	15	83856571	rs11856000	0.020096701699122397	0.010526	0.0558	T	G	0.2734	1.1079667600000001e-4	15:83856571	PUTM	DER36302	0.0270976067407399	0.203345703238772	0.839278041475429	T	G	0.2412	0.01775791084699223
SCZ_2018_all	15	84472771	rs11856085	0.018919884852510768	0.0099892	0.058	T	C	0.3569	9.978411664e-5	15:84472771	PUTM	DER36302	0.0771699622799583	0.691545438280141	0.490825255099958	T	C	0.31716	0.01245245939265289
SCZ_2018_all	15	85281411	rs11856105	-0.0363009797263316	0.019401	0.0613	G	C	0.06559999999999999	3.7639880100000006e-4	15:85281411	PUTM	DER36302	-0.156934204576516	-0.610182599511603	0.543125037031816	G	C	0.05205	0.0661478272404414
SCZ_2018_all	15	84576348	rs11856122	-0.032273560550295635	0.009637	0.000815	A	G	0.4692	9.287176899999999e-5	15:84576348	PUTM	DER36302	-0.134582958626244	-1.28661133388641	0.20120037630374	A	G	0.47405	0.010941714969411813
SCZ_2018_all	15	83851743	rs11856164	0.025765207886026424	0.011745	0.0282	A	G	0.19679999999999997	1.37945025e-4	15:83851743	PUTM	DER36302	-0.0872275607277534	-0.620199019851761	0.536537559638717	A	G	0.19035	0.019780866164285628
SCZ_2018_all	15	84473163	rs11856213	0.0022973590486834584	0.010841	0.8331	T	C	0.2922	1.17527281e-4	15:84473163	PUTM	DER36302	0.130796993351357	0.995399589376859	0.321944495416678	T	C	0.20896	0.017266352673021523
SCZ_2018_all	15	84405970	rs11856278	0.015381102038302391	0.0099892	0.1235	T	C	0.3579	9.978411664e-5	15:84405970	PUTM	DER36302	0.0623235060089314	0.559186158858644	0.577284886301605	T	C	0.31686	0.012421982898374102
SCZ_2018_all	15	84435531	rs11856314	-0.02887895955037677	0.009637	0.0028	T	C	0.3926	9.287176899999999e-5	15:84435531	PUTM	DER36302	-0.271892722467452	-2.74917879504427	0.00709060268350634	T	C	0.42564	0.009781133708389095
SCZ_2018_all	15	84009508	rs11856321	0.004290781417156246	0.010445	0.6804	C	A	0.3489	1.0909802499999999e-4	15:84009508	PUTM	DER36302	0.221849088834923	1.60100837800818	0.11252957404576	C	A	0.30136	0.019201187545238228
SCZ_2018_all	15	85591652	rs11856330	-0.006776984279023669	0.0096011	0.4802	T	C	0.4384	9.218112121e-5	15:85591652	PUTM	DER36302	0.111564273758783	1.01210191161734	0.31393195857306	T	C	0.44038	0.01215071389974768
SCZ_2018_all	15	85176122	rs11856387	-0.022971843962284792	0.0099037	0.0204	T	A	0.4563	9.808327368999999e-5	15:85176122	PUTM	DER36302	-0.389923570562467	-3.48182358356448	7.39921182038048e-4	T	A	0.47431	0.012541383617181242
SCZ_2018_all	15	85357396	rs11856496	-0.05205147647180393	0.018406	0.0047	G	T	0.0706	3.3878083599999997e-4	15:85357396	PUTM	DER36302	-0.116423838879892	-0.487249225741977	0.627148129222263	G	T	0.0572	0.05709282269701363
SCZ_2018_all	15	85800655	rs11856581	-0.002503130218118477	0.010152	0.8051	G	T	0.4085	1.0306310399999999e-4	15:85800655	PUTM	DER36302	0.191152322736237	1.30348281222352	0.195402995666614	G	T	0.46313	0.021505450336664074
SCZ_2018_all	15	83911838	rs11856736	0.02751788603673928	0.011525	0.017	T	C	0.19779999999999998	1.32825625e-4	15:83911838	PUTM	DER36302	-0.0728113327108223	-0.51692827954592	0.606347650502215	T	C	0.19251	0.01983980398780347
SCZ_2018_all	15	83864279	rs11856806	0.025960101669531624	0.011525	0.0244	T	G	0.19779999999999998	1.32825625e-4	15:83864279	PUTM	DER36302	-0.0872044511312788	-0.620059361263495	0.536629127378965	T	G	0.1903	0.019779293220220456
SCZ_2018_all	15	84567413	rs11857009	-0.03130484982841253	0.0095633	0.0011	C	T	0.4662	9.145670689e-5	15:84567413	PUTM	DER36302	-0.201721660072588	-1.95905796590955	0.0528907309442765	C	T	0.44348	0.010602554030981794
SCZ_2018_all	15	85300195	rs11857312	-0.03464320594357406	0.019096	0.0696	G	A	0.06659999999999999	3.6465721599999995e-4	15:85300195	PUTM	DER36302	-0.187081515129946	-0.794454374290659	0.428812345920319	G	A	0.05954	0.0554528454200379
SCZ_2018_all	15	85719037	rs11857318	0.002696361547742533	0.0097661	0.7858	G	A	0.4105	9.537670921e-5	15:85719037	PUTM	DER36302	-0.00136864846076797	-0.0123814850327757	0.990145924777027	G	A	0.403	0.01221907562353332
SCZ_2018_all	15	85719139	rs11857352	0.0018981972830802655	0.0098225	0.8505	G	A	0.4145	9.648150625e-5	15:85719139	PUTM	DER36302	-0.012963336010305	-0.118134676452592	0.906197916628863	G	A	0.41548	0.012041449366970308
SCZ_2018_all	15	85360101	rs11857356	-0.019508466388043013	0.012	0.1046	C	T	0.2117	1.44e-4	15:85360101	PUTM	DER36302	-0.0242120129297371	-0.179557317399583	0.857863445378457	C	T	0.16427	0.018182582951376352
SCZ_2018_all	15	84542372	rs11857379	0.014790085472635345	0.011579	0.2012	G	T	0.22960000000000003	1.3407324100000003e-4	15:84542372	PUTM	DER36302	-0.191978929271967	-1.34938624756157	0.180260105433228	G	T	0.20148	0.0202411214603039
SCZ_2018_all	15	85719238	rs11857391	0.002796087302001188	0.0098225	0.7747	G	A	0.4105	9.648150625e-5	15:85719238	PUTM	DER36302	-0.00131771000395593	-0.0119190941507334	0.990513910715054	G	A	0.403	0.012222306925024939
SCZ_2018_all	15	83904786	rs11857428	0.027031339051030518	0.011525	0.019	G	A	0.19779999999999998	1.32825625e-4	15:83904786	PUTM	DER36302	-0.0705293662999346	-0.500331884360795	0.617940733350354	G	A	0.19285	0.019871177555415936
SCZ_2018_all	15	84137501	rs11857571	0.012817503710614343	0.015235	0.4013	A	G	0.09150000000000003	2.32105225e-4	15:84137501	PUTM	DER36302	-0.210180314691181	-0.92411150534917	0.357652807813057	A	G	0.07147	0.05172914749870656
SCZ_2018_all	15	84542325	rs11857593	0.015184135325040055	0.011635	0.192	C	G	0.22960000000000003	1.35373225e-4	15:84542325	PUTM	DER36302	-0.191978929271967	-1.34938624756157	0.180260105433228	C	G	0.20148	0.0202411214603039
SCZ_2018_all	15	83864853	rs11857641	0.025765207886026424	0.011525	0.0256	T	C	0.19779999999999998	1.32825625e-4	15:83864853	PUTM	DER36302	-0.0872044511312788	-0.620059361263495	0.536629127378965	T	C	0.1903	0.019779293220220456
SCZ_2018_all	15	84471854	rs11857714	0.00209779808214612	0.010915	0.8471	C	A	0.2863	1.1913722499999999e-4	15:84471854	PUTM	DER36302	0.131222435330864	0.997687302708164	0.320839080831175	C	A	0.20886	0.017299250869201945
SCZ_2018_all	15	85473997	rs11857765	-0.013764294775855787	0.0098185	0.1608	A	G	0.4384	9.640294225000002e-5	15:85473997	PUTM	DER36302	-0.108367219755115	-0.957550238483191	0.340598911603775	A	G	0.40188	0.012807746559490605
SCZ_2018_all	15	84390967	rs11858110	7.996801705642441e-4	0.010915	0.9435	A	G	0.2873	1.1913722499999999e-4	15:84390967	PUTM	DER36302	0.107200743257581	0.817413540313217	0.415635426038023	A	G	0.21041	0.017199346187912665
SCZ_2018_all	15	83983515	rs11858134	-0.014261209352269306	0.01584	0.368	C	G	0.09440000000000004	2.509056e-4	15:83983515	PUTM	DER36302	0.282437733893951	1.42887787666962	0.156155598733279	C	G	0.10048	0.03907106167684194
SCZ_2018_all	15	85419415	rs11858372	0.023954634962858302	0.0098383	0.0149	A	G	0.4384	9.679214688999999e-5	15:85419415	PUTM	DER36302	0.371059774710823	3.62522493516228	4.56215615564565e-4	A	G	0.44401	0.010476539049611107
SCZ_2018_all	15	85168176	rs11858419	-0.017919601302950835	0.011357	0.1147	C	T	0.22660000000000002	1.28981449e-4	15:85168176	PUTM	DER36302	-0.0399824269677251	-0.275396775296209	0.783579668215857	C	T	0.17538	0.02107757308834011
SCZ_2018_all	15	84378439	rs11858662	-7.402739351496404e-4	0.010915	0.9458	G	A	0.2932	1.1913722499999999e-4	15:84378439	PUTM	DER36302	0.109291579485398	0.828815194157445	0.409182891117285	G	A	0.2078	0.0173883349203323
SCZ_2018_all	15	85489933	rs11858906	-0.010742096531902029	0.012492	0.3907	T	G	0.1879	1.56050064e-4	15:85489933	PUTM	DER36302	0.0110340857926997	0.0824942919202876	0.934418556722179	T	G	0.25862	0.017890600353832862
SCZ_2018_all	15	85511812	rs11858930	0.01715205881756566	0.010258	0.0944	C	T	0.30910000000000004	1.05226564e-4	15:85511812	PUTM	DER36302	0.17468297644049	1.44130340356478	0.152623142453332	C	T	0.33709	0.014688936121693275
SCZ_2018_all	15	84763285	rs12050551	-0.020427222315043805	0.013948	0.1431	G	A	0.12619999999999998	1.94546704e-4	15:84763285	PUTM	DER36302	-0.398749111053479	-2.91017711414394	0.0044528007044029	G	A	0.15672	0.018774164273852433
SCZ_2018_all	15	84692937	rs12050701	-0.026087334763318492	0.013799	0.0587	G	A	0.1501	1.9041240100000002e-4	15:84692937	PUTM	DER36302	6.44746981822527e-4	0.00393647486565476	0.996866997846817	G	A	0.11229	0.02682647869736776
SCZ_2018_all	15	84600300	rs12050811	-0.012943405635929203	0.014411	0.3692	G	T	0.13019999999999998	2.0767692100000001e-4	15:84600300	PUTM	DER36302	0.110034111331656	0.747476378693828	0.456530142294495	G	T	0.13384	0.021670041090539535
SCZ_2018_all	15	85445814	rs12101446	0.005882663158155512	0.011112	0.5943	C	T	0.2962	1.2347654400000002e-4	15:85445814	PUTM	DER36302	-0.0626505006319834	-0.508282478874262	0.612374703725431	C	T	0.27709	0.015192834706948419
SCZ_2018_all	15	85415371	rs12101610	0.002696361547742533	0.011579	0.8127	G	A	0.2087	1.3407324100000003e-4	15:85415371	PUTM	DER36302	-0.192439994486708	-1.39397951389162	0.166413649758894	G	A	0.19776	0.01905802484838894
SCZ_2018_all	15	84643657	rs12101685	0.0030952049073025216	0.010619	0.7736	A	G	0.25149999999999995	1.12763161e-4	15:84643657	PUTM	DER36302	-0.199848441151608	-1.4374758986957	0.153704625397817	A	G	0.22806	0.019328599457301657
SCZ_2018_all	15	85453697	rs12101889	-0.0015512024927365113	0.01223	0.899	T	C	0.3519	1.4957289999999998e-4	15:85453697	PUTM	DER36302	0.090594059270085	0.548646221688474	0.584471130061119	T	C	0.30224	0.027265574554765463
SCZ_2018_all	15	84100440	rs12148084	0.0021975835434872013	0.014483	0.8797	C	T	0.10929999999999995	2.09757289e-4	15:84100440	PUTM	DER36302	-0.164120028782382	-0.818616918167512	0.414951532811403	C	T	0.07836	0.040194047109015835
SCZ_2018_all	15	84405005	rs12148139	-0.0026936245514881563	0.01626	0.8683	A	C	0.09440000000000004	2.6438760000000003e-4	15:84405005	PUTM	DER36302	-0.126114023859163	-0.780885268115204	0.43671465832727	A	C	0.10527	0.026082685581702045
SCZ_2018_all	15	85675344	rs12148170	0.038354953876463906	0.021552	0.0751	A	G	0.05669999999999997	4.6448870400000005e-4	15:85675344	PUTM	DER36302	-0.206490626632438	-0.959374556346302	0.339683961346071	A	G	0.06096	0.04632594548720599
SCZ_2018_all	15	84273780	rs12148209	-0.00718575581472528	0.019795	0.7165	C	T	0.05669999999999997	3.91842025e-4	15:84273780	PUTM	DER36302	-0.0524218725346193	-0.278160727343406	0.781463306401084	C	T	0.07417	0.03551676760765378
SCZ_2018_all	15	84641018	rs12148239	-0.026703382834549764	0.010508	0.0111	T	G	0.2853	1.10418064e-4	15:84641018	PUTM	DER36302	-0.214192935772781	-1.95693106590483	0.0531439561874984	T	G	0.30597	0.01198006657610215
SCZ_2018_all	15	85106505	rs12148368	-0.023309569435623977	0.010431	0.0254	C	G	0.2793	1.0880576099999998e-4	15:85106505	PUTM	DER36302	-0.351331917760351	-3.11355241468988	0.00241111421031582	C	G	0.28034	0.012732768711034168
SCZ_2018_all	15	84145428	rs12148391	0.006876303939432064	0.012853	0.5951	G	A	0.17589999999999995	1.65199609e-4	15:84145428	PUTM	DER36302	0.185489542405189	1.38241435716887	0.169924254214624	G	A	0.20877	0.018003725742855112
SCZ_2018_all	15	84177000	rs12148441	0.010742096531902029	0.01531	0.4837	A	G	0.09150000000000003	2.3439610000000003e-4	15:84177000	PUTM	DER36302	-0.223614201091552	-0.971396897442776	0.333694448847144	A	G	0.07095	0.05299139319346722
SCZ_2018_all	15	84701558	rs12148842	-0.01760404594836089	0.014138	0.2132	C	G	0.16400000000000003	1.99883044e-4	15:84701558	PUTM	DER36302	-4.98690085038659e-4	-0.00304595646610849	0.997575750263604	C	G	0.1128	0.026804893337153416
SCZ_2018_all	15	85435194	rs12148896	-0.010343308058596443	0.009745	0.2886	G	A	0.5	9.4965025e-5	15:85435194	PUTM	DER36302	-0.373780695106915	-3.62597245290661	4.55051766830739e-4	G	A	0.46906	0.010626365115678719
SCZ_2018_all	15	85645626	rs12232314	-0.02509219241175633	0.014078	0.0747	G	A	0.12029999999999996	1.9819008400000001e-4	15:85645626	PUTM	DER36302	0.269084034667924	1.52924224840157	0.129361586132395	G	A	0.1306	0.030961592206040847
SCZ_2018_all	15	84753177	rs12437525	-0.043442557842836724	0.014224	0.0023	G	A	0.1352	2.02322176e-4	15:84753177	PUTM	DER36302	-0.248958974938068	-1.47344360189926	0.143772339541713	G	A	0.12627	0.02854884480612065
SCZ_2018_all	15	85455988	rs12437553	0.012521280553671691	0.01318	0.3402	A	G	0.15510000000000002	1.7371240000000002e-4	15:85455988	PUTM	DER36302	0.0684251278690634	0.484786197980358	0.62888824713633	A	G	0.20182	0.01992189935291292
SCZ_2018_all	15	84108137	rs12437564	0.013113639145383204	0.01504	0.3833	T	G	0.10240000000000005	2.262016e-4	15:84108137	PUTM	DER36302	-0.140386568356816	-0.676167627684584	0.500495092274336	T	G	0.08166	0.04310646080579602
SCZ_2018_all	15	84263697	rs12437593	0.0262523711440657	0.013909	0.0595	A	G	0.16700000000000004	1.93460281e-4	15:84263697	PUTM	DER36302	0.21397145785098	1.60775486626702	0.1110417844036	A	G	0.16796	0.017712180356548025
SCZ_2018_all	15	84185007	rs12437675	0.028976108236517188	0.017593	0.0997	C	T	0.0726	3.0951364900000004e-4	15:84185007	PUTM	DER36302	-0.0425186739877507	-0.193621896200119	0.846864698993076	C	T	0.07838	0.04822258483824797
SCZ_2018_all	15	85826886	rs12437932	-0.005505125434491438	0.0098581	0.5767	G	A	0.3549	9.718213561e-5	15:85826886	PUTM	DER36302	0.0974178196095088	0.936875848947525	0.351079565689782	G	A	0.42788	0.010812166442587545
SCZ_2018_all	15	85616523	rs12437935	-0.007387218434017775	0.0096011	0.4414	A	G	0.4394	9.218112121e-5	15:85616523	PUTM	DER36302	0.111156721413742	1.00966984342746	0.315090329970386	A	G	0.44014	0.012120280959659831
SCZ_2018_all	15	84474035	rs12438035	0.028490270399627426	0.012578	0.0237	C	T	0.19679999999999997	1.5820608400000003e-4	15:84474035	PUTM	DER36302	0.237446445334718	1.99874692942341	0.0483499551048652	C	T	0.20948	0.014112882498370718
SCZ_2018_all	15	85466443	rs12438099	0.013607003406216947	0.012638	0.2831	G	A	0.17789999999999995	1.59719044e-4	15:85466443	PUTM	DER36302	0.024904655087272302	0.188642774119504	0.850755115402738	G	A	0.20779	0.01742933085581478
SCZ_2018_all	15	84097554	rs12438202	0.013508350024792299	0.01021	0.1858	A	C	0.33999999999999997	1.0424410000000001e-4	15:84097554	PUTM	DER36302	0.0768732411754868	0.664804887391101	0.507705535916759	A	C	0.29814	0.013370941163347864
SCZ_2018_all	15	84502549	rs12438269	0.01970458327433543	0.011728	0.0927	C	T	0.19279999999999997	1.37545984e-4	15:84502549	PUTM	DER36302	-0.185663971557142	-1.27886505953229	0.203904421096535	C	T	0.18264	0.02107685600960642
SCZ_2018_all	15	84452957	rs12438282	-0.001160673320751797	0.010119	0.9083	A	G	0.3579	1.0239416099999999e-4	15:84452957	PUTM	DER36302	0.165672769317797	1.36078240787345	0.176641485236239	A	G	0.26119	0.014822617147254278
SCZ_2018_all	15	84723788	rs12438293	-0.019753828486860997	0.01021	0.053	A	G	0.3002	1.0424410000000001e-4	15:84723788	PUTM	DER36302	-0.325729014386231	-2.96638211323699	0.00376913595044101	A	G	0.36566	0.01205753976383951
SCZ_2018_all	15	83877931	rs12438298	0.02839307450121783	0.015361	0.0642	T	G	0.09740000000000004	2.35960321e-4	15:83877931	PUTM	DER36302	-0.256921934653057	-1.40247756780099	0.163869544281741	T	G	0.09046	0.0335591166049406
SCZ_2018_all	15	84675518	rs12438301	-0.02176149178151271	0.011511	0.0583	A	G	0.2247	1.3250312100000002e-4	15:84675518	PUTM	DER36302	-0.0417765604810443	-0.314971294930497	0.75343973746057	A	G	0.20521	0.017592331915042777
SCZ_2018_all	15	85508796	rs12438449	-0.017359813397053725	0.015126	0.2512	G	A	0.10929999999999995	2.28795876e-4	15:85508796	PUTM	DER36302	-0.237616462925871	-1.58688065656589	0.115696797458677	G	A	0.13802	0.022421492644087035
SCZ_2018_all	15	83966400	rs12438526	0.0262523711440657	0.012226	0.0318	G	A	0.19679999999999997	1.49475076e-4	15:83966400	PUTM	DER36302	0.0285760759439873	0.190303479776282	0.849457115031874	G	A	0.17084	0.022548191965992493
SCZ_2018_all	15	85629153	rs12438541	-0.009838237135903522	0.009675	0.3093	T	G	0.4284	9.360562499999999e-5	15:85629153	PUTM	DER36302	0.0939014131061381	0.841023543634909	0.402341318036038	T	G	0.4313	0.012466023711891148
SCZ_2018_all	15	83966447	rs12438708	0.0249852526939086	0.012226	0.0409	C	G	0.19779999999999998	1.49475076e-4	15:83966447	PUTM	DER36302	0.0286133657120139	0.190503443013055	0.849300852493294	C	G	0.17083	0.02255964353050594
SCZ_2018_all	15	85825293	rs12438724	-0.005847060791927259	0.0098581	0.5529	C	T	0.3539	9.718213561e-5	15:85825293	PUTM	DER36302	0.0974030946627034	0.934477115398596	0.352308873223759	C	T	0.42779	0.010864460620628572
SCZ_2018_all	15	85167868	rs12438739	-0.024692612590371414	0.012647	0.0512	C	T	0.1839	1.59946609e-4	15:85167868	PUTM	DER36302	-0.0249574269063945	-0.176954490190474	0.859902044251816	C	T	0.16418	0.01989190796472014
SCZ_2018_all	15	83900866	rs12438847	0.02586265952572737	0.011525	0.0246	C	T	0.19779999999999998	1.32825625e-4	15:83900866	PUTM	DER36302	-0.081881976410174	-0.580762300058619	0.562707228697704	C	T	0.19045	0.019878325626981705
SCZ_2018_all	15	85458906	rs12438877	-0.004891946080427849	0.019275	0.7996	C	A	0.04469999999999996	3.7152562500000004e-4	15:85458906	PUTM	DER36302	0.420280375742194	1.63965665553921	0.104218812030781	C	A	0.05346	0.06570106225572772
SCZ_2018_all	15	85618044	rs12438909	-0.007014544494217411	0.0096011	0.4648	A	T	0.4394	9.218112121e-5	15:85618044	PUTM	DER36302	0.110738210871861	1.00290231360895	0.318328627537277	A	T	0.44244	0.012192078179211521
SCZ_2018_all	15	83956822	rs12439122	0.025960101669531624	0.012098	0.0318	T	C	0.19779999999999998	1.46361604e-4	15:83956822	PUTM	DER36302	0.020620786235441	0.140900311628082	0.888232135960419	T	C	0.1713	0.02141837573988737
SCZ_2018_all	15	85829047	rs12439692	-0.01195113111975443	0.019411	0.538	G	A	0.06159999999999999	3.7678692100000005e-4	15:85829047	PUTM	DER36302	0.352269119583381	1.43374317564618	0.154765013719446	G	A	0.06171	0.06036794892811848
SCZ_2018_all	15	85520329	rs12439802	0.007571265496318126	0.013448	0.5748	C	G	0.16100000000000003	1.80848704e-4	15:85520329	PUTM	DER36302	-0.209552713489377	-1.50272963021569	0.136060231620378	C	G	0.18658	0.019445758069488426
SCZ_2018_all	15	84460223	rs12439816	0.027809700639267233	0.01256	0.0266	A	G	0.19479999999999997	1.577536e-4	15:84460223	PUTM	DER36302	0.237064481829532	1.99818937115835	0.0484113670273001	A	G	0.20911	0.014075365863577261
SCZ_2018_all	15	84581889	rs12439867	0.022837233902757128	0.011525	0.0474	G	A	0.2117	1.32825625e-4	15:84581889	PUTM	DER36302	-0.0437663795539695	-0.312983334845632	0.75494513695317	G	A	0.20153	0.019554144374504364
SCZ_2018_all	15	84813500	rs12440039	5.998200719675495e-4	0.015825	0.9722	T	A	0.10540000000000005	2.5043062499999994e-4	15:84813500	PUTM	DER36302	-0.132301052745753	-0.683403200474101	0.495932504491742	T	A	0.12204	0.037477670040009244
SCZ_2018_all	15	85629104	rs12440263	-0.021816253280896272	0.014004	0.1193	G	T	0.12519999999999998	1.96112016e-4	15:85629104	PUTM	DER36302	0.269218103982946	1.52917857377628	0.129377356876586	G	T	0.13065	0.030995033793521292
SCZ_2018_all	15	84254223	rs12440425	0.03739211921706269	0.023567	0.1129	T	C	0.036800000000000055	5.554034890000001e-4	15:84254223	PUTM	DER36302	-0.101167759565669	-0.439467628377767	0.661270962328948	T	C	0.06282	0.052994461640921565
SCZ_2018_all	15	85167814	rs12440488	-0.023325825303496757	0.0127	0.0664	C	G	0.1829	1.6129e-4	15:85167814	PUTM	DER36302	-0.0249574269063945	-0.176954490190474	0.859902044251816	C	G	0.16418	0.01989190796472014
SCZ_2018_all	15	85825906	rs12440698	-0.01841858552401804	0.015021	0.2201	A	G	0.12619999999999998	2.25630441e-4	15:85825906	PUTM	DER36302	0.288845589216997	1.4249826864367101	0.157275829214011	A	G	0.1322	0.041087744816161585
SCZ_2018_all	15	85644213	rs12440719	-0.009353608927115087	0.0095271	0.3264	C	T	0.45630000000000004	9.076563441e-5	15:85644213	PUTM	DER36302	0.0451662530014746	0.41401266729528	0.679751473889626	C	T	0.46269	0.011901477160472922
SCZ_2018_all	15	85458599	rs12440771	-0.004992441523044097	0.019335	0.7963	T	C	0.04469999999999996	3.7384222500000007e-4	15:85458599	PUTM	DER36302	0.40136385874534	1.6044989074051	0.111757834938229	T	C	0.05224	0.06257454139501566
SCZ_2018_all	15	85508773	rs12440846	-0.022695607932188482	0.015983	0.1556	C	G	0.10340000000000005	2.55456289e-4	15:85508773	PUTM	DER36302	-0.240622998945393	-1.60477991389607	0.111695890552115	C	G	0.13164	0.022482433144383477
SCZ_2018_all	15	84084429	rs12441005	0.0032945669494301114	0.013893	0.8144	T	G	0.12719999999999998	1.9301544900000002e-4	15:84084429	PUTM	DER36302	-0.117777083095073	-0.609967438423791	0.543266988875774	T	G	0.0861	0.03728277969863695
SCZ_2018_all	15	85423879	rs12441036	-0.004530246086531704	0.010319	0.6605	G	A	0.3449	1.0648176100000001e-4	15:85423879	PUTM	DER36302	-0.331843084950494	-2.85638251179937	0.00521225101279609	G	A	0.31298	0.013496862183676015
SCZ_2018_all	15	84465461	rs12441069	0.02868463385990886	0.012578	0.0227	C	T	0.19779999999999998	1.5820608400000003e-4	15:84465461	PUTM	DER36302	0.237096882358544	1.99781780363252	0.0484523300250466	C	T	0.20921	0.01408445117675901
SCZ_2018_all	15	85625131	rs12441196	-0.020192503287948034	0.011284	0.0735	T	C	0.23360000000000003	1.2732865600000002e-4	15:85625131	PUTM	DER36302	0.261382895210908	2.20122130401918	0.0300201031200274	T	C	0.22107	0.014100253267518218
SCZ_2018_all	15	83894069	rs12441242	0.023228126119207243	0.011543	0.044	T	G	0.20079999999999998	1.33240849e-4	15:83894069	PUTM	DER36302	-0.0793082305668628	-0.546994601205853	0.585601040472179	T	G	0.19755	0.02102182620122508
SCZ_2018_all	15	84467113	rs12441269	0.028781801425451947	0.012578	0.0222	A	G	0.19779999999999998	1.5820608400000003e-4	15:84467113	PUTM	DER36302	0.237066824806631	1.99739586599774	0.0484988818361736	A	G	0.20922	0.014086829966365623
SCZ_2018_all	15	85508156	rs12441289	0.013705647056111967	0.015315	0.3714	A	G	0.10929999999999995	2.3454922500000002e-4	15:85508156	PUTM	DER36302	-0.170089524707515	-0.878634425637078	0.38170584579655	A	G	0.09159	0.03747474657304013
SCZ_2018_all	15	84166431	rs12441310	0.009653257028138346	0.014221	0.4981	A	G	0.11329999999999996	2.0223684099999998e-4	15:84166431	PUTM	DER36302	-0.177722064144567	-0.960438355507075	0.339151173151608	A	G	0.10881	0.03424078450765433
SCZ_2018_all	15	83861757	rs12441409	0.02586265952572737	0.011745	0.0276	G	C	0.19679999999999997	1.37945025e-4	15:83861757	PUTM	DER36302	-0.0872044511312788	-0.620059361263495	0.536629127378965	G	C	0.19031	0.019779293220220456
SCZ_2018_all	15	83882873	rs12441847	0.025765207886026424	0.011525	0.0253	A	G	0.19779999999999998	1.32825625e-4	15:83882873	PUTM	DER36302	-0.0839129865624794	-0.595915100665662	0.552578378931097	A	G	0.19105	0.019828486931670147
SCZ_2018_all	15	85696907	rs12441884	-0.012376271068055405	0.012004	0.3025	A	C	0.2147	1.4409601600000001e-4	15:85696907	PUTM	DER36302	0.0863629518312917	0.621050983381987	0.535979139023913	A	C	0.22765	0.0193375054042502
SCZ_2018_all	15	84001389	rs12441893	0.015184135325040055	0.011005	0.1665	A	G	0.26039999999999996	1.2111002499999998e-4	15:84001389	PUTM	DER36302	0.0803014104493463	0.548937245842984	0.584272140676254	A	G	0.20248	0.02139936808211783
SCZ_2018_all	15	83922387	rs12441907	0.036428356613551406	0.012504	0.0035	C	A	0.16700000000000004	1.56350016e-4	15:83922387	PUTM	DER36302	-0.0871318130781148	-0.599235237474424	0.550371228951118	C	A	0.1791	0.021142620515013758
SCZ_2018_all	15	85385357	rs12441936	-0.017390339204082207	0.011392	0.1269	C	T	0.2227	1.2977766399999998e-4	15:85385357	PUTM	DER36302	-0.247544438499344	-1.91818857215331	0.0579395230580157	C	T	0.20363	0.016654198959226565
SCZ_2018_all	15	84480587	rs12441956	0.028587456851912472	0.012578	0.0231	A	C	0.19779999999999998	1.5820608400000003e-4	15:84480587	PUTM	DER36302	0.238387834438832	2.00374396703204	0.0478025186063713	A	C	0.20996	0.014154147639285897
SCZ_2018_all	15	85177898	rs12442117	-0.007951529787620176	0.015907	0.617	A	G	0.12029999999999996	2.5303264900000005e-4	15:85177898	PUTM	DER36302	-0.273580605237078	-1.56951570480998	0.119686759632304	A	G	0.10076	0.030383603547181434
SCZ_2018_all	15	84086551	rs12442348	0.014100124378781626	0.015847	0.373	C	G	0.09540000000000004	2.51127409e-4	15:84086551	PUTM	DER36302	-0.129662871723125	-0.616381855681578	0.539043167137096	C	G	0.10332	0.04425186511527913
SCZ_2018_all	15	85714431	rs12442388	0.002596625847265914	0.0097483	0.7893	G	T	0.4115	9.502935288999999e-5	15:85714431	PUTM	DER36302	-0.0017243130612186	-0.0156419593925588	0.98755119652853	G	T	0.40298	0.012152060626723074
SCZ_2018_all	15	84076538	rs12442540	0.013508350024792299	0.010652	0.204	C	T	0.3479	1.13465104e-4	15:84076538	PUTM	DER36302	0.0469006705422306	0.354311563762883	0.723851436402364	C	T	0.25368	0.017522152278009264
SCZ_2018_all	15	85431144	rs12442557	0.030238183060609946	0.011671	0.0095	G	A	0.22660000000000002	1.3621224100000002e-4	15:85431144	PUTM	DER36302	0.466234424802647	4.08715698996442	8.82989596335152e-5	G	A	0.23881	0.01301265856649079
SCZ_2018_all	15	84046531	rs12442562	0.0074720148387010564	0.009675	0.4429	C	T	0.38470000000000004	9.360562499999999e-5	15:84046531	PUTM	DER36302	-0.0293035592803685	-0.242173603862322	0.809141610622846	C	T	0.42451	0.014641552821671188
SCZ_2018_all	15	83882783	rs12442572	0.019116117192230143	0.010526	0.0696	T	G	0.2724	1.1079667600000001e-4	15:83882783	PUTM	DER36302	0.0330396907634585	0.248145828916029	0.804530430558644	T	G	0.24247	0.01772792838563202
SCZ_2018_all	15	84487892	rs12442594	0.010346292054144267	0.010996	0.3457	G	T	0.4841	1.2091201600000001e-4	15:84487892	PUTM	DER36302	-0.0829664863260822	-0.620379959619068	0.536418937586181	G	T	0.34197	0.01788503833695871
SCZ_2018_all	15	84487899	rs12442613	0.034594644764498965	0.015449	0.025	G	A	0.18489999999999995	2.3867160099999996e-4	15:84487899	PUTM	DER36302	0.214352789233388	1.28339131266128	0.202321169088654	G	A	0.14175	0.027895881386021896
SCZ_2018_all	15	85696908	rs12442619	-0.012376271068055405	0.012004	0.3025	T	G	0.2147	1.4409601600000001e-4	15:85696908	PUTM	DER36302	0.0863776183352224	0.621185170456854	0.535891213014183	T	G	0.22766	0.019335717480662377
SCZ_2018_all	15	84150322	rs12442717	0.010939940038334263	0.014474	0.4502	A	G	0.11129999999999995	2.0949667600000002e-4	15:84150322	PUTM	DER36302	-0.184531238083275	-0.994140808878874	0.322553808389838	A	G	0.10643	0.034454344181783836
SCZ_2018_all	15	84487890	rs12442790	0.01291622526654623	0.010996	0.2386	C	T	0.4881	1.2091201600000001e-4	15:84487890	PUTM	DER36302	-0.0774561553896164	-0.576634635010063	0.565482038598216	C	T	0.33894	0.018043069604036722
SCZ_2018_all	15	85722501	rs12442853	0.004390348301292854	0.0098225	0.6562	A	T	0.4115	9.648150625e-5	15:85722501	PUTM	DER36302	-0.00118526637299324	-0.0106762503619775	0.991503016787435	A	T	0.40181	0.012325212830080966
SCZ_2018_all	15	83861302	rs12443109	0.025277807184268607	0.011525	0.0285	C	T	0.19779999999999998	1.32825625e-4	15:83861302	PUTM	DER36302	-0.0872044511312788	-0.620059361263495	0.536629127378965	C	T	0.19031	0.019779293220220456
SCZ_2018_all	15	84504479	rs12443111	0.010346292054144267	0.010859	0.339	A	G	0.23760000000000003	1.17917881e-4	15:84504479	PUTM	DER36302	-0.08488454149067	-0.610700023085503	0.542783745250711	A	G	0.2127	0.019319742844038586
SCZ_2018_all	15	85825823	rs12443155	0.007538342038301084	0.010193	0.4597	A	G	0.3738	1.0389724900000002e-4	15:85825823	PUTM	DER36302	-0.222858856679275	-1.90676097350214	0.0594219246113161	A	G	0.34828	0.013660521759030467
SCZ_2018_all	15	85314054	rs12443381	-0.005143203625757412	0.020784	0.8044	G	A	0.06559999999999999	4.3197465600000004e-4	15:85314054	PUTM	DER36302	-0.425222793684879	-2.01871233885674	0.0461942401582447	G	A	0.07544	0.044369465582300885
SCZ_2018_all	15	83849306	rs12443424	0.025277807184268607	0.011525	0.0282	C	G	0.19779999999999998	1.32825625e-4	15:83849306	PUTM	DER36302	-0.0872269084396878	-0.620181234420898	0.536549220287832	C	G	0.19036	0.019781704865176157
SCZ_2018_all	15	85635559	rs12443441	-0.005746479431580159	0.0095823	0.5488	G	T	0.46519999999999995	9.182047329e-5	15:85635559	PUTM	DER36302	0.0473077634943954	0.433127618830687	0.665854858813188	G	T	0.45881	0.011929797674913065
SCZ_2018_all	15	84063245	rs12591031	0.012521280553671691	0.011652	0.2841	A	G	0.24060000000000004	1.3576910399999998e-4	15:84063245	PUTM	DER36302	0.121775552670335	1.01988319700465	0.310244930285129	A	G	0.25283	0.014256710972524763
SCZ_2018_all	15	84326658	rs12591049	9.999500033329732e-5	0.014481	0.9932	T	G	0.10540000000000005	2.0969936100000003e-4	15:84326658	PUTM	DER36302	-0.191575329070426	-1.25208573446899	0.213459219155848	T	G	0.11491	0.02341051811489067
SCZ_2018_all	15	85637996	rs12591070	-0.022174036866535414	0.01393	0.1114	T	C	0.12519999999999998	1.940449e-4	15:85637996	PUTM	DER36302	0.269109917298152	1.52927216544105	0.129354176891218	T	C	0.13063	0.030966337134104016
SCZ_2018_all	15	84012545	rs12591198	0.007769737264360694	0.010892	0.4766	C	G	0.24550000000000005	1.1863566400000001e-4	15:84012545	PUTM	DER36302	-0.15933648864599	-1.2542456660583	0.212676605488439	C	G	0.27768	0.016138578030561297
SCZ_2018_all	15	85087259	rs12591311	-0.03351541933781698	0.020172	0.0966	C	T	0.05469999999999997	4.0690958399999995e-4	15:85087259	PUTM	DER36302	-0.142901538153598	-0.578502195240898	0.564225750680649	C	T	0.06034	0.06101881710608192
SCZ_2018_all	15	84410120	rs12591393	-0.012224414622722977	0.014984	0.4145	A	T	0.09940000000000004	2.2452025600000003e-4	15:84410120	PUTM	DER36302	-0.0867509623587539	-0.562271543286424	0.575189258305357	A	T	0.11568	0.0238043536599502
SCZ_2018_all	15	84106564	rs12591743	0.012718772407774612	0.014254	0.3723	C	T	0.11829999999999996	2.0317651599999998e-4	15:84106564	PUTM	DER36302	-0.234846197913251	-1.27602695051791	0.204901829660348	C	T	0.10459	0.033872509468065824
SCZ_2018_all	15	85463861	rs12591784	-0.010333204139791382	0.019228	0.5909	A	T	0.05169999999999997	3.697159839999999e-4	15:85463861	PUTM	DER36302	0.331602785009979	1.4249839467126	0.157275465769957	A	T	0.06335	0.054152236172823234
SCZ_2018_all	15	84264184	rs12591837	0.022543964434894436	0.010946	0.0397	T	C	0.23260000000000003	1.1981491599999999e-4	15:84264184	PUTM	DER36302	-0.0296776695100691	-0.251208272937851	0.802168568260313	T	C	0.29676	0.013956988253021396
SCZ_2018_all	15	83846150	rs12591855	0.025082780367463243	0.011525	0.0295	G	A	0.19779999999999998	1.32825625e-4	15:83846150	PUTM	DER36302	-0.08719159193178	-0.619965621300542	0.536690592854452	G	A	0.19033	0.019779440347555712
SCZ_2018_all	15	85680021	rs12592211	-0.005414632701498842	0.015871	0.7331	G	A	0.10040000000000004	2.51888641e-4	15:85680021	PUTM	DER36302	0.291121108076224	1.31089778313196	0.192894748819966	G	A	0.07463	0.04931848568161517
SCZ_2018_all	15	84219700	rs12592318	-0.01660713831371495	0.011172	0.1371	G	A	0.2217	1.2481358399999998e-4	15:84219700	PUTM	DER36302	-0.116091123859036	-0.887528653324661	0.376924019910113	G	A	0.20221	0.01710934033688426
SCZ_2018_all	15	84697044	rs12592470	-0.008042252393235555	0.0096561	0.4049	G	A	0.38170000000000004	9.324026721000001e-5	15:84697044	PUTM	DER36302	-0.360481056102383	-3.30938927368126	0.0013007810562161	G	A	0.4296	0.01186503936939319
SCZ_2018_all	15	85595207	rs12592539	-0.02163230012711384	0.014004	0.1225	C	A	0.12429999999999997	1.96112016e-4	15:85595207	PUTM	DER36302	0.26802279141965	1.51884982256443	0.131955674674413	C	A	0.13297	0.031139653978812187
SCZ_2018_all	15	85273880	rs12592554	-0.03530598570748786	0.0096177	0.000242	G	A	0.4414	9.250015329e-5	15:85273880	PUTM	DER36302	-0.38573483534155	-3.7467863389157	2.99788842859841e-4	G	A	0.44372	0.010598877349859174
SCZ_2018_all	15	85424421	rs12592661	-0.023452881374777457	0.016322	0.1507	T	G	0.09050000000000002	2.66407684e-4	15:85424421	PUTM	DER36302	0.188904628929512	0.871132820229772	0.385768186200403	T	G	0.06344	0.04702366205253013
SCZ_2018_all	15	84922969	rs12592693	-0.013875825535648017	0.014947	0.3534	G	A	0.11429999999999996	2.23412809e-4	15:84922969	PUTM	DER36302	-0.128503573561028	-0.561626558526568	0.575627037355501	G	A	0.09563	0.052352224103254415
SCZ_2018_all	15	85817200	rs12593138	-0.010373620427560891	0.012348	0.4006	G	T	0.23660000000000003	1.52473104e-4	15:85817200	PUTM	DER36302	0.123845125247205	0.850974067530151	0.3968168635495	G	T	0.20283	0.02117996226820448
SCZ_2018_all	15	85153179	rs12593423	-0.034787825485664024	0.013546	0.0101	G	A	0.1551	1.8349411600000003e-4	15:85153179	PUTM	DER36302	-0.122900002774115	-0.755521209636796	0.451712230220776	G	A	0.13061	0.026461256579816878
SCZ_2018_all	15	84326982	rs12593448	-5.000125004166272e-5	0.014534	0.9972	C	T	0.10140000000000005	2.11237156e-4	15:84326982	PUTM	DER36302	-0.191381714556794	-1.25088202696561	0.213896276025978	C	T	0.11489	0.023408208497918748
SCZ_2018_all	15	85595174	rs12593499	-0.004932143045562435	0.0096177	0.6082	A	G	0.4871	9.250015329e-5	15:85595174	PUTM	DER36302	0.046133994326195	0.406988989168243	0.684885897581819	A	G	0.45893	0.012849220919823936
SCZ_2018_all	15	83838530	rs12593532	0.025180298530298326	0.011525	0.0288	T	C	0.19879999999999998	1.32825625e-4	15:83838530	PUTM	DER36302	-0.0872044511312788	-0.620059361263495	0.536629127378965	T	C	0.19031	0.019779293220220456
SCZ_2018_all	15	84409945	rs12593547	-0.013612227419862013	0.015077	0.3667	G	T	0.09940000000000004	2.2731592900000002e-4	15:84409945	PUTM	DER36302	-0.0867509623587539	-0.562271543286424	0.575189258305357	G	T	0.11568	0.0238043536599502
SCZ_2018_all	15	85109116	rs12593780	-0.013764294775855787	0.014512	0.3427	G	T	0.11329999999999996	2.10598144e-4	15:85109116	PUTM	DER36302	-0.144555582273227	-0.777644675068931	0.438614421091013	G	T	0.10142	0.03455471614702713
SCZ_2018_all	15	84476078	rs12594012	-0.015194859382542447	0.01524	0.3188	G	A	0.09840000000000004	2.322576e-4	15:84476078	PUTM	DER36302	-0.10675021625132	-0.700045457197786	0.485524341627853	G	A	0.12044	0.0232533240373959
SCZ_2018_all	15	85710210	rs12594146	0.003593535510130218	0.0097303	0.7152	C	T	0.4115	9.467873809000001e-5	15:85710210	PUTM	DER36302	-0.00292842631400252	-0.0265261177467673	0.978890565512697	C	T	0.40269	0.012187684834414412
SCZ_2018_all	15	85474416	rs12594161	-0.018062142818408518	0.0099652	0.0699	C	T	0.38770000000000004	9.930521104000001e-5	15:85474416	PUTM	DER36302	-0.205519040222426	-1.80890017944817	0.0734713865772546	C	T	0.36777	0.01290847453985856
SCZ_2018_all	15	85156819	rs12594450	-0.02165273769545269	0.01291	0.0935	G	A	0.13119999999999998	1.6666809999999998e-4	15:85156819	PUTM	DER36302	-0.452470116737592	-3.20000068750908	0.00184193853478833	G	A	0.16238	0.019993077985333563
SCZ_2018_all	15	85824146	rs12594979	-0.0012407694361329926	0.01214	0.9186	C	G	0.23160000000000003	1.473796e-4	15:85824146	PUTM	DER36302	0.164406784432626	1.2459186023831	0.215705378954458	C	G	0.1903	0.01741245993297575
SCZ_2018_all	15	85331269	rs12595321	-0.02560502871539472	0.0096561	0.008	G	A	0.37970000000000004	9.324026721000001e-5	15:85331269	PUTM	DER36302	-0.348404066038893	-2.99243381858134	0.00348630610775389	G	A	0.39929	0.013555555552379124
SCZ_2018_all	15	83854397	rs12595330	0.0253753063312283	0.011525	0.028	A	G	0.19779999999999998	1.32825625e-4	15:83854397	PUTM	DER36302	-0.0872275607277534	-0.620199019851761	0.536537559638717	A	G	0.19035	0.019780866164285628
SCZ_2018_all	15	84350745	rs12595343	-8.603700121554847e-4	0.014554	0.9528	A	G	0.09940000000000004	2.1181891599999998e-4	15:84350745	PUTM	DER36302	-0.167782387140499	-1.09325293031101	0.27690937347722	A	G	0.11228	0.023553282332017887
SCZ_2018_all	15	85722257	rs12595391	0.003992021269537457	0.0098786	0.6856	T	C	0.4115	9.758673795999999e-5	15:85722257	PUTM	DER36302	-0.0026770326837764	-0.0241064846774738	0.980815709350954	T	C	0.4012	0.012332172155719584
SCZ_2018_all	15	84448509	rs12595439	0.004489905272852001	0.010988	0.6854	G	C	0.2823	1.2073614399999998e-4	15:84448509	PUTM	DER36302	0.131131614204735	0.996919960551345	0.32120957680792	G	C	0.20886	0.01730191728236096
SCZ_2018_all	15	85710297	rs12595651	0.0036931718376176067	0.0097303	0.7029	T	G	0.4115	9.467873809000001e-5	15:85710297	PUTM	DER36302	-0.00292842631400252	-0.0265261177467673	0.978890565512697	T	G	0.40269	0.012187684834414412
SCZ_2018_all	15	84355722	rs12595657	-0.0015011261262670914	0.014608	0.9183	T	A	0.10040000000000004	2.1339366399999998e-4	15:84355722	PUTM	DER36302	-0.167318797386278	-1.09083065269273	0.277968812259933	T	A	0.11226	0.023527446920520924
SCZ_2018_all	15	84815775	rs12595694	-0.02176515178821056	0.0096517	0.0241	A	T	0.4841	9.315531288999999e-5	15:84815775	PUTM	DER36302	-0.503114396717795	-4.90177864961034	3.6740629920397e-6	A	T	0.47959	0.010534795223015023
SCZ_2018_all	15	85336670	rs12595786	-0.03535778388109584	0.0095633	0.000218	T	C	0.45030000000000003	9.145670689e-5	15:85336670	PUTM	DER36302	-0.384205628046872	-3.73882591015725	3.08231004232207e-4	T	C	0.45149	0.01055983074491999
SCZ_2018_all	15	84614202	rs12898206	0.03787365242808149	0.01258	0.0026	G	A	0.18589999999999995	1.5825639999999998e-4	15:84614202	PUTM	DER36302	0.241608088516376	2.03653111695706	0.0443402069218649	G	A	0.2161	0.01407475482520221
SCZ_2018_all	15	84570199	rs12898254	0.036331929247390204	0.012486	0.0036	C	A	0.18689999999999996	1.5590019600000002e-4	15:84570199	PUTM	DER36302	0.239412078111462	2.01577236691257	0.0465064251486527	C	A	0.22056	0.014106170795479055
SCZ_2018_all	15	84436517	rs12898714	0.030626193541760747	0.01256	0.0149	A	G	0.19379999999999997	1.577536e-4	15:84436517	PUTM	DER36302	0.226699915928208	1.91330637853935	0.0585689861613185	A	G	0.21273	0.014038919359774792
SCZ_2018_all	15	83887066	rs12898871	-0.025061430595371213	0.016508	0.129	C	T	0.12719999999999998	2.725140639999999e-4	15:83887066	PUTM	DER36302	0.225507257110347	1.14212414093261	0.256129767892035	C	T	0.09549	0.03898472029844477
SCZ_2018_all	15	85441481	rs12898884	0.030335199796072885	0.01436	0.0346	A	G	0.12519999999999998	2.062096e-4	15:85441481	PUTM	DER36302	0.410915597094335	2.94740937500086	0.00398827277649893	A	G	0.18284	0.019436780534900968
SCZ_2018_all	15	84761475	rs12898924	0.06212937146554883	0.011059	1.95e-08	T	G	0.2763	1.2230148099999998e-4	15:84761475	PUTM	DER36302	0.513508632046621	4.59922799471591	1.24425618250993e-5	T	G	0.27932	0.012465956832448097
SCZ_2018_all	15	85441585	rs12899037	-0.004489905272852001	0.0099315	0.651	G	A	0.4712	9.863469224999999e-5	15:85441585	PUTM	DER36302	-0.117456713960082	-1.07522817838171	0.284860017924385	G	A	0.49249	0.011933131279992687
SCZ_2018_all	15	85521127	rs12899275	-0.005374416337454966	0.021069	0.7985	C	T	0.0686	4.4390276100000003e-4	15:85521127	PUTM	DER36302	-0.112150813256976	-0.512235809503787	0.609615468683427	C	T	0.064	0.047936352191485024
SCZ_2018_all	15	85579107	rs12899693	0.0037927982386962624	0.013546	0.7807	C	A	0.16600000000000004	1.8349411600000003e-4	15:85579107	PUTM	DER36302	-0.211743782396824	-1.35403596731411	0.178776986233498	C	A	0.15804	0.024454620744362762
SCZ_2018_all	15	85302373	rs12899981	0.06034222900616176	0.010803	2.29e-08	G	A	0.26639999999999997	1.16704809e-4	15:85302373	PUTM	DER36302	0.451642613469153	4.30218168158756	3.94393436761041e-5	G	A	0.30969	0.011020779928851185
SCZ_2018_all	15	85590186	rs12900012	0.0013990209137074087	0.010655	0.8957	A	G	0.3042	1.1352902499999998e-4	15:85590186	PUTM	DER36302	-0.0142322795894771	-0.12184490708332	0.903266364797138	A	G	0.30237000000000003	0.01364376314010852
SCZ_2018_all	15	85523969	rs12900078	0.00767050630421974	0.013466	0.5714	G	A	0.16300000000000003	1.8133315600000002e-4	15:85523969	PUTM	DER36302	-0.209557270595048	-1.50275951119056	0.136052531739645	G	A	0.18658	0.01944583049802015
SCZ_2018_all	15	85439799	rs12900152	0.032273560550295635	0.015076	0.0321	C	T	0.11329999999999996	2.2728577600000002e-4	15:85439799	PUTM	DER36302	0.522235831611447	3.44923838612204	8.24371060826165e-4	C	T	0.15655	0.022923815861058534
SCZ_2018_all	15	84537216	rs12900183	0.03739211921706269	0.012486	0.0028	G	A	0.19089999999999996	1.5590019600000002e-4	15:84537216	PUTM	DER36302	0.239747963512125	2.01687320422418	0.0463893207342353	G	A	0.2225	0.014130341617384256
SCZ_2018_all	15	84096797	rs12900250	0.01340968690991774	0.010265	0.1928	G	A	0.33899999999999997	1.05370225e-4	15:84096797	PUTM	DER36302	0.0771692254873178	0.660700153588964	0.510323817638714	G	A	0.29575	0.01364204467342873
SCZ_2018_all	15	85103053	rs12900316	-0.03662118345564541	0.011657	0.0017	T	C	0.2336	1.35885649e-4	15:85103053	PUTM	DER36302	-0.134585215648304	-0.904507549671471	0.36790028682250703	T	C	0.18445	0.022139627886078705
SCZ_2018_all	15	84461664	rs12900358	0.03207989346341165	0.013745	0.0195	A	G	0.15710000000000002	1.88925025e-4	15:84461664	PUTM	DER36302	0.234935642207286	1.87712318953224	0.0634160711988498	A	G	0.18764	0.01566434601455988
SCZ_2018_all	15	84622931	rs12900391	-0.0040916179032535575	0.0095823	0.669	G	A	0.4841	9.182047329e-5	15:84622931	PUTM	DER36302	-0.118278589163531	-1.11598067892446	0.2671048933869	G	A	0.4631	0.011233081757152132
SCZ_2018_all	15	84553066	rs12900412	-0.029850021968885292	0.0095633	0.0018	A	G	0.4841	9.145670689e-5	15:84553066	PUTM	DER36302	-0.127501316695289	-1.2402050145968	0.217801726777944	A	G	0.46185	0.010569206261530259
SCZ_2018_all	15	84545802	rs12900443	-0.01872361399810251	0.011691	0.1097	T	G	0.2187	1.36679481e-4	15:84545802	PUTM	DER36302	0.203784418752993	1.45099646704042	0.149910606296889	T	G	0.1763	0.01972464701789618
SCZ_2018_all	15	85415386	rs12900463	0.03998964821615841	0.011543	0.000539	T	C	0.23360000000000003	1.33240849e-4	15:85415386	PUTM	DER36302	0.464635213579088	3.93670309050875	1.52832226611425e-4	T	C	0.25	0.013930250281073956
SCZ_2018_all	15	84661307	rs12900471	0.023716526617316065	0.010119	0.0192	T	C	0.3429	1.0239416099999999e-4	15:84661307	PUTM	DER36302	0.377689414812522	3.61069465906597	4.79406340510146e-4	T	C	0.362	0.010941783054300038
SCZ_2018_all	15	85440001	rs12900488	0.0297529581493478	0.014391	0.0389	C	G	0.12519999999999998	2.0710088099999997e-4	15:85440001	PUTM	DER36302	0.492370594704324	3.42237553959244	9.00732861428329e-4	C	G	0.1783	0.02069802417251771
SCZ_2018_all	15	84242585	rs12900490	1.999800026662447e-4	0.010152	0.9878	T	C	0.33299999999999996	1.0306310399999999e-4	15:84242585	PUTM	DER36302	-0.0133512965530936	-0.125814201669227	0.900131602105226	T	C	0.31757	0.011261274695151714
SCZ_2018_all	15	84492973	rs12900542	0.03758476032727121	0.01245	0.0026	G	C	0.19779999999999998	1.5500249999999999e-4	15:84492973	PUTM	DER36302	0.240143654970261	2.01911755465019	0.0461513525233608	G	C	0.22141	0.014145523458204887
SCZ_2018_all	15	84586146	rs12900668	0.03671758293516286	0.012503	0.0033	C	T	0.18789999999999996	1.56325009e-4	15:84586146	PUTM	DER36302	0.238731805049899	2.00157253555964	0.0480397506683544	C	T	0.2214	0.014225839252848944
SCZ_2018_all	15	84543521	rs12900671	-0.01862546412316482	0.011581	0.1073	C	T	0.2525	1.34119561e-4	15:84543521	PUTM	DER36302	0.201564194562515	1.41453922170873	0.160309805748681	C	T	0.18935	0.020304709816467023
SCZ_2018_all	15	84155059	rs12900673	0.026641930946421092	0.012573	0.0341	A	T	0.19179999999999997	1.5808032900000002e-4	15:84155059	PUTM	DER36302	0.18845082522603	1.43963047393338	0.153095112855853	A	T	0.19522	0.01713539123884494
SCZ_2018_all	15	85558140	rs12900736	0.008959741371471801	0.012672	0.4808	C	T	0.17789999999999995	1.60579584e-4	15:85558140	PUTM	DER36302	-0.203973745427258	-1.47501074384733	0.14335121245577	C	T	0.19406	0.019123094617578752
SCZ_2018_all	15	84585977	rs12900888	0.03662118345564541	0.012468	0.0033	A	C	0.18789999999999996	1.5545102399999998e-4	15:84585977	PUTM	DER36302	0.238729765131111	2.00161118607242	0.0480355192819355	A	C	0.22138	0.014225046760895334
SCZ_2018_all	15	85235757	rs12900890	-0.019116117192230143	0.011906	0.1092	T	C	0.2167	1.41752836e-4	15:85235757	PUTM	DER36302	-0.0269148970851987	-0.199077114609218	0.84260663512499	T	C	0.17566	0.01827859339079371
SCZ_2018_all	15	84631739	rs12900895	0.03979746987406606	0.012728	0.0018	A	G	0.18289999999999995	1.62001984e-4	15:84631739	PUTM	DER36302	0.314414503964897	2.49933190553802	0.0140707020991996	A	G	0.20234	0.015825494058315508
SCZ_2018_all	15	84699034	rs12901010	0.051643233151838386	0.011764	1.12e-05	G	A	0.23460000000000003	1.38391696e-4	15:84699034	PUTM	DER36302	0.461690472316177	4.01132453892298	1.1661225513039e-4	G	A	0.24834	0.013247264999049255
SCZ_2018_all	15	84507075	rs12901128	0.03739211921706269	0.012468	0.0027	C	T	0.19089999999999996	1.5545102399999998e-4	15:84507075	PUTM	DER36302	0.239865798834562	2.01714943756866	0.0463599752756282	C	T	0.22201	0.014140361435579507
SCZ_2018_all	15	84699113	rs12901166	0.05126329393754151	0.011764	1.33e-05	G	A	0.23460000000000003	1.38391696e-4	15:84699113	PUTM	DER36302	0.46185173318368	4.01171444494019	1.16446585089351e-4	G	A	0.24832	0.01325394399079125
SCZ_2018_all	15	84537241	rs12901281	0.03710308795150226	0.012486	0.003	C	A	0.18789999999999996	1.5590019600000002e-4	15:84537241	PUTM	DER36302	0.239592007988688	2.01627515901373	0.0464529080405256	C	A	0.22234	0.014120336794819891
SCZ_2018_all	15	84545716	rs12901364	-0.02176149178151271	0.011853	0.0658	T	C	0.2177	1.40493609e-4	15:84545716	PUTM	DER36302	0.263180539771018	1.80956219108317	0.0733677961777676	T	C	0.15994	0.021152442323065467
SCZ_2018_all	15	84832932	rs12901468	-0.04006186682385937	0.011644	0.000581	G	A	0.23760000000000003	1.35582736e-4	15:84832932	PUTM	DER36302	-0.139209831031767	-0.946016124512961	0.346420667768441	G	A	0.18267	0.02165422948316571
SCZ_2018_all	15	84522473	rs12901568	0.037488444410991605	0.012468	0.0026	T	C	0.19279999999999997	1.5545102399999998e-4	15:84522473	PUTM	DER36302	0.239243637683586	2.00581166983532	0.0475775487368709	T	C	0.22366	0.014226579234144825
SCZ_2018_all	15	84060590	rs12901609	0.012521280553671691	0.010872	0.2505	A	C	0.22960000000000003	1.18200384e-4	15:84060590	PUTM	DER36302	-0.141320655653219	-1.15315368000465	0.251596212273478	A	C	0.27555	0.015018857917467586
SCZ_2018_all	15	85465873	rs12901610	-0.027741254981724743	0.020885	0.1841	G	A	0.04569999999999996	4.3618322500000006e-4	15:85465873	PUTM	DER36302	0.4289892890616	1.65203382278182	0.101664392082219	G	A	0.05253	0.06743029019258348
SCZ_2018_all	15	84611630	rs12901723	0.037199440989106304	0.012598	0.0032	G	A	0.18689999999999996	1.58709604e-4	15:84611630	PUTM	DER36302	0.241557816980818	2.03615531209569	0.0443786412812512	G	A	0.2161	0.014074092107043659
SCZ_2018_all	15	84230781	rs12901816	0.05458287777029175	0.017707	0.0021	C	G	0.09440000000000004	3.1353784900000004e-4	15:84230781	PUTM	DER36302	0.196285225082106	1.20858219988364	0.229673484100001	C	G	0.09703	0.026376844155656252
SCZ_2018_all	15	85704574	rs12901922	-0.007810422091977049	0.011516	0.4978	A	C	0.22560000000000002	1.3261825600000002e-4	15:85704574	PUTM	DER36302	0.13768002499792	1.06727727272437	0.288416478836353	A	C	0.24627	0.016641303819953056
SCZ_2018_all	15	85449397	rs12901949	0.010049335853001438	0.010445	0.3372	C	G	0.33599999999999997	1.0909802499999999e-4	15:85449397	PUTM	DER36302	0.33293316898888	2.82758769910036	0.00566593797009927	C	G	0.32912	0.013863789695964315
SCZ_2018_all	15	84260468	rs12902037	0.009356094924025029	0.024699	0.7039	T	C	0.04569999999999996	6.100406009999999e-4	15:84260468	PUTM	DER36302	0.0938421214831361	0.341245446343761	0.733634787206763	T	C	0.05926	0.07562439356449634
SCZ_2018_all	15	85125838	rs12902052	0.05921185963184603	0.010822	4.52e-08	A	T	0.2793	1.17115684e-4	15:85125838	PUTM	DER36302	0.66248797191305	6.30738851269332	7.77800100335143e-9	A	T	0.30471	0.011032065449409158
SCZ_2018_all	15	84793558	rs12902070	0.062411260121397076	0.01097	1.3e-08	T	C	0.2724	1.2034090000000001e-4	15:84793558	PUTM	DER36302	0.608619832858536	5.84215825321882	6.45531506507844e-8	T	C	0.28358	0.010852894138348205
SCZ_2018_all	15	85104346	rs12902143	0.05987139703739042	0.010803	3e-08	G	T	0.2833	1.16704809e-4	15:85104346	PUTM	DER36302	0.66376495986643	6.45133900674033	3.98908168049344e-9	G	T	0.2922	0.01058592753467249
SCZ_2018_all	15	84458099	rs12902288	0.028004196409597344	0.012578	0.0259	A	C	0.19479999999999997	1.5820608400000003e-4	15:84458099	PUTM	DER36302	0.236531774803519	1.99217038033828	0.0490785695453761	A	C	0.20946	0.014096978052895238
SCZ_2018_all	15	84231125	rs12902433	0.055340095033164546	0.017615	0.0017	C	T	0.09540000000000004	3.1028822499999995e-4	15:84231125	PUTM	DER36302	0.196285225082106	1.20858219988364	0.229673484100001	C	T	0.09703	0.026376844155656252
SCZ_2018_all	15	84546421	rs12902486	0.03710308795150226	0.012524	0.0031	C	G	0.18789999999999996	1.5685057600000002e-4	15:84546421	PUTM	DER36302	0.240663638570022	2.0263192511551	0.0453947911114498	C	G	0.22074	0.014106043408584177
SCZ_2018_all	15	84151258	rs12902523	0.025082780367463243	0.010358	0.0155	T	C	0.31110000000000004	1.0728816399999999e-4	15:84151258	PUTM	DER36302	0.0815208309783167	0.682469308743625	0.496520126425258	T	C	0.29888	0.0142682577104459
SCZ_2018_all	15	84716986	rs12902672	0.06137727967490334	0.010951	2.08e-08	G	A	0.2724	1.1992440100000001e-4	15:84716986	PUTM	DER36302	0.585101426985707	5.52322745459808	2.64208164192316e-7	G	A	0.28725	0.011222160033114822
SCZ_2018_all	15	84776046	rs12902936	-0.01666044089310717	0.013971	0.2335	C	T	0.1193	1.9518884100000003e-4	15:84776046	PUTM	DER36302	-0.160889923486793	-0.874120214824851	0.384147222157749	C	T	0.10742	0.03387781270574896
SCZ_2018_all	15	85584804	rs12902942	9.995003330834232e-4	0.01071	0.9292	C	T	0.3032	1.1470410000000001e-4	15:85584804	PUTM	DER36302	-0.0108444711826767	-0.0923664270946661	0.926591702471414	C	T	0.29898	0.013784419097381794
SCZ_2018_all	15	85105982	rs12902973	0.06090693490352136	0.010822	1.81e-08	G	C	0.2833	1.17115684e-4	15:85105982	PUTM	DER36302	0.619472824145662	5.71911967491987	1.11657370585213e-7	G	C	0.28192	0.01173238075877959
SCZ_2018_all	15	85337699	rs12903134	0.059023340449460976	0.010803	4.74e-08	T	A	0.26539999999999997	1.16704809e-4	15:85337699	PUTM	DER36302	0.451623173031775	4.30223957213142	3.94306537392569e-5	T	A	0.3097	0.011019534633956331
SCZ_2018_all	15	85610939	rs12903145	-0.009030653885704865	0.0095271	0.3432	T	C	0.45230000000000004	9.076563441e-5	15:85610939	PUTM	DER36302	0.0448223834113278	0.410232351944589	0.682513091714838	T	C	0.462	0.01193795887950706
SCZ_2018_all	15	84723820	rs12903820	0.05996558116743413	0.010951	4.41e-08	A	G	0.2724	1.1992440100000001e-4	15:84723820	PUTM	DER36302	0.586254201567545	5.53159035065487	2.54743099906891e-7	A	G	0.28704	0.011232383315436084
SCZ_2018_all	15	84475969	rs12903851	0.02839307450121783	0.012578	0.0238	A	G	0.19879999999999998	1.5820608400000003e-4	15:84475969	PUTM	DER36302	0.237911916781264	2.00148901240095	0.048048895714559	A	G	0.20967	0.014129473243936248
SCZ_2018_all	15	84680553	rs12903883	0.04945660871259249	0.011764	2.65e-05	A	G	0.22760000000000002	1.38391696e-4	15:84680553	PUTM	DER36302	0.470963174173539	4.07964798908522	9.07776606539016e-5	A	G	0.25028	0.01332688088894459
SCZ_2018_all	15	84954430	rs12903946	0.05864619543273343	0.010858	6.53e-08	T	C	0.2843	1.1789616399999999e-4	15:84954430	PUTM	DER36302	0.709289019539107	6.16242863582731	1.51468220608166e-8	T	C	0.30023	0.013247766576708868
SCZ_2018_all	15	85549235	rs12903975	0.005882663158155512	0.010431	0.5737	G	C	0.33399999999999996	1.0880576099999998e-4	15:85549235	PUTM	DER36302	-0.0765117889109306	-0.638705468970904	0.524474731578616	G	C	0.31692	0.014350117026680669
SCZ_2018_all	15	84511323	rs12904106	-0.02176149178151271	0.010706	0.0423	T	C	0.2724	1.14618436e-4	15:84511323	PUTM	DER36302	-0.31891628138905	-2.78830080282866	0.006343314560871	T	C	0.28735	0.013081999718469487
SCZ_2018_all	15	84550628	rs12904215	0.03700672562909574	0.012468	0.003	G	A	0.18689999999999996	1.5545102399999998e-4	15:84550628	PUTM	DER36302	0.240120402327042	2.02387885219931	0.0456499657217685	G	A	0.22108	0.014076318985068729
SCZ_2018_all	15	85639841	rs12904238	-6.001800720324606e-4	0.010655	0.9548	A	T	0.3032	1.1352902499999998e-4	15:85639841	PUTM	DER36302	-0.0149594693886828	-0.12802499229003	0.898386305517609	A	T	0.30222	0.013653464394483483
SCZ_2018_all	15	85628563	rs12904386	-0.006078436320470481	0.0095085	0.5224	T	G	0.46719999999999995	9.041157224999999e-5	15:85628563	PUTM	DER36302	0.0451603845862401	0.413706522751058	0.679974958767837	T	G	0.46265	0.011916000886230358
SCZ_2018_all	15	85609788	rs12904410	0.008959741371471801	0.012135	0.4619	C	T	0.19479999999999997	1.47258225e-4	15:85609788	PUTM	DER36302	-0.195894202656711	-1.42931392536572	0.156030577427562	C	T	0.21018	0.018783992980243417
SCZ_2018_all	15	85201419	rs12904605	0.06419471204199682	0.010915	4.04e-09	T	C	0.25839999999999996	1.1913722499999999e-4	15:85201419	PUTM	DER36302	0.442149795929017	4.25561781138917	4.7060287189748e-5	T	C	0.30416	0.01079477568122083
SCZ_2018_all	15	85549722	rs12904615	-0.005385472276337888	0.0095633	0.576	T	C	0.4831	9.145670689e-5	15:85549722	PUTM	DER36302	0.0561069868052815	0.479089838619883	0.632920710600822	T	C	0.46642	0.013715131382074601
SCZ_2018_all	15	85628765	rs12904766	-0.006410503441330272	0.0095271	0.501	T	C	0.46619999999999995	9.076563441e-5	15:85628765	PUTM	DER36302	0.0451404821682303	0.413532722492486	0.680101845295736	T	C	0.46265	0.011915509744662798
SCZ_2018_all	15	85415745	rs12904777	0.0299470763679521	0.010508	0.0044	T	G	0.2942	1.10418064e-4	15:85415745	PUTM	DER36302	0.377258696290063	3.14113376057739	0.00221382855533205	T	G	0.28358	0.014424662415462189
SCZ_2018_all	15	85648628	rs12904890	-0.009878633423490227	0.0095271	0.2997	A	T	0.45630000000000004	9.076563441e-5	15:85648628	PUTM	DER36302	0.0444859833277257	0.406919819595188	0.684936535716058	A	T	0.46213	0.011951673018508926
SCZ_2018_all	15	85558187	rs12904958	0.008860628432196467	0.012672	0.4821	G	C	0.17789999999999995	1.60579584e-4	15:85558187	PUTM	DER36302	-0.203973745427258	-1.47501074384733	0.14335121245577	G	C	0.19406	0.019123094617578752
SCZ_2018_all	15	85442312	rs12905008	0.03072317264284048	0.014327	0.0318	T	A	0.12519999999999998	2.0526292899999998e-4	15:85442312	PUTM	DER36302	0.410915597094335	2.94740937500086	0.00398827277649893	T	A	0.18284	0.019436780534900968
SCZ_2018_all	15	85637788	rs12905036	4.998750416509929e-4	0.010655	0.9628	C	T	0.3032	1.1352902499999998e-4	15:85637788	PUTM	DER36302	-0.016835067271574	-0.143849934318725	0.885908461068797	C	T	0.30249	0.013696524427964114
SCZ_2018_all	15	85210765	rs12905057	0.061189168312422396	0.010803	1.46e-08	A	G	0.26639999999999997	1.16704809e-4	15:85210765	PUTM	DER36302	0.458282036346327	4.36003850334894	3.161541417301e-5	A	G	0.30749	0.011048034437999898
SCZ_2018_all	15	84061480	rs12905206	0.012817503710614343	0.010946	0.2421	G	T	0.23060000000000003	1.1981491599999999e-4	15:84061480	PUTM	DER36302	-0.139701597758743	-1.12850485842892	0.261806880405323	G	T	0.27514	0.015324837567816788
SCZ_2018_all	15	85114268	rs12905223	0.060059756427662876	0.010822	2.82e-08	T	C	0.2863	1.17115684e-4	15:85114268	PUTM	DER36302	0.66079066125337	6.41797124300203	4.65921837063096e-9	T	C	0.29333	0.010600644236111467
SCZ_2018_all	15	84695785	rs12905265	-0.020292703267762394	0.011563	0.0796	C	A	0.2227	1.33702969e-4	15:84695785	PUTM	DER36302	-0.0417873609790287	-0.313359595736997	0.754660137530847	C	A	0.2058	0.017782953505699303
SCZ_2018_all	15	85449017	rs12905463	0.03275756423817229	0.014461	0.0237	G	A	0.12429999999999997	2.09120521e-4	15:85449017	PUTM	DER36302	0.437672903463116	3.03420156129473	0.00307347645888749	G	A	0.1791	0.02080704781348979
SCZ_2018_all	15	84800495	rs12905475	0.06363186024477352	0.011024	8e-09	G	A	0.2714	1.2152857600000002e-4	15:84800495	PUTM	DER36302	0.608619832858536	5.84215825321882	6.45531506507844e-8	G	A	0.28358	0.010852894138348205
SCZ_2018_all	15	84515351	rs12905564	0.037488444410991605	0.012468	0.0026	G	C	0.19279999999999997	1.5545102399999998e-4	15:84515351	PUTM	DER36302	0.239754930815629	2.01624802291822	0.0464557950581023	G	C	0.22213	0.014139927615609378
SCZ_2018_all	15	84593533	rs12905660	0.032273560550295635	0.012357	0.009	T	C	0.19379999999999997	1.52695449e-4	15:84593533	PUTM	DER36302	0.249944399521506	2.10273313903038	0.0379998783539415	T	C	0.22253	0.014129230220785705
SCZ_2018_all	15	84258099	rs12905878	0.025277807184268607	0.011593	0.029	A	T	0.24250000000000005	1.3439764899999998e-4	15:84258099	PUTM	DER36302	0.155987502976707	1.25843551392818	0.21116448809202	A	T	0.28055	0.015364473412886317
SCZ_2018_all	15	84691261	rs12905952	0.050693114315518165	0.011728	1.55e-05	G	A	0.23560000000000003	1.37545984e-4	15:84691261	PUTM	DER36302	0.467066262340641	4.07719027783882	9.16033352629164e-5	G	A	0.25097	0.013123057629665418
SCZ_2018_all	15	84070327	rs12905955	0.004489905272852001	0.01252	0.7198	G	A	0.23360000000000003	1.567504e-4	15:84070327	PUTM	DER36302	0.195449985338079	1.34578528506269	0.181415063670924	G	A	0.20098	0.02109209572227755
SCZ_2018_all	15	84179115	rs12905964	0.024595046855380134	0.0097299	0.0114	C	T	0.39170000000000005	9.467095401e-5	15:84179115	PUTM	DER36302	0.0435640330323875	0.343160551369811	0.732198044336042	C	T	0.35504	0.016116155289469594
SCZ_2018_all	15	85479581	rs12906038	-0.004801508816193902	0.010685	0.6531	C	T	0.2714	1.14169225e-4	15:85479581	PUTM	DER36302	-0.0348875303033715	-0.28678638678137	0.774869250056744	C	T	0.27239	0.014798693953679576
SCZ_2018_all	15	84952109	rs12906066	-0.03816246109434886	0.011636	0.001	C	G	0.2316	1.35396496e-4	15:84952109	PUTM	DER36302	-0.138143401403344	-0.927167771113568	0.3560718083882	C	G	0.19106	0.022199522670822466
SCZ_2018_all	15	84567399	rs12906247	0.03575316970581784	0.012486	0.0042	T	G	0.18789999999999996	1.5590019600000002e-4	15:84567399	PUTM	DER36302	0.23960260540996	2.01810542937478	0.0462585385662563	T	G	0.22101	0.014095983114091102
SCZ_2018_all	15	85329421	rs12906348	0.05892906752928747	0.010822	5.22e-08	A	C	0.25839999999999996	1.17115684e-4	15:85329421	PUTM	DER36302	0.434537723356602	3.84280261034332	2.13817031515489e-4	A	C	0.29476	0.01278670999028456
SCZ_2018_all	15	85109237	rs12906474	0.058551886949615495	0.010822	6.17e-08	A	G	0.2843	1.17115684e-4	15:85109237	PUTM	DER36302	0.662053295113602	6.43533859354395	4.29761838902708e-9	A	G	0.29301	0.010583835925137617
SCZ_2018_all	15	85576063	rs12906544	0.006081470315867954	0.01219	0.6188	G	A	0.19379999999999997	1.4859609999999998e-4	15:85576063	PUTM	DER36302	-0.200127631228336	-1.45718033411678	0.148199692777638	G	A	0.2096	0.018861989860043463
SCZ_2018_all	15	84583364	rs12906624	0.0368139731227164	0.012486	0.0032	T	A	0.18789999999999996	1.5590019600000002e-4	15:84583364	PUTM	DER36302	0.23881795917467	2.00419127853448	0.0477537735138989	T	A	0.22094	0.01419893037649057
SCZ_2018_all	15	85425468	rs12906879	0.01636535408626423	0.010452	0.1169	T	C	0.31210000000000004	1.0924430399999999e-4	15:85425468	PUTM	DER36302	0.427001871273666	4.06261670773945	9.66492492494737e-5	T	C	0.29105	0.011047089080155899
SCZ_2018_all	15	84931022	rs12906983	0.057608312620313275	0.010912	1.29e-07	G	A	0.2913	1.19071744e-4	15:84931022	PUTM	DER36302	0.739996807626577	6.28521038795167	8.61636400470817e-9	G	A	0.29792	0.013861813552791383
SCZ_2018_all	15	84240816	rs12907242	0.05694728044175011	0.017906	0.0015	G	C	0.09440000000000004	3.2062483599999995e-4	15:84240816	PUTM	DER36302	0.196287447335667	1.20851394335892	0.229699604570111	G	C	0.09707	0.02638042107767126
SCZ_2018_all	15	84546721	rs12907471	0.03710308795150226	0.012542	0.0031	A	G	0.18789999999999996	1.5730176399999997e-4	15:84546721	PUTM	DER36302	0.240667559124763	2.02637763907485	0.0453887008923906	A	G	0.22074	0.014105690088015184
SCZ_2018_all	15	84591121	rs12907501	0.03854740961223883	0.012486	0.002	G	A	0.19089999999999996	1.5590019600000002e-4	15:84591121	PUTM	DER36302	0.238437405638259	1.99626962193152	0.0486233255673474	G	A	0.2233	0.01426626804395636
SCZ_2018_all	15	85403496	rs12907646	0.042484611606155395	0.011543	0.000232	G	A	0.23560000000000003	1.33240849e-4	15:85403496	PUTM	DER36302	0.464680760536873	3.9331071218147	1.54824826735199e-4	G	A	0.25	0.013958470498561734
SCZ_2018_all	15	84952077	rs12907657	0.05552930979248023	0.011773	2.43e-06	A	C	0.2853	1.38603529e-4	15:84952077	PUTM	DER36302	0.793822675885345	6.10311350721167	1.98600946338931e-8	A	C	0.25745	0.01691780858311233
SCZ_2018_all	15	85256303	rs12907808	0.06090693490352136	0.010822	1.79e-08	T	C	0.26639999999999997	1.17115684e-4	15:85256303	PUTM	DER36302	0.451653828144719	4.30229880754861	3.94217638328759e-5	T	C	0.30594	0.011020727164614004
SCZ_2018_all	15	85445768	rs12907945	0.030335199796072885	0.014347	0.0342	G	A	0.12429999999999997	2.05836409e-4	15:85445768	PUTM	DER36302	0.436569042420134	3.03129228227662	0.00310069650477602	G	A	0.17978	0.02074198160525475
SCZ_2018_all	15	84952205	rs12907963	-0.03604259134692931	0.011532	0.0017	C	A	0.2366	1.32987024e-4	15:84952205	PUTM	DER36302	-0.183633381077104	-1.20353855657101	0.231609370545651	C	A	0.26116	0.023280014439222188
SCZ_2018_all	15	85207825	rs12908161	0.06663008229776296	0.010896	9.41e-10	A	G	0.26439999999999997	1.1872281599999998e-4	15:85207825	PUTM	DER36302	0.457916167308783	4.3675532646552	3.07163504649647e-5	A	G	0.30816	0.010992476198740336
SCZ_2018_all	15	85573176	rs12908400	0.003394233068015617	0.010524	0.7497	T	G	0.31410000000000005	1.10754576e-4	15:85573176	PUTM	DER36302	0.00644334725478511	0.0558729748064566	0.955554482626413	T	G	0.31032	0.01329901529973381
SCZ_2018_all	15	84445427	rs12908469	0.02946171014961905	0.01256	0.0189	C	T	0.19479999999999997	1.577536e-4	15:84445427	PUTM	DER36302	0.229358006235828	1.93316623964756	0.0560439493301429	C	T	0.21209	0.014076328881350093
SCZ_2018_all	15	85601525	rs12908535	0.00767050630421974	0.012135	0.5264	C	G	0.19479999999999997	1.47258225e-4	15:85601525	PUTM	DER36302	-0.196967825905552	-1.43766104917829	0.153652174334144	C	G	0.20927	0.018770574697700944
SCZ_2018_all	15	85322351	rs12908549	0.05987139703739042	0.010803	2.95e-08	C	G	0.26539999999999997	1.16704809e-4	15:85322351	PUTM	DER36302	0.451725391874485	4.30204459657955	3.94599288335088e-5	C	G	0.30967	0.01102552276671503
SCZ_2018_all	15	84445144	rs12908587	0.02868463385990886	0.01256	0.0226	A	G	0.19479999999999997	1.577536e-4	15:84445144	PUTM	DER36302	0.22924570913558	1.9323632315477	0.0561442314617471	A	G	0.21212	0.014074238318912594
SCZ_2018_all	15	84454645	rs12908597	0.029267497680568143	0.012634	0.0207	G	T	0.19279999999999997	1.5961795599999997e-4	15:84454645	PUTM	DER36302	0.235503296021549	1.98194489807286	0.0502300181409568	G	T	0.21001	0.014119223967288163
SCZ_2018_all	15	85240403	rs12908699	0.06034222900616176	0.010803	2.34e-08	G	T	0.26639999999999997	1.16704809e-4	15:85240403	PUTM	DER36302	0.451697143356419	4.30254924019302	3.93842008450426e-5	G	T	0.30595	0.011021557974234906
SCZ_2018_all	15	85454657	rs12908708	0.020292703267762394	0.013127	0.1225	G	A	0.18889999999999996	1.72318129e-4	15:85454657	PUTM	DER36302	0.297785138282772	2.37090470465342	0.019661176819709	G	A	0.24566	0.01577530780622442
SCZ_2018_all	15	84101026	rs12909024	0.002895803112025468	0.014539	0.8422	T	C	0.10540000000000005	2.11382521e-4	15:84101026	PUTM	DER36302	-0.164129603519823	-0.818511448065974	0.415011445655053	T	C	0.07834	0.04020909743840964
SCZ_2018_all	15	85604326	rs12909111	0.005087039048557209	0.01047	0.6251	A	G	0.31510000000000005	1.096209e-4	15:85604326	PUTM	DER36302	0.00781997529643706	0.0682077147452959	0.945756482769408	A	G	0.30946	0.013144490721158204
SCZ_2018_all	15	85590501	rs12909130	0.0012991557316201288	0.010655	0.9031	T	C	0.3042	1.1352902499999998e-4	15:85590501	PUTM	DER36302	-0.0142322795894771	-0.12184490708332	0.903266364797138	T	C	0.30237000000000003	0.01364376314010852
SCZ_2018_all	15	85454959	rs12909213	0.013705647056111967	0.014836	0.3559	G	A	0.1372	2.20106896e-4	15:85454959	PUTM	DER36302	0.0764154798809341	0.436720418197092	0.663255655690613	G	A	0.13982	0.030616510817598322
SCZ_2018_all	15	85429356	rs12909280	0.029073247485707165	0.011617	0.0123	T	G	0.22760000000000002	1.3495468900000002e-4	15:85429356	PUTM	DER36302	0.46734848836223	4.08446980933322	8.91784404634526e-5	T	G	0.23852	0.013092129849026945
SCZ_2018_all	15	85536412	rs12909357	-0.027001275502943418	0.017512	0.1231	T	C	0.12129999999999996	3.06670144e-4	15:85536412	PUTM	DER36302	-0.0023481007044009	-0.011164449818375	0.991114485966353	T	C	0.09768	0.04423426197003
SCZ_2018_all	15	84617858	rs12909818	-0.002895803112025468	0.0095085	0.7632	C	G	0.4831	9.041157224999999e-5	15:84617858	PUTM	DER36302	-0.111001182540587	-1.04314003323641	0.299398673376252	C	G	0.4601	0.011323221039724999
SCZ_2018_all	15	85588998	rs12909971	0.0014988761237359487	0.0106	0.8871	G	C	0.3032	1.1236e-4	15:85588998	PUTM	DER36302	-0.01422786726476	-0.121805504920682	0.903297490534718	G	C	0.30238	0.013644127748043243
SCZ_2018_all	15	85298662	rs12910012	0.05949457178563967	0.010803	3.6e-08	T	C	0.26639999999999997	1.16704809e-4	15:85298662	PUTM	DER36302	0.451623173031775	4.30223957213142	3.94306537392569e-5	T	C	0.3097	0.011019534633956331
SCZ_2018_all	15	85648780	rs12910060	-0.009878633423490227	0.0095271	0.2997	T	C	0.45430000000000004	9.076563441e-5	15:85648780	PUTM	DER36302	0.044468138367461	0.406748157216612	0.685062213693354	T	C	0.46212	0.011952168541082256
SCZ_2018_all	15	84630158	rs12910084	0.03979746987406606	0.012728	0.0018	A	T	0.18289999999999995	1.62001984e-4	15:84630158	PUTM	DER36302	0.31115367298878	2.47374841003593	0.015054980244263	A	T	0.20271	0.01582117767338187
SCZ_2018_all	15	85454407	rs12910112	0.022054990780831313	0.013013	0.0896	C	A	0.17000000000000004	1.69338169e-4	15:85454407	PUTM	DER36302	0.208501284653659	1.57274382104975	0.118936864337563	C	A	0.21588	0.017575249341250453
SCZ_2018_all	15	85441113	rs12910245	0.030432207120201914	0.01436	0.0338	G	T	0.12519999999999998	2.062096e-4	15:85441113	PUTM	DER36302	0.410915597094335	2.94740937500086	0.00398827277649893	G	T	0.18284	0.019436780534900968
SCZ_2018_all	15	84958318	rs12910334	0.05751390620060664	0.010892	1.29e-07	G	A	0.2843	1.1863566400000001e-4	15:84958318	PUTM	DER36302	0.741864072832065	6.3515737570446	6.34043373206391e-9	G	A	0.29956	0.013642249489140007
SCZ_2018_all	15	84943956	rs12910381	0.05845756957156869	0.010858	7.25e-08	G	C	0.2843	1.1789616399999999e-4	15:84943956	PUTM	DER36302	0.730285515060474	6.24357511244137	1.0437986801307e-8	G	C	0.29907	0.013681026739114041
SCZ_2018_all	15	85428103	rs12910396	0.007868958378695197	0.009745	0.4199	C	T	0.4264	9.4965025e-5	15:85428103	PUTM	DER36302	0.309221911011273	2.86973627954276	0.00501337245074134	C	T	0.45791	0.01161065026002189
SCZ_2018_all	15	84792634	rs12910413	-0.019410393519823387	0.0095633	0.0421	A	G	0.4672	9.145670689e-5	15:84792634	PUTM	DER36302	-0.19704010669321	-1.70660301353241	0.090999508429629	A	G	0.43639	0.01333043285282383
SCZ_2018_all	15	84450947	rs12910446	0.02868463385990886	0.012578	0.0227	G	A	0.19279999999999997	1.5820608400000003e-4	15:84450947	PUTM	DER36302	0.233703085313499	1.96618465469682	0.0520496867327523	G	A	0.21075	0.01412798702174602
SCZ_2018_all	15	85466703	rs12910476	0.01451483235824992	0.011886	0.222	G	A	0.1839	1.4127699600000003e-4	15:85466703	PUTM	DER36302	0.172050830574134	1.33082202016943	0.186274076296787	G	A	0.20568	0.016713738022683562
SCZ_2018_all	15	84417438	rs12910634	0.015873349156290163	0.01097	0.1475	A	C	0.26639999999999997	1.2034090000000001e-4	15:84417438	PUTM	DER36302	0.0924161815877008	0.847524163962022	0.398726941056106	A	C	0.29459	0.011890273995484344
SCZ_2018_all	15	85627955	rs12910668	-0.006642009388544088	0.0097676	0.4965	G	C	0.4165	9.540600975999999e-5	15:85627955	PUTM	DER36302	0.187581592221202	1.67006287834906	0.0980343078016854	G	C	0.39907	0.012615799849308312
SCZ_2018_all	15	84617732	rs12910871	0.03854740961223883	0.01258	0.0022	C	T	0.18589999999999995	1.5825639999999998e-4	15:84617732	PUTM	DER36302	0.277879362684897	2.29346658744165	0.023913967308019	C	T	0.21259	0.014680057389200644
SCZ_2018_all	15	85474807	rs12910911	-0.01825562452226211	0.010071	0.0698	T	C	0.38770000000000004	1.01425041e-4	15:85474807	PUTM	DER36302	-0.207114368348383	-1.81031101138561	0.0732507682997559	T	C	0.36287	0.01308922916113519
SCZ_2018_all	15	85467070	rs12910991	0.0037927982386962624	0.010444	0.7155	A	G	0.33599999999999997	1.09077136e-4	15:85467070	PUTM	DER36302	0.0282117584529191	0.255797709034828	0.798632475968964	A	G	0.36719	0.012163736749848036
SCZ_2018_all	15	84792083	rs12911210	0.062411260121397076	0.01097	1.29e-08	A	C	0.2724	1.2034090000000001e-4	15:84792083	PUTM	DER36302	0.608619832858536	5.84215825321882	6.45531506507844e-8	A	C	0.28358	0.010852894138348205
SCZ_2018_all	15	84831671	rs12911223	0.06250326035328865	0.010838	8.08e-09	A	G	0.2853	1.1746224400000001e-4	15:84831671	PUTM	DER36302	0.641266538177747	6.39605494656811	5.15866518967014e-9	A	G	0.2951	0.010052007069492898
SCZ_2018_all	15	85630334	rs12911330	0.0064789660977090735	0.012154	0.5917	T	G	0.19479999999999997	1.47719716e-4	15:85630334	PUTM	DER36302	-0.196113659868385	-1.43088836850302	0.155579803984415	T	G	0.21074	0.018784696487163306
SCZ_2018_all	15	84673030	rs12911536	0.04974209189481401	0.011764	2.38e-05	G	T	0.22760000000000002	1.38391696e-4	15:84673030	PUTM	DER36302	0.468405169866943	4.0930474464448	8.64000900668079e-5	G	T	0.25285	0.013096335782857073
SCZ_2018_all	15	84943990	rs12911596	0.05836324329691498	0.010858	7.61e-08	C	T	0.2843	1.1789616399999999e-4	15:84943990	PUTM	DER36302	0.729896957269638	6.24287814164791	1.04715074437662e-8	C	T	0.29958	0.013669523969780294
SCZ_2018_all	15	84691014	rs12911612	0.05002749359964807	0.01171	1.96e-05	T	C	0.23560000000000003	1.371241e-4	15:84691014	PUTM	DER36302	0.466937967491595	4.07808420397052	9.1302188789946e-5	T	C	0.25131	0.013110099852810786
SCZ_2018_all	15	85240008	rs12911736	0.06043636880383071	0.010803	2.26e-08	A	G	0.26639999999999997	1.16704809e-4	15:85240008	PUTM	DER36302	0.451697143356419	4.30254924019302	3.93842008450426e-5	A	G	0.30595	0.011021557974234906
SCZ_2018_all	15	84951992	rs12911783	-0.04258044753511848	0.011614	0.000242	C	T	0.2326	1.34884996e-4	15:84951992	PUTM	DER36302	-0.143434392050826	-0.967196824845272	0.335779012618634	C	T	0.18614	0.021992614904767255
SCZ_2018_all	15	85609770	rs12912134	-0.006229362251341201	0.0096011	0.5165	A	G	0.4334	9.218112121e-5	15:85609770	PUTM	DER36302	0.110834979477303	1.00631654586685	0.31669214391633	A	G	0.43953	0.012130660925247054
SCZ_2018_all	15	84605973	rs12912141	0.03729578474369693	0.01258	0.0031	G	A	0.18689999999999996	1.5825639999999998e-4	15:84605973	PUTM	DER36302	0.241461249226415	2.03512421938935	0.0444842398996947	G	A	0.2161	0.014077094981032295
SCZ_2018_all	15	85423183	rs12912222	0.028587456851912472	0.012518	0.0223	C	T	0.24650000000000005	1.56700324e-4	15:85423183	PUTM	DER36302	0.339023331480185	2.47217203614439	0.0151175949681992	C	T	0.23743	0.01880623225310922
SCZ_2018_all	15	85628976	rs12912264	0.006776984279023669	0.012135	0.5766	C	T	0.19479999999999997	1.47258225e-4	15:85628976	PUTM	DER36302	-0.196140443703338	-1.43110507687775	0.155517837580509	C	T	0.21072	0.018784137648180523
SCZ_2018_all	15	85248216	rs12912342	0.05864619543273343	0.010265	1.12e-08	T	C	0.32410000000000005	1.05370225e-4	15:85248216	PUTM	DER36302	0.398032155822327	3.90042622835611	1.74107802280683e-4	T	C	0.36942	0.010413870704677423
SCZ_2018_all	15	85344550	rs12912388	0.058834785720892555	0.010803	5.05e-08	T	A	0.26639999999999997	1.16704809e-4	15:85344550	PUTM	DER36302	0.451623173031775	4.30223957213142	3.94306537392569e-5	T	A	0.3097	0.011019534633956331
SCZ_2018_all	15	84500507	rs12912713	0.03729578474369693	0.012524	0.0029	A	C	0.19279999999999997	1.5685057600000002e-4	15:84500507	PUTM	DER36302	0.239930975471004	2.01773932894035	0.0462973616786748	A	C	0.22191	0.014139775725324398
SCZ_2018_all	15	84620730	rs12912715	0.03854740961223883	0.012635	0.0023	T	G	0.18589999999999995	1.59643225e-4	15:84620730	PUTM	DER36302	0.297466194484145	2.43399643911743	0.0167067633089861	T	G	0.21063	0.014936036215170517
SCZ_2018_all	15	84664263	rs12912716	0.04821857227047444	0.011764	4.19e-05	A	T	0.2247	1.38391696e-4	15:84664263	PUTM	DER36302	0.465529792953244	4.08223540552664	8.991612245994e-5	A	T	0.2538	0.01300465604536508
SCZ_2018_all	15	84672756	rs12912812	0.01970458327433543	0.010063	0.0497	A	G	0.3728	1.0126396900000001e-4	15:84672756	PUTM	DER36302	0.398086536476608	3.70285369778249	3.49277254231862e-4	A	G	0.36232	0.011557978259402454
SCZ_2018_all	15	85573498	rs12912860	0.001698556635581512	0.010655	0.8762	T	C	0.3022	1.1352902499999998e-4	15:85573498	PUTM	DER36302	-0.015544013852351	-0.132555414640367	0.894811355871544	T	C	0.30297	0.013750908877091818
SCZ_2018_all	15	85454936	rs12912875	0.004589452333807224	0.011072	0.6803	A	G	0.25649999999999995	1.22589184e-4	15:85454936	PUTM	DER36302	0.0639887820970456	0.48102536852878	0.631549294740327	A	G	0.34957	0.01769586215382029
SCZ_2018_all	15	84620867	rs12912896	0.03854740961223883	0.012635	0.0023	T	C	0.18589999999999995	1.59643225e-4	15:84620867	PUTM	DER36302	0.298118197224358	2.43862735783574	0.0165063610912528	T	C	0.21056	0.014944661731010344
SCZ_2018_all	15	84557113	rs12912911	0.03671758293516286	0.012486	0.0033	G	T	0.18689999999999996	1.5590019600000002e-4	15:84557113	PUTM	DER36302	0.240050638492147	2.02395466638243	0.0456420199636943	G	T	0.22102	0.014067086871938157
SCZ_2018_all	15	85114447	rs12912934	0.06043636880383071	0.010803	2.27e-08	C	T	0.2873	1.16704809e-4	15:85114447	PUTM	DER36302	0.660869225416033	6.41811628720056	4.65607745617775e-9	C	T	0.29332	0.010602685855363142
SCZ_2018_all	15	84664456	rs12913054	0.048504409059615054	0.011764	3.8e-05	A	G	0.2237	1.38391696e-4	15:84664456	PUTM	DER36302	0.465607063431536	4.08270368961122	8.97610368816375e-5	A	G	0.2538	0.013005989457801669
SCZ_2018_all	15	85440639	rs12913070	0.029850021968885292	0.01436	0.0379	A	C	0.12519999999999998	2.062096e-4	15:85440639	PUTM	DER36302	0.445906321875064	3.14615596052792	0.00217956279635384	A	C	0.181	0.02008754044257621
SCZ_2018_all	15	85824534	rs12913077	0.007699565726440575	0.010267	0.4534	G	A	0.3738	1.0541128900000001e-4	15:85824534	PUTM	DER36302	-0.223231880733662	-1.90611265389867	0.0595069743995479	G	A	0.34832	0.013715615682516941
SCZ_2018_all	15	85459848	rs12913097	-0.01143437762566317	0.0099118	0.2485	G	C	0.3936	9.824377924e-5	15:85459848	PUTM	DER36302	-0.143408337513774	-1.24795836195547	0.214960564020762	G	C	0.38331	0.013205310326294776
SCZ_2018_all	15	84240834	rs12913279	0.05685281159278279	0.017906	0.0015	T	C	0.09440000000000004	3.2062483599999995e-4	15:84240834	PUTM	DER36302	0.196287447335667	1.20851394335892	0.229699604570111	T	C	0.09707	0.02638042107767126
SCZ_2018_all	15	85536481	rs12913418	0.015282623531156982	0.014993	0.3086	T	C	0.15410000000000001	2.24790049e-4	15:85536481	PUTM	DER36302	-0.19591687677652	-1.11729410146145	0.266545798209911	T	C	0.13852	0.030747420386223724
SCZ_2018_all	15	85440942	rs12913577	0.02887895955037677	0.014234	0.0425	A	G	0.12619999999999998	2.02606756e-4	15:85440942	PUTM	DER36302	0.414659597167628	2.96845133903354	0.00374592021873276	A	G	0.18264	0.01951297889301908
SCZ_2018_all	15	85153184	rs12913702	0.060059756427662876	0.0106	1.47e-08	G	A	0.2873	1.1236e-4	15:85153184	PUTM	DER36302	0.473464828819142	4.54609014527415	1.53450906761326e-5	G	A	0.34697	0.010846743241004065
SCZ_2018_all	15	85638418	rs12913859	-3.7006846688900156e-4	0.010655	0.9726	A	G	0.3022	1.1352902499999998e-4	15:85638418	PUTM	DER36302	-0.0141647571268491	-0.121348879153083	0.903658213042499	A	G	0.30125	0.013625320482795463
SCZ_2018_all	15	85595021	rs12913985	-0.006450761495462703	0.0096011	0.5016	G	T	0.4404	9.218112121e-5	15:85595021	PUTM	DER36302	0.111445168052567	1.01126340479485	0.314331009947451	G	T	0.44031	0.012144898903238489
SCZ_2018_all	15	85507192	rs12914025	-0.025728148572731223	0.015798	0.1034	G	A	0.10540000000000005	2.49576804e-4	15:85507192	PUTM	DER36302	-0.237561045832624	-1.58651819040179	0.115778983460797	G	A	0.13806	0.022421277057139963
SCZ_2018_all	15	85094666	rs12914048	-0.01970458327433543	0.012146	0.1054	G	C	0.2326	1.47525316e-4	15:85094666	PUTM	DER36302	0.0440168056472887	0.276526479648943	0.782714454683474	G	C	0.27832	0.025337490244250388
SCZ_2018_all	15	84630062	rs12914184	0.03989356366167662	0.012728	0.0017	T	A	0.18289999999999995	1.62001984e-4	15:84630062	PUTM	DER36302	0.310534884013948	2.46896634772453	0.0152456457744361	T	A	0.20278	0.01581941599726216
SCZ_2018_all	15	85447079	rs12914194	0.030820142339886364	0.014347	0.0316	G	A	0.12429999999999997	2.05836409e-4	15:85447079	PUTM	DER36302	0.437672903463116	3.03420156129473	0.00307347645888749	G	A	0.17953	0.02080704781348979
SCZ_2018_all	15	84116762	rs12914221	0.027031339051030518	0.012597	0.0319	C	T	0.18689999999999996	1.5868440900000002e-4	15:84116762	PUTM	DER36302	0.210875938891419	1.57141521803264	0.119245046517423	C	T	0.19592	0.018008276454872775
SCZ_2018_all	15	84609708	rs12914327	0.03787365242808149	0.012654	0.0028	G	C	0.18689999999999996	1.60123716e-4	15:84609708	PUTM	DER36302	0.24151282799328	2.03577812223286	0.0444172459776764	G	C	0.21609	0.014074063979022536
SCZ_2018_all	15	84564191	rs12914343	0.0358496528936972	0.012486	0.0041	A	G	0.18789999999999996	1.5590019600000002e-4	15:84564191	PUTM	DER36302	0.240003575312253	2.02348557127407	0.0456912027906121	A	G	0.22101	0.014068091972348736
SCZ_2018_all	15	84460693	rs12914377	-0.028976108236517188	0.010425	0.0054	G	A	0.2903	1.08680625e-4	15:84460693	PUTM	DER36302	-0.251216955091285	-2.39649967806004	0.0184109142095346	G	A	0.30224	0.010988619736527351
SCZ_2018_all	15	85184963	rs12914433	0.058268908123975824	0.010896	9.07e-08	G	A	0.26239999999999997	1.1872281599999998e-4	15:85184963	PUTM	DER36302	0.430750991229042	4.15572543421726	6.84750425069433e-5	G	A	0.30372	0.010743823828497407
SCZ_2018_all	15	85638636	rs12914463	-6.301985333884218e-4	0.010655	0.9532	G	C	0.3032	1.1352902499999998e-4	15:85638636	PUTM	DER36302	-0.0141647571268491	-0.121348879153083	0.903658213042499	G	C	0.30125999999999997	0.013625320482795463
SCZ_2018_all	15	84543615	rs12914477	0.03488440185350188	0.012245	0.0044	G	A	0.2137	1.4994002500000003e-4	15:84543615	PUTM	DER36302	0.274774043520275	2.44320697981148	0.0163102891899804	G	A	0.26328	0.012648263036567216
SCZ_2018_all	15	84572545	rs12914581	0.03623549258209536	0.012503	0.0037	T	C	0.18789999999999996	1.56325009e-4	15:84572545	PUTM	DER36302	0.239342618741325	2.01324873603935	0.0467758364303008	T	C	0.22067	0.014133353019626824
SCZ_2018_all	15	84688052	rs12914602	0.021663639636026355	0.0099526	0.0292	T	G	0.37970000000000004	9.905424676000001e-5	15:84688052	PUTM	DER36302	0.396190295811946	3.69515117752718	3.58716722037298e-4	T	G	0.36173	0.011495907096286345
SCZ_2018_all	15	85663060	rs12914674	0.0055843782939006634	0.01219	0.6445	A	C	0.19479999999999997	1.4859609999999998e-4	15:85663060	PUTM	DER36302	-0.199441255169687	-1.41255456283453	0.160891422577815	A	C	0.2058	0.019935151144158954
SCZ_2018_all	15	85316465	rs12914760	0.05911760448308876	0.010858	5.18e-08	C	T	0.26539999999999997	1.1789616399999999e-4	15:85316465	PUTM	DER36302	0.451318278070007	4.19550370039894	5.90141018697773e-5	C	T	0.30212	0.011571712313831584
SCZ_2018_all	15	84581166	rs12914857	-0.032273560550295635	0.0095633	0.00075	C	T	0.4692	9.145670689e-5	15:84581166	PUTM	DER36302	-0.201701266939106	-1.95890105544927	0.0529093774166243	C	T	0.44403	0.01060210868095976
SCZ_2018_all	15	85450181	rs12914991	0.009455158770755197	0.010445	0.3655	A	G	0.33599999999999997	1.0909802499999999e-4	15:85450181	PUTM	DER36302	0.336250413307217	2.84620916340831	0.00536859080623212	A	G	0.32897	0.013956998396103296
SCZ_2018_all	15	85428650	rs12915107	0.00209779808214612	0.009637	0.8246	C	T	0.44530000000000003	9.287176899999999e-5	15:85428650	PUTM	DER36302	0.350013357825985	3.40086203773892	9.66636036566589e-4	C	T	0.46824	0.010592322846671338
SCZ_2018_all	15	84417635	rs12915150	0.01607018017749446	0.01097	0.1432	T	A	0.26839999999999997	1.2034090000000001e-4	15:84417635	PUTM	DER36302	0.0924737838488188	0.847997505823564	0.398464537955544	T	A	0.29459	0.011891813983905982
SCZ_2018_all	15	84758301	rs12915234	0.0607187350347058	0.010951	2.88e-08	G	A	0.2753	1.1992440100000001e-4	15:84758301	PUTM	DER36302	0.580356913562902	5.57236571581171	2.13151992138673e-7	G	A	0.29057	0.010847036503240247
SCZ_2018_all	15	84792069	rs12915390	0.062317306064861584	0.01097	1.34e-08	T	C	0.2724	1.2034090000000001e-4	15:84792069	PUTM	DER36302	0.608619832858536	5.84215825321882	6.45531506507844e-8	T	C	0.28358	0.010852894138348205
SCZ_2018_all	15	84734464	rs12915589	0.06128322841689845	0.010951	2.15e-08	T	C	0.2724	1.1992440100000001e-4	15:84734464	PUTM	DER36302	0.59031325598662	5.57466794434565	2.11013651702808e-7	T	C	0.28661	0.011213135343959017
SCZ_2018_all	15	85415580	rs12915656	0.03912455468405008	0.011543	0.000697	G	C	0.23360000000000003	1.33240849e-4	15:85415580	PUTM	DER36302	0.464635213579088	3.93670309050875	1.52832226611425e-4	G	C	0.25	0.013930250281073956
SCZ_2018_all	15	85474207	rs12915729	-0.01295353596258174	0.0099244	0.1918	T	C	0.45530000000000004	9.849371536e-5	15:85474207	PUTM	DER36302	-0.0811765077364069	-0.698377781138831	0.486561877288379	T	C	0.40341	0.013510763745963609
SCZ_2018_all	15	85111457	rs12915832	0.059777204035860794	0.010803	3.1e-08	C	T	0.2843	1.16704809e-4	15:85111457	PUTM	DER36302	0.662417722326854	6.43387650814136	4.32696008827561e-9	C	T	0.29295	0.010600307031064592
SCZ_2018_all	15	85472317	rs12915914	-0.013075107887721493	0.0097648	0.1805	G	A	0.4334	9.535131904000001e-5	15:85472317	PUTM	DER36302	-0.0912394665345637	-0.80787492445209	0.4210801928714	G	A	0.40672	0.012754904699773145
SCZ_2018_all	15	84631452	rs12916106	-0.0014911111538833397	0.0095823	0.8761	A	G	0.46220000000000006	9.182047329e-5	15:84631452	PUTM	DER36302	0.0802128645314066	0.748486984167841	0.455923302197783	A	G	0.49074	0.011484697134683395
SCZ_2018_all	15	85631536	rs12916129	-0.00761895063323613	0.0096011	0.4273	A	G	0.4394	9.218112121e-5	15:85631536	PUTM	DER36302	0.110664388091914	1.00052544621457	0.319471203199566	A	G	0.43517	0.01223374706192957
SCZ_2018_all	15	85452820	rs12916177	0.030820142339886364	0.014787	0.0373	T	G	0.12129999999999996	2.18655369e-4	15:85452820	PUTM	DER36302	0.482858786621455	3.0506561311256	0.00292364139101506	T	G	0.16036	0.02505265533865085
SCZ_2018_all	15	84609611	rs12916195	0.03710308795150226	0.012654	0.0034	T	A	0.18689999999999996	1.60123716e-4	15:84609611	PUTM	DER36302	0.24875029269371	2.06997624504328	0.0410319933560858	T	A	0.21387	0.014440973724506869
SCZ_2018_all	15	84928762	rs12916198	0.05694728044175011	0.011005	2.25e-07	C	G	0.2843	1.2111002499999998e-4	15:84928762	PUTM	DER36302	0.755475482601559	6.27266355909312	9.12950366277449e-9	C	G	0.2916	0.014505635522156658
SCZ_2018_all	15	84589221	rs12916203	0.038354953876463906	0.012486	0.0021	G	T	0.19089999999999996	1.5590019600000002e-4	15:84589221	PUTM	DER36302	0.238434674231257	1.99690737314189	0.0485528242110161	G	T	0.22318	0.014256830436363879
SCZ_2018_all	15	84552494	rs12916223	-0.02868463385990886	0.0095633	0.0027	T	C	0.4841	9.145670689e-5	15:84552494	PUTM	DER36302	-0.133993900468563	-1.28035915846112	0.203380786817486	T	C	0.47221	0.010952327807440956
SCZ_2018_all	15	84765527	rs12916348	0.06109509935981083	0.010951	2.39e-08	C	T	0.2734	1.1992440100000001e-4	15:84765527	PUTM	DER36302	0.57946060636303	5.57391411141697	2.1171149482582e-7	C	T	0.29024	0.010807550868405697
SCZ_2018_all	15	85190780	rs12916712	0.05751390620060664	0.010841	1.14e-07	T	C	0.2724	1.17527281e-4	15:85190780	PUTM	DER36302	0.434549257152319	4.18465354764135	6.14621081661078e-5	T	C	0.30322	0.010783481747264258
SCZ_2018_all	15	85631299	rs12916821	-0.007346922663053444	0.0096011	0.4438	T	G	0.4394	9.218112121e-5	15:85631299	PUTM	DER36302	0.111123125377079	1.00979296860279	0.315031618172368	T	G	0.44025	0.012110001880935759
SCZ_2018_all	15	85270275	rs12916867	0.058080211076524724	0.010803	7.77e-08	T	C	0.26639999999999997	1.16704809e-4	15:85270275	PUTM	DER36302	0.454515252751665	4.28643224029127	4.18732808158297e-5	T	C	0.30397	0.01124358994193934
SCZ_2018_all	15	85238276	rs12917049	-0.016983405040413374	0.011303	0.133	G	A	0.23560000000000003	1.27757809e-4	15:85238276	PUTM	DER36302	-0.175587360964166	-1.23373980691962	0.220191732684716	G	A	0.22236	0.020255331157507328
SCZ_2018_all	15	85423857	rs12917054	0.03507752661269616	0.011838	0.003	C	T	0.2207	1.40138244e-4	15:85423857	PUTM	DER36302	0.47393580853408	3.99886906614844	1.22024853007133e-4	C	T	0.22789	0.014046388558491569
SCZ_2018_all	15	84510414	rs12917201	0.03700672562909574	0.012635	0.0034	G	C	0.19279999999999997	1.59643225e-4	15:84510414	PUTM	DER36302	0.244936314990766	2.0391531523514	0.044072838457025	G	C	0.21909	0.014428017794261047
SCZ_2018_all	15	84589197	rs12917345	0.038354953876463906	0.012486	0.0021	C	T	0.19089999999999996	1.5590019600000002e-4	15:84589197	PUTM	DER36302	0.238438715323849	1.99691738318578	0.0485517183275962	C	T	0.22319	0.014257170765862446
SCZ_2018_all	15	85454160	rs12917346	0.022348403663761767	0.012972	0.0853	A	G	0.17589999999999995	1.6827278399999998e-4	15:85454160	PUTM	DER36302	0.208333581873987	1.56558920506848	0.12060395213051	A	G	0.21695	0.01770773137653248
SCZ_2018_all	15	85425097	rs12917429	0.030626193541760747	0.011969	0.0104	G	T	0.2157	1.43256961e-4	15:85425097	PUTM	DER36302	0.481448654817612	4.11017087982918	8.10999223725031e-5	G	T	0.22388	0.013720824178973938
SCZ_2018_all	15	84452136	rs12917432	0.028490270399627426	0.012578	0.0233	C	T	0.19279999999999997	1.5820608400000003e-4	15:84452136	PUTM	DER36302	0.234513097699352	1.97306808988455	0.0512481569194543	C	T	0.21044	0.014127003766703177
SCZ_2018_all	15	85829561	rs12917495	2.9995500899794244e-4	0.01199	0.977	G	A	0.23560000000000003	1.4376010000000003e-4	15:85829561	PUTM	DER36302	0.164406784432626	1.2459186023831	0.215705378954458	G	A	0.1903	0.01741245993297575
SCZ_2018_all	15	85827249	rs12917518	0.001698556635581512	0.012165	0.8887	C	T	0.23560000000000003	1.47987225e-4	15:85827249	PUTM	DER36302	0.167494381023481	1.23528978893488	0.219617014607511	C	T	0.18627	0.018384963900749122
SCZ_2018_all	15	84494280	rs13329502	2.9995500899794244e-4	0.013288	0.9839	G	T	0.15510000000000002	1.76570944e-4	15:84494280	PUTM	DER36302	0.105034431586523	0.558241771692549	0.577927053666189	G	T	0.08584	0.035401259876683536
SCZ_2018_all	15	84268920	rs13379579	0.02293497128249599	0.010872	0.0351	T	C	0.23560000000000003	1.18200384e-4	15:84268920	PUTM	DER36302	-0.0337787499344261	-0.287645175797741	0.774213624260653	T	C	0.29468	0.013790275971353894
SCZ_2018_all	15	84270090	rs13379624	0.02039068964773398	0.010852	0.0608	A	G	0.23760000000000003	1.1776590400000001e-4	15:84270090	PUTM	DER36302	-0.0471226476997759	-0.397886428749747	0.691562036736539	A	G	0.3067	0.014026235164918563
SCZ_2018_all	15	85076953	rs13379732	-0.015885509230223544	0.014902	0.2863	G	A	0.11129999999999995	2.22069604e-4	15:85076953	PUTM	DER36302	-0.143952739805288	-0.775012222446216	0.440161210872072	G	A	0.10098	0.034500291681927586
SCZ_2018_all	15	84348155	rs13379943	0.00727348396649847	0.017665	0.6786	A	T	0.07850000000000001	3.12052225e-4	15:84348155	PUTM	DER36302	-0.0731754939549566	-0.345952509776822	0.730105179104265	A	T	0.08204	0.04474024461054299
SCZ_2018_all	15	85601861	rs13380056	-0.01953966187461707	0.011266	0.0829	T	C	0.23160000000000003	1.26922756e-4	15:85601861	PUTM	DER36302	0.261008792576389	2.19555099058009	0.0304363340706363	T	C	0.22329	0.014132637501995894
SCZ_2018_all	15	84348515	rs13380414	0.007769737264360694	0.01759	0.6587	C	T	0.07850000000000001	3.0940810000000004e-4	15:84348515	PUTM	DER36302	-0.0731038398683796	-0.345609125744745	0.730362471764163	C	T	0.08205	0.044741441879142536
SCZ_2018_all	15	84348543	rs13380416	0.007174203748000453	0.017665	0.6862	C	T	0.07750000000000001	3.12052225e-4	15:84348543	PUTM	DER36302	-0.0731335718166306	-0.34575107384635	0.730256108380006	C	T	0.08204	0.044741083184608704
SCZ_2018_all	15	84398903	rs1365198	-0.027809700639267233	0.011479	0.0153	G	T	0.2117	1.31767441e-4	15:84398903	PUTM	DER36302	-0.181847995505195	-1.51748081405482	0.132300426389905	G	T	0.22015	0.01436053496402327
SCZ_2018_all	15	84423434	rs1365199	0.008166562666393401	0.009675	0.3999	G	T	0.4105	9.360562499999999e-5	15:84423434	PUTM	DER36302	0.100803495723358	0.961345124126878	0.338697461263994	G	T	0.36196	0.010994931558878276
SCZ_2018_all	15	84293342	rs1365200	-0.021859334352893528	0.0099892	0.0286	A	G	0.3141	9.978411664e-5	15:84293342	PUTM	DER36302	-0.170157873975923	-1.64580167929513	0.10294419604403	A	G	0.34328	0.010689295894245101
SCZ_2018_all	15	85211258	rs1374463	-0.027217046293553062	0.012801	0.0335	T	C	0.1392	1.63865601e-4	15:85211258	PUTM	DER36302	-0.440491415752571	-3.19582163747722	0.00186628654547004	T	C	0.16791	0.01899808528809
SCZ_2018_all	15	84952150	rs137956336	-0.01681050815263516	0.015069	0.2647	G	A	0.11929999999999996	2.2707476100000004e-4	15:84952150	PUTM	DER36302	-0.404312428352665	-2.78787164142005	0.00635110631047676	G	A	0.15221	0.021032390408689806
SCZ_2018_all	15	84331269	rs138023397	-0.0016914296609783904	0.014974	0.9101	G	A	0.09940000000000004	2.2422067599999997e-4	15:84331269	PUTM	DER36302	-0.189309384819935	-1.21867655724135	0.22583414843014	G	A	0.11224	0.024130558535220996
SCZ_2018_all	15	84531332	rs138104048	0.03662118345564541	0.012486	0.0034	G	A	0.19179999999999997	1.5590019600000002e-4	15:84531332	PUTM	DER36302	0.239858440087746	2.01749445235934	0.046323345149044	G	A	0.22246	0.014134658216786649
SCZ_2018_all	15	84738484	rs138174079	0.0031948908965192886	0.017389	0.8549	A	C	0.059599999999999986	3.0237732100000007e-4	15:84738484	PUTM	DER36302	-0.324541194854037	-1.35346740144281	0.178957845475467	A	C	0.06455	0.05749685118524911
SCZ_2018_all	15	85330105	rs138174521	0.01607018017749446	0.020642	0.4376	G	A	0.059599999999999986	4.2609216400000003e-4	15:85330105	PUTM	DER36302	-0.0634239945366323	-0.298973209989657	0.765580920870611	G	A	0.06344	0.045003120992626225
SCZ_2018_all	15	84884481	rs138232170	-0.0052839354313777296	0.018972	0.7808	G	A	0.08850000000000002	3.5993678399999995e-4	15:84884481	PUTM	DER36302	-0.115410342116947	-0.493338799002454	0.622854917307266	G	A	0.07861	0.05472665605699022
SCZ_2018_all	15	84497220	rs138285114	-0.004480020321708317	0.015724	0.7757	G	A	0.12129999999999996	2.472441759999999e-4	15:84497220	PUTM	DER36302	0.0917978026426573	0.622135264441254	0.535268875419129	G	A	0.13369	0.02177182992418113
SCZ_2018_all	15	84522755	rs1383484	0.010445257861538604	0.010859	0.3348	C	T	0.23760000000000003	1.17917881e-4	15:84522755	PUTM	DER36302	-0.0830894856161096	-0.594065134809787	0.553810102908488	C	T	0.21136	0.01956248452224125
SCZ_2018_all	15	84746556	rs138492786	-0.02061095390412435	0.016662	0.216	T	C	0.08650000000000002	2.77622244e-4	15:84746556	PUTM	DER36302	-0.407128410829123	-2.55007472524226	0.0122873410553191	T	C	0.13235	0.02548924703454123
SCZ_2018_all	15	84637219	rs138532692	-0.019835427834111467	0.01278	0.1206	A	G	0.17000000000000004	1.633284e-4	15:84637219	PUTM	DER36302	-0.233189121319831	-1.77568397151518	0.0788269681714873	A	G	0.19963	0.017245874563081576
SCZ_2018_all	15	85109876	rs138567963	-0.035430305831968115	0.020996	0.0915	G	T	0.049699999999999966	4.4083201600000004e-4	15:85109876	PUTM	DER36302	-0.148615991123484	-0.589381907667265	0.55693432499398	G	T	0.06195	0.06358248303386567
SCZ_2018_all	15	84343540	rs138764723	0.03575316970581784	0.017008	0.0355	T	A	0.05269999999999997	2.8927206399999994e-4	15:84343540	PUTM	DER36302	0.154004086914286	0.79028988242889	0.431228622717271	T	A	0.12502	0.03797446362799386
SCZ_2018_all	15	84958026	rs138870600	0.049075837646592645	0.023785	0.0392	G	C	0.059599999999999986	5.65726225e-4	15:84958026	PUTM	DER36302	0.593178460353108	2.07024173059977	0.0410066059584543	G	C	0.06036	0.08209725337764784
SCZ_2018_all	15	85077058	rs138945003	-0.001571233741485137	0.0164	0.9237	A	G	0.09740000000000004	2.6896000000000005e-4	15:85077058	PUTM	DER36302	-0.215551691114035	-1.03877917068327	0.301412639102884	A	G	0.12221	0.0430582528328581
SCZ_2018_all	15	84746756	rs138954062	-0.04621542379696289	0.01412	0.0011	G	T	0.1362	1.9937440000000002e-4	15:84746756	PUTM	DER36302	-0.253760106529251	-1.50597562580039	0.135225781632744	G	T	0.12813	0.028392969124489274
SCZ_2018_all	15	85215843	rs139119645	-0.04174950786113101	0.019607	0.0332	C	G	0.06659999999999999	3.8443444899999995e-4	15:85215843	PUTM	DER36302	-0.229257585162773	-0.825869584366471	0.410844077310379	C	G	0.05008	0.07705919772676005
SCZ_2018_all	15	85273706	rs139296232	0.07325046173959274	0.026598	0.0059	C	T	0.03380000000000005	7.07453604e-4	15:85273706	PUTM	DER36302	0.462274049456537	2.00857526771255	0.0472782754467306	C	T	0.06921	0.052969125990334515
SCZ_2018_all	15	84533884	rs139384603	0.03729578474369693	0.012468	0.0028	G	A	0.19179999999999997	1.5545102399999998e-4	15:84533884	PUTM	DER36302	0.239826736949311	2.01733955133492	0.0463397878881133	G	A	0.22248	0.014133092148100953
SCZ_2018_all	15	84533316	rs139428056	0.022837233902757128	0.012059	0.0582	C	T	0.19379999999999997	1.4541948100000001e-4	15:84533316	PUTM	DER36302	-0.201877315310872	-1.35493161543581	0.178492363012825	C	T	0.17734	0.0221993515149757
SCZ_2018_all	15	85807674	rs139473991	-0.01129353254479715	0.012634	0.3713	T	A	0.23960000000000004	1.5961795599999997e-4	15:85807674	PUTM	DER36302	0.205941644696906	1.12669407921605	0.262568289949951	T	A	0.19786	0.0334099887486509
SCZ_2018_all	15	85599373	rs139528908	-0.002222467853099086	0.0098717	0.8215	C	T	0.4394	9.745046089000002e-5	15:85599373	PUTM	DER36302	0.124222995725387	1.06058578588616	0.29143305139422	C	T	0.39357	0.013718682087542266
SCZ_2018_all	15	84047345	rs1397311	0.013113639145383204	0.010852	0.2255	C	T	0.23260000000000003	1.1776590400000001e-4	15:84047345	PUTM	DER36302	-0.152121670439473	-1.21443189178033	0.227442881218153	C	T	0.26873	0.01569046607958049
SCZ_2018_all	15	84047583	rs1397312	0.011335509663745679	0.010799	0.2953	A	G	0.23060000000000003	1.16618401e-4	15:84047583	PUTM	DER36302	-0.142862156768265	-1.17175766720077	0.244078578389548	A	G	0.27612	0.014864790636792868
SCZ_2018_all	15	85779243	rs140223200	0.028198654358678736	0.016855	0.0946	T	C	0.12619999999999998	2.8409102499999994e-4	15:85779243	PUTM	DER36302	-0.156475838608893	-0.647725405615692	0.518646909432964	T	C	0.11569	0.05835965451723344
SCZ_2018_all	15	84929070	rs140338791	-0.009333421181076227	0.01846	0.6132	C	A	0.08550000000000002	3.407716e-4	15:84929070	PUTM	DER36302	-0.0896704607671891	-0.386612949899767	0.699864212833327	C	A	0.08106	0.05379550748148179
SCZ_2018_all	15	84949839	rs140404279	0.009356094924025029	0.019845	0.6382	T	C	0.059599999999999986	3.9382402500000004e-4	15:84949839	PUTM	DER36302	-0.577927528828417	-1.82187508695221	0.071463096085397207	T	C	0.05322	0.10062585179777156
SCZ_2018_all	15	83993012	rs1404582	-0.022837233902757128	0.011458	0.0462	A	C	0.2396	1.3128576399999998e-4	15:83993012	PUTM	DER36302	0.0578397428682734	0.507009399000796	0.613264444058761	A	C	0.25753	0.013014296184924898
SCZ_2018_all	15	84933120	rs140499968	-0.00618911310914557	0.018774	0.7416	C	T	0.08250000000000002	3.52463076e-4	15:84933120	PUTM	DER36302	-0.0904842882408859	-0.376092130137084	0.707645114171888	C	T	0.07581	0.05788390973032482
SCZ_2018_all	15	85443269	rs140675912	0.057797098726216814	0.027388	0.0348	C	T	0.03380000000000005	7.50102544e-4	15:85443269	PUTM	DER36302	0.536914932898842	2.51316608937314	0.0135628273773796	C	T	0.07657	0.04564241166218593
SCZ_2018_all	15	85289921	rs140678565	-0.026241311205227127	0.012857	0.0413	C	T	0.1392	1.65302449e-4	15:85289921	PUTM	DER36302	-0.441387311557184	-3.19102602696332	0.00189459641199599	C	T	0.16718	0.019132820454187974
SCZ_2018_all	15	84923214	rs140774071	0.005286004429237438	0.017925	0.7692	T	C	0.059599999999999986	3.21305625e-4	15:84923214	PUTM	DER36302	-0.561257819886688	-1.93700117036053	0.0555671171199806	T	C	0.06029	0.08395857207712372
SCZ_2018_all	15	84530914	rs140802127	0.03912455468405008	0.013	0.0026	C	T	0.19179999999999997	1.69e-4	15:84530914	PUTM	DER36302	0.299983076131894	2.25200489053169	0.0265084895143552	C	T	0.18921	0.017744135687530912
SCZ_2018_all	15	84236717	rs140822064	0.009058844488346146	0.022328	0.684	T	C	0.04569999999999996	4.98539584e-4	15:84236717	PUTM	DER36302	-0.0276921820186126	-0.117199527144209	0.906937009319527	T	C	0.06093	0.05582935830063987
SCZ_2018_all	15	84530593	rs140916574	0.03662118345564541	0.012486	0.0033	C	T	0.19179999999999997	1.5590019600000002e-4	15:84530593	PUTM	DER36302	0.239832552031026	2.01726041063907	0.046348190595492	C	T	0.22245	0.014134886534877066
SCZ_2018_all	15	84533731	rs140931115	0.03729578474369693	0.012764	0.0034	G	A	0.19279999999999997	1.62919696e-4	15:84533731	PUTM	DER36302	0.268991483006715	2.09968396012166	0.0382737174536465	G	A	0.20125	0.01641229057410454
SCZ_2018_all	15	84531131	rs141143767	-0.020907036932051704	0.010838	0.0537	G	A	0.26739999999999997	1.1746224400000001e-4	15:84531131	PUTM	DER36302	-0.319091978314932	-2.78862332288163	0.00633746471357472	G	A	0.28984	0.013093388749776528
SCZ_2018_all	15	84746849	rs141176134	-0.014585858328418445	0.01224	0.2334	T	G	0.17300000000000004	1.4981759999999997e-4	15:84746849	PUTM	DER36302	-0.142480151328518	-0.913953487082681	0.362939692763716	T	G	0.2054	0.02430303694371223
SCZ_2018_all	15	85797788	rs141196132	-0.005535291498677029	0.010352	0.593	C	T	0.39170000000000005	1.07163904e-4	15:85797788	PUTM	DER36302	0.12596027035397	0.848492538613825	0.398190223180837	C	T	0.41653	0.022037945919718915
SCZ_2018_all	15	85052366	rs141430008	0.051548261880576554	0.014078	0.000249	T	C	0.19979999999999998	1.9819008400000001e-4	15:85052366	PUTM	DER36302	0.983269682261535	5.73869683098658	1.02370636748097e-7	T	C	0.19271	0.029357477243314438
SCZ_2018_all	15	84637350	rs141495175	-0.03709976395702669	0.015657	0.0178	G	A	0.12029999999999996	2.45141649e-4	15:84637350	PUTM	DER36302	-0.091434994226581	-0.498390086970598	0.619303547579718	G	A	0.10462	0.033657828442939686
SCZ_2018_all	15	84015942	rs141549770	0.04631090286325036	0.023601	0.0496	G	A	0.04169999999999996	5.57007201e-4	15:84015942	PUTM	DER36302	0.0483679707693395	0.245898254414312	0.806264991773434	G	A	0.07892	0.03869054463510569
SCZ_2018_all	15	84633360	rs141572139	-0.03361883302367631	0.015499	0.0301	T	C	0.10740000000000005	2.40219001e-4	15:84633360	PUTM	DER36302	0.0262398604722188	0.167514989802943	0.867303151397131	T	C	0.10792	0.0245366739717239
SCZ_2018_all	15	84272800	rs141581904	9.999500033329732e-5	0.024438	0.9955	C	A	0.04269999999999996	5.972158440000001e-4	15:84272800	PUTM	DER36302	-0.0720970967565345	-0.297517902053058	0.766688333284325	C	A	0.06796	0.058723150503523176
SCZ_2018_all	15	84838945	rs141639252	-0.012244660816439271	0.015188	0.42	G	C	0.09150000000000003	2.30675344e-4	15:84838945	PUTM	DER36302	0.00320468207625203	0.0155282160103689	0.98764171291536	G	C	0.15489	0.04259187655720596
SCZ_2018_all	15	85597593	rs141678143	0.0014988761237359487	0.010655	0.8884	T	C	0.3052	1.1352902499999998e-4	15:85597593	PUTM	DER36302	-0.0142062056354468	-0.12164699265726	0.903422708817691	T	C	0.30232	0.013638086479212231
SCZ_2018_all	15	84713454	rs141724470	-0.02067220526953858	0.01023	0.0433	T	C	0.30720000000000003	1.046529e-4	15:84713454	PUTM	DER36302	-0.312433510223967	-2.84856145425774	0.00533206448395486	T	C	0.37304	0.012029955749235046
SCZ_2018_all	15	85466329	rs141733466	-0.004630705184694397	0.015702	0.768	C	T	0.10140000000000005	2.46552804e-4	15:85466329	PUTM	DER36302	0.00803012585071575	0.0435599323480118	0.965342052321549	C	T	0.11377	0.033983672538341274
SCZ_2018_all	15	84497283	rs141852685	-0.01757351361716417	0.014577	0.228	G	A	0.12819999999999998	2.12488929e-4	15:84497283	PUTM	DER36302	0.0962607067195493	0.64779273282807	0.51860353706184	G	A	0.13717	0.0220813666164247
SCZ_2018_all	15	84945257	rs141855466	-0.004269099652207482	0.012732	0.7376	C	T	0.15710000000000002	1.6210382400000002e-4	15:84945257	PUTM	DER36302	-0.311593561865383	-1.68564290793536	0.0949826372788901	C	T	0.1733	0.034170064302728606
SCZ_2018_all	15	84532781	rs141978916	0.03652477468237217	0.012486	0.0034	C	T	0.19179999999999997	1.5590019600000002e-4	15:84532781	PUTM	DER36302	0.239848172351165	2.01744873342442	0.0463281976939	C	T	0.22247	0.014134088689167216
SCZ_2018_all	15	85278142	rs142100321	0.07269268539344058	0.02655	0.0062	C	T	0.03380000000000005	7.049025e-4	15:85278142	PUTM	DER36302	0.461581676267744	2.00262409297795	0.0479247413835994	C	T	0.06916	0.053124914797925665
SCZ_2018_all	15	85484716	rs142111173	-0.021479031677124186	0.019017	0.2587	G	A	0.08150000000000002	3.6164628899999996e-4	15:85484716	PUTM	DER36302	-0.341277271339684	-1.66866502701062	0.0983119494135398	G	A	0.07299	0.041828896152250765
SCZ_2018_all	15	83898751	rs142151600	0.03052920503482279	0.011783	0.0095	G	A	0.19779999999999998	1.38839089e-4	15:83898751	PUTM	DER36302	-0.0294195060226761	-0.200046927151143	0.841850134146461	G	A	0.1885	0.021627532989681453
SCZ_2018_all	15	84933423	rs142198695	-0.003476034413654368	0.016327	0.8316	C	A	0.09740000000000004	2.66570929e-4	15:84933423	PUTM	DER36302	-0.0149550450617477	-0.071015915142261	0.943526920807021	C	A	0.12515	0.04434698266093994
SCZ_2018_all	15	84936243	rs142230318	0.0607187350347058	0.011019	3.54e-08	C	T	0.2843	1.2141836099999999e-4	15:84936243	PUTM	DER36302	0.75136360570947	6.19364227226584	1.31286611778936e-8	C	T	0.28808	0.014716619926785442
SCZ_2018_all	15	85428826	rs142309011	-0.005334201590701873	0.01331	0.6887	G	A	0.17989999999999995	1.7715610000000002e-4	15:85428826	PUTM	DER36302	-0.44172196935174	-2.69929238411234	0.00815965149501384	G	A	0.15119	0.0267792334181915
SCZ_2018_all	15	84952158	rs142448833	-0.013399371963116967	0.014871	0.3677	C	G	0.12129999999999996	2.2114664100000001e-4	15:84952158	PUTM	DER36302	-0.361761437135461	-2.43318199772762	0.0167422314734429	C	G	0.17324	0.02210524594934953
SCZ_2018_all	15	84860207	rs142488586	0.06363186024477352	0.011426	2.61e-08	C	G	0.2803	1.3055347600000002e-4	15:84860207	PUTM	DER36302	0.765533823077897	6.18971360707927	1.33672982126018e-8	C	G	0.25667	0.015296344536362512
SCZ_2018_all	15	85113542	rs142537265	-0.026046278382637924	0.01754	0.1375	G	A	0.09740000000000004	3.0765160000000003e-4	15:85113542	PUTM	DER36302	0.115749095056598	0.479219875157833	0.632828533252747	G	A	0.0611	0.058339884542381176
SCZ_2018_all	15	84355402	rs1426159	0.0132123314721349	0.011926	0.2669	C	T	0.16200000000000003	1.4222947600000003e-4	15:84355402	PUTM	DER36302	-0.0582504267003177	-0.446264629754879	0.656370939680056	C	T	0.21271	0.017037791084942307
SCZ_2018_all	15	84408634	rs1426160	-0.02683665395355957	0.011479	0.0193	T	C	0.2127	1.31767441e-4	15:84408634	PUTM	DER36302	-0.183722863786016	-1.53102666861991	0.128920242191965	T	C	0.22023	0.01439994725922331
SCZ_2018_all	15	84392514	rs1426161	-0.002633464525801785	0.010045	0.7931	T	C	0.3618	1.00902025e-4	15:84392514	PUTM	DER36302	0.0942029584760871	0.767878298783068	0.44436892894162	T	C	0.27369	0.015050270175393551
SCZ_2018_all	15	84386003	rs1426162	-0.027906953253007866	0.011479	0.0151	A	G	0.2137	1.31767441e-4	15:84386003	PUTM	DER36302	-0.182194944214022	-1.51649013302774	0.132550346851436	A	G	0.21958	0.014434224807244182
SCZ_2018_all	15	84415949	rs1426163	0.015381102038302391	0.011966	0.1979	A	C	0.16300000000000003	1.43185156e-4	15:84415949	PUTM	DER36302	-0.08424051092549	-0.648984694705517	0.51783598712062	A	C	0.22393	0.01684895905529244
SCZ_2018_all	15	84301836	rs1426164	-0.030820142339886364	0.011739	0.0086	A	G	0.2038	1.3780412099999997e-4	15:84301836	PUTM	DER36302	-0.186885517844864	-1.4625678647548	0.146721480567644	A	G	0.18222	0.016327483089819052
SCZ_2018_all	15	84452052	rs1426165	0.015184135325040055	0.010082	0.131	T	C	0.3489	1.0164672400000002e-4	15:84452052	PUTM	DER36302	0.083935978947114	0.756289144058708	0.451253858259078	T	C	0.30967	0.012317443731140637
SCZ_2018_all	15	85352915	rs142674392	-0.03823160248455979	0.016797	0.0228	G	T	0.08150000000000002	2.8213920899999997e-4	15:85352915	PUTM	DER36302	-0.405998500014442	-2.40187351676397	0.0181575659205723	G	T	0.11526	0.028572522992820384
SCZ_2018_all	15	84454683	rs142803304	-0.01302445112275299	0.020724	0.5298	C	T	0.057699999999999974	4.29484176e-4	15:84454683	PUTM	DER36302	0.233949147355422	0.908088786853648	0.366014554771052	C	T	0.05215	0.06637221440023235
SCZ_2018_all	15	84935723	rs142916038	0.059777204035860794	0.011072	6.72e-08	C	T	0.2853	1.22589184e-4	15:84935723	PUTM	DER36302	0.700788634936843	5.57725756464233	2.08633514294839e-7	C	T	0.28483	0.015788202849316483
SCZ_2018_all	15	85378020	rs1429443	-0.03304785404620042	0.010465	0.0016	G	A	0.3141	1.0951622500000001e-4	15:85378020	PUTM	DER36302	-0.184247097001346	-1.63680046820463	0.104815565892088	G	A	0.29495	0.012670968943989697
SCZ_2018_all	15	85379278	rs1429444	-0.03304785404620042	0.010445	0.0016	C	T	0.3121	1.0909802499999999e-4	15:85379278	PUTM	DER36302	-0.18360990350743	-1.63204543371308	0.105815158214846	C	T	0.29478	0.012656910681595399
SCZ_2018_all	15	85284565	rs1429445	-0.01901800583576195	0.011906	0.1098	C	T	0.2167	1.41752836e-4	15:85284565	PUTM	DER36302	-0.024089915794088	-0.178582648441238	0.858626718381818	C	T	0.17166	0.018196675275116782
SCZ_2018_all	15	84958359	rs142959789	0.06062462181643484	0.011125	4.97e-08	G	A	0.2843	1.23765625e-4	15:84958359	PUTM	DER36302	0.748931145108984	6.30016526302896	8.04180730062464e-9	G	A	0.29173	0.014131227867784008
SCZ_2018_all	15	85060496	rs143057502	-0.004480020321708317	0.016298	0.7834	G	A	0.09740000000000004	2.65624804e-4	15:85060496	PUTM	DER36302	-0.225052406577122	-1.03890733870703	0.301353317298643	G	A	0.11859	0.04692601710912828
SCZ_2018_all	15	84943479	rs143099562	9.995003330834232e-4	0.018156	0.9574	C	T	0.059599999999999986	3.296403359999999e-4	15:84943479	PUTM	DER36302	-0.553938636134846	-1.92416590088164	0.0571766434735419	C	T	0.05896	0.08287781384846027
SCZ_2018_all	15	84818455	rs143250016	-7.903122144437275e-4	0.017868	0.9646	T	C	0.059599999999999986	3.1926542399999993e-4	15:84818455	PUTM	DER36302	-0.525133009329661	-2.11798969450068	0.0366549876236092	T	C	0.06174	0.06147392623453278
SCZ_2018_all	15	84531695	rs143253231	0.029655884907510675	0.0097648	0.0024	G	A	0.4314	9.535131904000001e-5	15:84531695	PUTM	DER36302	0.154098163192487	1.40012152371953	0.164571886136663	G	A	0.39852	0.012113327531571174
SCZ_2018_all	15	84636232	rs143317182	-0.028996360441591672	0.0106	0.0062	A	G	0.2793	1.1236e-4	15:84636232	PUTM	DER36302	-0.150173454985173	-1.35863392278934	0.17731945702527	A	G	0.30833	0.012217474382885176
SCZ_2018_all	15	83929124	rs143348000	0.054961558073974334	0.02588	0.0336	A	G	0.04269999999999996	6.697744e-4	15:83929124	PUTM	DER36302	-0.205376895715319	-0.851550073666071	0.396498498159819	A	G	0.05162	0.058167820126870516
SCZ_2018_all	15	84747737	rs143371364	0.007769737264360694	0.017554	0.6595	G	A	0.06059999999999999	3.08142916e-4	15:84747737	PUTM	DER36302	-0.339584683918522	-1.42847910227281	0.156270000488574	G	A	0.06524	0.056513005655745935
SCZ_2018_all	15	85216205	rs143494045	-0.03043858914056704	0.013093	0.0201	G	A	0.1402	1.71426649e-4	15:85216205	PUTM	DER36302	-0.505212486036915	-3.55628587231744	5.76542128583582e-4	G	A	0.16987	0.020181564103189425
SCZ_2018_all	15	84713456	rs143514218	-0.015946471829687614	0.012206	0.1915	A	C	0.17889999999999995	1.48986436e-4	15:84713456	PUTM	DER36302	-0.148030703231587	-0.949877298129456	0.344464647185162	A	C	0.20406	0.02428670446461081
SCZ_2018_all	15	84937086	rs143593572	-0.00926276727918509	0.016432	0.5728	G	C	0.09740000000000004	2.7001062399999994e-4	15:84937086	PUTM	DER36302	-0.105003813187551	-0.454358822295189	0.650555288255902	G	C	0.11563	0.05340872506868716
SCZ_2018_all	15	84760536	rs143659568	-0.01921340092413884	0.013983	0.1694	C	T	0.12619999999999998	1.9552428900000002e-4	15:84760536	PUTM	DER36302	-0.398632563445307	-2.90858077496559	0.00447378807069299	C	T	0.15676	0.01878379268790188
SCZ_2018_all	15	85254225	rs143680795	0.08259329830385337	0.033937	0.0149	C	T	0.028800000000000048	0.001151719969	15:85254225	PUTM	DER36302	0.538505932413912	1.94194711480756	0.0549572125406428	C	T	0.05028	0.0768964316425227
SCZ_2018_all	15	85806810	rs143739626	0.0018981972830802655	0.010238	0.8527	G	A	0.40059999999999996	1.0481664400000001e-4	15:85806810	PUTM	DER36302	0.176831264674926	1.22304432702826	0.224187382356427	G	A	0.43595	0.020904207653596747
SCZ_2018_all	15	84229998	rs143792862	-0.012842108013297797	0.020345	0.5278	A	G	0.059599999999999986	4.1391902499999996e-4	15:84229998	PUTM	DER36302	-0.0752260750765644	-0.328568075173942	0.743169231715871	A	G	0.07157	0.052418679831471596
SCZ_2018_all	15	85794044	rs143987123	-0.004038142333097332	0.013116	0.7579	G	A	0.2217	1.7202945599999997e-4	15:85794044	PUTM	DER36302	0.336469110499038	1.89472409197677	0.061017778213246	G	A	0.22249	0.03153540736249442
SCZ_2018_all	15	83893243	rs144040667	0.027128667388252696	0.011745	0.0207	G	T	0.19679999999999997	1.37945025e-4	15:83893243	PUTM	DER36302	-0.0833490755227927	-0.591528786702125	0.55550104145646	G	T	0.19085	0.019854081739484525
SCZ_2018_all	15	84753624	rs144105383	0.0032945669494301114	0.017352	0.8494	G	A	0.06059999999999999	3.01091904e-4	15:84753624	PUTM	DER36302	-0.357967976783336	-1.53166225989595	0.128763327341116	G	A	0.06627	0.05462133760914666
SCZ_2018_all	15	85089705	rs144205215	-0.0027938993043949015	0.016283	0.8639	A	G	0.09740000000000004	2.65136089e-4	15:85089705	PUTM	DER36302	-0.164674605005094	-0.891841752205112	0.374618718785178	A	G	0.13378	0.034093976715026945
SCZ_2018_all	15	84530916	rs144309804	0.03710308795150226	0.013	0.0043	G	T	0.19179999999999997	1.69e-4	15:84530916	PUTM	DER36302	0.315401015235064	2.32572250643922	0.0220528253875108	G	T	0.18889	0.018391213352752508
SCZ_2018_all	15	84357792	rs144346955	0.034980968895245594	0.017608	0.0469	C	T	0.05369999999999997	3.1004166399999994e-4	15:84357792	PUTM	DER36302	0.0942826981194688	0.504596687106057	0.614952246470304	C	T	0.11512	0.034912039078988724
SCZ_2018_all	15	84533622	rs144366383	-0.017777080102681055	0.010999	0.106	G	A	0.26639999999999997	1.20978001e-4	15:84533622	PUTM	DER36302	-0.335281005317022	-2.74608440080628	0.00715300650991319	G	A	0.27357	0.01490699609838483
SCZ_2018_all	15	83898820	rs144371973	0.006578315360122507	0.01803	0.7147	G	A	0.07650000000000001	3.2508090000000003e-4	15:83898820	PUTM	DER36302	0.477025817094786	1.55781456301029	0.122436502028449	G	A	0.05759	0.09376748103379481
SCZ_2018_all	15	84530707	rs144445636	-0.0020721454111787226	0.015578	0.8942	C	T	0.12029999999999996	2.42674084e-4	15:84530707	PUTM	DER36302	0.0923978393035271	0.627109448985815	0.532016695352767	C	T	0.13322	0.021708856198579683
SCZ_2018_all	15	84932158	rs144487136	0.05911760448308876	0.026299	0.0245	A	G	0.037799999999999945	6.91637401e-4	15:84932158	PUTM	DER36302	0.941007077474464	3.42894941523614	8.81453421657289e-4	A	G	0.07517	0.07531190324477226
SCZ_2018_all	15	85195862	rs145079583	0.07881118042428985	0.029601	0.0078	A	G	0.027800000000000047	8.76219201e-4	15:85195862	PUTM	DER36302	0.399962782281895	1.73234069572893	0.086296089978592	A	G	0.06311	0.05330556439148155
SCZ_2018_all	15	84918978	rs145184508	-0.007236117664627389	0.01653	0.6615	G	A	0.09840000000000004	2.732409e-4	15:84918978	PUTM	DER36302	-0.132402182626121	-0.571843651637874	0.568711106901181	G	A	0.11388	0.05360874996990954
SCZ_2018_all	15	83898888	rs145261450	0.02420468869681736	0.011838	0.0413	C	A	0.19779999999999998	1.40138244e-4	15:83898888	PUTM	DER36302	-0.0643774688539909	-0.429002755448254	0.668844012807577	C	A	0.17952	0.022518923811584674
SCZ_2018_all	15	85108755	rs145329226	-0.02815259141959225	0.017104	0.0997	G	A	0.08750000000000002	2.92546816e-4	15:85108755	PUTM	DER36302	-0.319266548343809	-1.60386002018467	0.111898772053579	G	A	0.08936	0.03962542292921036
SCZ_2018_all	15	84946709	rs145415793	-0.005867178278046893	0.018274	0.7483	G	C	0.08750000000000002	3.3393907599999997e-4	15:84946709	PUTM	DER36302	-0.0820067778286762	-0.354906695426534	0.723406901453028	G	C	0.08104	0.053391375705625806
SCZ_2018_all	15	85338472	rs145438513	0.07269268539344058	0.029328	0.0131	G	A	0.02980000000000005	8.60131584e-4	15:85338472	PUTM	DER36302	0.542565412646691	2.20112855415758	0.0300268712979332	G	A	0.05595	0.06075938852662665
SCZ_2018_all	15	84958034	rs145447002	-0.009717058063381027	0.016434	0.5545	G	T	0.10140000000000005	2.7007635600000005e-4	15:84958034	PUTM	DER36302	-0.137161947421522	-0.60641709650252	0.545612019594754	G	T	0.11524	0.05115927859096192
SCZ_2018_all	15	85428822	rs145518496	-0.007367070345566965	0.01345	0.5838	T	C	0.17989999999999995	1.809025e-4	15:85428822	PUTM	DER36302	-0.43427513815891	-2.6781959273374	0.00865426895316711	T	C	0.14531	0.026293308902318124
SCZ_2018_all	15	84788496	rs145891774	0.0012991557316201288	0.017537	0.9424	A	G	0.06059999999999999	3.07546369e-4	15:84788496	PUTM	DER36302	-0.380757988792887	-1.64316056523367	0.103490472113109	A	G	0.06748	0.05369551858828387
SCZ_2018_all	15	84090255	rs145937833	0.01064316009847976	0.024012	0.6589	G	A	0.039799999999999947	5.765761439999999e-4	15:84090255	PUTM	DER36302	0.242083110660913	0.897227426574737	0.371752590244809	G	A	0.05736	0.07279874644073833
SCZ_2018_all	15	84698075	rs146162116	0.042292912190251365	0.027257	0.1206	G	A	0.03080000000000005	7.42944049e-4	15:84698075	PUTM	DER36302	-0.453703583649095	-1.76398489089981	0.0807884115052217	G	A	0.05694	0.06615378498483933
SCZ_2018_all	15	85813315	rs146356652	-0.0101210454240713	0.012968	0.4353	G	T	0.22860000000000003	1.68169024e-4	15:85813315	PUTM	DER36302	0.201798907110254	1.13363362273945	0.259658711062683	G	T	0.18826	0.031687806922304655
SCZ_2018_all	15	84742349	rs146552491	-0.019274566744697456	0.014058	0.1703	G	A	0.12819999999999998	1.9762736399999998e-4	15:84742349	PUTM	DER36302	-0.391742079720996	-2.8358005086081	0.00553298463827424	G	A	0.16012	0.01908310751381338
SCZ_2018_all	15	84806489	rs146664989	-0.027525371064752006	0.018388	0.1344	G	A	0.06059999999999999	3.3811854400000004e-4	15:84806489	PUTM	DER36302	-0.252325299960262	-1.02969295916239	0.305638255820091	G	A	0.07601	0.060049045723554496
SCZ_2018_all	15	84817338	rs146848952	-0.0364461657721336	0.015635	0.0197	T	G	0.11429999999999996	2.4445322499999997e-4	15:84817338	PUTM	DER36302	-0.279156914496389	-1.44339067810586	0.152035853018013	T	G	0.10229	0.03740494208020511
SCZ_2018_all	15	84712303	rs146893461	-0.012163678500908189	0.016131	0.4507	C	T	0.09740000000000004	2.6020916099999997e-4	15:84712303	PUTM	DER36302	-0.137480633364369	-0.741968537721874	0.459845534192645	C	T	0.12564	0.034333024908871045
SCZ_2018_all	15	85322750	rs1469905	-0.01862546412316482	0.011906	0.118	T	C	0.2167	1.41752836e-4	15:85322750	PUTM	DER36302	-0.0240644620324167	-0.178458142769925	0.858724229695253	T	C	0.17163	0.018183587755713645
SCZ_2018_all	15	84783737	rs147077764	0.059588791411657446	0.026502	0.0245	A	G	0.038799999999999946	7.023560040000001e-4	15:84783737	PUTM	DER36302	0.659759355254915	2.55002701803784	0.0122889176311519	A	G	0.06219	0.0669393591833612
SCZ_2018_all	15	84570734	rs1471552	-0.03101405352916954	0.0095633	0.0012	A	G	0.4682	9.145670689e-5	15:84570734	PUTM	DER36302	-0.201715559677317	-1.95901115282127	0.0528962933994215	A	G	0.44402	0.01060241946198817
SCZ_2018_all	15	84571038	rs1471553	-0.03101405352916954	0.0095633	0.0012	T	G	0.4672	9.145670689e-5	15:84571038	PUTM	DER36302	-0.201715559677317	-1.95901115282127	0.0528962933994215	T	G	0.44402	0.01060241946198817
SCZ_2018_all	15	84571078	rs1471554	-0.031789322489407336	0.0095823	0.00091	C	A	0.4672	9.182047329e-5	15:84571078	PUTM	DER36302	-0.197460668261169	-1.90793560153654	0.0592680918448104	C	A	0.45313	0.010711092777804578
SCZ_2018_all	15	84530528	rs147173504	0.03594612677346909	0.012413	0.0038	A	C	0.20079999999999998	1.5408256900000002e-4	15:84530528	PUTM	DER36302	0.230727739637159	1.93369855647354	0.0559775554468966	A	C	0.23197	0.014237117747511656
SCZ_2018_all	15	84156773	rs147173821	0.07045846364856137	0.023669	0.0029	A	C	0.06059999999999999	5.60221561e-4	15:84156773	PUTM	DER36302	0.21866077846117	0.7239492555731	0.47078711878109	A	C	0.05501	0.09122744842651671
SCZ_2018_all	15	84531499	rs147214224	-0.023196981604202617	0.0097676	0.0175	A	G	0.39559999999999995	9.540600975999999e-5	15:84531499	PUTM	DER36302	-0.209857746588966	-2.00461829421994	0.047707279698669	A	G	0.4353	0.010959396297018439
SCZ_2018_all	15	83899728	rs147222601	0.07213459775919909	0.023416	0.0021	T	C	0.04079999999999995	5.48309056e-4	15:83899728	PUTM	DER36302	-0.268697399150145	-1.20774757821711	0.229993025146284	T	C	0.06212	0.04949650964702708
SCZ_2018_all	15	83883870	rs147540725	0.03440142671733232	0.026299	0.1906	G	C	0.036800000000000055	6.91637401e-4	15:83883870	PUTM	DER36302	-0.296080375699821	-1.1890875644255	0.237221107913576	G	C	0.07403	0.06199998320320633
SCZ_2018_all	15	84338251	rs147726586	0.03120792712419322	0.017941	0.0822	G	A	0.05269999999999997	3.2187948099999993e-4	15:84338251	PUTM	DER36302	0.0987950106842206	0.477814448870254	0.633825086453114	G	A	0.09788	0.04275151092126017
SCZ_2018_all	15	84920483	rs147742610	-8.000320017064589e-5	0.018083	0.9965	G	A	0.059599999999999986	3.2699488899999996e-4	15:84920483	PUTM	DER36302	-0.56683425730487	-1.95942173341358	0.0528475240310763	G	A	0.05949	0.08368667967921897
SCZ_2018_all	15	84363045	rs1477593	-0.03091710263472161	0.011813	0.0089	A	G	0.1948	1.3954696900000003e-4	15:84363045	PUTM	DER36302	-0.202646370860826	-1.58863603119538	0.115299440193066	A	G	0.18178	0.016271546971068897
SCZ_2018_all	15	84531018	rs147787259	0.03758476032727121	0.012468	0.0026	G	A	0.19179999999999997	1.5545102399999998e-4	15:84531018	PUTM	DER36302	0.239851496766069	2.01740915928218	0.0463323983896529	G	A	0.22246	0.014135035041278422
SCZ_2018_all	15	84496682	rs147820682	-0.016525801957335565	0.014688	0.2606	A	G	0.12719999999999998	2.1573734399999998e-4	15:84496682	PUTM	DER36302	0.0918048771915188	0.622199092992776	0.535227079228209	A	G	0.13369	0.021770718413611764
SCZ_2018_all	15	84944174	rs148079719	5.998200719675495e-4	0.018176	0.9746	C	T	0.058599999999999985	3.30366976e-4	15:84944174	PUTM	DER36302	-0.553475066376347	-1.92256529683294	0.0573800906998081	C	T	0.05894	0.08287698137090423
SCZ_2018_all	15	84546461	rs1480820	-0.013014937077494544	0.013233	0.327	C	T	0.1759	1.75112289e-4	15:84546461	PUTM	DER36302	0.16382362228632	1.0330691024413	0.304063519761936	C	T	0.14176	0.025147470271127
SCZ_2018_all	15	84597799	rs1480821	-0.027225986253591527	0.010765	0.0114	T	C	0.2555	1.15885225e-4	15:84597799	PUTM	DER36302	-0.0675213655086511	-0.513510639497794	0.60872689597176	T	C	0.22375	0.017289544060792972
SCZ_2018_all	15	84599898	rs1480822	-0.028198654358678736	0.010765	0.0088	C	T	0.2584	1.15885225e-4	15:84599898	PUTM	DER36302	-0.0571865703267396	-0.433437200164247	0.665630731798321	C	T	0.22109	0.017407473302111405
SCZ_2018_all	15	84585746	rs1480823	-0.03246719013750141	0.0095633	0.000694	T	C	0.4652	9.145670689e-5	15:84585746	PUTM	DER36302	-0.202317662058753	-1.96364220743811	0.0523484173299406	T	C	0.44281	0.01061555924834778
SCZ_2018_all	15	84681337	rs1480824	-0.021467906615240975	0.011511	0.0623	A	G	0.2256	1.3250312100000002e-4	15:84681337	PUTM	DER36302	-0.0417872604055775	-0.315065629248215	0.753368325591899	A	G	0.20525	0.017590806142256592
SCZ_2018_all	15	84577792	rs1480827	-0.03140176313953164	0.0095633	0.001	C	G	0.4692	9.145670689e-5	15:84577792	PUTM	DER36302	-0.18461681443421	-1.79598704638602	0.0755164124402517	C	G	0.44922	0.010566620400064165
SCZ_2018_all	15	84657647	rs148124765	-0.020559913965361203	0.017426	0.2381	T	A	0.10140000000000005	3.03665476e-4	15:84657647	PUTM	DER36302	0.00276343008459965	0.0154952393565229	0.987667955593735	T	A	0.09333	0.03180536501873569
SCZ_2018_all	15	84531462	rs148144317	-0.014220635639972007	0.014521	0.3274	A	G	0.12819999999999998	2.1085944099999998e-4	15:84531462	PUTM	DER36302	0.0920031487461914	0.623806947761373	0.534174775456196	A	G	0.13369	0.02175228912415314
SCZ_2018_all	15	85316473	rs148352412	-0.007155539922170609	0.018363	0.6969	C	T	0.05569999999999997	3.37199769e-4	15:85316473	PUTM	DER36302	-0.527918208347828	-2.03778928673976	0.0442117386855846	C	T	0.05329	0.06711424879100648
SCZ_2018_all	15	84742827	rs148430890	0.061189168312422396	0.011005	2.66e-08	C	T	0.2714	1.2111002499999998e-4	15:84742827	PUTM	DER36302	0.581188068890888	5.34999093811237	5.59154904993553e-7	C	T	0.27869	0.01180123035001765
SCZ_2018_all	15	85794964	rs148511868	-0.006782952296832323	0.011104	0.5411	G	T	0.2863	1.2329881599999998e-4	15:85794964	PUTM	DER36302	-0.0365765228303838	-0.235675435566722	0.814166521366135	G	T	0.30025	0.02408663860016538
SCZ_2018_all	15	85596188	rs148707838	-0.010980060843163131	0.018141	0.545	G	T	0.059599999999999986	3.29095881e-4	15:85596188	PUTM	DER36302	0.162048451083906	0.817574222592654	0.415544069413719	G	T	0.07491	0.03928578073006218
SCZ_2018_all	15	84935095	rs148937923	-0.005555402713696782	0.018735	0.7667	G	C	0.08150000000000002	3.5100022500000004e-4	15:84935095	PUTM	DER36302	-0.0899372113432606	-0.373837584328334	0.709316586039125	G	C	0.07579	0.05787791949844492
SCZ_2018_all	15	84338082	rs149010755	-0.026919089351263737	0.016402	0.1008	G	A	0.11229999999999996	2.69025604e-4	15:84338082	PUTM	DER36302	0.173051739731227	0.843633032907712	0.400888039279353	G	A	0.1005	0.04207700180071821
SCZ_2018_all	15	84474306	rs149086287	0.05410932564703204	0.020145	0.0073	C	G	0.04469999999999996	4.05821025e-4	15:84474306	PUTM	DER36302	-0.0287042064025987	-0.150848428544608	0.880399156347899	C	G	0.09689	0.036208414468750096
SCZ_2018_all	15	84202348	rs1491577	-0.022837233902757128	0.012132	0.0596	G	A	0.1879	1.4718542400000002e-4	15:84202348	PUTM	DER36302	-0.106698740209443	-0.787330416907494	0.43295059265676	G	A	0.17145	0.01836557473600924
SCZ_2018_all	15	84178640	rs1491578	0.023618865598634027	0.010524	0.0249	C	T	0.2942	1.10754576e-4	15:84178640	PUTM	DER36302	0.108178316445356	0.866219436694755	0.388443401235802	C	T	0.28358	0.015596408001527798
SCZ_2018_all	15	84178679	rs1491579	-0.02215280464113328	0.0095085	0.0197	C	T	0.4533	9.041157224999999e-5	15:84178679	PUTM	DER36302	-0.143161075729427	-1.29047644684892	0.199861125577997	C	T	0.46641	0.012306930308903749
SCZ_2018_all	15	84172646	rs1491580	0.014593002302900086	0.015418	0.3449	C	G	0.09340000000000004	2.37714724e-4	15:84172646	PUTM	DER36302	-0.221116545649666	-0.960359969712256	0.33919041294437	C	G	0.07105	0.05301202372267955
SCZ_2018_all	15	84935610	rs149465751	0.06043636880383071	0.011019	4.19e-08	C	A	0.2843	1.2141836099999999e-4	15:84935610	PUTM	DER36302	0.712022509323685	5.45075551701576	3.62046981050819e-7	C	A	0.27652	0.017063732746155972
SCZ_2018_all	15	84474314	rs149480545	-0.007699565726440575	0.018653	0.6799	A	T	0.0686	3.47934409e-4	15:84474314	PUTM	DER36302	0.271973179496374	1.02289986601282	0.308823370730754	A	T	0.0512	0.07069454658284857
SCZ_2018_all	15	85318939	rs149486622	-0.036954482993765886	0.016852	0.0283	G	A	0.08250000000000002	2.83989904e-4	15:85318939	PUTM	DER36302	-0.40630083761437	-2.40558598879766	0.0179843568385497	G	A	0.11466	0.02852683986068314
SCZ_2018_all	15	85156972	rs149633049	-0.03697523612489531	0.017829	0.0381	C	T	0.07650000000000001	3.1787324100000005e-4	15:85156972	PUTM	DER36302	-0.428105065909271	-2.43884597638651	0.0164969536075372	C	T	0.10979	0.030812858304220408
SCZ_2018_all	15	84533582	rs149637717	0.03662118345564541	0.012486	0.0034	G	C	0.19179999999999997	1.5590019600000002e-4	15:84533582	PUTM	DER36302	0.239828861245359	2.01728643418242	0.0463454274205237	G	C	0.22248	0.014134086820208716
SCZ_2018_all	15	84949847	rs149704851	0.010445257861538604	0.020063	0.6016	A	G	0.059599999999999986	4.0252396900000004e-4	15:84949847	PUTM	DER36302	-0.576894514407841	-1.81900980221829	0.0719026192658574	A	G	0.05317	0.1005825727280886
SCZ_2018_all	15	84942889	rs149949689	9.999500033329732e-5	0.018049	0.9949	T	C	0.059599999999999986	3.25766401e-4	15:84942889	PUTM	DER36302	-0.554008565590262	-1.92439572713954	0.057147481115393	T	C	0.05896	0.08287894059391716
SCZ_2018_all	15	84936529	rs149987188	0.058834785720892555	0.010858	5.88e-08	G	A	0.2843	1.1789616399999999e-4	15:84936529	PUTM	DER36302	0.726507938067656	6.15799812257407	1.54570286234135e-8	G	A	0.29715	0.013918794519856953
SCZ_2018_all	15	84448306	rs150007801	-0.012680053157374483	0.01832	0.4887	C	T	0.0726	3.3562239999999997e-4	15:84448306	PUTM	DER36302	0.232191805960762	0.902420027423724	0.369002318059679	C	T	0.05234	0.06620279554461708
SCZ_2018_all	15	85229745	rs150079613	-0.00632999219487208	0.017722	0.7211	G	A	0.0676	3.1406928400000005e-4	15:85229745	PUTM	DER36302	-0.125166240949317	-0.501031954307029	0.617449729124988	G	A	0.06985	0.06240847487321618
SCZ_2018_all	15	85283272	rs150215973	0.005683816468297709	0.020533	0.7816	T	C	0.058599999999999985	4.21604089e-4	15:85283272	PUTM	DER36302	-0.089760933749172	-0.401534916521964	0.688883147552671	T	C	0.06314	0.049972156399306605
SCZ_2018_all	15	85470040	rs150302036	-0.040572025765047794	0.016956	0.0167	G	T	0.10929999999999995	2.8750593599999997e-4	15:85470040	PUTM	DER36302	-0.340085609599636	-2.04656610827184	0.0433244025225208	G	T	0.10473	0.027613722458606684
SCZ_2018_all	15	84727026	rs150437620	0.06541313854823212	0.0259	0.0116	A	G	0.038799999999999946	6.7081e-4	15:84727026	PUTM	DER36302	0.727238728866796	2.91499092187226	0.0043900597371257	A	G	0.06321	0.062241433281652554
SCZ_2018_all	15	84933273	rs150440085	-0.005002491622791487	0.018755	0.7897	C	G	0.08150000000000002	3.51750025e-4	15:84933273	PUTM	DER36302	-0.0904859409046526	-0.376093741748271	0.707643919868117	C	G	0.0758	0.057885528110822086
SCZ_2018_all	15	84934098	rs150544406	-0.013804849976558937	0.019327	0.475	C	A	0.08150000000000002	3.73532929e-4	15:84934098	PUTM	DER36302	-0.0912341534092501	-0.396755352624154	0.692393323668922	C	A	0.08215	0.052877303965102526
SCZ_2018_all	15	85777024	rs150631603	0.0036931718376176067	0.010516	0.7226	G	A	0.45230000000000004	1.1058625599999998e-4	15:85777024	PUTM	DER36302	-0.160312701793215	-1.22886910655434	0.22200486699589	G	A	0.41195	0.017018630699475994
SCZ_2018_all	15	84760038	rs1506694	-0.013804849976558937	0.012226	0.2589	T	G	0.17300000000000004	1.49475076e-4	15:84760038	PUTM	DER36302	-0.124347091873016	-0.808327972473031	0.420820629778076	T	G	0.20896	0.023664430081352925
SCZ_2018_all	15	85387281	rs150713218	-0.03341201634524226	0.016797	0.0467	G	A	0.08350000000000002	2.8213920899999997e-4	15:85387281	PUTM	DER36302	-0.401333859678961	-2.3428905720056	0.0211153584156558	G	A	0.11494	0.029343208130690118
SCZ_2018_all	15	84928835	rs150790370	-0.01182969575357876	0.016196	0.465	G	T	0.09840000000000004	2.6231041599999994e-4	15:84928835	PUTM	DER36302	5.25024721205748e-4	0.00229420536476898	0.99817406106387	G	T	0.13331	0.052371489276271395
SCZ_2018_all	15	85086552	rs150961	0.055340095033164546	0.010838	3.24e-07	A	G	0.3002	1.1746224400000001e-4	15:85086552	PUTM	DER36302	0.722646112421725	6.42497172969078	4.50998458335455e-9	A	G	0.34286	0.012650535193979821
SCZ_2018_all	15	85086311	rs150962	-0.024887715507778883	0.015946	0.1184	C	A	0.1044	2.5427491599999994e-4	15:85086311	PUTM	DER36302	-0.347562670299215	-1.8257101105903	0.070878318459834	C	A	0.12176	0.03624120331868941
SCZ_2018_all	15	85083606	rs150963	-0.027420595575992218	0.012636	0.0298	T	C	0.2038	1.59668496e-4	15:85083606	PUTM	DER36302	-0.188445940712431	-1.14905463975601	0.253274393567826	T	C	0.16987	0.026896279684487077
SCZ_2018_all	15	85081832	rs150964	-0.0260575343192896	0.016065	0.1051	G	A	0.1054	2.5808422499999997e-4	15:85081832	PUTM	DER36302	-0.335916691345718	-1.75027991323933	0.0831371420615306	G	A	0.10835	0.036833937817039086
SCZ_2018_all	15	85080527	rs150965	0.05638033343610769	0.011039	3.31e-07	T	G	0.2853	1.21859521e-4	15:85080527	PUTM	DER36302	0.760354296917855	6.71937550918543	1.13398076231048e-9	T	G	0.29476	0.012804840846475868
SCZ_2018_all	15	85079649	rs150966	0.057230633454271665	0.011019	2.06e-07	C	T	0.2853	1.2141836099999999e-4	15:85079649	PUTM	DER36302	0.759705340915259	6.71381882495262	1.16414981510356e-9	C	T	0.29432	0.01280416093978854
SCZ_2018_all	15	85078143	rs150967	0.055907631938296086	0.010946	3.29e-07	G	A	0.2903	1.1981491599999999e-4	15:85078143	PUTM	DER36302	0.730177018426547	6.52610950773462	2.81375899787675e-9	G	A	0.30292	0.01251836487362129
SCZ_2018_all	15	85075866	rs150968	-0.03893221000178754	0.012011	0.0012	T	G	0.2296	1.4426412100000002e-4	15:85075866	PUTM	DER36302	-0.165604331996646	-1.02600272490182	0.307365762706841	T	G	0.18212	0.026052317241362234
SCZ_2018_all	15	85069381	rs150970	0.056663847117541764	0.011331	5.7e-07	G	A	0.2843	1.28391561e-4	15:85069381	PUTM	DER36302	0.717960722703096	5.31606025435205	6.46701797201512e-7	G	A	0.26378	0.01823986344371
SCZ_2018_all	15	84097016	rs1510471	0.016758783814954624	0.012783	0.1908	C	A	0.20479999999999998	1.6340508899999998e-4	15:84097016	PUTM	DER36302	0.162041553588158	1.21809184047427	0.226055265795295	C	A	0.18283	0.01769671792985927
SCZ_2018_all	15	84059972	rs1510472	0.006975613736425138	0.0096196	0.4699	A	G	0.38470000000000004	9.253670416000001e-5	15:84059972	PUTM	DER36302	-0.0306208876862834	-0.258433585204111	0.796603461249355	A	G	0.4291	0.014039047649863563
SCZ_2018_all	15	84019207	rs1510473	0.0064789660977090735	0.0098601	0.5083	C	T	0.3608	9.722157201e-5	15:84019207	PUTM	DER36302	0.183835685631867	1.46128874444497	0.147071400775595	C	T	0.30588	0.015826597589575588
SCZ_2018_all	15	84922273	rs151195091	-0.00793137032628028	0.01677	0.6363	C	T	0.09440000000000004	2.812329e-4	15:84922273	PUTM	DER36302	-0.130184360564008	-0.564251832793793	0.573846149319218	C	T	0.11441	0.05323186372302937
SCZ_2018_all	15	84932899	rs151263439	-0.008536331022286335	0.018995	0.653	G	A	0.08150000000000002	3.6081002500000005e-4	15:84932899	PUTM	DER36302	-0.0904756543827914	-0.376051264443294	0.707675398427647	G	A	0.07581	0.0578854427214798
SCZ_2018_all	15	84818792	rs151265687	-0.0010905944820295721	0.017868	0.9513	T	C	0.059599999999999986	3.1926542399999993e-4	15:84818792	PUTM	DER36302	-0.525271705117608	-2.11869331091483	0.0365939681594522	T	C	0.06173	0.061465557286710194
SCZ_2018_all	15	85597244	rs151270871	-0.006158927315583946	0.0096011	0.5213	A	G	0.4394	9.218112121e-5	15:85597244	PUTM	DER36302	0.111401901156939	1.01099662449712	0.31445804356195	A	G	0.44028	0.012141876013491152
SCZ_2018_all	15	84495731	rs151296417	-0.01484971325033601	0.014961	0.321	C	A	0.12719999999999998	2.23831521e-4	15:84495731	PUTM	DER36302	0.102055598563895	0.671239931509648	0.503615271777727	C	A	0.11863	0.023116288161489522
SCZ_2018_all	15	84589920	rs1526080	-0.032370380030450646	0.0095823	0.000735	A	G	0.4652	9.182047329e-5	15:84589920	PUTM	DER36302	-0.203644716114859	-1.97545611922975	0.050972548582586	A	G	0.43921	0.010627020489389533
SCZ_2018_all	15	84590066	rs1526081	-0.03304785404620042	0.0095633	0.000542	T	C	0.4652	9.145670689e-5	15:84590066	PUTM	DER36302	-0.203725115826803	-1.97518121224811	0.0510042119658348	T	C	0.43948	0.010638374015651285
SCZ_2018_all	15	84679158	rs1531683	-0.02127213527553977	0.01149	0.0645	C	T	0.2247	1.320201e-4	15:84679158	PUTM	DER36302	-0.0418091168026698	-0.315219219669301	0.753252060938734	C	T	0.20523	0.017592056354588888
SCZ_2018_all	15	85624614	rs1532776	3.999200213268913e-4	0.010655	0.9673	C	T	0.3032	1.1352902499999998e-4	15:85624614	PUTM	DER36302	-0.0142530333977395	-0.122092484677263	0.903070794336733	C	T	0.30108	0.01362814486646416
SCZ_2018_all	15	84683091	rs1534191	-0.02088047757935513	0.011511	0.0693	C	T	0.2256	1.3250312100000002e-4	15:84683091	PUTM	DER36302	-0.0417362979073383	-0.314668268790563	0.753669145268325	C	T	0.20525	0.017592272590090267
SCZ_2018_all	15	85477430	rs1542283	-0.02368836701380144	0.019701	0.2292	C	T	0.05469999999999997	3.88129401e-4	15:85477430	PUTM	DER36302	0.179576152179175	0.749047236281875	0.455587085143194	C	T	0.05529	0.05747499091042412
SCZ_2018_all	15	84106195	rs1542745	0.004992441523044097	0.010931	0.6476	A	G	0.2306	1.19486761e-4	15:84106195	PUTM	DER36302	-0.00641524790909861	-0.0514510799023075	0.959068718109907	A	G	0.25373	0.01554668855427974
SCZ_2018_all	15	84375801	rs1544876	-0.02829586915484725	0.011479	0.0139	A	T	0.2127	1.31767441e-4	15:84375801	PUTM	DER36302	-0.183981535368415	-1.48609161537459	0.140400881711896	A	T	0.21398	0.015327005382292688
SCZ_2018_all	15	85447220	rs1545470	-0.009919031343002907	0.012304	0.4201	C	T	0.2127	1.51388416e-4	15:85447220	PUTM	DER36302	0.073632438865051	0.478602979452033	0.633265875654641	C	T	0.15298	0.02366941777289711
SCZ_2018_all	15	85437979	rs1545471	-0.008657367091182594	0.0099118	0.3826	C	A	0.3598	9.824377924e-5	15:85437979	PUTM	DER36302	-0.331626113603612	-3.16260532016869	0.00207075548466914	C	A	0.40671	0.010995309242226222
SCZ_2018_all	15	85437761	rs1545472	0.00767050630421974	0.0096177	0.4252	G	A	0.4841	9.250015329e-5	15:85437761	PUTM	DER36302	-0.0371616203717771	-0.338974552480441	0.735339676204496	G	A	0.41805	0.0120186335255022
SCZ_2018_all	15	84192768	rs1546074	-0.014691548742989682	0.011578	0.2049	C	A	0.2038	1.34050084e-4	15:84192768	PUTM	DER36302	-0.0655628732888568	-0.503255705515995	0.615891220505293	C	A	0.19749	0.01697221567476019
SCZ_2018_all	15	84107253	rs1548129	0.02257286085239196	0.0096561	0.0194	G	A	0.4583	9.324026721000001e-5	15:84107253	PUTM	DER36302	0.0319835516252443	0.274350955545393	0.784380878758253	G	A	0.49714	0.013590656084148575
SCZ_2018_all	15	84172238	rs1552921	-1.999800026662447e-4	0.010119	0.9868	A	G	0.3082	1.0239416099999999e-4	15:84172238	PUTM	DER36302	-0.0528600452186543	-0.471352561545986	0.63841570956896	A	G	0.30203	0.01257660200111099
SCZ_2018_all	15	84175111	rs1552922	-0.013206827487281785	0.0098227	0.1789	G	A	0.38470000000000004	9.648543529e-5	15:84175111	PUTM	DER36302	0.0702576265675302	0.64707730878592	0.519064512432599	G	A	0.43081	0.011788935937717833
SCZ_2018_all	15	84598503	rs1553645	-0.02176149178151271	0.010765	0.0429	C	G	0.2584	1.15885225e-4	15:84598503	PUTM	DER36302	-0.0344114314217581	-0.243549710867297	0.808078509637309	C	G	0.29452	0.01996320379342755
SCZ_2018_all	15	85461971	rs1562884	0.006975613736425138	0.010152	0.4903	G	A	0.3529	1.0306310399999999e-4	15:85461971	PUTM	DER36302	-0.062609147138993	-0.576041551402797	0.565881284854337	G	A	0.42165	0.01181321077945375
SCZ_2018_all	15	85461898	rs1562885	0.005882663158155512	0.0099652	0.5566	G	C	0.4085	9.930521104000001e-5	15:85461898	PUTM	DER36302	0.00949331844495958	0.0840486033778392	0.933185816361392	G	C	0.48614	0.012757779620332392
SCZ_2018_all	15	84569793	rs1564472	-0.03091710263472161	0.0095633	0.0012	C	T	0.4672	9.145670689e-5	15:84569793	PUTM	DER36302	-0.201701266939106	-1.95890105544927	0.0529093774166243	C	T	0.44398	0.01060210868095976
SCZ_2018_all	15	84569942	rs1564473	-0.03101405352916954	0.0095633	0.0012	G	T	0.4682	9.145670689e-5	15:84569942	PUTM	DER36302	-0.201701266939106	-1.95890105544927	0.0529093774166243	G	T	0.44403	0.01060210868095976
SCZ_2018_all	15	84570033	rs1564474	-0.03091710263472161	0.0095633	0.0012	A	G	0.4682	9.145670689e-5	15:84570033	PUTM	DER36302	-0.201701266939106	-1.95890105544927	0.0529093774166243	A	G	0.44403	0.01060210868095976
SCZ_2018_all	15	84572229	rs1564475	-0.03140176313953164	0.0095633	0.001	G	C	0.4662	9.145670689e-5	15:84572229	PUTM	DER36302	-0.201744126116591	-1.95923125192731	0.0528701449580149	G	C	0.444	0.01060303996700966
SCZ_2018_all	15	84758698	rs1567085	0.008052333190828412	0.018987	0.6715	G	A	0.05268	3.60506169e-4	15:84758698	PUTM	DER36302	0.258035750063784	1.10058538788278	0.273719393958723	G	A	0.085	0.054968296174018313
SCZ_2018_all	15	84758840	rs1567086	-0.006180859075081099	0.010248	0.5493	G	A	0.2893	1.05021504e-4	15:84758840	PUTM	DER36302	-0.236274869849318	-1.83794671090059	0.0690390095037059	G	A	0.31327	0.016526056547914964
SCZ_2018_all	15	84394769	rs1593466	-0.002503130218118477	0.010045	0.803	A	C	0.3618	1.00902025e-4	15:84394769	PUTM	DER36302	0.0948325758896993	0.772579248630799	0.441593610105763	A	C	0.27337	0.015067077312290058
SCZ_2018_all	15	84394459	rs1593467	8.995952428359939e-4	0.010915	0.9342	A	G	0.2883	1.1913722499999999e-4	15:84394459	PUTM	DER36302	0.107902479685893	0.822121882574059	0.412963472493846	A	G	0.21003	0.017226237649440666
SCZ_2018_all	15	84603034	rs1600640	-0.02693400124008104	0.010819	0.0127	G	T	0.2555	1.1705076100000001e-4	15:84603034	PUTM	DER36302	-0.0573764705166771	-0.435291814568369	0.664288685518448	G	T	0.22045	0.01737427365235575
SCZ_2018_all	15	84620441	rs1600641	-0.02693400124008104	0.010838	0.013	A	G	0.2555	1.1746224400000001e-4	15:84620441	PUTM	DER36302	-0.0583246632624661	-0.442187109943199	0.659308678717311	A	G	0.21901	0.01739771944931634
SCZ_2018_all	15	84196281	rs1602536	-0.015184135325040055	0.011578	0.1909	T	C	0.2058	1.34050084e-4	15:84196281	PUTM	DER36302	-0.0662956377250428	-0.510329976062462	0.610944948951131	T	C	0.19738	0.016875931247357034
SCZ_2018_all	15	84207550	rs1602537	0.003706861931326512	0.011284	0.7426	G	T	0.2386	1.2732865600000002e-4	15:84207550	PUTM	DER36302	0.0414384768297097	0.281340714262684	0.77903041773464	G	T	0.20281	0.021694137857276648
SCZ_2018_all	15	84213956	rs1602538	-0.004191204618468052	0.0099315	0.6763	T	C	0.4344	9.863469224999999e-5	15:84213956	PUTM	DER36302	0.0120557112181371	0.105598667413357	0.916112315542827	T	C	0.37036	0.013033732315660072
SCZ_2018_all	15	84131061	rs1602539	-0.02678555125932455	0.011617	0.0211	C	T	0.2147	1.3495468900000002e-4	15:84131061	PUTM	DER36302	-0.0872182844621028	-0.654368050091533	0.514376883403487	C	T	0.22458	0.017765232971751425
SCZ_2018_all	15	84131030	rs1602540	-0.02718621904431736	0.011617	0.0193	C	T	0.2147	1.3495468900000002e-4	15:84131030	PUTM	DER36302	-0.0873442697700818	-0.65539341816031	0.51371941287017	C	T	0.2245	0.01776088839873024
SCZ_2018_all	15	85695395	rs1606118	0.010742096531902029	0.0097676	0.2703	C	G	0.4344	9.540600975999999e-5	15:85695395	PUTM	DER36302	-0.0223991458096949	-0.19878721353613	0.842832800731594	C	G	0.41713	0.012696558600533854
SCZ_2018_all	15	85671379	rs1606119	0.003977901369223743	0.010745	0.7112	C	A	0.2575	1.1545502499999998e-4	15:85671379	PUTM	DER36302	-0.110062371553631	-0.853707855777774	0.39530725838491	C	A	0.26131	0.016621077609003648
SCZ_2018_all	15	84734132	rs1608946	-0.019978242715664868	0.01021	0.0504	A	G	0.3002	1.0424410000000001e-4	15:84734132	PUTM	DER36302	-0.325857216859332	-2.96677978933395	0.00376466393622777	A	G	0.36566	0.012063798210202387
SCZ_2018_all	15	85554954	rs167036	-0.023228126119207243	0.011136	0.0369	A	G	0.2465	1.24010496e-4	15:85554954	PUTM	DER36302	0.265520819527173	2.16509634588508	0.0327590214714577	A	G	0.23378	0.015039822322281078
SCZ_2018_all	15	85401419	rs167379	-0.023130417388854466	0.012732	0.0689	C	T	0.1869	1.6210382400000002e-4	15:85401419	PUTM	DER36302	-0.0776765896570029	-0.528321818060866	0.598446526374554	C	T	0.15442	0.021616392009945973
SCZ_2018_all	15	85231144	rs16974494	-0.01970283227586843	0.011412	0.0843	G	C	0.22760000000000002	1.30233744e-4	15:85231144	PUTM	DER36302	-0.321465186351261	-2.17241009811114	0.0321875962759455	G	C	0.20563	0.02189698235778484
SCZ_2018_all	15	85278404	rs16974510	-0.005625795151566827	0.017868	0.753	T	C	0.06359999999999999	3.1926542399999993e-4	15:85278404	PUTM	DER36302	-0.0849583959170166	-0.369618593239143	0.712448268670459	T	C	0.07463	0.05283296552450641
SCZ_2018_all	15	85365664	rs16974536	0.014593002302900086	0.020623	0.4778	T	C	0.059599999999999986	4.25308129e-4	15:85365664	PUTM	DER36302	-0.0626694925183634	-0.295284330357794	0.768388903911389	T	C	0.06354	0.04504344030685696
SCZ_2018_all	15	85397374	rs16974567	-0.03296750527424934	0.016037	0.0398	G	A	0.09540000000000004	2.57185369e-4	15:85397374	PUTM	DER36302	-0.374981540145855	-2.22221418222597	0.0285220413137907	G	A	0.12577	0.028473965015798977
SCZ_2018_all	15	85451378	rs16974600	-0.012345897934102512	0.011469	0.2819	C	T	0.25649999999999995	1.31537961e-4	15:85451378	PUTM	DER36302	-0.228171843875718	-1.73739987270664	0.0853954027571499	C	T	0.21787	0.01724743564922774
SCZ_2018_all	15	85455272	rs16974612	0.006578315360122507	0.011218	0.5556	T	G	0.24750000000000005	1.2584352400000001e-4	15:85455272	PUTM	DER36302	-0.104312542951607	-0.848991887839568	0.397913633552326	T	G	0.25032	0.015096142426373596
SCZ_2018_all	15	85464511	rs16974622	-0.01232564969063692	0.019228	0.5216	A	G	0.05069999999999997	3.697159839999999e-4	15:85464511	PUTM	DER36302	0.333991611377113	1.43036825497679	0.155728604806338	A	G	0.06319	0.05452245367731613
SCZ_2018_all	15	85479971	rs16974632	-0.029325829381828733	0.016408	0.0739	A	G	0.11129999999999995	2.6922246399999994e-4	15:85479971	PUTM	DER36302	-0.342639626634914	-2.01862809769487	0.0462031604343703	A	G	0.09702	0.028811279680623306
SCZ_2018_all	15	85482808	rs16974641	-0.024835872851632766	0.019762	0.2089	T	C	0.05469999999999997	3.9053664399999995e-4	15:85482808	PUTM	DER36302	0.209466305528734	0.85427939804809	0.394992097086995	T	C	0.05224	0.060121316210102554
SCZ_2018_all	15	85495670	rs16974650	-0.022054990780831313	0.012439	0.0765	C	G	0.2386	1.5472872100000002e-4	15:85495670	PUTM	DER36302	-0.0437754723582214	-0.317456421261483	0.751559192471828	C	G	0.2032	0.019014873910621816
SCZ_2018_all	15	85507605	rs16974653	-0.008778417811582204	0.020471	0.6679	A	G	0.0696	4.19061841e-4	15:85507605	PUTM	DER36302	-0.378137133692373	-1.5597987839686	0.121966717916692	A	G	0.05597	0.0587707862613513
SCZ_2018_all	15	85616989	rs16974791	-0.02018229936249787	0.011284	0.0736	G	A	0.23260000000000003	1.2732865600000002e-4	15:85616989	PUTM	DER36302	0.261557190940953	2.20210229344626	0.029955881561653	G	A	0.22105	0.014107769344863252
SCZ_2018_all	15	85627306	rs16974820	0.010148331051815136	0.011857	0.3926	C	A	0.20579999999999998	1.40588449e-4	15:85627306	PUTM	DER36302	-0.163620651270386	-1.19461848732332	0.235061877415811	C	A	0.21915	0.018759349348497822
SCZ_2018_all	15	85660053	rs16974889	-0.024487383651271014	0.014078	0.0819	G	T	0.12029999999999996	1.9819008400000001e-4	15:85660053	PUTM	DER36302	0.270350131514631	1.53564164195415	0.127784318508925	G	T	0.1308	0.030993698902744067
SCZ_2018_all	15	85662925	rs16974896	-0.02231718615103347	0.013948	0.1096	C	T	0.12429999999999997	1.94546704e-4	15:85662925	PUTM	DER36302	0.27900236268448	1.60094531860479	0.112543555293566	C	T	0.13383	0.030371256874055636
SCZ_2018_all	15	85154117	rs16974946	-0.010161453137909296	0.0139	0.4647	T	C	0.15310000000000001	1.9320999999999997e-4	15:85154117	PUTM	DER36302	0.0439251929690618	0.238822488948322	0.811731981179551	T	C	0.1038	0.03382804626548196
SCZ_2018_all	15	85161272	rs16974951	-0.02231718615103347	0.01291	0.0838	C	T	0.13119999999999998	1.6666809999999998e-4	15:85161272	PUTM	DER36302	-0.451717881319547	-3.18931920118658	0.0019047685270224	C	T	0.1619	0.020060353876391313
SCZ_2018_all	15	84112844	rs17157748	0.009257021262676848	0.014702	0.5286	A	C	0.10340000000000005	2.16148804e-4	15:84112844	PUTM	DER36302	-0.162279517935621	-0.774349299420643	0.440551234587405	A	C	0.07123	0.04391911683239886
SCZ_2018_all	15	84335975	rs17157758	-0.002503130218118477	0.010822	0.8174	G	A	0.2922	1.17115684e-4	15:84335975	PUTM	DER36302	0.145660942219752	1.13470267914188	0.259212504258825	G	A	0.20934	0.0164786666817752
SCZ_2018_all	15	83848883	rs17158063	0.007372754329413157	0.011338	0.5134	G	C	0.24450000000000005	1.28550244e-4	15:83848883	PUTM	DER36302	-0.066541437727844	-0.548241155434245	0.584748149624217	G	C	0.26701	0.014731300621338652
SCZ_2018_all	15	84689429	rs17158445	0.012027380212718455	0.015721	0.4443	G	A	0.09840000000000004	2.4714984099999995e-4	15:84689429	PUTM	DER36302	-0.253078783911851	-1.41888669723676	0.15904138940306	G	A	0.13007	0.031813836432141036
SCZ_2018_all	15	84554117	rs17158579	-0.013784572170616825	0.014503	0.3419	A	G	0.13019999999999998	2.1033700900000002e-4	15:84554117	PUTM	DER36302	0.0892894675109659	0.610225040049495	0.54309703923587	A	G	0.13434	0.02141018484886984
SCZ_2018_all	15	84539476	rs17158590	-0.010474668294021163	0.014447	0.4686	T	C	0.13019999999999998	2.08715809e-4	15:84539476	PUTM	DER36302	0.0892464730284872	0.610041840732333	0.543217900068365	T	C	0.13434	0.021402419804343115
SCZ_2018_all	15	84537626	rs17158593	-0.013855546290440807	0.014447	0.3374	A	C	0.13019999999999998	2.08715809e-4	15:84537626	PUTM	DER36302	0.0892464730284872	0.610041840732333	0.543217900068365	A	C	0.13433	0.021402419804343115
SCZ_2018_all	15	84405465	rs17158657	-0.009878633423490227	0.014965	0.5093	G	A	0.10040000000000004	2.2395122499999998e-4	15:84405465	PUTM	DER36302	-0.0867428227936921	-0.562341588283252	0.575141725354983	G	A	0.11567	0.02379395826133102
SCZ_2018_all	15	84403200	rs17158659	-0.012335773761120853	0.014965	0.4097	G	A	0.09940000000000004	2.2395122499999998e-4	15:84403200	PUTM	DER36302	-0.0863726860313632	-0.559305111500709	0.577204024706565	G	A	0.11541	0.023848181834375773
SCZ_2018_all	15	84390931	rs17158662	-0.010312996608443852	0.017789	0.5621	A	G	0.0746	3.1644852099999997e-4	15:84390931	PUTM	DER36302	9.47913113636087e-4	0.00412271876174235	0.996718768965941	A	G	0.06344	0.05286517126539123
SCZ_2018_all	15	84367508	rs17158683	0.035656677208034684	0.017603	0.043	A	G	0.057699999999999974	3.09865609e-4	15:84367508	PUTM	DER36302	0.111399416008726	0.581770042125724	0.562030791738973	A	G	0.10167	0.03666596509975995
SCZ_2018_all	15	84365756	rs17158688	-0.003405793134832821	0.014534	0.8146	G	A	0.10140000000000005	2.11237156e-4	15:84365756	PUTM	DER36302	-0.18647045200473	-1.22119699826848	0.224882808365582	G	A	0.1152	0.023315707096944926
SCZ_2018_all	15	84365652	rs17158691	-0.0020521041261308344	0.014608	0.8882	C	T	0.10040000000000004	2.1339366399999998e-4	15:84365652	PUTM	DER36302	-0.186657362232003	-1.22304902310846	0.224185616510001	C	T	0.11491	0.023291771364291357
SCZ_2018_all	15	84334733	rs17158717	-0.003757048877712288	0.010966	0.7317	A	G	0.2952	1.20253156e-4	15:84334733	PUTM	DER36302	0.115635716218993	0.863067589875751	0.390165526580573	A	G	0.20086	0.017951236678683678
SCZ_2018_all	15	84273405	rs17158772	-0.015895669405385005	0.012846	0.2159	A	G	0.19089999999999996	1.6501971599999999e-4	15:84273405	PUTM	DER36302	0.216635777265529	1.38488436388248	0.169169789744563	A	G	0.14939	0.024469964518564598
SCZ_2018_all	15	84267050	rs17158778	0.019900661706336174	0.010872	0.0674	A	G	0.23960000000000004	1.18200384e-4	15:84267050	PUTM	DER36302	-0.0343015724518469	-0.291916931850282	0.770954871985613	A	G	0.2948	0.013807323084568003
SCZ_2018_all	15	84266664	rs17158780	0.020488666427315602	0.010872	0.06	A	G	0.23960000000000004	1.18200384e-4	15:84266664	PUTM	DER36302	-0.0288399798028911	-0.244550833586454	0.807305325755356	A	G	0.29694	0.013907581344483118
SCZ_2018_all	15	84255758	rs17158793	0.024107075343233104	0.018536	0.193	T	C	0.06159999999999999	3.43583296e-4	15:84255758	PUTM	DER36302	0.0817681879629103	0.455371110492331	0.64982947002901	T	C	0.10003	0.03224317479474108
SCZ_2018_all	15	84249460	rs17158807	-0.015540124681732667	0.013907	0.2637	C	T	0.1451	1.9340464899999998e-4	15:84249460	PUTM	DER36302	0.0347137552070566	0.210248315177466	0.833901663305664	C	T	0.13433	0.02726077163399625
SCZ_2018_all	15	84248466	rs17158811	0.032660782239548276	0.023438	0.1631	G	A	0.047699999999999965	5.49339844e-4	15:84248466	PUTM	DER36302	-0.101410375343007	-0.440751171423683	0.660344506694629	G	A	0.06728	0.05293925555030493
SCZ_2018_all	15	84238819	rs17158821	0.006677654753240497	0.022995	0.7721	A	G	0.039799999999999947	5.28770025e-4	15:84238819	PUTM	DER36302	-0.0607640356461828	-0.255048863928047	0.799209165956566	A	G	0.05598	0.05676052880988241
SCZ_2018_all	15	84205754	rs17158873	-0.06035528309136594	0.015554	0.000104	T	C	0.11229999999999996	2.41926916e-4	15:84205754	PUTM	DER36302	-0.0341107813906255	-0.201160873011283	0.840981385034475	T	C	0.12416	0.028753870517741958
SCZ_2018_all	15	84166601	rs17158916	-0.019764028041140518	0.023098	0.3923	T	C	0.05269999999999997	5.33517604e-4	15:84166601	PUTM	DER36302	-0.128763789082956	-0.629013018278647	0.53077481282635	T	C	0.0558	0.041905229969026854
SCZ_2018_all	15	84151906	rs17158925	-0.024302938523173494	0.011636	0.0367	A	G	0.2117	1.35396496e-4	15:84151906	PUTM	DER36302	-0.0954532563954837	-0.712008879829197	0.478117120061545	A	G	0.21938	0.01797259045159459
SCZ_2018_all	15	84065639	rs17158988	0.018429135468367143	0.011191	0.0989	A	G	0.19479999999999997	1.2523848099999998e-4	15:84065639	PUTM	DER36302	-0.257817968481498	-1.65578217676193	0.100900860480504	A	G	0.17911	0.024244875433116382
SCZ_2018_all	15	84062334	rs17158993	0.01852730461388356	0.011052	0.0936	C	G	0.23860000000000003	1.2214670399999998e-4	15:84062334	PUTM	DER36302	-0.13803678458414	-1.09820728100289	0.274751182002219	C	G	0.27603	0.015798688316473762
SCZ_2018_all	15	84037081	rs17159022	0.004290781417156246	0.017082	0.8012	G	C	0.0726	2.91794724e-4	15:84037081	PUTM	DER36302	-0.239483888191445	-1.02056881781846	0.309921457402326	G	C	0.07413	0.05506403231981107
SCZ_2018_all	15	85348172	rs1719	0.0132123314721349	0.020877	0.5277	G	T	0.058599999999999985	4.35849129e-4	15:85348172	PUTM	DER36302	-0.0633862265746689	-0.298817555949615	0.765699342189484	G	T	0.06343	0.04499638031023649
SCZ_2018_all	15	85478523	rs17216016	-0.041363807941307715	0.026634	0.1204	C	T	0.03180000000000005	7.09369956e-4	15:85478523	PUTM	DER36302	-0.0170218934979874	-0.0589591508972913	0.953102305273506	C	T	0.05176	0.08335147643465224
SCZ_2018_all	15	84097823	rs1723061	-0.025584510212834297	0.0099154	0.0099	C	T	0.3688	9.831515715999999e-5	15:84097823	PUTM	DER36302	0.0212347920208181	0.195493890507192	0.845402997957353	C	T	0.39459	0.011798577359030978
SCZ_2018_all	15	84097805	rs1723062	-0.02241944818736424	0.0097861	0.022	G	A	0.38470000000000004	9.576775321000002e-5	15:84097805	PUTM	DER36302	0.019576588404132	0.182744674086052	0.855368339853493	G	A	0.40299	0.01147584205705757
SCZ_2018_all	15	84557450	rs17296856	-0.021816253280896272	0.010745	0.0423	A	C	0.26439999999999997	1.1545502499999998e-4	15:84557450	PUTM	DER36302	-0.318404468538613	-2.77953232414669	0.00650425878864398	A	C	0.28953	0.013122447689545676
SCZ_2018_all	15	84704349	rs17299684	-0.0265185285608088	0.01344	0.0485	A	G	0.17689999999999995	1.8063360000000002e-4	15:84704349	PUTM	DER36302	0.0084345574966039	0.0517683916481199	0.958816511579142	A	G	0.11941	0.026545765968609396
SCZ_2018_all	15	84749477	rs17300048	0.061753396275482215	0.011005	2e-08	C	T	0.2724	1.2111002499999998e-4	15:84749477	PUTM	DER36302	0.609924686095746	5.77803187603812	8.59463954433815e-8	C	T	0.28262	0.011142754339256008
SCZ_2018_all	15	84762568	rs17300292	0.06128322841689845	0.010951	2.24e-08	G	C	0.2734	1.1992440100000001e-4	15:84762568	PUTM	DER36302	0.582576437947029	5.57479379821612	2.108973653973e-7	G	C	0.28862	0.01092064312677619
SCZ_2018_all	15	84763062	rs17300336	-0.04221880293641009	0.022886	0.065	T	C	0.04169999999999996	5.23768996e-4	15:84763062	PUTM	DER36302	-0.528714421892056	-2.13336518500811	0.0353414526639519	T	C	0.05134	0.06142029627099282
SCZ_2018_all	15	84764774	rs17300406	-0.042698754533115245	0.014245	0.0027	T	G	0.13219999999999998	2.0292002500000002e-4	15:84764774	PUTM	DER36302	-0.236559219022971	-1.38691848947979	0.1685503826262	T	G	0.12356	0.029092288093870124
SCZ_2018_all	15	84798306	rs17300790	-0.02568710693598506	0.013389	0.055	A	G	0.17889999999999995	1.79265321e-4	15:84798306	PUTM	DER36302	-0.011819519192739	-0.0732675861569361	0.941739537124588	A	G	0.12314	0.026024108025200218
SCZ_2018_all	15	84616713	rs17370572	-0.02327886240627079	0.012873	0.0706	C	T	0.16700000000000004	1.6571412900000002e-4	15:84616713	PUTM	DER36302	-0.237009282236888	-1.7524592950082	0.0827599319026952	C	T	0.1903	0.01829088973464836
SCZ_2018_all	15	84617246	rs17370601	-0.023227686119303946	0.010415	0.0257	A	G	0.2972	1.0847222500000001e-4	15:84617246	PUTM	DER36302	-0.0901995502715067	-0.824621074998268	0.411549403245536	A	G	0.32463	0.011964646850417465
SCZ_2018_all	15	84788692	rs17372824	-0.021223636451626688	0.013948	0.1281	G	A	0.12719999999999998	1.94546704e-4	15:84788692	PUTM	DER36302	-0.399008019786761	-2.90955376944416	0.0044609851326473	G	A	0.15668	0.018806608097859594
SCZ_2018_all	15	84804971	rs17373027	-0.021693614085255674	0.014022	0.1219	G	A	0.12619999999999998	1.9661648399999998e-4	15:84804971	PUTM	DER36302	-0.398771912886053	-2.91031662382815	0.00445097085427115	G	A	0.15673	0.018774511387562965
SCZ_2018_all	15	83855156	rs17509233	0.02586265952572737	0.011745	0.0274	A	G	0.19679999999999997	1.37945025e-4	15:83855156	PUTM	DER36302	-0.0872275607277534	-0.620199019851761	0.536537559638717	A	G	0.19035	0.019780866164285628
SCZ_2018_all	15	83991291	rs17509779	0.014494446150452511	0.01461	0.3214	T	C	0.15410000000000001	2.134521e-4	15:83991291	PUTM	DER36302	-0.245484353731834	-1.40192551814514	0.164033905470855	T	C	0.14361	0.03066180745829351
SCZ_2018_all	15	84093315	rs17511282	-0.09526718072879836	0.022378	2.07e-05	C	T	0.05469999999999997	5.007748839999999e-4	15:84093315	PUTM	DER36302	-0.0958352397106273	-0.380720881917035	0.704217943024737	C	T	0.07088	0.06336319551376533
SCZ_2018_all	15	84149712	rs17511735	-0.012781334364733152	0.0097489	0.1898	G	C	0.40659999999999996	9.504105120999999e-5	15:84149712	PUTM	DER36302	-0.0169080154796916	-0.152849804134215	0.878824715427826	G	C	0.44689	0.012236451704299784
SCZ_2018_all	15	84232366	rs17526006	-0.018113055426927007	0.011079	0.1021	G	A	0.22660000000000002	1.22744241e-4	15:84232366	PUTM	DER36302	-0.105302010354202	-0.833309831057748	0.406655957633146	G	A	0.20523	0.015968359963887013
SCZ_2018_all	15	84241610	rs17526239	0.008265744417032593	0.014902	0.5791	G	C	0.12329999999999997	2.22069604e-4	15:84241610	PUTM	DER36302	-0.06519166816178	-0.443879538178062	0.658088680485421	G	C	0.15352	0.021570188346462738
SCZ_2018_all	15	84295301	rs17527595	0.010544213875671097	0.0096177	0.2711	A	G	0.4235	9.250015329e-5	15:84295301	PUTM	DER36302	0.0756131523722341	0.690032424031985	0.49177212366703	A	G	0.4439	0.01200758562834078
SCZ_2018_all	15	84352482	rs17528206	-0.011698157412492348	0.015852	0.4606	G	A	0.10140000000000005	2.5128590400000004e-4	15:84352482	PUTM	DER36302	-0.222027757856175	-1.30365435810222	0.195344694211246	G	A	0.12455	0.029006119030427453
SCZ_2018_all	15	84390999	rs17528889	0.03950913309471249	0.017729	0.0257	C	A	0.058599999999999985	3.143174410000001e-4	15:84390999	PUTM	DER36302	-0.023948531914441	-0.129950561360711	0.896866581627318	C	A	0.10075	0.033962642320721825
SCZ_2018_all	15	85132449	rs17531523	0.062880898039201	0.010877	7.38e-09	C	G	0.2813	1.18309129e-4	15:85132449	PUTM	DER36302	0.669128996004246	6.38676325723345	5.38604044577052e-9	C	G	0.29916	0.010976352953297602
SCZ_2018_all	15	85144791	rs17531768	-0.005072845149290924	0.018793	0.7874	C	G	0.0746	3.5317684900000004e-4	15:85144791	PUTM	DER36302	-0.10818838665632	-0.527658895549665	0.598904944576289	C	G	0.07189	0.04203923077253765
SCZ_2018_all	15	85171495	rs17532346	0.05921185963184603	0.010896	5.48e-08	A	C	0.26339999999999997	1.1872281599999998e-4	15:85171495	PUTM	DER36302	0.42481297549771	4.07523538829351	9.2265221319106e-5	A	C	0.30597	0.010866511623300337
SCZ_2018_all	15	85207627	rs17533006	-0.034518983626875145	0.020411	0.0908	T	C	0.047699999999999965	4.1660892099999996e-4	15:85207627	PUTM	DER36302	-0.342437404933858	-1.83407876221703	0.0696160583460395	T	C	0.08585	0.034859923561913725
SCZ_2018_all	15	85209456	rs17533139	0.017348638334613073	0.02131	0.4162	G	A	0.057699999999999974	4.5411609999999994e-4	15:85209456	PUTM	DER36302	-0.0635007465711061	-0.299182685149715	0.765421561316689	G	A	0.06347	0.045048958130055244
SCZ_2018_all	15	85224185	rs17533454	-0.03428093397687417	0.020343	0.092	G	A	0.047699999999999965	4.13837649e-4	15:85224185	PUTM	DER36302	-0.343073494316032	-1.83613499874754	0.0693087954879038	G	A	0.08585	0.034911227113805995
SCZ_2018_all	15	85227407	rs17533573	0.01616858116158369	0.021257	0.4467	A	G	0.057699999999999974	4.518600490000001e-4	15:85227407	PUTM	DER36302	-0.0633983465342809	-0.298758867426906	0.765743993757044	A	G	0.06347	0.04503127607529925
SCZ_2018_all	15	85231408	rs17533603	0.01636535408626423	0.021204	0.4416	T	C	0.058599999999999985	4.4960961600000004e-4	15:85231408	PUTM	DER36302	-0.0634728170299239	-0.299115139543941	0.765472945963249	T	C	0.06347	0.04502966920723555
SCZ_2018_all	15	85285974	rs17534234	-0.01970458327433543	0.011946	0.0989	A	G	0.2167	1.42706916e-4	15:85285974	PUTM	DER36302	-0.0240805465467023	-0.178511479084532	0.858682457080442	A	G	0.17165	0.018197024616261197
SCZ_2018_all	15	85286253	rs17534283	0.011335509663745679	0.020911	0.5885	A	G	0.058599999999999985	4.3726992099999996e-4	15:85286253	PUTM	DER36302	-0.0632671908482964	-0.298109019384944	0.766238465753951	A	G	0.06347	0.045040880437597956
SCZ_2018_all	15	85302582	rs17534409	-0.03775378961191592	0.016908	0.0256	T	G	0.08150000000000002	2.8588046399999996e-4	15:85302582	PUTM	DER36302	-0.407811771632594	-2.40202820569156	0.0181503192559097	T	G	0.11397	0.02882460136286619
SCZ_2018_all	15	85314397	rs17534709	0.06034222900616176	0.010951	3.63e-08	G	C	0.25839999999999996	1.1992440100000001e-4	15:85314397	PUTM	DER36302	0.449642852021144	4.27536179861761	4.36700141830331e-5	G	C	0.30869	0.011060879036639734
SCZ_2018_all	15	85448485	rs17536553	-0.00761895063323613	0.01652	0.6447	C	A	0.10829999999999995	2.729104e-4	15:85448485	PUTM	DER36302	-0.465056122715468	-2.53973976010771	0.0126331584938862	C	A	0.1086	0.033529902994842396
SCZ_2018_all	15	85461106	rs17536922	0.009157937784765724	0.014701	0.5328	G	T	0.11629999999999996	2.1611940100000002e-4	15:85461106	PUTM	DER36302	1.54048663986668e-4	9.94046969710363e-4	0.999208845729134	G	T	0.17159	0.024016076644073805
SCZ_2018_all	15	85464498	rs17537076	0.00209779808214612	0.010338	0.8413	G	A	0.3559	1.06874244e-4	15:85464498	PUTM	DER36302	-0.0123110150439785	-0.0999050093097228	0.920619753011971	G	A	0.34578	0.015184944005839087
SCZ_2018_all	15	85512239	rs17537738	-0.028471493575913196	0.016259	0.0799	C	A	0.09640000000000004	2.64355081e-4	15:85512239	PUTM	DER36302	-0.234173623102886	-1.47965630053518	0.142108487456992	C	A	0.12665	0.02504691576357085
SCZ_2018_all	15	85633845	rs17540307	3.999200213268913e-4	0.010655	0.9728	A	G	0.3042	1.1352902499999998e-4	15:85633845	PUTM	DER36302	-0.0141550315811804	-0.121261793387336	0.903727010831954	A	G	0.30123	0.013626167133072303
SCZ_2018_all	15	85638101	rs17540501	0.005484930230569745	0.012135	0.6513	C	G	0.19479999999999997	1.47258225e-4	15:85638101	PUTM	DER36302	-0.194477298864573	-1.41857545563097	0.159131940082812	C	G	0.2111	0.018794593847718005
SCZ_2018_all	15	85649353	rs17541051	-4.1008407298075486e-4	0.010655	0.9696	C	G	0.3032	1.1352902499999998e-4	15:85649353	PUTM	DER36302	-0.0142317003608547	-0.121920299393128	0.903206809064181	C	G	0.30131	0.01362578530952961
SCZ_2018_all	15	85665247	rs17541572	0.0038924147153438535	0.012135	0.7467	T	C	0.19379999999999997	1.47258225e-4	15:85665247	PUTM	DER36302	-0.198187883455827	-1.44895867087239	0.150477748743714	T	C	0.20896	0.018708639348321714
SCZ_2018_all	15	83848326	rs17568298	0.025667746748577813	0.011745	0.0288	G	A	0.19679999999999997	1.37945025e-4	15:83848326	PUTM	DER36302	-0.0872269084396878	-0.620181234420898	0.536549220287832	G	A	0.19036	0.019781704865176157
SCZ_2018_all	15	83850071	rs17568459	0.025082780367463243	0.011543	0.0296	G	A	0.19779999999999998	1.33240849e-4	15:83850071	PUTM	DER36302	-0.0872269084396878	-0.620181234420898	0.536549220287832	G	A	0.19036	0.019781704865176157
SCZ_2018_all	15	84191336	rs17584591	0.005882663158155512	0.012053	0.6265	T	C	0.19179999999999997	1.45274809e-4	15:84191336	PUTM	DER36302	0.131760680654596	0.944127304843076	0.34738012944022	T	C	0.20167	0.019476483329235704
SCZ_2018_all	15	84229112	rs17585219	5.998200719675495e-4	0.01365	0.965	G	A	0.1431	1.8632250000000003e-4	15:84229112	PUTM	DER36302	-0.0996922963559341	-0.730049022821715	0.467067002454129	G	A	0.18285	0.018647437134407016
SCZ_2018_all	15	84240242	rs17585513	-0.01790942054356795	0.011112	0.107	C	T	0.2227	1.2347654400000002e-4	15:84240242	PUTM	DER36302	-0.120906607105604	-0.952444832474302	0.34316793521807	C	T	0.20323	0.016114632603680033
SCZ_2018_all	15	84248235	rs17585667	0.014494446150452511	0.013911	0.2991	G	A	0.1392	1.9351592099999999e-4	15:84248235	PUTM	DER36302	-0.0995983272170024	-0.728806825487837	0.467823247308199	G	A	0.17916	0.018675800507613555
SCZ_2018_all	15	84294132	rs17586847	0.008662373078652587	0.009637	0.3663	A	G	0.4264	9.287176899999999e-5	15:84294132	PUTM	DER36302	0.0752062363107656	0.681233469940514	0.49729831797308	A	G	0.43667	0.012187531617713297
SCZ_2018_all	15	84295285	rs17586939	0.010544213875671097	0.0096177	0.2711	A	G	0.4235	9.250015329e-5	15:84295285	PUTM	DER36302	0.0756929488267598	0.690842545789076	0.491265012760852	A	G	0.44403	0.012004738316646895
SCZ_2018_all	15	84333412	rs17587205	0.034594644764498965	0.017769	0.0513	C	T	0.05369999999999997	3.15737361e-4	15:84333412	PUTM	DER36302	0.102059842150706	0.545480668689892	0.586637658893767	C	T	0.10576	0.03500669060139369
SCZ_2018_all	15	84919996	rs17589320	0.05845756957156869	0.010858	7.16e-08	C	A	0.2853	1.1789616399999999e-4	15:84919996	PUTM	DER36302	0.746970419500798	6.32121602400013	7.29659288924757e-9	C	A	0.29742	0.01396386183145877
SCZ_2018_all	15	85070931	rs17596327	-0.0065514137219749155	0.018529	0.7235	T	C	0.08450000000000002	3.4332384100000003e-4	15:85070931	PUTM	DER36302	-0.16231837726588	-0.713923793838726	0.476937338313019	T	C	0.06733	0.051692992203576746
SCZ_2018_all	15	85115935	rs17597076	-0.00488189709160731	0.016232	0.7636	A	G	0.09740000000000004	2.63477824e-4	15:85115935	PUTM	DER36302	-0.143554576457494	-0.798287740677172	0.426595271040502	A	G	0.13059	0.032338149513514575
SCZ_2018_all	15	85144747	rs17597517	-0.008102738703185909	0.018409	0.66	G	A	0.07550000000000001	3.388912809999999e-4	15:85144747	PUTM	DER36302	-0.0716602765423839	-0.359178302762923	0.720219002279476	G	A	0.0821	0.03980492149755601
SCZ_2018_all	15	85171317	rs17598114	0.059023340449460976	0.010896	6.07e-08	C	T	0.26339999999999997	1.1872281599999998e-4	15:85171317	PUTM	DER36302	0.42481297549771	4.07523538829351	9.2265221319106e-5	C	T	0.30597	0.010866511623300337
SCZ_2018_all	15	85198606	rs17598561	0.013014937077494544	0.020329	0.5233	C	T	0.06259999999999999	4.13268241e-4	15:85198606	PUTM	DER36302	-0.0574845626025735	-0.288871315568686	0.773277835003338	C	T	0.07836	0.039599857562350946
SCZ_2018_all	15	85200211	rs17598603	0.06522578491770732	0.010933	2.45e-09	C	G	0.25839999999999996	1.19530489e-4	15:85200211	PUTM	DER36302	0.433048655124135	4.18065905998214	6.23876842195191e-5	C	G	0.30224	0.01072960873573794
SCZ_2018_all	15	85208522	rs17598814	0.019312311032372884	0.020397	0.3436	A	G	0.06059999999999999	4.160376089999999e-4	15:85208522	PUTM	DER36302	-0.103325207616695	-0.487439567490069	0.627013741076721	A	G	0.06684	0.044933579182864655
SCZ_2018_all	15	85209295	rs17598860	0.01862546412316482	0.02131	0.382	A	G	0.057699999999999974	4.5411609999999994e-4	15:85209295	PUTM	DER36302	-0.0635007465711061	-0.299182685149715	0.765421561316689	A	G	0.06347	0.045048958130055244
SCZ_2018_all	15	85278668	rs17599905	0.01656208829897823	0.020809	0.426	A	G	0.057699999999999974	4.3301448100000004e-4	15:85278668	PUTM	DER36302	-0.0631557358326946	-0.297590544848412	0.766633044463329	A	G	0.06348	0.04503885508336137
SCZ_2018_all	15	85285536	rs17599989	0.058834785720892555	0.010822	5.35e-08	T	C	0.26439999999999997	1.17115684e-4	15:85285536	PUTM	DER36302	0.451649049481504	4.30162398020675	3.9523154651936e-5	T	C	0.30962	0.011023951962021886
SCZ_2018_all	15	85287372	rs17600128	-0.027360919356653128	0.012801	0.0326	T	C	0.1402	1.63865601e-4	15:85287372	PUTM	DER36302	-0.440491415752571	-3.19582163747722	0.00186628654547004	T	C	0.16791	0.01899808528809
SCZ_2018_all	15	85319258	rs17600551	0.059777204035860794	0.010803	3.16e-08	A	G	0.26539999999999997	1.16704809e-4	15:85319258	PUTM	DER36302	0.451770694494479	4.30257090589203	3.93809527761675e-5	A	G	0.30967	0.011025036575585918
SCZ_2018_all	15	85347709	rs17601029	0.05675833381860888	0.010803	1.47e-07	A	G	0.2714	1.16704809e-4	15:85347709	PUTM	DER36302	0.450240114841742	4.28944641365578	4.13965440292662e-5	A	G	0.31059	0.011017571550702852
SCZ_2018_all	15	85568939	rs17611075	-0.0019118263759558842	0.016182	0.9058	A	T	0.09240000000000004	2.6185712399999994e-4	15:85568939	PUTM	DER36302	-0.0123677844074261	-0.0719746363180281	0.942765849040276	A	T	0.11477	0.029527375976339688
SCZ_2018_all	15	85572699	rs17611171	-3.600648155562272e-4	0.010655	0.9729	T	A	0.3022	1.1352902499999998e-4	15:85572699	PUTM	DER36302	-0.0161781627353166	-0.137784004421565	0.890688181995031	T	A	0.30328	0.013786714884144081
SCZ_2018_all	15	85574419	rs17611290	0.006379606964038988	0.01219	0.6021	A	G	0.19479999999999997	1.4859609999999998e-4	15:85574419	PUTM	DER36302	-0.200441604038005	-1.45907748525846	0.14767784716679	A	G	0.20964	0.018872047765060112
SCZ_2018_all	15	85579246	rs17611396	-0.0021723578616574145	0.0132	0.8692	A	C	0.19279999999999997	1.7423999999999999e-4	15:85579246	PUTM	DER36302	0.109204165414675	0.747241693024978	0.45667113033204	A	C	0.17413	0.02135778531680665
SCZ_2018_all	15	85640282	rs17612860	-0.002643490945417511	0.0132	0.8414	C	A	0.18789999999999996	1.7423999999999999e-4	15:85640282	PUTM	DER36302	-0.195313853484571	-1.30915266684564	0.193482894146114	C	A	0.16427	0.022257967692427702
SCZ_2018_all	15	84097909	rs177332	-0.022163812701721835	0.0097676	0.0233	T	C	0.38470000000000004	9.540600975999999e-5	15:84097909	PUTM	DER36302	0.0194003548504147	0.1810711921051	0.856678182631494	T	C	0.40285	0.011479437969606895
SCZ_2018_all	15	84237064	rs17841189	0.014100124378781626	0.022846	0.5377	C	T	0.04079999999999995	5.219397160000001e-4	15:84237064	PUTM	DER36302	-0.0607003366865151	-0.25477028687172	0.799423728163809	C	T	0.05604	0.05676552355714862
SCZ_2018_all	15	84205679	rs17841192	0.015578029963318462	0.01985	0.4323	C	T	0.059599999999999986	3.940225e-4	15:84205679	PUTM	DER36302	-0.0552979670126563	-0.232369959483874	0.816725579293537	C	T	0.06709	0.056631539212332625
SCZ_2018_all	15	84201168	rs17841193	0.023716526617316065	0.014022	0.0913	A	G	0.1362	1.9661648399999998e-4	15:84201168	PUTM	DER36302	-0.186431501655963	-1.25174340630199	0.213583449241623	A	G	0.13787	0.022182371310275666
SCZ_2018_all	15	84179557	rs17841195	0.009950330853168092	0.01558	0.5216	A	G	0.09740000000000004	2.4273640000000002e-4	15:84179557	PUTM	DER36302	-0.173021173532804	-0.811318705866061	0.419109553674791	A	G	0.09267	0.045479483953111445
SCZ_2018_all	15	84065381	rs17841201	0.018232768261059684	0.011245	0.1052	A	G	0.19479999999999997	1.26450025e-4	15:84065381	PUTM	DER36302	-0.257872730249316	-1.65607753054822	0.10084089518594	A	G	0.17913	0.024246525155653707
SCZ_2018_all	15	84946326	rs1808567	-0.006964193801632892	0.01208	0.5644	G	A	0.20779999999999998	1.459264e-4	15:84946326	PUTM	DER36302	-0.125646358232204	-0.724503789529411	0.470448235956695	G	A	0.18035	0.0300758900172475
SCZ_2018_all	15	85123543	rs1809033	-0.021174235231406567	0.013706	0.1228	G	T	0.1382	1.87854436e-4	15:85123543	PUTM	DER36302	-0.0747338555385567	-0.443529966976744	0.658340595645637	G	T	0.16126	0.02839153281894743
SCZ_2018_all	15	84576052	rs1810049	-0.031789322489407336	0.0095633	0.000882	G	A	0.4692	9.145670689e-5	15:84576052	PUTM	DER36302	-0.201847115414846	-1.96009094103274	0.0527681163119341	G	A	0.44406	0.010604559950600693
SCZ_2018_all	15	85817444	rs1810161	0.015844869561837605	0.010784	0.1417	T	C	0.3131	1.16294656e-4	15:85817444	PUTM	DER36302	-0.318429327846971	-2.34700363768553	0.0208960646337556	T	C	0.2807	0.01840766045451263
SCZ_2018_all	15	84071233	rs1812216	0.02215280464113328	0.014627	0.1307	A	G	0.11029999999999995	2.1394912899999998e-4	15:84071233	PUTM	DER36302	-0.162596504854645	-0.807008863690674	0.42157664712995	A	G	0.1183	0.04059436965713114
SCZ_2018_all	15	84554677	rs1812494	-0.01340968690991774	0.013233	0.3107	T	C	0.175	1.75112289e-4	15:84554677	PUTM	DER36302	0.16204071257636599	1.02411681795464	0.308251139863204	T	C	0.14241	0.025035097803525207
SCZ_2018_all	15	84547222	rs1812707	0.03120792712419322	0.0096177	0.0012	C	T	0.4821	9.250015329e-5	15:84547222	PUTM	DER36302	0.0743826734312947	0.713646909716287	0.477107826973046	C	T	0.49178	0.010863675584010765
SCZ_2018_all	15	84575832	rs1815172	0.03333805961051041	0.010036	0.000897	C	T	0.4692	1.00721296e-4	15:84575832	PUTM	DER36302	0.0386599001750525	0.326081955436184	0.745043754361615	C	T	0.40335	0.014056199846406362
SCZ_2018_all	15	84722521	rs1818950	0.05987139703739042	0.010951	4.53e-08	A	G	0.2714	1.1992440100000001e-4	15:84722521	PUTM	DER36302	0.586185272415997	5.53138882144276	2.54967231155418e-7	A	G	0.28705	0.011230560461792192
SCZ_2018_all	15	85389631	rs182517	0.048504409059615054	0.010951	9.59e-06	G	A	0.25839999999999996	1.1992440100000001e-4	15:85389631	PUTM	DER36302	0.435524666393792	4.08080082490215	9.03928251592455e-5	G	A	0.29705	0.011390288306192875
SCZ_2018_all	15	84770281	rs1827938	-0.009851316050374202	0.011118	0.374	T	C	0.2276	1.23609924e-4	15:84770281	PUTM	DER36302	-0.139071234009141	-0.993524919308255	0.322852207878116	T	C	0.24627	0.019593728576199957
SCZ_2018_all	15	85833638	rs1828482	0.006370247007843519	0.010137	0.5295	G	A	0.3738	1.02758769e-4	15:85833638	PUTM	DER36302	-0.217950664926388	-1.92411609948852	0.0571829643641839	G	A	0.35074	0.012830803375684001
SCZ_2018_all	15	85091770	rs1828571	-0.030510755205022052	0.010405	0.0034	A	G	0.31110000000000004	1.0826402499999999e-4	15:85091770	PUTM	DER36302	-0.274478051984058	-2.27302696727207	0.0251636709760859	A	G	0.29594	0.014581629833379801
SCZ_2018_all	15	84354584	rs1834524	-0.001721480898340436	0.014554	0.9061	A	G	0.10040000000000004	2.1181891599999998e-4	15:84354584	PUTM	DER36302	-0.16680963585535	-1.0874248884275	0.27946313413832	A	G	0.11219	0.02353118136881655
SCZ_2018_all	15	85071219	rs184014477	-0.012153556172570072	0.019165	0.5259	A	G	0.06259999999999999	3.6729722500000007e-4	15:85071219	PUTM	DER36302	-0.507431556478578	-2.45873713897104	0.0156607561360977	A	G	0.09388	0.04259226553238138
SCZ_2018_all	15	84149756	rs1844859	0.02751788603673928	0.012533	0.0281	G	A	0.19879999999999998	1.5707608900000002e-4	15:84149756	PUTM	DER36302	0.194402076390374	1.47141258061337	0.144319553688449	G	A	0.19474	0.0174555231217349
SCZ_2018_all	15	84149985	rs1844861	0.024107075343233104	0.010485	0.0217	C	T	0.31110000000000004	1.0993522499999999e-4	15:84149985	PUTM	DER36302	0.0871865608008379	0.709284149194041	0.479798618984032	C	T	0.28265	0.015109795420521412
SCZ_2018_all	15	85311465	rs184582541	0.05477223584697948	0.01176	3.17e-06	T	C	0.24250000000000005	1.382976e-4	15:85311465	PUTM	DER36302	0.493883621610349	4.2687707531185	4.47747502991531e-5	T	C	0.27091	0.013385776933679226
SCZ_2018_all	15	84839000	rs184732822	-0.020194707285519253	0.012118	0.0957	A	G	0.2078	1.4684592400000002e-4	15:84839000	PUTM	DER36302	-0.23525715674375	-1.48129471480719	0.141672206760373	A	G	0.4531	0.025223348553111244
SCZ_2018_all	15	84755527	rs1848093	0.06090693490352136	0.010951	2.68e-08	G	C	0.2734	1.1992440100000001e-4	15:84755527	PUTM	DER36302	0.577482846721994	5.53305876680907	2.53115817548726e-7	G	C	0.29083	0.010893002707142545
SCZ_2018_all	15	84755681	rs1848094	-0.04171822935207075	0.014245	0.0034	C	T	0.13419999999999999	2.0292002500000002e-4	15:84755681	PUTM	DER36302	-0.24881082307934899	-1.47200862066344	0.14415879603267	C	T	0.12621	0.028570499220013836
SCZ_2018_all	15	84781838	rs1848097	-0.006148865586878186	0.015956	0.7001	C	T	0.10340000000000005	2.5459393600000006e-4	15:84781838	PUTM	DER36302	-0.103690179289487	-0.569869696645198	0.570044127143881	C	T	0.13201	0.03310732740598181
SCZ_2018_all	15	84728001	rs1848099	-0.04018178963283176	0.014297	0.0049	T	C	0.1342	2.0440420900000002e-4	15:84728001	PUTM	DER36302	-0.249630279813648	-1.48484919672635	0.140729302781681	T	C	0.12683	0.028263753081228714
SCZ_2018_all	15	85103071	rs1849287	-0.0368139731227164	0.011657	0.0016	C	G	0.2336	1.35885649e-4	15:85103071	PUTM	DER36302	-0.134577799472988	-0.904537202285479	0.367884647806093	C	G	0.18448	0.02213573660946422
SCZ_2018_all	15	84589940	rs1852264	-0.03246719013750141	0.0095823	0.000708	T	C	0.4652	9.182047329e-5	15:84589940	PUTM	DER36302	-0.203670108725874	-1.97574557840736	0.0509392271594605	T	C	0.4392	0.010626556437416291
SCZ_2018_all	15	84754346	rs1852265	-0.044112574618320875	0.014172	0.0018	A	G	0.1352	2.00845584e-4	15:84754346	PUTM	DER36302	-0.248828938817984	-1.47227297931549	0.144087540616618	A	G	0.12623	0.02856439906048205
SCZ_2018_all	15	85794131	rs185425314	-0.005625795151566827	0.011552	0.6265	C	T	0.2823	1.33448704e-4	15:85794131	PUTM	DER36302	0.177084334896447	0.968542885447365	0.335110016417293	C	T	0.236	0.033428937917198226
SCZ_2018_all	15	85556884	rs185972	0.013113639145383204	0.011019	0.2354	C	G	0.24450000000000005	1.2141836099999999e-4	15:85556884	PUTM	DER36302	0.0851062520195887	0.651397862443783	0.5162838841791	C	G	0.25256	0.017069872294765906
SCZ_2018_all	15	85402795	rs186266	0.03488440185350188	0.010726	0.0012	A	G	0.2753	1.1504707599999999e-4	15:85402795	PUTM	DER36302	0.362074632164616	3.36361449463669	0.00109157141070559	A	G	0.31719	0.011587340409005218
SCZ_2018_all	15	84432867	rs1863449	-0.02946171014961905	0.009637	0.0022	T	C	0.3946	9.287176899999999e-5	15:84432867	PUTM	DER36302	-0.27170815970859	-2.74793701244579	0.00711558554121004	T	C	0.42554	0.009776689319613435
SCZ_2018_all	15	84292025	rs1863451	-0.018919884852510768	0.0099892	0.0585	A	C	0.3181	9.978411664e-5	15:84292025	PUTM	DER36302	-0.16517379102758	-1.5576649545693	0.122471981427479	A	C	0.35849	0.011244345345110327
SCZ_2018_all	15	84951032	rs1864257	-0.042484611606155395	0.011636	0.000263	C	T	0.2316	1.35396496e-4	15:84951032	PUTM	DER36302	-0.144426834392177	-0.972151731293556	0.333320712852816	C	T	0.18555	0.02207128794830765
SCZ_2018_all	15	85548263	rs1868921	-0.028198654358678736	0.013817	0.0411	C	T	0.1372	1.9090948899999998e-4	15:85548263	PUTM	DER36302	0.239893247687315	1.37695322051201	0.171601444784443	C	T	0.14188	0.030352724198908748
SCZ_2018_all	15	85497950	rs1868922	-0.00186173194794864	0.020024	0.9258	C	T	0.08450000000000002	4.00960576e-4	15:85497950	PUTM	DER36302	-0.476321108968635	-2.03015896776242	0.044995770819884	C	T	0.06439	0.0550477490691304
SCZ_2018_all	15	84538032	rs1871731	0.02039068964773398	0.011691	0.0807	A	G	0.19879999999999998	1.36679481e-4	15:84538032	PUTM	DER36302	-0.185587581622837	-1.27972340952186	0.203603475061165	A	G	0.18284	0.021031274714669968
SCZ_2018_all	15	85405995	rs187316	0.03295110013968598	0.010819	0.0023	T	C	0.2714	1.1705076100000001e-4	15:85405995	PUTM	DER36302	0.363389141168765	3.43136992525702	8.74453022301154e-4	T	C	0.31321	0.011215246155583503
SCZ_2018_all	15	84172013	rs1874187	-0.023023007157539816	0.011655	0.0482	C	T	0.2097	1.3583902500000002e-4	15:84172013	PUTM	DER36302	-0.0985214782481384	-0.737310136893427	0.462660260256803	C	T	0.22013	0.017855064745438166
SCZ_2018_all	15	83964925	rs1877024	0.017839918128331016	0.011132	0.1092	G	A	0.25649999999999995	1.23921424e-4	15:83964925	PUTM	DER36302	0.0894627238201798	0.632049048236712	0.528797211421091	G	A	0.21806	0.020034691993733717
SCZ_2018_all	15	85817218	rs1877198	0.015976954523140855	0.010784	0.1385	C	A	0.3131	1.16294656e-4	15:85817218	PUTM	DER36302	-0.321095898594277	-2.36592429803655	0.0199130278087731	C	A	0.28161	0.018419075480564085
SCZ_2018_all	15	85712271	rs1877199	-0.008788506033079348	0.011516	0.4453	C	T	0.22860000000000003	1.3261825600000002e-4	15:85712271	PUTM	DER36302	0.138958318855946	1.07545096325353	0.284760801215112	C	T	0.2461	0.01669505587201569
SCZ_2018_all	15	84531432	rs187753849	0.028976108236517188	0.010571	0.0062	T	G	0.4314	1.1174604100000001e-4	15:84531432	PUTM	DER36302	-0.0379756799347448	-0.2670958744942	0.789945395920407	T	G	0.26712	0.020215140155787945
SCZ_2018_all	15	83962307	rs1880532	0.023814178099254887	0.012154	0.0501	A	T	0.19679999999999997	1.47719716e-4	15:83962307	PUTM	DER36302	0.0273570256523403	0.182710334094771	0.855395213886048	A	T	0.17152	0.022418757114604847
SCZ_2018_all	15	84584184	rs1880730	-0.032370380030450646	0.0095633	0.00072	T	C	0.4652	9.145670689e-5	15:84584184	PUTM	DER36302	-0.202214174084396	-1.96303164299818	0.0524203732827107	T	C	0.44311	0.010611299863539614
SCZ_2018_all	15	85194355	rs188085666	-0.04203105847692765	0.015835	0.0079	A	T	0.09840000000000004	2.5074722499999997e-4	15:85194355	PUTM	DER36302	-0.32894745012201	-2.02244463173198	0.0458005032205067	A	T	0.15197	0.0264545127479528
SCZ_2018_all	15	85555480	rs188295	-0.020488666427315602	0.010966	0.0621	A	G	0.2465	1.20253156e-4	15:85555480	PUTM	DER36302	0.248345442564785	2.03502099356517	0.0444948235390299	A	G	0.26622	0.014892739791656456
SCZ_2018_all	15	85563766	rs188296	-0.018429135468367143	0.010933	0.0918	C	T	0.2565	1.19530489e-4	15:85563766	PUTM	DER36302	0.270445791890838	2.34303404742826	0.0211076746999264	C	T	0.23875	0.013323037719775324
SCZ_2018_all	15	85093010	rs188820423	-0.020096701699122397	0.0098918	0.0421	G	A	0.4026	9.784770723999999e-5	15:85093010	PUTM	DER36302	-0.173379577830795	-1.32764405503581	0.187318511723229	G	A	0.46915	0.01705424791817046
SCZ_2018_all	15	85095058	rs189170308	0.07036526266056345	0.016995	3.47e-05	T	A	0.11929999999999996	2.8883002499999997e-4	15:85095058	PUTM	DER36302	0.844729743278514	4.54321782461368	1.55193733035121e-5	T	A	0.1364	0.034570722269474316
SCZ_2018_all	15	84446760	rs1895871	0.012817503710614343	0.012039	0.2884	A	G	0.16100000000000003	1.44937521e-4	15:84446760	PUTM	DER36302	-0.0866276268397745	-0.666045983051231	0.506915291201307	A	G	0.22459	0.016916262173895386
SCZ_2018_all	15	85599365	rs189668905	0.010148331051815136	0.012617	0.4191	G	T	0.19479999999999997	1.59188689e-4	15:85599365	PUTM	DER36302	-0.204230704851155	-1.35080609526139	0.179806236419725	G	T	0.18253	0.0228589379699531
SCZ_2018_all	15	84274980	rs1896796	0.027128667388252696	0.0096561	0.0049	A	G	0.4085	9.324026721000001e-5	15:84274980	PUTM	DER36302	0.0972343791984369	0.969074654160055	0.334845966082594	A	G	0.46269	0.010067583069448088
SCZ_2018_all	15	84274591	rs1896797	0.02420468869681736	0.0094896	0.0107	G	A	0.498	9.005250816000001e-5	15:84274591	PUTM	DER36302	0.0869745425354345	0.873503507285388	0.384481501470064	G	A	0.5	0.009914138920220484
SCZ_2018_all	15	84247851	rs1896799	0.0253753063312283	0.010027	0.0115	A	G	0.3549	1.0054072899999998e-4	15:84247851	PUTM	DER36302	0.10581870073721	0.907364511646705	0.366395433631698	A	G	0.39568	0.013600700307681748
SCZ_2018_all	15	84246940	rs1896800	-0.02203090807082209	0.0097984	0.0246	C	G	0.40459999999999996	9.600864256e-5	15:84246940	PUTM	DER36302	-0.0187011142717356	-0.171021538626841	0.864552401839991	C	G	0.38102	0.01195730616000211
SCZ_2018_all	15	84243084	rs1896801	0.02887895955037677	0.0097676	0.0031	T	C	0.40059999999999996	9.540600975999999e-5	15:84243084	PUTM	DER36302	0.0859143385297614	0.757244250714213	0.450684138098	T	C	0.45364	0.012872394232520566
SCZ_2018_all	15	84238192	rs1896802	0.024595046855380134	0.015367	0.1092	G	A	0.10929999999999995	2.3614468900000002e-4	15:84238192	PUTM	DER36302	-0.0368848719162531	-0.192794895739003	0.84751061278257	G	A	0.10504	0.03660205724562312
SCZ_2018_all	15	84222177	rs1896806	0.015611223514218234	0.0097676	0.11	A	G	0.4463	9.540600975999999e-5	15:84222177	PUTM	DER36302	0.08541423453478	0.754792621833204	0.452147363576719	A	G	0.45922	0.012805755744062685
SCZ_2018_all	15	84218315	rs1896807	-0.006571545383038858	0.012126	0.5879	T	C	0.19679999999999997	1.4703987599999998e-4	15:84218315	PUTM	DER36302	0.142058490502592	1.03749141022516	0.302009109374579	T	C	0.20699	0.01874845012354247
SCZ_2018_all	15	84217926	rs1896808	0.015282623531156982	0.017943	0.3949	T	C	0.08350000000000002	3.2195124900000004e-4	15:84217926	PUTM	DER36302	-0.0575409237437964	-0.27312078522172	0.785323618630823	T	C	0.07832	0.044385810488038066
SCZ_2018_all	15	84217921	rs1896809	0.01577491911536224	0.017943	0.3781	C	G	0.08350000000000002	3.2195124900000004e-4	15:84217921	PUTM	DER36302	-0.0575409237437964	-0.27312078522172	0.785323618630823	C	G	0.07832	0.044385810488038066
SCZ_2018_all	15	84217816	rs1896810	0.0249852526939086	0.019956	0.2115	G	A	0.0676	3.982419360000001e-4	15:84217816	PUTM	DER36302	-0.0681517749395126	-0.313350580304658	0.754666965888396	G	A	0.07435	0.04730350652998179
SCZ_2018_all	15	84217334	rs1896811	-0.012521280553671691	0.012613	0.3198	T	A	0.1899	1.59087769e-4	15:84217334	PUTM	DER36302	-0.0370894337476687	-0.246480727680233	0.80581537592082	T	A	0.16449	0.022643026294264883
SCZ_2018_all	15	84217241	rs1896812	0.01636535408626423	0.017939	0.3625	C	T	0.08350000000000002	3.21807721e-4	15:84217241	PUTM	DER36302	-0.0575090642528788	-0.272987066123242	0.785426113426355	C	T	0.07832	0.0443801187676249
SCZ_2018_all	15	84379055	rs1896813	0.015971769509698665	0.011062	0.1491	A	G	0.26339999999999997	1.22367844e-4	15:84379055	PUTM	DER36302	0.138964519186553	1.20936184019835	0.229375282776678	A	G	0.29142	0.013203690520949406
SCZ_2018_all	15	84388941	rs1896814	-0.015418252728380644	0.014707	0.2945	A	G	0.10340000000000005	2.16295849e-4	15:84388941	PUTM	DER36302	-0.114390717780835	-0.740719405153357	0.460599336243828	A	G	0.1298	0.02384921702328036
SCZ_2018_all	15	84388936	rs1896815	-0.005615738785635745	0.014707	0.7024	A	C	0.10440000000000005	2.16295849e-4	15:84388936	PUTM	DER36302	-0.0957699712247102	-0.629330121179974	0.530568081102164	A	C	0.12153	0.023158033440175443
SCZ_2018_all	15	84299371	rs1896816	-0.0297529581493478	0.011813	0.0117	G	A	0.1998	1.3954696900000003e-4	15:84299371	PUTM	DER36302	-0.187227055449433	-1.46247621466831	0.146746531138813	G	A	0.18193	0.016389269290692943
SCZ_2018_all	15	85382193	rs1896864	-0.02547279597303107	0.010005	0.0109	A	C	0.3738	1.00100025e-4	15:85382193	PUTM	DER36302	-0.183229310737451	-1.75026629583172	0.0831395034170061	A	C	0.36194	0.010959270239418584
SCZ_2018_all	15	84602186	rs1904866	0.021467906615240975	0.010748	0.0461	A	G	0.25649999999999995	1.1551950400000001e-4	15:84602186	PUTM	DER36302	-0.112520091896219	-0.841118163120332	0.402288566512714	A	G	0.24194	0.017895594642635647
SCZ_2018_all	15	85559901	rs190840	-0.00876150566857267	0.0096011	0.3627	C	G	0.4354	9.218112121e-5	15:85559901	PUTM	DER36302	0.116069973499452	1.01548801404196	0.312323930975854	C	G	0.43279	0.013064421001573744
SCZ_2018_all	15	85103708	rs190957220	-0.008596847225518275	0.018563	0.6434	A	C	0.08550000000000002	3.4458496899999997e-4	15:85103708	PUTM	DER36302	-0.113499153927716	-0.55162182217932	0.582438057649733	A	C	0.07153	0.04233527363047104
SCZ_2018_all	15	84787635	rs1911155	0.062317306064861584	0.010951	1.28e-08	A	G	0.2724	1.1992440100000001e-4	15:84787635	PUTM	DER36302	0.608619832858536	5.84215825321882	6.45531506507844e-8	A	G	0.28358	0.010852894138348205
SCZ_2018_all	15	85093014	rs191757316	-0.020978406385191814	0.0097843	0.0317	T	C	0.4016	9.573252648999999e-5	15:85093014	PUTM	DER36302	-0.175584718703677	-1.37985197246032	0.170709638362516	T	C	0.46387	0.016192296023571532
SCZ_2018_all	15	83899261	rs191940149	0.0262523711440657	0.011892	0.0272	G	C	0.19779999999999998	1.41419664e-4	15:83899261	PUTM	DER36302	-0.0770025373339152	-0.517360766735506	0.606046868654468	G	C	0.17937	0.022152517525647526
SCZ_2018_all	15	85087745	rs192207884	-0.002703651574314823	0.016196	0.8676	C	T	0.09740000000000004	2.6231041599999994e-4	15:85087745	PUTM	DER36302	-0.167346325560693	-0.908612700475041	0.365739197596116	C	T	0.13705	0.03392147714867268
SCZ_2018_all	15	84972624	rs192576788	-0.006018072325563021	0.019435	0.7567	A	T	0.08850000000000002	3.77719225e-4	15:84972624	PUTM	DER36302	-0.0754064398854592	-0.325725705118785	0.745312491320183	A	T	0.07638	0.05359358495565186
SCZ_2018_all	15	84425263	rs1946367	-0.0277124385665358	0.011479	0.0158	T	G	0.2137	1.31767441e-4	15:84425263	PUTM	DER36302	-0.197917007308761	-1.62563945366113	0.10717392753378	T	G	0.22037	0.014822374059836364
SCZ_2018_all	15	84067766	rs1948497	0.013014937077494544	0.015088	0.3887	C	T	0.10829999999999995	2.2764774400000002e-4	15:84067766	PUTM	DER36302	-0.238468191491056	-1.18855555845582	0.237429546615303	C	T	0.08209	0.0402551956098849
SCZ_2018_all	15	84702444	rs1960770	-0.023814178099254887	0.012218	0.0517	C	T	0.1968	1.4927952399999998e-4	15:84702444	PUTM	DER36302	-0.094849746510688	-0.677358279883826	0.499742744161488	C	T	0.19275	0.01960809766134237
SCZ_2018_all	15	85714129	rs1961275	0.002596625847265914	0.0097483	0.7922	T	C	0.4115	9.502935288999999e-5	15:85714129	PUTM	DER36302	-0.00173244705791241	-0.0157163716505528	0.987491979731937	T	C	0.40298	0.01215109351719636
SCZ_2018_all	15	85714217	rs1961276	0.004449886073630887	0.010063	0.6582	G	A	0.3618	1.0126396900000001e-4	15:85714217	PUTM	DER36302	-0.0994632379562453	-0.898406870467925	0.37112676530124	G	A	0.35086	0.01225685526004812
SCZ_2018_all	15	84793161	rs1964060	-0.01921421892380437	0.0095633	0.045	A	G	0.4672	9.145670689e-5	15:84793161	PUTM	DER36302	-0.19692318261352	-1.70572305142853	0.0911639452863069	A	G	0.43635	0.013328358170649101
SCZ_2018_all	15	85726500	rs1964724	0.008253970486345618	0.0099509	0.4066	C	G	0.4811	9.902041081e-5	15:85726500	PUTM	DER36302	-0.0985454555014428	-0.928717690835701	0.355271750293104	C	G	0.46568	0.011259154167178069
SCZ_2018_all	15	85622856	rs1969101	-0.00618911310914557	0.0096561	0.5217	G	T	0.4394	9.324026721000001e-5	15:85622856	PUTM	DER36302	0.104752979806131	0.951157188982822	0.34381785269059	G	T	0.43594	0.012129088980499152
SCZ_2018_all	15	83986032	rs1969187	0.006975613736425138	0.010118	0.4916	A	C	0.3668	1.0237392400000001e-4	15:83986032	PUTM	DER36302	0.173171532666081	1.34280215943305	0.182376074178967	A	C	0.30695	0.016631405001541255
SCZ_2018_all	15	85613033	rs1973516	-0.022051353787445188	0.011395	0.053	A	G	0.2227	1.29846025e-4	15:85613033	PUTM	DER36302	0.261506437030674	2.20031386798922	0.0300863781080948	A	G	0.22099	0.014125228926709789
SCZ_2018_all	15	85329558	rs1975277	-0.0377330203172404	0.0095441	7.69e-05	C	T	0.46419999999999995	9.108984481e-5	15:85329558	PUTM	DER36302	-0.334661335851787	-3.14414215618414	0.00219324300515714	C	T	0.47015	0.011329395381616264
SCZ_2018_all	15	85251713	rs1984829	-0.019900661706336174	0.011906	0.0942	A	C	0.2187	1.41752836e-4	15:85251713	PUTM	DER36302	-0.0240938532435315	-0.17871377491607	0.858524024103154	A	C	0.17537	0.01817592260047901
SCZ_2018_all	15	85822549	rs1995952	-0.0021422930720335406	0.0099526	0.8297	C	T	0.3668	9.905424676000001e-5	15:85822549	PUTM	DER36302	0.0988623824607647	0.937809788130362	0.350601685992623	C	T	0.43068	0.011113033458724265
SCZ_2018_all	15	85822601	rs1995953	-0.002493105205712486	0.0099526	0.8026	G	A	0.3668	9.905424676000001e-5	15:85822601	PUTM	DER36302	0.105333245117757	1.00058404026827	0.319443003951716	G	A	0.43054	0.011082143910279825
SCZ_2018_all	15	84916527	rs2001377	-0.02654455522211221	0.010896	0.0148	C	G	0.2565	1.1872281599999998e-4	15:84916527	PUTM	DER36302	-0.343589723147226	-2.35710642786921	0.0203659508703245	C	G	0.42608	0.021248190267596286
SCZ_2018_all	15	85123516	rs2002375	0.0622233431801319	0.010951	1.33e-08	T	C	0.2793	1.1992440100000001e-4	15:85123516	PUTM	DER36302	0.618533210948185	5.44606219556181	3.69483720406681e-7	T	C	0.27663	0.012899142864063653
SCZ_2018_all	15	85827643	rs2002641	-0.005917473764037623	0.0099501	0.5523	C	T	0.34099999999999997	9.900449001e-5	15:85827643	PUTM	DER36302	0.0974901977703282	0.936674104516722	0.351182849656173	C	T	0.41029	0.010832903519062922
SCZ_2018_all	15	85827744	rs2002642	9.999500033329732e-5	0.01199	0.9921	T	C	0.23560000000000003	1.4376010000000003e-4	15:85827744	PUTM	DER36302	0.164406784432626	1.2459186023831	0.215705378954458	T	C	0.19031	0.01741245993297575
SCZ_2018_all	15	85817372	rs2003294	-0.005615738785635745	0.01194	0.6383	A	G	0.25249999999999995	1.4256359999999997e-4	15:85817372	PUTM	DER36302	0.122456153289458	0.859529086835547	0.392104518993848	A	G	0.20757	0.020297384075916355
SCZ_2018_all	15	85816848	rs2004259	0.020345574665430192	0.010691	0.0571	C	G	0.3211	1.1429748100000002e-4	15:85816848	PUTM	DER36302	-0.309759462731773	-2.2900457178516	0.0241192385897517	C	G	0.28376	0.01829619833978042
SCZ_2018_all	15	85122772	rs2004386	-0.019325541119890082	0.011019	0.0795	G	A	0.26839999999999997	1.2141836099999999e-4	15:85122772	PUTM	DER36302	-0.414024888222876	-3.22033915735746	0.00172761485222841	G	A	0.23644	0.016529117675610765
SCZ_2018_all	15	85449324	rs2004742	-3.999200213268913e-4	0.0098415	0.966	C	T	0.4264	9.685512224999999e-5	15:85449324	PUTM	DER36302	-0.129010402273384	-1.11590825183147	0.267135747810694	C	T	0.45381	0.01336572375154047
SCZ_2018_all	15	85639152	rs2005228	-0.023360749913353837	0.013983	0.0948	C	T	0.12519999999999998	1.9552428900000002e-4	15:85639152	PUTM	DER36302	0.269109917298152	1.52927216544105	0.129354176891218	C	T	0.13063	0.030966337134104016
SCZ_2018_all	15	85718506	rs2005282	0.0032945669494301114	0.010063	0.7429	A	G	0.4115	1.0126396900000001e-4	15:85718506	PUTM	DER36302	-0.00544804872237491	-0.0466449536208414	0.962889229419098	A	G	0.37843	0.013641830041862014
SCZ_2018_all	15	85718458	rs2005283	0.002596625847265914	0.0097661	0.7912	G	A	0.4105	9.537670921e-5	15:85718458	PUTM	DER36302	-0.00144984888324922	-0.0131178496071978	0.989559905949317	G	A	0.40299	0.012215751282165174
SCZ_2018_all	15	85718270	rs2005284	0.002496880198587146	0.0097661	0.7995	G	A	0.4105	9.537670921e-5	15:85718270	PUTM	DER36302	-0.00142883861937218	-0.0129366055126071	0.989704144379645	G	A	0.40299	0.012199040974197344
SCZ_2018_all	15	85367538	rs2007616	-0.020194707285519253	0.012	0.0923	T	G	0.2127	1.44e-4	15:85367538	PUTM	DER36302	-0.0240822761740938	-0.178624614790328	0.858593851345567	T	G	0.16418	0.0181765918193513
SCZ_2018_all	15	85305270	rs2008262	-0.027155392745371775	0.0097299	0.0053	C	T	0.3738	9.467095401e-5	15:85305270	PUTM	DER36302	-0.408959006291392	-3.63618018742402	4.39437586335895e-4	C	T	0.38439	0.012649366079873551
SCZ_2018_all	15	85817773	rs2009845	-0.009272860388115008	0.0099341	0.3507	C	G	0.39259999999999995	9.868634280999999e-5	15:85817773	PUTM	DER36302	0.170655201511321	1.48535398351169	0.140595795148489	C	G	0.47849	0.013200157994370638
SCZ_2018_all	15	85828552	rs2010069	-0.00990893171012441	0.0097661	0.3102	C	G	0.37870000000000004	9.537670921e-5	15:85828552	PUTM	DER36302	0.0723391429855046	0.690614979108577	0.491407433593745	C	G	0.44574	0.010971720385644748
SCZ_2018_all	15	84777000	rs2010167	-0.0409053313260036	0.014318	0.0043	C	T	0.13119999999999998	2.05005124e-4	15:84777000	PUTM	DER36302	-0.235505881083063	-1.38122867740597	0.170287328767446	C	T	0.12341	0.02907182798648056
SCZ_2018_all	15	84779738	rs2010790	0.003493889254255838	0.017297	0.8417	A	G	0.06159999999999999	2.99186209e-4	15:84779738	PUTM	DER36302	-0.372898068050419	-1.62068111290989	0.108235242518418	A	G	0.06727	0.05294014478584346
SCZ_2018_all	15	84780973	rs2010993	-0.042823997190928165	0.014213	0.0026	G	A	0.13419999999999999	2.02009369e-4	15:84780973	PUTM	DER36302	-0.233509089063594	-1.37057825313409	0.173575161574911	G	A	0.12314	0.029026849823723836
SCZ_2018_all	15	84625766	rs2011013	-0.029470006184030964	0.0106	0.0054	A	T	0.2793	1.1236e-4	15:84625766	PUTM	DER36302	-0.179758583922917	-1.59837381810448	0.11311488191538	A	T	0.30286	0.012648020542639977
SCZ_2018_all	15	84606942	rs2011645	-0.024009452460351854	0.011699	0.04	C	T	0.2157	1.3686660099999998e-4	15:84606942	PUTM	DER36302	-0.146190524858294	-1.05673552457636	0.293178502376176	C	T	0.18295	0.019138409185643235
SCZ_2018_all	15	84414592	rs2013799	0.0040916179032535575	0.013321	0.7615	A	G	0.16200000000000003	1.77449041e-4	15:84414592	PUTM	DER36302	0.0236223977185479	0.122216480514843	0.902972847800587	A	G	0.10075	0.037358412077079295
SCZ_2018_all	15	84439541	rs2014605	-0.015062877677045743	0.018696	0.4205	G	A	0.06659999999999999	3.4954041600000004e-4	15:84439541	PUTM	DER36302	0.231623497914626	0.901091894736396	0.369704540916889	G	A	0.05234	0.06607346238609886
SCZ_2018_all	15	85611292	rs2015030	0.00841530960134725	0.0095633	0.379	A	T	0.4712	9.145670689e-5	15:85611292	PUTM	DER36302	-0.0992087127149392	-0.888493996291392	0.376407285426121	A	T	0.46225	0.012467823163041424
SCZ_2018_all	15	85483149	rs2017046	2.5003125520928253e-4	0.014299	0.9858	G	A	0.1093	2.04461401e-4	15:85483149	PUTM	DER36302	0.0220069076359125	0.165877490282617	0.868588266345012	G	A	0.17912	0.01760123452307304
SCZ_2018_all	15	85122620	rs2019611	0.06034222900616176	0.011353	1.05e-07	C	A	0.2694	1.28890609e-4	15:85122620	PUTM	DER36302	0.652449254537733	5.92811625959253	4.38877926996575e-8	C	A	0.26779	0.01211323252573477
SCZ_2018_all	15	85119086	rs2020365	-0.027420595575992218	0.0095633	0.0041	C	T	0.4354	9.145670689e-5	15:85119086	PUTM	DER36302	-0.245310985460662	-2.2127288232693	0.0291906321014674	C	T	0.42537	0.012290728013826333
SCZ_2018_all	15	85312758	rs2028111	-0.01901800583576195	0.011906	0.111	A	G	0.2177	1.41752836e-4	15:85312758	PUTM	DER36302	-0.024079716560902	-0.178529266858263	0.858668525914341	A	G	0.1716	0.018192144549173252
SCZ_2018_all	15	84583810	rs2030838	-0.032273560550295635	0.0095633	0.000747	A	T	0.4652	9.145670689e-5	15:84583810	PUTM	DER36302	-0.201778467631124	-1.95952163465787	0.0528356633849399	A	T	0.44376	0.010603506660111865
SCZ_2018_all	15	84583959	rs2030839	-0.033531483208792345	0.0095633	0.000454	C	T	0.4642	9.145670689e-5	15:84583959	PUTM	DER36302	-0.20182651877239	-1.95991307674269	0.0527892116845882	C	T	0.44369	0.01060432031105432
SCZ_2018_all	15	84584134	rs2030840	-0.032273560550295635	0.0095633	0.000738	C	G	0.4652	9.145670689e-5	15:84584134	PUTM	DER36302	-0.20220483754756	-1.96297987043329	0.0524264786174053	C	G	0.44314	0.01061087969699763
SCZ_2018_all	15	84365434	rs2033071	-0.03101405352916954	0.011813	0.0086	T	C	0.1978	1.3954696900000003e-4	15:84365434	PUTM	DER36302	-0.201735855091733	-1.57824481850118	0.117667593927138	T	C	0.18136	0.0163386978918402
SCZ_2018_all	15	84946273	rs2033284	0.060059756427662876	0.010858	3.17e-08	C	T	0.2893	1.1789616399999999e-4	15:84946273	PUTM	DER36302	0.711731542219028	6.02163442602374	2.87634379707833e-8	C	T	0.30593	0.013970233159292147
SCZ_2018_all	15	84160927	rs2036015	0.02547279597303107	0.01248	0.041	C	T	0.19879999999999998	1.557504e-4	15:84160927	PUTM	DER36302	0.185300814410565	1.41364096712623	0.160572844788884	C	T	0.19343	0.017182106682172297
SCZ_2018_all	15	85163605	rs2036949	0.05949457178563967	0.010896	4.82e-08	T	C	0.26239999999999997	1.1872281599999998e-4	15:85163605	PUTM	DER36302	0.424980078871499	4.07517206860723	9.22867365490948e-5	T	C	0.30594	0.010875400106818799
SCZ_2018_all	15	85163998	rs2044502	-0.024009452460351854	0.0127	0.0591	C	G	0.1839	1.6129e-4	15:85163998	PUTM	DER36302	-0.0249574269063945	-0.176954490190474	0.859902044251816	C	G	0.16418	0.01989190796472014
SCZ_2018_all	15	84567762	rs2046120	-0.03130484982841253	0.0095633	0.001	A	T	0.4662	9.145670689e-5	15:84567762	PUTM	DER36302	-0.201721660072588	-1.95905796590955	0.0528907309442765	A	T	0.4435	0.010602554030981794
SCZ_2018_all	15	84161644	rs2046922	-0.02127213527553977	0.011986	0.0759	A	T	0.1859	1.43664196e-4	15:84161644	PUTM	DER36302	-0.005397600085511	-0.0405140746542093	0.967764063961785	A	T	0.18309	0.017749640446758534
SCZ_2018_all	15	84702727	rs2049511	-0.01767529168000837	0.011338	0.1189	A	G	0.2197	1.28550244e-4	15:84702727	PUTM	DER36302	-0.238609335551232	-1.81100808611722	0.0731419667187712	A	G	0.2465	0.01735937495632706
SCZ_2018_all	15	84581605	rs2055712	-0.0321767316952212	0.0095633	0.000759	A	G	0.4692	9.145670689e-5	15:84581605	PUTM	DER36302	-0.201701266939106	-1.95890105544927	0.0529093774166243	A	G	0.44403	0.01060210868095976
SCZ_2018_all	15	85277486	rs2059927	-0.022054990780831313	0.011666	0.0588	C	T	0.2296	1.3609555599999998e-4	15:85277486	PUTM	DER36302	-0.0223658850282819	-0.166947564806763	0.86774842825627	C	T	0.18342	0.01794783213808835
SCZ_2018_all	15	85540705	rs2060784	-0.02683665395355957	0.013948	0.0546	G	A	0.1352	1.94546704e-4	15:85540705	PUTM	DER36302	0.255467374291712	1.46860812673882	0.14507781414562201	G	A	0.13811	0.03025931096105139
SCZ_2018_all	15	85539398	rs2060785	-0.023618865598634027	0.013778	0.086	A	G	0.1352	1.8983328400000001e-4	15:85539398	PUTM	DER36302	0.172587694360945	1.01408848883506	0.312987883006926	A	G	0.17063999999999999	0.028964627522805955
SCZ_2018_all	15	84582740	rs2061999	-0.03207989346341165	0.0095633	0.000799	T	C	0.4652	9.145670689e-5	15:84582740	PUTM	DER36302	-0.201719243892299	-1.95905140563731	0.0528915104233056	T	C	0.44387	0.010602371050036434
SCZ_2018_all	15	84684669	rs2063035	-0.02127213527553977	0.011511	0.0644	A	G	0.2247	1.3250312100000002e-4	15:84684669	PUTM	DER36302	-0.0417115437420781	-0.314462925187611	0.753824614456847	A	G	0.20528	0.017594366193447956
SCZ_2018_all	15	84811774	rs2063036	-0.023115107506051273	0.0096177	0.0162	A	G	0.4871	9.250015329e-5	15:84811774	PUTM	DER36302	-0.503011721089794	-4.8841372230441	3.94955617459472e-6	A	G	0.478	0.010606705132484875
SCZ_2018_all	15	84443686	rs2081541	-0.0299470763679521	0.010425	0.0041	C	T	0.2873	1.08680625e-4	15:84443686	PUTM	DER36302	-0.251092628376494	-2.38728197997817	0.0188528003552303	C	T	0.30153	0.011062683458398535
SCZ_2018_all	15	84237725	rs2082018	0.019900661706336174	0.015003	0.1854	T	G	0.11229999999999996	2.2509000900000002e-4	15:84237725	PUTM	DER36302	-0.0359794495347954	-0.187779892446276	0.851429702318379	T	G	0.10498	0.03671223775390586
SCZ_2018_all	15	84867631	rs2082032	-0.035129891983738205	0.012021	0.0035	T	G	0.22960000000000003	1.44504441e-4	15:84867631	PUTM	DER36302	-0.148163139604955	-0.90179181006768	0.369334370057585	T	G	0.18716	0.026994032774763536
SCZ_2018_all	15	85492860	rs2084745	-0.0013990209137074087	0.014318	0.9197	T	G	0.1133	2.05005124e-4	15:85492860	PUTM	DER36302	0.0220163444697393	0.165964153277847	0.868520244080384	T	G	0.17911	0.017597940058367553
SCZ_2018_all	15	84550480	rs2086441	0.020684591192832603	0.011691	0.0774	G	A	0.19779999999999998	1.36679481e-4	15:84550480	PUTM	DER36302	-0.185643692392418	-1.28007082674148	0.203481760477218	G	A	0.18286	0.021032572551282196
SCZ_2018_all	15	84632544	rs2086442	-0.01715205881756566	0.011365	0.1304	C	T	0.2376	1.29163225e-4	15:84632544	PUTM	DER36302	-0.059339665069491	-0.467010182079191	0.641508539414205	C	T	0.22021	0.016144978926656266
SCZ_2018_all	15	85559617	rs208966	0.013902905168991434	0.0095981	0.1478	C	T	0.46819999999999995	9.212352361e-5	15:85559617	PUTM	DER36302	-0.100611440922952	-0.829702272356637	0.408683416366895	C	T	0.45105	0.014704497189359917
SCZ_2018_all	15	84406255	rs2098904	-0.02868463385990886	0.011479	0.0125	G	A	0.2117	1.31767441e-4	15:84406255	PUTM	DER36302	-0.195020152729134	-1.62453598557066	0.107409394073503	G	A	0.22646	0.014411205544674777
SCZ_2018_all	15	84292224	rs2099126	0.022348403663761767	0.013689	0.1029	T	G	0.16900000000000004	1.87388721e-4	15:84292224	PUTM	DER36302	0.219263883069308	1.65168535179713	0.101735611472009	T	G	0.17926	0.017622988897438113
SCZ_2018_all	15	85364516	rs2115630	-0.03809654526684478	0.0095633	6.8e-05	C	T	0.44930000000000003	9.145670689e-5	15:85364516	PUTM	DER36302	-0.38646537186573	-3.73544399984478	3.1188553343946e-4	C	T	0.45618	0.010703768618665944
SCZ_2018_all	15	85175102	rs2121452	-0.02420468869681736	0.0127	0.057	A	G	0.1809	1.6129e-4	15:85175102	PUTM	DER36302	-0.0249744622527354	-0.177073309809886	0.859808961018307	A	G	0.16419	0.019892349521570405
SCZ_2018_all	15	85547816	rs2122858	-0.011632084229707696	0.0096936	0.2316	G	A	0.4225	9.396588096e-5	15:85547816	PUTM	DER36302	0.0971156503686234	0.83751124394213206	0.40430244583737	G	A	0.42536	0.01344612527452456
SCZ_2018_all	15	85470292	rs2122859	-0.0018216582122697088	0.011392	0.873	G	T	0.2157	1.2977766399999998e-4	15:85470292	PUTM	DER36302	-0.119928792392536	-0.970572841997375	0.334102771258142	G	T	0.23233	0.015268298829039592
SCZ_2018_all	15	84193500	rs2130988	-9.204234597419287e-4	0.012632	0.9421	G	A	0.18189999999999995	1.59567424e-4	15:84193500	PUTM	DER36302	0.128923614514889	0.917564366629405	0.361054696915045	G	A	0.20805	0.01974203269662529
SCZ_2018_all	15	84749199	rs2135550	-0.04133386349297721	0.014224	0.0037	G	A	0.1352	2.02322176e-4	15:84749199	PUTM	DER36302	-0.249159363084923	-1.4756165572635	0.143188674118867	G	A	0.12637	0.02851066747273132
SCZ_2018_all	15	84707851	rs2135551	0.06062462181643484	0.010931	2.88e-08	A	G	0.2734	1.19486761e-4	15:84707851	PUTM	DER36302	0.584395407814548	5.51759389715034	2.70777621294868e-7	A	G	0.28732	0.011217966117152514
SCZ_2018_all	15	84663107	rs2135877	0.024009452460351854	0.010175	0.0184	A	G	0.3429	1.03530625e-4	15:84663107	PUTM	DER36302	0.378317520389031	3.61384235285524	4.74289768363922e-4	A	G	0.36191	0.010959090222102353
SCZ_2018_all	15	84589613	rs2135880	-0.03285433687094728	0.0095633	0.000602	G	T	0.4652	9.145670689e-5	15:84589613	PUTM	DER36302	-0.203649095817616	-1.97548496421605	0.0509692272281327	G	T	0.43922	0.010627167244836578
SCZ_2018_all	15	85693718	rs2136980	0.008959741371471801	0.0097299	0.3546	T	C	0.4165	9.467095401e-5	15:85693718	PUTM	DER36302	0.014793434762756	0.138591191646826	0.890051912733772	T	C	0.39564	0.011393752565981453
SCZ_2018_all	15	85187555	rs2137270	-0.025277807184268607	0.0127	0.0463	G	A	0.1819	1.6129e-4	15:85187555	PUTM	DER36302	-0.0249574269063945	-0.176954490190474	0.859902044251816	G	A	0.16418	0.01989190796472014
SCZ_2018_all	15	84382435	rs2162234	0.02088047757935513	0.013245	0.1157	C	T	0.12519999999999998	1.75430025e-4	15:84382435	PUTM	DER36302	-0.014593930105859	-0.0997402981516953	0.920750187385723	C	T	0.16534	0.02140933608112036
SCZ_2018_all	15	84556104	rs2170261	-0.01862546412316482	0.01171	0.1114	A	G	0.2177	1.371241e-4	15:84556104	PUTM	DER36302	0.213289418595525	1.52672448078283	0.129986335082857	A	G	0.17248	0.01951718963188292
SCZ_2018_all	15	84208798	rs2172188	0.01242251999855711	0.013869	0.3692	T	G	0.1481	1.9234916099999998e-4	15:84208798	PUTM	DER36302	-0.0369709908457731	-0.266450683252112	0.790440777531322	T	G	0.18601	0.019252560806912313
SCZ_2018_all	15	85624656	rs2174218	0.007571265496318126	0.012135	0.5306	G	C	0.19479999999999997	1.47258225e-4	15:85624656	PUTM	DER36302	-0.196247443484448	-1.43197142338208	0.15527030117	G	C	0.21067	0.018781890894326064
SCZ_2018_all	15	85701265	rs2175417	-0.006571545383038858	0.011516	0.5684	G	A	0.22560000000000002	1.3261825600000002e-4	15:85701265	PUTM	DER36302	0.137670578124319	1.06718890900523	0.288456174144003	G	A	0.24627	0.016641775772877482
SCZ_2018_all	15	85200946	rs2175567	0.0649446886403821	0.010933	2.87e-09	G	C	0.25749999999999995	1.19530489e-4	15:85200946	PUTM	DER36302	0.435168762440429	4.19893280450455	5.82601135141139e-5	G	C	0.30226	0.010740823416180734
SCZ_2018_all	15	84370671	rs2194954	-0.001931864849826405	0.010877	0.8589	G	A	0.2922	1.18309129e-4	15:84370671	PUTM	DER36302	0.138909048078817	1.08059540098894	0.28247633756573	G	A	0.21035	0.016524747823660476
SCZ_2018_all	15	84205565	rs2201101	-0.004290781417156246	0.01269	0.7361	T	G	0.171	1.610361e-4	15:84205565	PUTM	DER36302	-0.230955514213446	-1.38422498082206	0.16937094855061	T	G	0.13131	0.02783833818019747
SCZ_2018_all	15	84206952	rs2201102	0.002796087302001188	0.011136	0.8042	A	T	0.2903	1.24010496e-4	15:84206952	PUTM	DER36302	0.0751903534115522	0.606281233841063	0.545701859184928	A	T	0.27384	0.015380696434948661
SCZ_2018_all	15	85091133	rs220333	0.05892906752928747	0.010803	4.88e-08	C	T	0.2853	1.16704809e-4	15:85091133	PUTM	DER36302	0.646614698050247	6.36999645852663	5.82164661624842e-9	C	T	0.29706	0.010304164010596539
SCZ_2018_all	15	84349089	rs2217065	-0.010939940038334263	0.0096177	0.2558	T	G	0.4662	9.250015329e-5	15:84349089	PUTM	DER36302	-0.0394163255989821	-0.382454986765403	0.70293555923064	T	G	0.49763	0.010621640973864553
SCZ_2018_all	15	84195227	rs2220856	-0.022837233902757128	0.012098	0.0587	T	A	0.1879	1.46361604e-4	15:84195227	PUTM	DER36302	-0.106732479413234	-0.786160860287073	0.433632213042655	T	A	0.17138	0.018431910798646887
SCZ_2018_all	15	85334332	rs2241644	-0.01852730461388356	0.012	0.1222	A	G	0.2127	1.44e-4	15:85334332	PUTM	DER36302	-0.0240839233321498	-0.17863468655811	0.858585963416055	A	G	0.16418	0.018177028471896894
SCZ_2018_all	15	85333953	rs2241645	-0.01439588028373234	0.010872	0.1867	G	A	0.2833	1.18200384e-4	15:85333953	PUTM	DER36302	-0.0369176671510572	-0.313606351795061	0.754473250160165	G	A	0.23881	0.013857943908916572
SCZ_2018_all	15	85478729	rs2242046	-0.015282623531156982	0.0096517	0.1135	A	G	0.497	9.315531288999999e-5	15:85478729	PUTM	DER36302	-0.183658835938592	-1.53485570500498	0.127977207893738	A	G	0.45149	0.014318204109936122
SCZ_2018_all	15	85478410	rs2242048	0.001621313618900058	0.014279	0.9099	G	A	0.1093	2.03889841e-4	15:85478410	PUTM	DER36302	0.0220163444697393	0.165964153277847	0.868520244080384	G	A	0.1791	0.017597940058367553
SCZ_2018_all	15	84298598	rs2244838	-0.030626193541760747	0.011739	0.009	T	C	0.2038	1.3780412099999997e-4	15:84298598	PUTM	DER36302	-0.187750792412567	-1.46334116773932	0.14651024707374	T	C	0.18173	0.016461612562471487
SCZ_2018_all	15	84266430	rs2256992	0.02107632560191631	0.014022	0.1329	C	T	0.16100000000000003	1.9661648399999998e-4	15:84266430	PUTM	DER36302	0.346779108719825	2.45082686056887	0.0159886517997453	C	T	0.16429	0.02002076136668099
SCZ_2018_all	15	84266145	rs2257011	0.023032699110572784	0.0096177	0.0165	G	T	0.498	9.250015329e-5	15:84266145	PUTM	DER36302	0.152081575754852	1.41794078955305	0.159316708538711	G	T	0.49749	0.011503685912241832
SCZ_2018_all	15	84949825	rs2257335	0.009950330853168092	0.019726	0.6127	G	A	0.06259999999999999	3.89115076e-4	15:84949825	PUTM	DER36302	-0.579176737061445	-1.82621577885733	0.0708015104475148	G	A	0.05332	0.10058148377876375
SCZ_2018_all	15	85189464	rs2271431	0.05751390620060664	0.010841	1.15e-07	T	G	0.2734	1.17527281e-4	15:85189464	PUTM	DER36302	0.434537260845014	4.18474504106142	6.14410632756064e-5	T	G	0.30319	0.01078241487152435
SCZ_2018_all	15	85188994	rs2271432	-0.025570276111530045	0.0127	0.0444	C	T	0.1809	1.6129e-4	15:85188994	PUTM	DER36302	-0.0249574269063945	-0.176954490190474	0.859902044251816	C	T	0.16418	0.01989190796472014
SCZ_2018_all	15	85149771	rs2271433	-0.03343477608623742	0.013598	0.0138	T	G	0.1541	1.8490560400000002e-4	15:85149771	PUTM	DER36302	-0.122900002774115	-0.755521209636796	0.451712230220776	T	G	0.1306	0.026461256579816878
SCZ_2018_all	15	85060599	rs227554	0.03604259134692931	0.0097984	0.000237	T	A	0.46319999999999995	9.600864256e-5	15:85060599	PUTM	DER36302	0.181282352420938	1.45100341711082	0.149908674846923	T	A	0.4843	0.015608967846719127
SCZ_2018_all	15	84639350	rs2277849	-0.03228561662296981	0.010674	0.0025	C	T	0.2714	1.1393427599999999e-4	15:84639350	PUTM	DER36302	-0.170883875915275	-1.55278394688035	0.123633983540835	C	T	0.28749	0.012111002863023114
SCZ_2018_all	15	84694510	rs2279924	-0.00778018731896233	0.0096561	0.4206	A	G	0.39070000000000005	9.324026721000001e-5	15:84694510	PUTM	DER36302	-0.353806381900313	-3.29695618404069	0.00135377767744807	A	G	0.43284	0.011516087971028644
SCZ_2018_all	15	84705405	rs2279925	0.0010993954433010642	0.017389	0.9484	T	C	0.06159999999999999	3.0237732100000007e-4	15:84705405	PUTM	DER36302	-0.343919871303406	-1.36605633647767	0.174985571225609	T	C	0.05604	0.06338366082441063
SCZ_2018_all	15	85408305	rs2289137	-0.016983405040413374	0.011562	0.1418	A	T	0.20279999999999998	1.3367984399999998e-4	15:85408305	PUTM	DER36302	-0.143448795453715	-1.0955110110634	0.27592426853324	A	T	0.25368	0.01714590122619995
SCZ_2018_all	15	85407564	rs2289138	-0.023814178099254887	0.012366	0.0539	C	A	0.1968	1.52917956e-4	15:85407564	PUTM	DER36302	-0.0700548980313876	-0.49473985280502	0.621868991653262	C	A	0.14572	0.020050408236431793
SCZ_2018_all	15	85403340	rs2289140	-0.023729326699236712	0.016723	0.1559	C	T	0.08450000000000002	2.796587289999999e-4	15:85403340	PUTM	DER36302	0.0502748637660909	0.241584766067038	0.809596622158956	C	T	0.08131	0.0433074602066488
SCZ_2018_all	15	85402431	rs2289141	-0.003937742742643336	0.012672	0.7558	G	A	0.16700000000000004	1.60579584e-4	15:85402431	PUTM	DER36302	-0.204696530032186	-1.38027842614578	0.170578736987778	G	A	0.16047	0.021993156335731862
SCZ_2018_all	15	85448906	rs2290269	5.998200719675495e-4	0.0099892	0.9484	C	T	0.39859999999999995	9.978411664e-5	15:85448906	PUTM	DER36302	-0.195052527907876	-1.74130197405764	0.084705991711436	C	T	0.42911	0.012547435783054757
SCZ_2018_all	15	85448684	rs2290270	-0.01629199677697743	0.0098773	0.0991	G	C	0.45030000000000003	9.756105529e-5	15:85448684	PUTM	DER36302	-0.142216165309467	-1.17565684725505	0.242523476315687	G	C	0.37313	0.01463311458014068
SCZ_2018_all	15	85447635	rs2290271	0.006776984279023669	0.010008	0.4976	A	C	0.3618	1.0016006399999999e-4	15:85447635	PUTM	DER36302	0.0799233007967761	0.726628453187407	0.46915109298705	A	C	0.39925	0.012098235212125417
SCZ_2018_all	15	85447431	rs2290272	0.00876150566857267	0.010045	0.3858	G	A	0.3638	1.00902025e-4	15:85447431	PUTM	DER36302	0.0937868890503335	0.832774012288135	0.406956703570788	G	A	0.38864	0.012683231885916156
SCZ_2018_all	15	85544050	rs2290273	-0.008464078412129364	0.0096011	0.3807	T	C	0.499	9.218112121e-5	15:85544050	PUTM	DER36302	0.0618765979359678	0.557781066395815	0.57824044926985	T	C	0.48134	0.01230623824287634
SCZ_2018_all	15	84700783	rs2292188	-0.012730692478818504	0.012395	0.3042	A	G	0.2147	1.53636025e-4	15:84700783	PUTM	DER36302	0.0566017545210727	0.3703006410091	0.711941661333309	A	G	0.14219	0.02336419699508401
SCZ_2018_all	15	84790654	rs2292190	-0.023094640028871776	0.013948	0.0978	A	G	0.12819999999999998	1.94546704e-4	15:84790654	PUTM	DER36302	-0.400870580468811	-2.91033758140222	0.00445069602831473	A	G	0.15596	0.018972372155845057
SCZ_2018_all	15	85200754	rs2292462	0.033567124843947846	0.009637	0.000496	T	G	0.4553	9.287176899999999e-5	15:85200754	PUTM	DER36302	0.435461026010389	4.10891967367565	8.14763956973129e-5	T	G	0.47761	0.011231642733860904
SCZ_2018_all	15	85175750	rs2292463	0.032461210155381594	0.009637	0.000756	G	A	0.4463	9.287176899999999e-5	15:85175750	PUTM	DER36302	0.415182761673374	3.93340000186394	1.54661611976681e-4	G	A	0.47015	0.011141467542902723
SCZ_2018_all	15	84241282	rs2303825	0.023911820046312877	0.022088	0.2792	C	G	0.04369999999999996	4.87879744e-4	15:84241282	PUTM	DER36302	-0.100582027180898	-0.437295243390013	0.662840180113538	C	G	0.06357	0.05290433526643106
SCZ_2018_all	15	84222280	rs2304	0.01764343517259528	0.020887	0.3989	G	C	0.05569999999999997	4.3626676899999995e-4	15:84222280	PUTM	DER36302	-0.346926325256557	-1.52164785485173	0.13125325599166	G	C	0.05939	0.05198118739238545
SCZ_2018_all	15	85618841	rs2304415	0.010247316451549499	0.011838	0.3853	A	G	0.20779999999999998	1.40138244e-4	15:85618841	PUTM	DER36302	-0.163782586974214	-1.19563892489498	0.234665054412685	A	G	0.21911	0.018764429390158602
SCZ_2018_all	15	85618882	rs2304416	0.010445257861538604	0.011838	0.3772	A	G	0.20779999999999998	1.40138244e-4	15:85618882	PUTM	DER36302	-0.163782586974214	-1.19563892489498	0.234665054412685	A	G	0.21912	0.018764429390158602
SCZ_2018_all	15	85626457	rs2304417	-0.021867357385077998	0.013948	0.117	C	T	0.12519999999999998	1.94546704e-4	15:85626457	PUTM	DER36302	0.26929095805741	1.52940668103519	0.129320866950432	C	T	0.13066	0.031002561435840487
SCZ_2018_all	15	85640983	rs2304418	9.995003330834232e-4	0.010655	0.9259	T	C	0.3052	1.1352902499999998e-4	15:85640983	PUTM	DER36302	-0.0149594693886828	-0.12802499229003	0.898386305517609	T	C	0.30223	0.013653464394483483
SCZ_2018_all	15	85652479	rs2304419	-0.024323430746375527	0.014096	0.0845	C	G	0.12129999999999996	1.98697216e-4	15:85652479	PUTM	DER36302	0.269232756722674	1.53002811465308	0.129167069835131	C	G	0.13061	0.030963993938081972
SCZ_2018_all	15	85652486	rs2304420	-0.021734492146006094	0.013948	0.1191	G	C	0.12519999999999998	1.94546704e-4	15:85652486	PUTM	DER36302	0.269232756722674	1.53002811465308	0.129167069835131	G	C	0.13061	0.030963993938081972
SCZ_2018_all	15	85656568	rs2304422	-0.006038193252333608	0.0095085	0.5252	A	G	0.46519999999999995	9.041157224999999e-5	15:85656568	PUTM	DER36302	0.0451211769975155	0.413558023150483	0.680083373447204	A	G	0.46267	0.011903863500118217
SCZ_2018_all	15	85452309	rs2305363	-0.009151749803911173	0.011338	0.4195	G	A	0.24950000000000006	1.28550244e-4	15:85452309	PUTM	DER36302	-0.161526652792791	-1.22517270972165	0.22338808993539	G	A	0.24248	0.01738176036413659
SCZ_2018_all	15	85452095	rs2305365	-0.011718392954198511	0.011469	0.307	C	T	0.23560000000000003	1.31537961e-4	15:85452095	PUTM	DER36302	-0.228277004460338	-1.72819815958765	0.087039373908445	C	T	0.21676	0.01744766255651514
SCZ_2018_all	15	85488128	rs2305366	0.003593535510130218	0.011519	0.7552	G	A	0.2217	1.32687361e-4	15:85488128	PUTM	DER36302	-0.0902599393433051	-0.719687185348679	0.473396284543871	G	A	0.22	0.015729051526059256
SCZ_2018_all	15	85476441	rs2305367	-0.016271668474898252	0.0098918	0.1001	G	A	0.38470000000000004	9.784770723999999e-5	15:85476441	PUTM	DER36302	-0.188279192727481	-1.65820049867501	0.100410719452266	G	A	0.37313	0.012892305028495374
SCZ_2018_all	15	85354328	rs2340651	0.014987129808248238	0.020642	0.4664	G	A	0.058599999999999985	4.2609216400000003e-4	15:85354328	PUTM	DER36302	-0.0633862265746689	-0.298817555949615	0.765699342189484	G	A	0.06344	0.04499638031023649
SCZ_2018_all	15	85374112	rs2340652	0.05240267879304842	0.012557	3e-05	A	G	0.2704	1.57678249e-4	15:85374112	PUTM	DER36302	0.449306399853176	4.23522953183331	5.0826443233325e-5	A	G	0.30142	0.011254632146292604
SCZ_2018_all	15	85283309	rs2340654	-0.021174235231406567	0.011853	0.0737	C	T	0.2167	1.40493609e-4	15:85283309	PUTM	DER36302	-0.0243848205042238	-0.180734003384632	0.856942150572274	C	T	0.17175	0.018203688235388423
SCZ_2018_all	15	84660256	rs2341	-0.026107863585785863	0.015109	0.084	C	G	0.11629999999999996	2.2828188099999997e-4	15:84660256	PUTM	DER36302	-0.00374755443562231	-0.0238129634100334	0.981049252973458	C	G	0.10796	0.024766749447697637
SCZ_2018_all	15	85118128	rs2341186	-0.015915990065400763	0.014403	0.2692	A	G	0.11429999999999996	2.0744640899999998e-4	15:85118128	PUTM	DER36302	-0.143466804029945	-0.773010367702401	0.441339593906607	A	G	0.10075	0.03444547753604048
SCZ_2018_all	15	85105686	rs2341203	-0.03854740961223883	0.014087	0.0062	C	T	0.1352	1.9844356900000003e-4	15:85105686	PUTM	DER36302	-0.0824098778394522	-0.493014079422792	0.623083521519956	C	T	0.1436	0.02794086820417382
SCZ_2018_all	15	85817192	rs2342117	0.01571280204466739	0.010784	0.1451	C	T	0.3131	1.16294656e-4	15:85817192	PUTM	DER36302	-0.321201359724774	-2.36598160147165	0.0199101138869849	C	T	0.28162	0.018430283849526087
SCZ_2018_all	15	85693016	rs2342118	0.0012908327662560358	0.010358	0.9007	A	G	0.334	1.0728816399999999e-4	15:85693016	PUTM	DER36302	-0.0607700932443872	-0.529190099068622	0.597846345103681	A	G	0.3209	0.01318731515416746
SCZ_2018_all	15	85728820	rs2342120	0.010626259241300087	0.010025	0.2894	T	G	0.4463	1.0050062499999999e-4	15:85728820	PUTM	DER36302	-0.101867499548085	-0.964641594152733	0.337051369044632	T	G	0.43282	0.011151654961047424
SCZ_2018_all	15	85728620	rs2342121	0.0115160559612475	0.010025	0.2506	T	C	0.4463	1.0050062499999999e-4	15:85728620	PUTM	DER36302	-0.0760340398264746	-0.68158434955126	0.497077306655986	T	C	0.45312	0.012444484542134631
SCZ_2018_all	15	85728535	rs2342122	0.009878633423490227	0.0099702	0.3216	G	C	0.4463	9.940488804e-5	15:85728535	PUTM	DER36302	-0.103244570251579	-0.976095806177884	0.33137236981609	G	C	0.4323	0.011187925046336604
SCZ_2018_all	15	85725149	rs2342123	0.007588721648675827	0.0099509	0.4456	C	G	0.4821	9.902041081e-5	15:85725149	PUTM	DER36302	-0.0987306925873729	-0.933273140362474	0.35292692979934	C	G	0.46516	0.011191462224456874
SCZ_2018_all	15	85721469	rs2342124	-7.996801705642441e-4	0.010451	0.9395	T	G	0.339	1.09223401e-4	15:85721469	PUTM	DER36302	-0.0581555654857373	-0.513386042473012	0.6088137158712	T	G	0.32094	0.01283200297266977
SCZ_2018_all	15	85720892	rs2342125	-0.014017791768204082	0.011624	0.2279	C	T	0.2247	1.3511737600000002e-4	15:85720892	PUTM	DER36302	0.13472878061804	1.02084879321702	0.309789431277466	C	T	0.25164	0.01741798526704169
SCZ_2018_all	15	85720488	rs2342129	0.008464078412129364	0.012598	0.5029	C	G	0.3459	1.58709604e-4	15:85720488	PUTM	DER36302	0.0991367102298565	0.628525330047567	0.5310928367302	C	G	0.21946	0.02487845673751407
SCZ_2018_all	15	85720485	rs2342130	0.008959741371471801	0.012598	0.4752	T	C	0.3459	1.58709604e-4	15:85720485	PUTM	DER36302	0.0923116347194534	0.590380956377082	0.556267119986751	T	C	0.22096	0.024448273944069846
SCZ_2018_all	15	85713695	rs2342131	0.002796087302001188	0.0097483	0.7765	T	C	0.4115	9.502935288999999e-5	15:85713695	PUTM	DER36302	-0.00175276841107365	-0.0159004748176115	0.987345471916297	T	C	0.40298	0.012151471945778718
SCZ_2018_all	15	85704354	rs2342132	-0.01809269007246729	0.016037	0.2594	T	C	0.09240000000000004	2.57185369e-4	15:85704354	PUTM	DER36302	0.224884114789179	0.947787485993729	0.345522429240768	T	C	0.06718	0.05629834365894469
SCZ_2018_all	15	85703692	rs2342133	-0.007145468160871312	0.011516	0.535	C	G	0.22660000000000002	1.3261825600000002e-4	15:85703692	PUTM	DER36302	0.13768002499792	1.06727727272437	0.288416478836353	C	G	0.24627	0.016641303819953056
SCZ_2018_all	15	85638924	rs2342974	0.014271353037571767	0.010718	0.1831	A	T	0.2734	1.1487552400000001e-4	15:85638924	PUTM	DER36302	0.0277371232183152	0.232455308797289	0.81665947785143	A	T	0.2829	0.01423783296519013
SCZ_2018_all	15	85459195	rs2343672	0.0132123314721349	0.010487	0.209	A	C	0.4165	1.09977169e-4	15:85459195	PUTM	DER36302	-0.10833314041338	-0.813783962988087	0.417702244419076	A	C	0.448	0.01772166046732186
SCZ_2018_all	15	85469711	rs2343674	-0.005982071677547469	0.0095823	0.5337	A	G	0.4732	9.182047329e-5	15:85469711	PUTM	DER36302	-0.128604688553625	-1.16640734004598	0.246223987668317	A	G	0.49013	0.012156627688544358
SCZ_2018_all	15	85469227	rs2343675	0.011930890867964988	0.013486	0.3765	T	G	0.1332	1.81872196e-4	15:85469227	PUTM	DER36302	0.0430375786285474	0.323252217784066	0.747179229196921	T	G	0.19573	0.017726077017894287
SCZ_2018_all	15	85457367	rs2343676	-0.01636535408626423	0.012833	0.2015	G	T	0.1879	1.6468588900000003e-4	15:85457367	PUTM	DER36302	-0.108707426016278	-0.747131972284723	0.456737053877519	G	T	0.13865	0.021170142520082834
SCZ_2018_all	15	85450214	rs2343677	-0	0.0098965	0.9992	C	T	0.4264	9.794071225000001e-5	15:85450214	PUTM	DER36302	-0.131239409912594	-1.12945423240652	0.261408300225023	C	T	0.45422	0.013501787349352961
SCZ_2018_all	15	85450072	rs2343678	-7.996801705642441e-4	0.0098965	0.9369	A	T	0.4264	9.794071225000001e-5	15:85450072	PUTM	DER36302	-0.153485951115117	-1.30167054900783	0.196019701289202	A	T	0.4607	0.01390385089971387
SCZ_2018_all	15	85439826	rs2343679	0.014596005307409166	0.010539	0.1661	C	T	0.3479	1.11070521e-4	15:85439826	PUTM	DER36302	0.0986497713283475	0.865860918123453	0.388639053627649	C	T	0.37694	0.012980633576368618
SCZ_2018_all	15	84079289	rs2399140	0.012027380212718455	0.009675	0.2146	A	G	0.45330000000000004	9.360562499999999e-5	15:84079289	PUTM	DER36302	0.0348057907880954	0.305748425931951	0.760431773566856	A	G	0.39182	0.012959091343741423
SCZ_2018_all	15	84138271	rs2399141	-0.019998686506689123	0.012006	0.096	T	G	0.1889	1.4414403599999999e-4	15:84138271	PUTM	DER36302	0.00667192341452551	0.0496275430689106	0.960518186141215	T	G	0.18888	0.018074094769027414
SCZ_2018_all	15	84151637	rs2401086	0.006081470315867954	0.012853	0.635	A	C	0.17589999999999995	1.65199609e-4	15:84151637	PUTM	DER36302	0.187766039450935	1.40909538638927	0.161909022452467	A	C	0.20941	0.01775633400383218
SCZ_2018_all	15	84258271	rs2401087	-0.01507302949752099	0.011186	0.1779	G	A	0.22760000000000002	1.2512659599999998e-4	15:84258271	PUTM	DER36302	-0.170127099015663	-1.32937573028799	0.186748855275282	G	A	0.21165	0.01637764682010648
SCZ_2018_all	15	84311506	rs2401127	-0.0077297980619412685	0.013893	0.5778	C	T	0.11829999999999996	1.9301544900000002e-4	15:84311506	PUTM	DER36302	-0.208425654910817	-1.43800135332128	0.153555805997871	C	T	0.15297	0.021007954110084638
SCZ_2018_all	15	84426894	rs2401129	0.01666044089310717	0.01097	0.1288	A	G	0.2714	1.2034090000000001e-4	15:84426894	PUTM	DER36302	0.0935840632452343	0.856639572945016	0.393692277428321	A	G	0.2947	0.011934590691419809
SCZ_2018_all	15	84470735	rs2401130	-0.030432207120201914	0.010425	0.0035	C	A	0.2913	1.08680625e-4	15:84470735	PUTM	DER36302	-0.251216955091285	-2.39649967806004	0.0184109142095346	C	A	0.30224	0.010988619736527351
SCZ_2018_all	15	84470896	rs2401131	-0.0299470763679521	0.010425	0.0041	T	A	0.2903	1.08680625e-4	15:84470896	PUTM	DER36302	-0.251310470202438	-2.39736880838389	0.0183697275679859	T	A	0.30226	0.010988830243450294
SCZ_2018_all	15	84557676	rs2401171	-0.0299470763679521	0.0095633	0.0017	G	T	0.4831	9.145670689e-5	15:84557676	PUTM	DER36302	-0.127176837474962	-1.23774192620777	0.218710019680417	G	T	0.46179	0.010557372325095089
SCZ_2018_all	15	84576957	rs2401172	-0.030820142339886364	0.0095823	0.0013	G	A	0.4692	9.182047329e-5	15:84576957	PUTM	DER36302	-0.201804087466254	-1.95967662333427	0.0528172670236593	G	A	0.44406	0.010604521888919322
SCZ_2018_all	15	84576970	rs2401173	-0.03072317264284048	0.0095823	0.0013	G	C	0.4692	9.182047329e-5	15:84576970	PUTM	DER36302	-0.201804087466254	-1.95967662333427	0.0528172670236593	G	C	0.44406	0.010604521888919322
SCZ_2018_all	15	84576992	rs2401174	-0.03130484982841253	0.0095823	0.0011	G	A	0.4692	9.182047329e-5	15:84576992	PUTM	DER36302	-0.201804087466254	-1.95967662333427	0.0528172670236593	G	A	0.44406	0.010604521888919322
SCZ_2018_all	15	84578217	rs2401175	-0.03188618886232173	0.0095633	0.00085	T	A	0.4692	9.145670689e-5	15:84578217	PUTM	DER36302	-0.201818328904778	-1.95978646252645	0.0528042329647706	T	A	0.44406	0.010604829849636514
SCZ_2018_all	15	84578364	rs2401176	-0.028198654358678736	0.0096716	0.0035	T	G	0.4692	9.353984656000001e-5	15:84578364	PUTM	DER36302	-0.106201741782546	-1.00302437165665	0.318270026870954	T	G	0.47305	0.011210895583859737
SCZ_2018_all	15	84578429	rs2401177	-0.03198304585305074	0.0095633	0.000837	A	T	0.4682	9.145670689e-5	15:84578429	PUTM	DER36302	-0.201704219443532	-1.95890685513891	0.052908688110621	A	T	0.44404	0.01060235629012521
SCZ_2018_all	15	84578491	rs2401178	-0.030335199796072885	0.0096561	0.0017	T	C	0.4692	9.324026721000001e-5	15:84578491	PUTM	DER36302	-0.216203520437596	-2.0969675199993	0.0385191067541376	T	C	0.46148	0.010630216634032127
SCZ_2018_all	15	84578948	rs2401179	-0.03207989346341165	0.0095633	0.000788	A	G	0.4692	9.145670689e-5	15:84578948	PUTM	DER36302	-0.201701266939106	-1.95890105544927	0.0529093774166243	A	G	0.44403	0.01060210868095976
SCZ_2018_all	15	84579186	rs2401180	-0.0321767316952212	0.0095823	0.000775	A	C	0.4692	9.182047329e-5	15:84579186	PUTM	DER36302	-0.201701266939106	-1.95890105544927	0.0529093774166243	A	C	0.44403	0.01060210868095976
SCZ_2018_all	15	84584783	rs2401181	0.03671758293516286	0.012486	0.0033	G	A	0.18789999999999996	1.5590019600000002e-4	15:84584783	PUTM	DER36302	0.238659058752542	2.00143168573406	0.0480551733361315	G	A	0.22128	0.014219171909245086
SCZ_2018_all	15	84665205	rs2401185	-0.024374663141654904	0.015205	0.109	G	A	0.11829999999999996	2.31192025e-4	15:84665205	PUTM	DER36302	-0.00679628713820265	-0.0426110606740629	0.966096544389503	G	A	0.10669	0.02543892464448055
SCZ_2018_all	15	84676670	rs2401186	-0.0056760784982358365	0.0096011	0.5543	T	C	0.40659999999999996	9.218112121e-5	15:84676670	PUTM	DER36302	-0.360914957727958	-3.32420102288635	0.00124018278343199	T	C	0.43499	0.011787866398571111
SCZ_2018_all	15	84676855	rs2401187	-0.021174235231406567	0.011563	0.0675	G	T	0.2227	1.33702969e-4	15:84676855	PUTM	DER36302	-0.0418100155098999	-0.31522000940587	0.753251463139772	G	T	0.20521	0.017592724510064234
SCZ_2018_all	15	84957125	rs2401427	-0.009757449455980796	0.016434	0.5527	T	G	0.10140000000000005	2.7007635600000005e-4	15:84957125	PUTM	DER36302	-0.134584256259039	-0.595332515255155	0.552966122350409	T	G	0.11528	0.05110569651296986
SCZ_2018_all	15	84947732	rs2401431	-0.004711079730119223	0.017316	0.7857	T	A	0.0676	2.9984385600000004e-4	15:84947732	PUTM	DER36302	-0.23496961757209	-0.866614017660115	0.38822813910894	T	A	0.09259	0.0735143295745458
SCZ_2018_all	15	84945512	rs2401432	0.05892906752928747	0.010858	5.82e-08	C	T	0.2843	1.1789616399999999e-4	15:84945512	PUTM	DER36302	0.728988569369043	6.23742861770807	1.07372873256917e-8	C	T	0.29916	0.013659357134223876
SCZ_2018_all	15	84918288	rs2401446	-0.039708031873763296	0.011636	0.000643	G	T	0.23560000000000003	1.35396496e-4	15:84918288	PUTM	DER36302	-0.147763719163528	-0.958927299113358	0.33990812614375	G	T	0.19056	0.023744567437142393
SCZ_2018_all	15	84918172	rs2401448	0.058834785720892555	0.010858	5.89e-08	G	T	0.2853	1.1789616399999999e-4	15:84918172	PUTM	DER36302	0.738165740044828	6.19889016886683	1.2816432300034e-8	G	T	0.29841	0.014180119349120657
SCZ_2018_all	15	84315884	rs2554380	-0.03256399087326258	0.011813	0.0059	T	C	0.1958	1.3954696900000003e-4	15:84315884	PUTM	DER36302	-0.185683298694369	-1.45683356605522	0.14829523195964	T	C	0.1791	0.01624522785792176
SCZ_2018_all	15	84377843	rs2554381	0.016758783814954624	0.011062	0.1305	T	C	0.26339999999999997	1.22367844e-4	15:84377843	PUTM	DER36302	0.139434150946029	1.212214694566	0.228286490647761	T	C	0.29162	0.013230590397768449
SCZ_2018_all	15	84362391	rs2554382	-0.0019719430022289842	0.010803	0.8555	A	G	0.2942	1.16704809e-4	15:84362391	PUTM	DER36302	0.152188867768323	1.18426523266643	0.239115287624873	A	G	0.20577	0.01651459063993
SCZ_2018_all	15	84356316	rs2554383	-0.03198304585305074	0.011833	0.0069	G	A	0.1928	1.40019889e-4	15:84356316	PUTM	DER36302	-0.205902847101232	-1.61878939154764	0.108642377156269	G	A	0.18303	0.016178714242917374
SCZ_2018_all	15	84406587	rs2554385	-0.02751788603673928	0.011479	0.0163	G	A	0.2117	1.31767441e-4	15:84406587	PUTM	DER36302	-0.183157516576351	-1.52707365048011	0.129899551775398	G	A	0.2202	0.014385651186946135
SCZ_2018_all	15	84403522	rs2554386	-0.027906953253007866	0.011479	0.0152	C	T	0.2117	1.31767441e-4	15:84403522	PUTM	DER36302	-0.182465206615635	-1.52202293532984	0.131159319784845	C	T	0.22018	0.014372017347525436
SCZ_2018_all	15	84397565	rs2554387	0.015282623531156982	0.011043	0.1672	G	C	0.26239999999999997	1.2194784900000001e-4	15:84397565	PUTM	DER36302	0.146556015936383	1.27960460925854	0.20364510803463	G	C	0.28363	0.013117640036358642
SCZ_2018_all	15	84395719	rs2554388	0.014987129808248238	0.011024	0.173	G	A	0.26339999999999997	1.2152857600000002e-4	15:84395719	PUTM	DER36302	0.146614065263676	1.28007370425769	0.203480752589148	G	A	0.28362	0.013118413599585453
SCZ_2018_all	15	84390365	rs2554389	0.013705647056111967	0.011043	0.2159	C	T	0.26139999999999997	1.2194784900000001e-4	15:84390365	PUTM	DER36302	0.146813829598494	1.28174153364781	0.202897193877134	C	T	0.28358	0.013119975366317187
SCZ_2018_all	15	84346067	rs2554391	0.012817503710614343	0.01097	0.2411	C	T	0.2724	1.2034090000000001e-4	15:84346067	PUTM	DER36302	0.107125351854386	0.967178229779518	0.335788260529792	C	T	0.31453	0.012267935893765396
SCZ_2018_all	15	84345848	rs2554392	0.013014937077494544	0.01097	0.235	T	G	0.2724	1.2034090000000001e-4	15:84345848	PUTM	DER36302	0.107270652168685	0.968319801791173	0.335220829378979	T	G	0.31447	0.012272250621250666
SCZ_2018_all	15	84293100	rs2554393	0.023911820046312877	0.013671	0.0802	T	C	0.16900000000000004	1.8689624100000002e-4	15:84293100	PUTM	DER36302	0.219296939473707	1.65189614319329	0.101692525781554	T	C	0.17927	0.017623804353219093
SCZ_2018_all	15	84289844	rs2554394	-0.018821754240587667	0.010044	0.0614	G	A	0.3022	1.0088193600000001e-4	15:84289844	PUTM	DER36302	-0.170195673768342	-1.64529371269745	0.103049080382661	G	A	0.34313	0.010700649938641251
SCZ_2018_all	15	84395587	rs2562761	0.015184135325040055	0.011024	0.1674	G	T	0.26239999999999997	1.2152857600000002e-4	15:84395587	PUTM	DER36302	0.146621906217831	1.28013005771299	0.203461014790469	G	T	0.28362	0.013118661701790641
SCZ_2018_all	15	84267587	rs2562762	0.023521195041345866	0.013576	0.0825	T	G	0.17100000000000004	1.84307776e-4	15:84267587	PUTM	DER36302	0.309835142303527	2.39289538593859	0.018582592500516	T	G	0.17911	0.01676540022829776
SCZ_2018_all	15	84265220	rs2562763	0.023618865598634027	0.014244	0.0975	G	A	0.16200000000000003	2.02891536e-4	15:84265220	PUTM	DER36302	0.233843012962229	1.60515996306398	0.111612157183474	G	A	0.15328	0.021223263134702002
SCZ_2018_all	15	84384941	rs2562765	0.015085637418040953	0.011043	0.1712	G	T	0.26239999999999997	1.2194784900000001e-4	15:84384941	PUTM	DER36302	0.146477547793507	1.27743708500713	0.204405810988392	G	T	0.28411	0.01314810251749838
SCZ_2018_all	15	84256754	rs2562766	0.01901800583576195	0.014627	0.1934	T	A	0.11729999999999996	2.1394912899999998e-4	15:84256754	PUTM	DER36302	0.0642262224376796	0.370750548649167	0.711607552264385	T	A	0.12403	0.030009665414394773
SCZ_2018_all	15	84250656	rs2562767	0.017545179215748864	0.0098786	0.0752	A	G	0.38070000000000004	9.758673795999999e-5	15:84250656	PUTM	DER36302	0.146264362524709	1.34988648953476	0.180100099439434	A	G	0.36558	0.01174039054480638
SCZ_2018_all	15	84382953	rs2562768	-0.02839307450121783	0.011479	0.0132	C	T	0.2127	1.31767441e-4	15:84382953	PUTM	DER36302	-0.18226332461929	-1.48099035278265	0.141753173885905	C	T	0.21312	0.015145866227159969
SCZ_2018_all	15	84235930	rs2562769	0.032370380030450646	0.0095441	0.000696	G	T	0.4394	9.108984481e-5	15:84235930	PUTM	DER36302	0.00218292046076112	0.0204374024051807	0.983735170882343	G	T	0.49625	0.011408391881712549
SCZ_2018_all	15	84230698	rs2562771	0.02449747160038737	0.013004	0.0595	C	T	0.15710000000000002	1.69104016e-4	15:84230698	PUTM	DER36302	-0.167064720830341	-1.10077521769125	0.273637148604149	C	T	0.16098	0.02303415111097712
SCZ_2018_all	15	84225035	rs2562772	-0.009851316050374202	0.012538	0.4302	A	C	0.1938	1.57201444e-4	15:84225035	PUTM	DER36302	-0.0177190791452111	-0.117901688444133	0.906382050375197	A	C	0.16272	0.022586152016334318
SCZ_2018_all	15	84215685	rs2562773	-0.010939940038334263	0.01267	0.387	A	G	0.1918	1.6052890000000001e-4	15:84215685	PUTM	DER36302	-0.0384498132236889	-0.25495815265614	0.799279030792391	A	G	0.16521	0.022743152399437104
SCZ_2018_all	15	84380096	rs2562774	-0.023814178099254887	0.010025	0.0175	C	T	0.3161	1.0050062499999999e-4	15:84380096	PUTM	DER36302	-0.199396296365549	-1.81534547760557	0.0724679848903273	C	T	0.33584	0.012064674226238121
SCZ_2018_all	15	84378692	rs2562775	0.01607018017749446	0.011062	0.1466	T	C	0.26439999999999997	1.22367844e-4	15:84378692	PUTM	DER36302	0.139115278570419	1.21034200414115	0.229000780941387	T	C	0.29158	0.013210931738642047
SCZ_2018_all	15	84368163	rs2562776	-0.03091710263472161	0.011886	0.0093	A	G	0.1928	1.4127699600000003e-4	15:84368163	PUTM	DER36302	-0.201649952096508	-1.51597082890336	0.1326815005925	A	G	0.17662	0.017693532879371324
SCZ_2018_all	15	84366066	rs2562777	-0.030820142339886364	0.011813	0.0091	T	C	0.1948	1.3954696900000003e-4	15:84366066	PUTM	DER36302	-0.202106983523507	-1.57091727433991	0.119360712830817	T	C	0.18076	0.01655221083966721
SCZ_2018_all	15	84365482	rs2562778	0.014593002302900086	0.01097	0.1831	A	G	0.2734	1.2034090000000001e-4	15:84365482	PUTM	DER36302	0.111651028547823	1.01427434502921	0.312899656252789	A	G	0.31494	0.012117543158539306
SCZ_2018_all	15	84390975	rs2562779	-0.02693400124008104	0.011479	0.019	A	G	0.2127	1.31767441e-4	15:84390975	PUTM	DER36302	-0.181888601934466	-1.51729272206849	0.132347848097541	A	G	0.22008	0.014370511292458591
SCZ_2018_all	15	84312568	rs2562781	-0.031498667059371016	0.011739	0.0073	A	G	0.2068	1.3780412099999997e-4	15:84312568	PUTM	DER36302	-0.185744856894183	-1.46175311346303	0.14694429169771	A	G	0.18284	0.016146765560968473
SCZ_2018_all	15	84300081	rs2562782	-0.0297529581493478	0.011813	0.0116	G	A	0.1988	1.3954696900000003e-4	15:84300081	PUTM	DER36302	-0.18718838842764501	-1.46256577546456	0.146722051593013	G	A	0.18196	0.01638049409367035
SCZ_2018_all	15	84387926	rs2562783	-0.02761516703297339	0.011479	0.0162	C	G	0.2137	1.31767441e-4	15:84387926	PUTM	DER36302	-0.182072377931841	-1.51679446260012	0.132473533751203	C	G	0.21984	0.014409027146592836
SCZ_2018_all	15	84286492	rs2562784	0.011829751753577221	0.011373	0.2995	A	G	0.26639999999999997	1.2934512899999997e-4	15:84286492	PUTM	DER36302	0.140144836880603	1.14435192849432	0.255209451512673	A	G	0.21269	0.014998056770436507
SCZ_2018_all	15	84286021	rs2562785	0.024009452460351854	0.013799	0.082	G	T	0.16600000000000004	1.9041240100000002e-4	15:84286021	PUTM	DER36302	0.214928066566645	1.62664862282913	0.106958946786402	G	T	0.1716	0.01745817184959881
SCZ_2018_all	15	84949834	rs2563917	-0.04056596174666175	0.011636	0.000492	A	G	0.2316	1.35396496e-4	15:84949834	PUTM	DER36302	-0.149494683014307	-1.00239339147046	0.318573040857605	A	G	0.19096	0.022242064902973775
SCZ_2018_all	15	84337258	rs2585038	-0.03207989346341165	0.011813	0.0066	G	A	0.1938	1.3954696900000003e-4	15:84337258	PUTM	DER36302	-0.192083488805271	-1.50492045931757	0.135496592497464	G	A	0.18016	0.01629119632908441
SCZ_2018_all	15	84337696	rs2585039	0.013014937077494544	0.01097	0.2363	T	C	0.2714	1.2034090000000001e-4	15:84337696	PUTM	DER36302	0.117954635636709	1.05737724619376	0.292887095192682	T	C	0.31088	0.012444289496391524
SCZ_2018_all	15	84340468	rs2585040	-0.03256399087326258	0.011813	0.0059	C	G	0.1948	1.3954696900000003e-4	15:84340468	PUTM	DER36302	-0.195806515809919	-1.53390701248605	0.128210347772291	C	G	0.18082	0.016295069363388735
SCZ_2018_all	15	84340536	rs2585041	0.0132123314721349	0.01097	0.2279	T	C	0.2734	1.2034090000000001e-4	15:84340536	PUTM	DER36302	0.117760232000971	1.05423918075128	0.2943139757187	T	C	0.31265	0.012477253530371291
SCZ_2018_all	15	84341748	rs2585042	-0.03140176313953164	0.011833	0.008	C	T	0.1938	1.40019889e-4	15:84341748	PUTM	DER36302	-0.195296285762754	-1.52594129383273	0.130181156008075	C	T	0.18531	0.016379940356757893
SCZ_2018_all	15	84305444	rs2585043	-0.009752291442678302	0.010559	0.3554	A	G	0.2535	1.1149248100000001e-4	15:84305444	PUTM	DER36302	-0.111343645050756	-0.97148488254093	0.333650871232629	A	G	0.28295	0.013135868000194334
SCZ_2018_all	15	84305946	rs2585044	0.024692612590371414	0.013781	0.0731	T	C	0.16500000000000004	1.89915961e-4	15:84305946	PUTM	DER36302	0.214956118443662	1.62666007419189	0.106956509323222	T	C	0.17181	0.017462483473982496
SCZ_2018_all	15	84306314	rs2585045	0.023911820046312877	0.013799	0.0825	G	A	0.16400000000000003	1.9041240100000002e-4	15:84306314	PUTM	DER36302	0.214956118443662	1.62666007419189	0.106956509323222	G	A	0.17182	0.017462483473982496
SCZ_2018_all	15	84308973	rs2585046	0.024595046855380134	0.013799	0.0744	G	A	0.16400000000000003	1.9041240100000002e-4	15:84308973	PUTM	DER36302	0.214929501124639	1.62669144226671	0.106949832746034	G	A	0.17191	0.017457485798942178
SCZ_2018_all	15	84377042	rs2585047	0.01666044089310717	0.011062	0.1319	G	A	0.26139999999999997	1.22367844e-4	15:84377042	PUTM	DER36302	0.139444352028398	1.21221538645556	0.228286227042035	G	A	0.29166	0.013232511278422725
SCZ_2018_all	15	84372773	rs2585048	-0.032370380030450646	0.011377	0.0045	A	C	0.2147	1.29436129e-4	15:84372773	PUTM	DER36302	-0.178238235280303	-1.38961690360955	0.167731362531397	A	C	0.26633	0.016451729892197405
SCZ_2018_all	15	84352873	rs2585049	-0.03091710263472161	0.011813	0.009	T	G	0.1938	1.3954696900000003e-4	15:84352873	PUTM	DER36302	-0.204450544448856	-1.61296648326709	0.109903301883803	T	G	0.1828	0.01606666937598828
SCZ_2018_all	15	84362021	rs2585050	-0.002703651574314823	0.010803	0.8026	T	C	0.2952	1.16704809e-4	15:84362021	PUTM	DER36302	0.152072670170999	1.18317829461674	0.239543721174911	T	C	0.20582	0.016519692357086703
SCZ_2018_all	15	84413734	rs2585051	0.015971769509698665	0.010988	0.1461	A	G	0.2694	1.2073614399999998e-4	15:84413734	PUTM	DER36302	0.0919909995390628	0.843977782590124	0.400696280642937	A	G	0.29462	0.011880333913139595
SCZ_2018_all	15	84355990	rs2585052	-0.03159556158975058	0.011833	0.0075	A	T	0.1928	1.40019889e-4	15:84355990	PUTM	DER36302	-0.203920817414813	-1.60525572480457	0.111591066652481	A	T	0.18245	0.016137441162882495
SCZ_2018_all	15	84395806	rs2585053	0.015085637418040953	0.011024	0.1712	T	C	0.26239999999999997	1.2152857600000002e-4	15:84395806	PUTM	DER36302	0.146614065263676	1.28007370425769	0.203480752589148	T	C	0.28362	0.013118413599585453
SCZ_2018_all	15	84273328	rs2585054	0.022250608934819723	0.014225	0.1182	C	T	0.16100000000000003	2.0235062499999998e-4	15:84273328	PUTM	DER36302	0.234872590845031	1.61926590906089	0.108539705768015	C	T	0.15311	0.02103915686358692
SCZ_2018_all	15	84281488	rs2585055	-0.021174235231406567	0.012053	0.0784	G	A	0.1829	1.45274809e-4	15:84281488	PUTM	DER36302	-0.196568849204647	-1.50830476693659	0.134629505026034	G	A	0.1783	0.016984438078200367
SCZ_2018_all	15	84282215	rs2585056	0.022837233902757128	0.013781	0.0977	C	G	0.16500000000000004	1.89915961e-4	15:84282215	PUTM	DER36302	0.214845939139887	1.62591126614981	0.107115989847836	C	G	0.17129	0.017460658487141557
SCZ_2018_all	15	84284552	rs2585058	0.023618865598634027	0.0095633	0.0134	G	A	0.495	9.145670689e-5	15:84284552	PUTM	DER36302	0.0602239565910532	0.586924383292941	0.558577241123258	G	A	0.49127	0.010528688190733878
SCZ_2018_all	15	84285354	rs2585059	0.02693400124008104	0.0097107	0.0055	T	C	0.4155	9.429769448999998e-5	15:84285354	PUTM	DER36302	0.0970380902906583	0.96580747275079	0.336470439439829	T	C	0.46491	0.01009493110514372
SCZ_2018_all	15	84293783	rs2585060	0.024595046855380134	0.013689	0.0723	C	T	0.16900000000000004	1.87388721e-4	15:84293783	PUTM	DER36302	0.219296939473707	1.65189614319329	0.101692525781554	C	T	0.17927	0.017623804353219093
SCZ_2018_all	15	84347751	rs2585061	-0.031789322489407336	0.011833	0.0072	G	A	0.1938	1.40019889e-4	15:84347751	PUTM	DER36302	-0.203396801819093	-1.60237464255099	0.11222699315716	G	A	0.18263	0.016112395452391754
SCZ_2018_all	15	84347585	rs2585062	0.0046889894861314695	0.010913	0.6651	T	A	0.26539999999999997	1.1909356900000002e-4	15:84347585	PUTM	DER36302	0.0862852526093517	0.778026323994152	0.43839043336767203	T	A	0.31993	0.012299418163225127
SCZ_2018_all	15	84398853	rs2585063	0.013705647056111967	0.011043	0.2146	C	T	0.26239999999999997	1.2194784900000001e-4	15:84398853	PUTM	DER36302	0.146501624639611	1.27915889057042	0.203801364047222	C	T	0.28364	0.013117041554312685
SCZ_2018_all	15	84263509	rs2585064	0.029267497680568143	0.013909	0.0354	G	A	0.16700000000000004	1.93460281e-4	15:84263509	PUTM	DER36302	0.214886483490731	1.61105439391861	0.110319907341677	G	A	0.16875	0.017790894749386513
SCZ_2018_all	15	84408546	rs2585065	0.014691548742989682	0.011043	0.1837	A	G	0.26339999999999997	1.2194784900000001e-4	15:84408546	PUTM	DER36302	0.14773061176269	1.28787714546714	0.200761046346946	A	G	0.28364	0.013158067800969857
SCZ_2018_all	15	84404954	rs2585066	0.014790085472635345	0.011043	0.1818	G	A	0.26239999999999997	1.2194784900000001e-4	15:84404954	PUTM	DER36302	0.151418672906983	1.29955332880669	0.196742014762048	G	A	0.27995	0.013575963417117804
SCZ_2018_all	15	84404502	rs2585067	0.014297304700824394	0.011043	0.1963	T	C	0.26339999999999997	1.2194784900000001e-4	15:84404502	PUTM	DER36302	0.147019632535653	1.28284147959867	0.202513010234671	T	C	0.28364	0.013134231833764734
SCZ_2018_all	15	84404457	rs2585068	-0.02761516703297339	0.011479	0.0162	A	G	0.2117	1.31767441e-4	15:84404457	PUTM	DER36302	-0.182581684490155	-1.5228931867278	0.130941575391602	A	G	0.22018	0.014373930203867898
SCZ_2018_all	15	84295173	rs2585070	-0.02547279597303107	0.0099154	0.0103	G	C	0.3171	9.831515715999999e-5	15:84295173	PUTM	DER36302	-0.170156103933226	-1.64574283093716	0.102956342567869	G	C	0.347	0.010689837959654972
SCZ_2018_all	15	84264404	rs2585071	-0.01901800583576195	0.010118	0.0595	A	G	0.3082	1.0237392400000001e-4	15:84264404	PUTM	DER36302	-0.18195876883268	-1.68275960370364	0.0955414932026506	A	G	0.35567	0.011692350446763514
SCZ_2018_all	15	84265890	rs2585073	-0.018134570195482678	0.010118	0.0737	G	C	0.30620000000000003	1.0237392400000001e-4	15:84265890	PUTM	DER36302	-0.263593157378211	-2.40471618730893	0.0180248059935021	G	C	0.34481	0.012015465775171251
SCZ_2018_all	15	85577151	rs2599364	-0.019312311032372884	0.010933	0.0772	C	G	0.2584	1.19530489e-4	15:85577151	PUTM	DER36302	0.278774925567915	2.4449070777468	0.0162380315752252	C	G	0.24319	0.013001177916788008
SCZ_2018_all	15	85592204	rs2599366	-0.020292703267762394	0.011284	0.0724	G	A	0.2326	1.2732865600000002e-4	15:85592204	PUTM	DER36302	0.262515422593445	2.2114698080888	0.0292803970256061	G	A	0.22419	0.014091188248399182
SCZ_2018_all	15	84206614	rs2637978	0.017125813161985796	0.018669	0.359	G	A	0.06958	3.4853156100000005e-4	15:84206614	PUTM	DER36302	-0.0707844979343202	-0.326603951486218	0.744650044219694	G	A	0.07436	0.04697139325873808
SCZ_2018_all	15	84184967	rs2637979	-0.022543964434894436	0.012152	0.0634	A	T	0.1889	1.4767110399999998e-4	15:84184967	PUTM	DER36302	-0.0962955119993189	-0.694449444157371	0.48901067122073	A	T	0.17076	0.019227854362676634
SCZ_2018_all	15	84185457	rs2637980	-0.024692612590371414	0.012171	0.0428	C	G	0.1889	1.4813324099999999e-4	15:84185457	PUTM	DER36302	-0.0965575207745795	-0.69658280549377	0.487679969601199	C	G	0.17076	0.019214394902101417
SCZ_2018_all	15	84191458	rs2642817	-0.015381102038302391	0.011578	0.184	C	T	0.2058	1.34050084e-4	15:84191458	PUTM	DER36302	-0.0648063298776347	-0.496894125391385	0.620354367090345	C	T	0.19746	0.01701011029830018
SCZ_2018_all	15	84203402	rs2642820	-0.011141840418844534	0.009637	0.2475	A	G	0.46819999999999995	9.287176899999999e-5	15:84203402	PUTM	DER36302	-0.0200550939829568	-0.187918973933202	0.851320963190871	A	G	0.49642	0.011389591243538836
SCZ_2018_all	15	85592160	rs2654915	-0.005982071677547469	0.0096011	0.5316	T	C	0.4384	9.218112121e-5	15:85592160	PUTM	DER36302	0.17715818397014	1.5722439338937	0.119052743501434	T	C	0.46022	0.01269645810301335
SCZ_2018_all	15	84790476	rs2659154	-0.040572025765047794	0.014266	0.0045	T	C	0.13119999999999998	0.00020351875599999999	15:84790476	PUTM	DER36302	-0.233554826318723	-1.36880813319003	0.174126240893524	T	C	0.1233	0.02911337392696921
SCZ_2018_all	15	85090696	rs2668592	0.057230633454271665	0.011292	3.94e-07	T	C	0.2813	1.27509264e-4	15:85090696	PUTM	DER36302	0.61776005288667	4.88592961562837	3.92067331443237e-6	T	C	0.24592	0.015986199558225944
SCZ_2018_all	15	84927940	rs2695705	-0.01616858116158369	0.014206	0.2543	G	A	0.1183	2.01810436e-4	15:84927940	PUTM	DER36302	-0.374640477921788	-2.57935748123539	0.011353268601606	G	A	0.18968	0.021096301544294108
SCZ_2018_all	15	84314441	rs2730075	0.022543964434894436	0.013615	0.0973	A	G	0.16600000000000004	1.8536822500000001e-4	15:84314441	PUTM	DER36302	0.303257410631908	2.32597973467105	0.0220385124729374	A	G	0.18627	0.016998515347368362
SCZ_2018_all	15	84315985	rs2730076	-0.03256399087326258	0.011833	0.0059	A	G	0.1958	1.40019889e-4	15:84315985	PUTM	DER36302	-0.185731396688784	-1.45718855430386	0.14819742858673	A	G	0.17911	0.01624572683624275
SCZ_2018_all	15	84317995	rs2730077	0.012521280553671691	0.010951	0.2535	A	C	0.2744	1.1992440100000001e-4	15:84317995	PUTM	DER36302	0.118987418431496	1.06575016141601	0.289103023415722	A	C	0.31075	0.012464970930554431
SCZ_2018_all	15	84321429	rs2730078	0.014100124378781626	0.010896	0.1969	A	G	0.2783	1.1872281599999998e-4	15:84321429	PUTM	DER36302	0.136844983358804	1.27295019804141	0.205987168418765	A	G	0.3171	0.011556729183109274
SCZ_2018_all	15	84324441	rs2730080	0.010742096531902029	0.01097	0.3279	G	A	0.2714	1.2034090000000001e-4	15:84324441	PUTM	DER36302	0.117964709715487	1.05886264998577	0.292213327488745	G	A	0.3097	0.012411519326734722
SCZ_2018_all	15	84327771	rs2730081	-0.020194707285519253	0.009637	0.0365	C	T	0.3797	9.287176899999999e-5	15:84327771	PUTM	DER36302	-0.230104392584555	-2.25635514247499	0.0262251352538091	C	T	0.37687	0.01040003747401161
SCZ_2018_all	15	84215428	rs2730082	0.004788516731797094	0.011284	0.6701	C	A	0.24060000000000004	1.2732865600000002e-4	15:84215428	PUTM	DER36302	-0.0795283297815707	-0.527862971419693	0.598763806653081	C	A	0.19777	0.02269871788056357
SCZ_2018_all	15	84362842	rs2730083	-0.0013308852349954718	0.010803	0.902	T	C	0.2952	1.16704809e-4	15:84362842	PUTM	DER36302	0.142296937251291	1.10622405915186	0.271283700068811	T	C	0.21279	0.016546452840332432
SCZ_2018_all	15	84336502	rs2730084	0.013014937077494544	0.01097	0.2337	T	C	0.2724	1.2034090000000001e-4	15:84336502	PUTM	DER36302	0.118021694773283	1.05886704372496	0.292211336091464	T	C	0.31027	0.012423410353965516
SCZ_2018_all	15	84351512	rs2730085	0.012224969622568948	0.01097	0.2654	A	G	0.2724	1.2034090000000001e-4	15:84351512	PUTM	DER36302	0.104610944881296	0.947988711014783	0.345420485574567	A	G	0.3155	0.012177213440085847
SCZ_2018_all	15	84345660	rs2730086	0.012323749688831903	0.01097	0.2603	G	A	0.2724	1.2034090000000001e-4	15:84345660	PUTM	DER36302	0.107310388060897	0.968620906219271	0.335071266597448	G	A	0.31446	0.012273709895380028
SCZ_2018_all	15	84231478	rs2730089	0.01960652963891835	0.015183	0.1974	A	C	0.11029999999999995	2.30523489e-4	15:84231478	PUTM	DER36302	0.200327745874103	1.0973838515472	0.275109070455726	A	C	0.11194	0.033324610219866456
SCZ_2018_all	15	84231606	rs2730090	-0.02654455522211221	0.014067	0.0587	G	A	0.1451	1.97880489e-4	15:84231606	PUTM	DER36302	0.0725176655243061	0.402427656411324	0.688228257502353	G	A	0.09702	0.032472220760120366
SCZ_2018_all	15	84232124	rs2730091	0.018134570195482678	0.015481	0.2419	G	A	0.10540000000000005	2.39661361e-4	15:84232124	PUTM	DER36302	-0.0295154911166936	-0.152562000371703	0.879051094925538	G	A	0.10075	0.0374289185439686
SCZ_2018_all	15	84238998	rs2730092	0.03169244673248973	0.0095633	0.000917	G	T	0.45030000000000003	9.145670689e-5	15:84238998	PUTM	DER36302	-6.97108141605871e-4	-0.00645637604646841	0.994861455598645	G	T	0.48881	0.011657963056016022
SCZ_2018_all	15	84259075	rs2730094	-0.034980968895245594	0.015011	0.0197	A	G	0.1382	2.25330121e-4	15:84259075	PUTM	DER36302	-0.034758813777247	-0.177274379348382	0.859651447742218	A	G	0.08179	0.03844483013965056
SCZ_2018_all	15	84260703	rs2730095	0.03343477608623742	0.011723	0.0043	C	A	0.33399999999999996	1.3742872900000003e-4	15:84260703	PUTM	DER36302	0.144835790202125	0.976290623603199	0.331276325596662	C	A	0.32049	0.022008657380883694
SCZ_2018_all	15	84267950	rs2730097	0.024302292522964817	0.013576	0.0735	A	G	0.17000000000000004	1.84307776e-4	15:84267950	PUTM	DER36302	0.309835142303527	2.39289538593859	0.018582592500516	A	G	0.17911	0.01676540022829776
SCZ_2018_all	15	84281918	rs2730098	0.023228126119207243	0.013558	0.0864	T	C	0.16900000000000004	1.83819364e-4	15:84281918	PUTM	DER36302	0.309803728755042	2.39237065088937	0.0186077046932218	T	C	0.18242	0.016769354637065068
SCZ_2018_all	15	84298893	rs2730100	0.022348403663761767	0.013835	0.1062	G	A	0.16500000000000004	1.9140722500000001e-4	15:84298893	PUTM	DER36302	0.214870016185705	1.62596875718846	0.107103738679937	G	A	0.17172	0.017463337214757874
SCZ_2018_all	15	84300654	rs2730101	-0.012521280553671691	0.0096913	0.198	G	A	0.3757	9.392129569e-5	15:84300654	PUTM	DER36302	-0.138873959354267	-1.34367716223699	0.182093796726931	G	A	0.45245	0.01068198007820467
SCZ_2018_all	15	84201446	rs2732150	0.009545412843531385	0.0094896	0.3145	C	T	0.4632	9.005250816000001e-5	15:84201446	PUTM	DER36302	0.0613098164544618	0.598389017009925	0.550933358092571	C	T	0.45522	0.010497667293257318
SCZ_2018_all	15	84203685	rs2732151	-0.0168206777303436	0.009675	0.0821	T	C	0.4205	9.360562499999999e-5	15:84203685	PUTM	DER36302	0.0447369127002	0.394409534024994	0.694118586705321	T	C	0.44041	0.012865812296468339
SCZ_2018_all	15	84210053	rs2732152	0.008860628432196467	0.011303	0.4341	A	G	0.2883	1.27757809e-4	15:84210053	PUTM	DER36302	0.0884499148243752	0.694356161774027	0.48906890214578	A	G	0.25455	0.016226701622929475
SCZ_2018_all	15	84221440	rs2732153	-0.011829751753577221	0.012538	0.3468	T	G	0.1938	1.57201444e-4	15:84221440	PUTM	DER36302	-0.0346696896566535	-0.232018032396125	0.816998154194396	T	G	0.16414	0.022328339619882114
SCZ_2018_all	15	84243412	rs2732155	-0.028004196409597344	0.014035	0.0459	C	T	0.1461	1.96981225e-4	15:84243412	PUTM	DER36302	0.0725176655243061	0.402427656411324	0.688228257502353	C	T	0.09702	0.032472220760120366
SCZ_2018_all	15	84243690	rs2732156	-0.0277124385665358	0.014019	0.0477	T	C	0.1461	1.9653236100000002e-4	15:84243690	PUTM	DER36302	0.0725176655243061	0.402427656411324	0.688228257502353	T	C	0.09702	0.032472220760120366
SCZ_2018_all	15	84243871	rs2732157	-0.027809700639267233	0.014095	0.0484	A	G	0.1451	1.9866902499999999e-4	15:84243871	PUTM	DER36302	0.0725176655243061	0.402427656411324	0.688228257502353	A	G	0.09701	0.032472220760120366
SCZ_2018_all	15	84249571	rs2732158	0.018919884852510768	0.015218	0.2144	G	T	0.10740000000000005	2.3158752400000002e-4	15:84249571	PUTM	DER36302	-0.0368580907584517	-0.196519529866103	0.844602381161059	G	T	0.10821	0.03517663052404089
SCZ_2018_all	15	84254262	rs2732159	-0.004191204618468052	0.011441	0.7126	A	G	0.2525	1.30896481e-4	15:84254262	PUTM	DER36302	0.149039497952343	1.2025746019533	0.231980697343639	A	G	0.19777	0.015359557462470294
SCZ_2018_all	15	84259060	rs2732160	-0.034691239789930474	0.015011	0.0207	A	G	0.1382	2.25330121e-4	15:84259060	PUTM	DER36302	-0.0347215855371997	-0.177139089224485	0.859757430306384	A	G	0.08178	0.03842114317749943
SCZ_2018_all	15	84270783	rs2732161	0.02654455522211221	0.013282	0.0453	C	G	0.17789999999999995	1.76411524e-4	15:84270783	PUTM	DER36302	0.256889793306452	2.04167565757443	0.0438169240178423	C	G	0.19642	0.015831431894779244
SCZ_2018_all	15	84270943	rs2732162	-0.017593868401047975	0.010044	0.0798	C	T	0.30620000000000003	1.0088193600000001e-4	15:84270943	PUTM	DER36302	-0.268733451486701	-2.56036018646538	0.0119516550247567	C	T	0.33956	0.011016441420973338
SCZ_2018_all	15	85372475	rs28363946	-0.03047982625397499	0.013078	0.0198	A	C	0.1392	1.71034084e-4	15:85372475	PUTM	DER36302	-0.472656057501712	-3.32180749470927	0.00124979261516775	A	C	0.15954	0.020246107338553882
SCZ_2018_all	15	84406137	rs28371866	-9.204234597419287e-4	0.010841	0.9321	T	C	0.2932	1.17527281e-4	15:84406137	PUTM	DER36302	0.110214429612389	0.837789430388705	0.404146906255073	T	C	0.20895	0.01730641688046055
SCZ_2018_all	15	83857722	rs28373753	0.019410393519823387	0.010526	0.0653	A	C	0.2734	1.1079667600000001e-4	15:83857722	PUTM	DER36302	0.0269941096404719	0.20274984831098	0.839742508168862	A	C	0.24038	0.017726252818356863
SCZ_2018_all	15	85827338	rs28374025	8.995952428359939e-4	0.011931	0.9417	A	G	0.23560000000000003	1.42348761e-4	15:85827338	PUTM	DER36302	0.164406784432626	1.2459186023831	0.215705378954458	A	G	0.19031	0.01741245993297575
SCZ_2018_all	15	85472462	rs28375890	0.007372754329413157	0.0098918	0.4545	C	G	0.4374	9.784770723999999e-5	15:85472462	PUTM	DER36302	0.075844452179996	0.639765495686316	0.523788081785369	C	G	0.39422	0.014054196139465798
SCZ_2018_all	15	84370627	rs28391253	0.003992021269537457	0.01769	0.8213	G	A	0.07850000000000001	3.129361e-4	15:84370627	PUTM	DER36302	-0.0657529355288757	-0.305010313533593	0.760992219158014	G	A	0.081	0.04647305726250442
SCZ_2018_all	15	85486064	rs28396854	-0.01340968690991774	0.0097251	0.1689	T	G	0.496	9.457757001e-5	15:85486064	PUTM	DER36302	-0.175619477320946	-1.46515718905087	0.146015115794135	T	G	0.45556	0.01436735820926726
SCZ_2018_all	15	84322738	rs28401479	-0.0025231805444382296	0.017731	0.8867	G	C	0.08450000000000002	3.14388361e-4	15:84322738	PUTM	DER36302	-0.0534370135695313	-0.220172451545889	0.826185705447251	G	C	0.07197	0.05890584647751019
SCZ_2018_all	15	84173528	rs28405447	-0.02365764835067516	0.011636	0.042	T	G	0.2107	1.35396496e-4	15:84173528	PUTM	DER36302	-0.098527046737399	-0.73736377116815	0.462627797632303	T	G	0.22014	0.017854485480912966
SCZ_2018_all	15	85476880	rs28407787	8.903962851465804e-4	0.014279	0.9502	T	C	0.1103	2.03889841e-4	15:85476880	PUTM	DER36302	0.0505908993776546	0.373646329553984	0.709458443733654	T	C	0.17917	0.018332570316671754
SCZ_2018_all	15	84367968	rs28409641	-1.0000500033334732e-4	0.010027	0.9918	A	G	0.3748	1.0054072899999998e-4	15:84367968	PUTM	DER36302	0.0973638395423456	0.822236787326674	0.412898394169719	A	G	0.29097	0.014021729252750182
SCZ_2018_all	15	84788079	rs28415985	-0.04242744923995451	0.014245	0.0029	G	A	0.13219999999999998	2.0292002500000002e-4	15:84788079	PUTM	DER36302	-0.233561263906038	-1.36928945945238	0.173976261750941	G	A	0.12326	0.029094513755372538
SCZ_2018_all	15	85731471	rs28416825	0.006611809921059095	0.010082	0.5118	C	T	0.4672	1.0164672400000002e-4	15:85731471	PUTM	DER36302	-0.116220730097157	-1.05177919174548	0.295435836833653	C	T	0.43454	0.012210067072034043
SCZ_2018_all	15	84462271	rs28417766	0.002596625847265914	0.010915	0.8099	C	T	0.2873	1.1913722499999999e-4	15:84462271	PUTM	DER36302	0.130542250212903	0.99232420214012	0.323434482490598	C	T	0.20906	0.017305933151170294
SCZ_2018_all	15	84721543	rs28420713	-0.01119240190414949	0.01417	0.4297	T	C	0.13019999999999998	2.007889e-4	15:84721543	PUTM	DER36302	-0.0842756326467045	-0.428744606262683	0.66903126300602	T	C	0.10719	0.038637294103656135
SCZ_2018_all	15	85276101	rs28423065	-0.019116117192230143	0.011906	0.1086	T	G	0.2167	1.41752836e-4	15:85276101	PUTM	DER36302	-0.0240196859088909	-0.178062323741564	0.859034244824564	T	G	0.17323	0.01819661367341679
SCZ_2018_all	15	85167621	rs28429815	-0.023228126119207243	0.0127	0.0672	G	C	0.1829	1.6129e-4	15:85167621	PUTM	DER36302	-0.0249574269063945	-0.176954490190474	0.859902044251816	G	C	0.16418	0.01989190796472014
SCZ_2018_all	15	85482989	rs28430562	-0.0037470112869346767	0.010685	0.726	A	G	0.2714	1.14169225e-4	15:85482989	PUTM	DER36302	-0.0349426042830433	-0.287220319208534	0.774537952375051	A	G	0.27238	0.014800630579042542
SCZ_2018_all	15	85706855	rs28439519	0.0036466409201974755	0.010025	0.7157	T	G	0.3618	1.0050062499999999e-4	15:85706855	PUTM	DER36302	-0.0979944850758297	-0.886483080914251	0.37748420079163	T	G	0.35132	0.012219751323110208
SCZ_2018_all	15	85799846	rs28446417	-0.003887546727192507	0.010311	0.7062	G	A	0.39559999999999995	1.0631672100000001e-4	15:85799846	PUTM	DER36302	0.118760022470125	0.802593125372807	0.424113304857813	G	A	0.43588	0.021895238048825042
SCZ_2018_all	15	84288261	rs28446790	0.020684591192832603	0.010745	0.0541	A	G	0.24350000000000005	1.1545502499999998e-4	15:84288261	PUTM	DER36302	-0.0574527166057549	-0.48608555468086	0.627969995957166	A	G	0.28783	0.0139699775257531
SCZ_2018_all	15	84929150	rs28452655	-0.01388596531247157	0.014798	0.3481	A	G	0.11529999999999996	2.18980804e-4	15:84929150	PUTM	DER36302	-0.129759023014074	-0.585285427295433	0.559674251100443	A	G	0.09825	0.049151832268261246
SCZ_2018_all	15	84761452	rs28472746	-0.01990683272537687	0.01404	0.1563	G	C	0.12619999999999998	1.9712160000000001e-4	15:84761452	PUTM	DER36302	-0.400924977926377	-2.91002806310485	0.00445475646625009	G	C	0.15586	0.01898155875629018
SCZ_2018_all	15	84770946	rs28474939	-0.04190591508329263	0.014266	0.0033	A	G	0.13319999999999999	0.00020351875599999999	15:84770946	PUTM	DER36302	-0.236163312327214	-1.38465089751089	0.169240992808263	A	G	0.12354	0.029090037411910925
SCZ_2018_all	15	85713249	rs28476678	-0.009182026074886197	0.011549	0.4268	A	T	0.22560000000000002	1.33379401e-4	15:85713249	PUTM	DER36302	0.138153598476746	1.0700641085145	0.287166476722799	A	T	0.24615	0.016668818125064395
SCZ_2018_all	15	84368166	rs28478148	-0.001160673320751797	0.014554	0.9364	A	G	0.10440000000000005	2.1181891599999998e-4	15:84368166	PUTM	DER36302	-0.183636307327492	-1.1982479189944	0.233652671228929	A	G	0.11542	0.023486793823764805
SCZ_2018_all	15	84338056	rs28478275	0.008464078412129364	0.017632	0.6326	C	T	0.08050000000000002	3.1088742399999997e-4	15:84338056	PUTM	DER36302	-0.0731919181577256	-0.345572836361372	0.730389664671465	C	T	0.08485	0.044858739163368286
SCZ_2018_all	15	85698887	rs28478953	-0.0055453470556293405	0.011224	0.6212	A	T	0.24850000000000005	1.2597817599999998e-4	15:85698887	PUTM	DER36302	0.163658345613134	1.239398890962	0.218098690870596	A	T	0.26697	0.01743629093813453
SCZ_2018_all	15	84916701	rs28504318	-0.00774995346006136	0.016553	0.6395	C	T	0.10440000000000005	2.740018089999999e-4	15:84916701	PUTM	DER36302	-0.133548396300187	-0.568486403007745	0.570979171579872	C	T	0.11213	0.05518705143404163
SCZ_2018_all	15	85449173	rs28506898	-0.006883637966326043	0.011689	0.5559	A	C	0.2187	1.36632721e-4	15:85449173	PUTM	DER36302	-0.0203471509348916	-0.143323229667618	0.886323319805603	A	C	0.31511	0.02015459340722643
SCZ_2018_all	15	85728032	rs28521166	0.008425394160374735	0.0099509	0.3971	T	C	0.4811	9.902041081e-5	15:85728032	PUTM	DER36302	-0.0983443221334218	-0.926091949485942	0.356627817668643	T	C	0.46606	0.011276916496062198
SCZ_2018_all	15	84131989	rs28521508	-0.02640557887977151	0.0096177	0.006	A	G	0.492	9.250015329e-5	15:84131989	PUTM	DER36302	0.090543193416958	0.757484173904647	0.450541089152395	A	G	0.4876	0.014287771249967747
SCZ_2018_all	15	84329493	rs28539036	0.007868958378695197	0.01769	0.6579	C	T	0.08150000000000002	3.129361e-4	15:84329493	PUTM	DER36302	-0.0720072880967835	-0.340168976174072	0.734442788889375	C	T	0.0823	0.04480881968898455
SCZ_2018_all	15	85509544	rs28541399	-0.01666044089310717	0.0096936	0.0852	T	C	0.496	9.396588096e-5	15:85509544	PUTM	DER36302	-0.0637516070681502	-0.57873674997342	0.564068064667042	T	C	0.48196	0.012134451549487538
SCZ_2018_all	15	84518840	rs28544951	0.02078253918252841	0.011691	0.0761	C	T	0.19579999999999997	1.36679481e-4	15:84518840	PUTM	DER36302	-0.185587581622837	-1.27972340952186	0.203603475061165	C	T	0.18286	0.021031274714669968
SCZ_2018_all	15	84538711	rs28545666	0.020684591192832603	0.011691	0.0773	G	C	0.19779999999999998	1.36679481e-4	15:84538711	PUTM	DER36302	-0.185587581622837	-1.27972340952186	0.203603475061165	G	C	0.18284	0.021031274714669968
SCZ_2018_all	15	84368060	rs28548261	-0.0024630307714855384	0.014693	0.8671	G	A	0.10440000000000005	2.15884249e-4	15:84368060	PUTM	DER36302	-0.188945936152849	-1.15461943961049	0.250998033209493	G	A	0.10103	0.026779186556442663
SCZ_2018_all	15	84925265	rs28552439	-0.010312996608443852	0.010038	0.3042	A	G	0.3608	1.0076144400000001e-4	15:84925265	PUTM	DER36302	-0.330949979388176	-2.14898729566939	0.034048803397446	A	G	0.35274	0.02371685075410506
SCZ_2018_all	15	84149803	rs28552876	-0.024333677015452842	0.011636	0.0365	G	A	0.2117	1.35396496e-4	15:84149803	PUTM	DER36302	-0.0947424256569494	-0.706203515524297	0.481703691465491	G	A	0.2192	0.01799820726934486
SCZ_2018_all	15	85193727	rs28565484	-0.02420468869681736	0.012485	0.053	G	T	0.1819	1.5587522499999998e-4	15:85193727	PUTM	DER36302	-0.0264870575964629	-0.188319697214511	0.851007678737382	G	T	0.17323	0.01978226145050403
SCZ_2018_all	15	84416839	rs28566937	-0.014017791768204082	0.018395	0.446	A	G	0.0726	3.3837602500000005e-4	15:84416839	PUTM	DER36302	0.219101154857167	0.851819725400733	0.396349512258259	A	G	0.05307	0.06615976408692019
SCZ_2018_all	15	83834324	rs28567531	-0.007014544494217411	0.018936	0.7112	C	G	0.0716	3.5857209600000003e-4	15:83834324	PUTM	DER36302	0.531179870757423	1.74858031218006	0.0834322914218892	C	G	0.05034	0.09228094843727538
SCZ_2018_all	15	84546413	rs28578450	0.02215280464113328	0.011858	0.0621	C	A	0.19979999999999998	1.4061216400000002e-4	15:84546413	PUTM	DER36302	-0.195676282146236	-1.32405101261832	0.188504641245108	C	A	0.1796	0.021840719475043072
SCZ_2018_all	15	84916886	rs28581904	0.01616858116158369	0.020639	0.4328	G	A	0.05569999999999997	4.2596832100000006e-4	15:84916886	PUTM	DER36302	-0.438604435028314	-1.54732493422849	0.124943918709734	G	A	0.07596	0.08034946504435378
SCZ_2018_all	15	85334952	rs28595395	-0.034560389351222374	0.0095633	0.000302	T	C	0.45630000000000004	9.145670689e-5	15:85334952	PUTM	DER36302	-0.340260351217677	-3.18509422348596	0.0019301673783001	T	C	0.46662	0.011412429902519006
SCZ_2018_all	15	84719498	rs28600121	0.004191204618468052	0.014012	0.7673	G	A	0.11829999999999996	1.96336144e-4	15:84719498	PUTM	DER36302	-0.260669590732867	-1.34204702187385	0.182619947559787	G	A	0.10074	0.037726392157540596
SCZ_2018_all	15	85696314	rs28605736	-0.011758865266083598	0.011832	0.3204	G	A	0.2147	1.39996224e-4	15:85696314	PUTM	DER36302	0.165483506478284	1.27298190827634	0.205975960908067	G	A	0.24168	0.016899154110592677
SCZ_2018_all	15	85145067	rs28612692	-0.009525221225071613	0.016227	0.5574	G	A	0.11829999999999996	2.6331552899999997e-4	15:85145067	PUTM	DER36302	-0.265881475142989	-1.41346492891718	0.160624433453123	G	A	0.0961	0.0353839314409464
SCZ_2018_all	15	84511206	rs28612730	0.010544213875671097	0.010859	0.3298	C	T	0.23660000000000003	1.17917881e-4	15:84511206	PUTM	DER36302	-0.08488454149067	-0.610700023085503	0.542783745250711	C	T	0.2127	0.019319742844038586
SCZ_2018_all	15	84159028	rs28615337	-0.011870172570487445	0.01023	0.2458	T	C	0.32499999999999996	1.046529e-4	15:84159028	PUTM	DER36302	-0.232513705905269	-1.85170760610104	0.0670183023627444	T	C	0.29992	0.015767117184462155
SCZ_2018_all	15	85465510	rs28615345	4.998750416509929e-4	0.011218	0.9635	A	G	0.24350000000000005	1.2584352400000001e-4	15:85465510	PUTM	DER36302	-0.143807307581341	-1.16951678241883	0.244975515829909	A	G	0.25999	0.015119902620933082
SCZ_2018_all	15	83870210	rs28623260	0.019116117192230143	0.010526	0.0687	A	T	0.2724	1.1079667600000001e-4	15:83870210	PUTM	DER36302	0.0286106332026182	0.214900004726762	0.830282931453317	A	T	0.24091	0.01772483043171272
SCZ_2018_all	15	84916700	rs28625567	-0.003666714187624275	0.017259	0.832	C	A	0.10440000000000005	2.97873081e-4	15:84916700	PUTM	DER36302	-0.0854378246306711	-0.337631997912713	0.736348231660308	C	A	0.10536	0.06403437378928961
SCZ_2018_all	15	83882331	rs28625676	0.019116117192230143	0.010526	0.0691	A	G	0.2724	1.1079667600000001e-4	15:83882331	PUTM	DER36302	0.0330396907634585	0.248145828916029	0.804530430558644	A	G	0.24247	0.01772792838563202
SCZ_2018_all	15	84128079	rs28627171	-0.025451150207302285	0.009637	0.0083	G	A	0.46919999999999995	9.287176899999999e-5	15:84128079	PUTM	DER36302	-0.0781049910987747	-0.657533861798188	0.512348382843152	G	A	0.45368000000000003	0.014109815282042488
SCZ_2018_all	15	84789309	rs28635520	-0.02796746908405389	0.0098513	0.0045	T	C	0.46419999999999995	9.704811169e-5	15:84789309	PUTM	DER36302	-0.480222601861096	-4.39018189622874	2.8155526291941e-5	T	C	0.49432	0.01196520555228185
SCZ_2018_all	15	84543685	rs28640918	0.014593002302900086	0.011635	0.2103	A	G	0.22960000000000003	1.35373225e-4	15:84543685	PUTM	DER36302	-0.191978929271967	-1.34938624756157	0.180260105433228	A	G	0.20148	0.0202411214603039
SCZ_2018_all	15	84341202	rs28645820	0.007571265496318126	0.017863	0.6709	G	A	0.07950000000000002	3.19086769e-4	15:84341202	PUTM	DER36302	-0.0731554218100631	-0.344865415409291	0.730919828673093	G	A	0.08197	0.044998055838336846
SCZ_2018_all	15	84538645	rs28645965	0.020488666427315602	0.011691	0.0793	G	A	0.19779999999999998	1.36679481e-4	15:84538645	PUTM	DER36302	-0.185587581622837	-1.27972340952186	0.203603475061165	G	A	0.18284	0.021031274714669968
SCZ_2018_all	15	84284831	rs28653391	0.01970458327433543	0.010745	0.0663	A	G	0.24850000000000005	1.1545502499999998e-4	15:84284831	PUTM	DER36302	-0.0340201723965343	-0.289087855876479	0.773112606258028	A	G	0.29358	0.013848837650081717
SCZ_2018_all	15	84953374	rs28654520	-0.005947652269902062	0.018376	0.7461	C	T	0.09150000000000003	3.37677376e-4	15:84953374	PUTM	DER36302	-0.0725252072191264	-0.315610273135283	0.752956067500233	C	T	0.08141	0.05280507873623783
SCZ_2018_all	15	84139725	rs28661255	-0.014098924379501648	0.0098773	0.1536	A	G	0.38470000000000004	9.756105529e-5	15:84139725	PUTM	DER36302	0.0527024386954079	0.482503133985873	0.630503092526713	A	G	0.41778	0.011930568714329718
SCZ_2018_all	15	84366195	rs28664943	0.005385472276337888	0.017632	0.7582	C	T	0.07850000000000001	3.1088742399999997e-4	15:84366195	PUTM	DER36302	-0.0671157144431704	-0.315906614060488	0.752731787758206	C	T	0.08177	0.04513682405709937
SCZ_2018_all	15	85795330	rs28665805	0.020274138440089944	0.010592	0.0556	G	T	0.3419	1.1219046400000001e-4	15:85795330	PUTM	DER36302	-0.145925611918609	-0.99835880821766	0.320515090319335	G	T	0.39604	0.021364352668782997
SCZ_2018_all	15	85688536	rs28666576	-0.011050836187085031	0.011747	0.3467	G	A	0.2157	1.3799200900000002e-4	15:85688536	PUTM	DER36302	-7.78685490882469e-4	-0.00621291438636968	0.995055220950167	G	A	0.24625	0.015708453365935144
SCZ_2018_all	15	85696230	rs28670150	-0.011789220574976469	0.011832	0.3191	T	C	0.2147	1.39996224e-4	15:85696230	PUTM	DER36302	0.165533610558629	1.27331754735932	0.205857361833694	T	C	0.24167	0.016900475646284135
SCZ_2018_all	15	84327990	rs28676897	0.006876303939432064	0.017599	0.6978	A	G	0.08650000000000002	3.09724801e-4	15:84327990	PUTM	DER36302	-0.0739482959129342	-0.348514157889216	0.728186748187604	A	G	0.08309	0.045021036577069365
SCZ_2018_all	15	83923022	rs28678434	0.0249852526939086	0.010951	0.0227	C	T	0.22860000000000003	1.1992440100000001e-4	15:83923022	PUTM	DER36302	0.0271995820605642	0.199028382090313	0.842644652758436	C	T	0.22761	0.01867645460088978
SCZ_2018_all	15	85669901	rs28679569	-1.1000605044375778e-4	0.010044	0.9915	C	T	0.3479	1.0088193600000001e-4	15:85669901	PUTM	DER36302	0.16217991223785	1.42917166735556	0.156071356328919	C	T	0.34282	0.01287731520440716
SCZ_2018_all	15	85795204	rs28681306	-0.00761895063323613	0.011377	0.5033	C	T	0.22860000000000003	1.29436129e-4	15:85795204	PUTM	DER36302	-0.0477563082976597	-0.313715948684795	0.754390248672334	C	T	0.29291	0.023173322118614822
SCZ_2018_all	15	84614286	rs28694702	0.021663639636026355	0.010748	0.0434	G	A	0.25749999999999995	1.1551950400000001e-4	15:84614286	PUTM	DER36302	-0.102116998508032	-0.763956841434631	0.446691766060669	G	A	0.23881	0.017867279597209386
SCZ_2018_all	15	84438515	rs28696207	0.014888612493750559	0.010137	0.141	G	C	0.33899999999999997	1.02758769e-4	15:84438515	PUTM	DER36302	0.0874833420690601	0.785933608223303	0.433764729126438	G	C	0.30826	0.01239021979074466
SCZ_2018_all	15	84558676	rs28705374	0.03101405352916954	0.013399	0.0206	A	G	0.1412	1.79533201e-4	15:84558676	PUTM	DER36302	-0.159957610666677	-1.02972498784768	0.305623290917846	A	G	0.15663	0.02413055514065781
SCZ_2018_all	15	85160333	rs28708599	-0.020376191752829034	0.010322	0.0484	A	G	0.33099999999999996	1.0654368399999999e-4	15:85160333	PUTM	DER36302	-0.167257971252671	-1.30212638436787	0.195864446306726	A	G	0.27588	0.016499370376943934
SCZ_2018_all	15	84487960	rs28712354	0.011533235813673085	0.012799	0.3691	T	C	0.24750000000000005	1.63814401e-4	15:84487960	PUTM	DER36302	0.211573570498142	1.32964674688663	0.186659818625696	T	C	0.18732	0.025319217513498197
SCZ_2018_all	15	84550867	rs28712829	0.020586633608388312	0.011691	0.0789	C	T	0.19679999999999997	1.36679481e-4	15:84550867	PUTM	DER36302	-0.185643692392418	-1.28007082674148	0.203481760477218	C	T	0.18286	0.021032572551282196
SCZ_2018_all	15	85617810	rs28718705	0.010148331051815136	0.011819	0.3911	G	C	0.20679999999999998	1.39688761e-4	15:85617810	PUTM	DER36302	-0.163885171248639	-1.19641617439	0.234363124521447	G	C	0.21907	0.018763539561534294
SCZ_2018_all	15	84546412	rs28728297	0.02215280464113328	0.011858	0.062	T	A	0.19979999999999998	1.4061216400000002e-4	15:84546412	PUTM	DER36302	-0.195817907202301	-1.32542178656821	0.188051461764513	T	A	0.17948	0.02182712821119374
SCZ_2018_all	15	85799935	rs28730484	-3.600648155562272e-4	0.011024	0.9739	G	A	0.3032	1.2152857600000002e-4	15:85799935	PUTM	DER36302	-0.0529696570692804	-0.328244458138606	0.743413150244344	G	A	0.32542	0.02604111153128911
SCZ_2018_all	15	84416271	rs28735516	-0.009282953598916914	0.018669	0.6192	C	T	0.06659999999999999	3.4853156100000005e-4	15:84416271	PUTM	DER36302	0.219171389246581	0.852087191957403	0.396201767589028	C	T	0.05307	0.06616063217595716
SCZ_2018_all	15	83899643	rs28735934	0.01852730461388356	0.010745	0.0839	G	A	0.2724	1.1545502499999998e-4	15:83899643	PUTM	DER36302	0.0551488774681628	0.389994491942258	0.697370048659965	G	A	0.23567	0.01999661141705602
SCZ_2018_all	15	85691246	rs28759534	0.009851316050374202	0.0097299	0.3127	T	C	0.4205	9.467095401e-5	15:85691246	PUTM	DER36302	0.0149495167472751	0.138840504464912	0.889855405199472	T	C	0.39561	0.011593696898222842
SCZ_2018_all	15	84460869	rs28781400	-0.006430632265807622	0.0096011	0.5033	G	A	0.45530000000000004	9.218112121e-5	15:84460869	PUTM	DER36302	0.0814587618601349	0.744367005127754	0.458400120949216	G	A	0.38042	0.01197571303471321
SCZ_2018_all	15	85361977	rs2879828	-0.03843941844349512	0.0095633	5.83e-05	G	T	0.45230000000000004	9.145670689e-5	15:85361977	PUTM	DER36302	-0.386578576856325	-3.74300419768694	3.03772085345909e-4	G	T	0.45407	0.010666819287439828
SCZ_2018_all	15	85117468	rs2879971	-0.03691035402009715	0.014046	0.0087	C	T	0.1362	1.9729011599999997e-4	15:85117468	PUTM	DER36302	-0.233465812957721	-1.3702202414435	0.17368651205385	C	T	0.12313	0.029031256414654916
SCZ_2018_all	15	85112461	rs2879974	-0.03758476032727121	0.011636	0.0012	A	C	0.2356	1.35396496e-4	15:85112461	PUTM	DER36302	-0.132479892906254	-0.893801233351229	0.373574328174834	A	C	0.18571	0.021969391973641644
SCZ_2018_all	15	85109578	rs2879976	0.059400343281447464	0.010803	3.83e-08	G	A	0.2843	1.16704809e-4	15:85109578	PUTM	DER36302	0.662078991103176	6.43518119342817	4.30076769352229e-9	G	A	0.293	0.01058517530606776
SCZ_2018_all	15	84552843	rs28801104	-0.030141156911986808	0.0095633	0.0016	T	C	0.4841	9.145670689e-5	15:84552843	PUTM	DER36302	-0.127213278182907	-1.23785828239913	0.218667049902544	T	C	0.46173	0.010561437532852483
SCZ_2018_all	15	84137888	rs28825468	-0.02440540383875384	0.011636	0.0359	C	G	0.2127	1.35396496e-4	15:84137888	PUTM	DER36302	-0.0903559628752528	-0.672150670321286	0.503037814706383	C	G	0.21803	0.01807092420955237
SCZ_2018_all	15	85594657	rs28836780	-0.01984562822070616	0.011266	0.0782	T	G	0.23460000000000003	1.26922756e-4	15:85594657	PUTM	DER36302	0.262287369157371	2.20898238887412	0.0294584532389057	T	G	0.22379	0.014098413596225668
SCZ_2018_all	15	84393269	rs28857567	6.997551142732649e-4	0.010915	0.9508	C	G	0.2873	1.1913722499999999e-4	15:84393269	PUTM	DER36302	0.107684252376449	0.820673926801858	0.41378407614293	C	G	0.21016	0.01721722371599656
SCZ_2018_all	15	84142377	rs28862272	-0.01626697246387194	0.011912	0.1722	G	A	0.1889	1.4189574400000002e-4	15:84142377	PUTM	DER36302	-0.0255778858021775	-0.188151070930352	0.851139507436314	G	A	0.20727	0.01848059283964079
SCZ_2018_all	15	84130420	rs28862594	-0.02806002596803813	0.011617	0.0157	T	C	0.2147	1.3495468900000002e-4	15:84130420	PUTM	DER36302	-0.0873668439294701	-0.65555293519997	0.513617169756987	T	C	0.22449	0.017761423198626634
SCZ_2018_all	15	84135915	rs28875781	-0.028070310595092	0.011598	0.0155	T	C	0.2157	1.34513604e-4	15:84135915	PUTM	DER36302	-0.0910479258847452	-0.681157025697713	0.497346475560449	T	C	0.22424	0.017866752967103456
SCZ_2018_all	15	84299009	rs28878227	7.996801705642441e-4	0.009637	0.9334	T	C	0.46220000000000006	9.287176899999999e-5	15:84299009	PUTM	DER36302	0.00914334231054762	0.0794919866354457	0.936800165220493	T	C	0.37793	0.013230103961714796
SCZ_2018_all	15	84137694	rs28884786	-0.012183923464973977	0.010045	0.225	A	G	0.32310000000000005	1.00902025e-4	15:84137694	PUTM	DER36302	-0.231269655005246	-1.91960761040215	0.0577576398445496	A	G	0.30815	0.0145148442141698
SCZ_2018_all	15	85557666	rs289373	-0.022446188829829995	0.011192	0.0448	G	A	0.2455	1.2526086400000002e-4	15:85557666	PUTM	DER36302	0.264940727146929	2.21255762574121	0.0292028239593791	G	A	0.23032	0.01433865008602187
SCZ_2018_all	15	85556565	rs289374	-0.021859334352893528	0.011192	0.051	A	T	0.2445	1.2526086400000002e-4	15:85556565	PUTM	DER36302	0.272298906517144	2.24495760526382	0.0269732138942949	A	T	0.2283	0.01471212840262345
SCZ_2018_all	15	85556320	rs289375	-0.023521195041345866	0.011192	0.0353	G	A	0.2445	1.2526086400000002e-4	15:85556320	PUTM	DER36302	0.274001856427882	2.25240512101964	0.0264823087774233	G	A	0.22774	0.014798373977629783
SCZ_2018_all	15	85555953	rs289376	-0.029267497680568143	0.013799	0.034	G	A	0.1352	1.9041240100000002e-4	15:85555953	PUTM	DER36302	0.259208017804928	1.48914866849695	0.139595327507111	G	A	0.13872	0.030298473397086044
SCZ_2018_all	15	85554833	rs289377	-0.016758783814954624	0.01108	0.1294	G	A	0.2465	1.2276639999999998e-4	15:85554833	PUTM	DER36302	0.266491391271758	2.17724486310071	0.0318146324255623	G	A	0.2351	0.014981379972996173
SCZ_2018_all	15	85554656	rs289378	-0.02293497128249599	0.011192	0.0401	A	G	0.2455	1.2526086400000002e-4	15:85554656	PUTM	DER36302	0.273887186003468	2.25113976009411	0.0265651588482659	A	G	0.22769	0.014802617280281049
SCZ_2018_all	15	85553042	rs289379	-0.018919884852510768	0.010933	0.0831	A	G	0.2575	1.19530489e-4	15:85553042	PUTM	DER36302	0.284036670895995	2.40420357991747	0.0180486820929707	A	G	0.2351	0.013957458607507836
SCZ_2018_all	15	85551515	rs289380	-0.02732329564889041	0.013725	0.0466	G	A	0.1372	1.8837562499999998e-4	15:85551515	PUTM	DER36302	0.256117204022512	1.47294854312251	0.143905573189268	G	A	0.13805	0.03023446956683895
SCZ_2018_all	15	85551280	rs289381	-0.027128667388252696	0.013725	0.0478	A	T	0.1372	1.8837562499999998e-4	15:85551280	PUTM	DER36302	0.256060377747075	1.47263280827104	0.143990596114262	A	T	0.13805	0.030234014720371925
SCZ_2018_all	15	85578693	rs289382	-0.009752291442678302	0.0096011	0.3092	A	G	0.4513	9.218112121e-5	15:85578693	PUTM	DER36302	0.105425445950409	0.936714912330993	0.351161956335848	A	G	0.45213	0.012667065760377728
SCZ_2018_all	15	85579620	rs289383	-0.023814178099254887	0.011136	0.0322	A	G	0.2465	1.24010496e-4	15:85579620	PUTM	DER36302	0.260002140416923	2.18860479718114	0.0309530718655649	A	G	0.23128	0.01411299386797998
SCZ_2018_all	15	85579759	rs289384	-0.016758783814954624	0.01171	0.1535	G	A	0.2247	1.371241e-4	15:85579759	PUTM	DER36302	0.267300797153827	2.1554281023117	0.0335279218098633	G	A	0.20898	0.015379188716038895
SCZ_2018_all	15	85579765	rs289385	-0.02449747160038737	0.011154	0.0282	A	C	0.2455	1.24411716e-4	15:85579765	PUTM	DER36302	0.259937855629845	2.18818079529049	0.0309848600930752	A	C	0.2313	0.01411148308634694
SCZ_2018_all	15	85581389	rs289386	-0.01064316009847976	0.0096011	0.2693	T	C	0.4513	9.218112121e-5	15:85581389	PUTM	DER36302	0.111413384604556	1.00032995856539	0.319565296456996	T	C	0.44805	0.012404754808303005
SCZ_2018_all	15	85583088	rs289387	-0.01064316009847976	0.0096011	0.268	G	A	0.4503	9.218112121e-5	15:85583088	PUTM	DER36302	0.111408072138183	1.00069524776176	0.319389488260563	G	A	0.44802	0.012394518024585846
SCZ_2018_all	15	85575833	rs289388	-0.011730922875698699	0.0096011	0.2211	G	T	0.4493	9.218112121e-5	15:85575833	PUTM	DER36302	0.108170407230688	0.953025827113951	0.342874948492019	G	T	0.44458	0.012882720630252035
SCZ_2018_all	15	85575044	rs289389	-0.007174203748000453	0.0095085	0.4499	A	G	0.497	9.041157224999999e-5	15:85575044	PUTM	DER36302	0.0542163153382469	0.471420507121088	0.638367366322269	A	G	0.482	0.013226442731026444
SCZ_2018_all	15	85574798	rs289390	-0.010841023177874769	0.0096011	0.2603	T	C	0.4523	9.218112121e-5	15:85574798	PUTM	DER36302	0.111252800263975	0.995825346234709	0.321738580407908	T	C	0.44835	0.012481177235017165
SCZ_2018_all	15	85574015	rs289391	-0.010742096531902029	0.0096011	0.2632	T	A	0.4523	9.218112121e-5	15:85574015	PUTM	DER36302	0.111258304768185	0.995678048734729	0.32180981017359	T	A	0.44837	0.01248610583042315
SCZ_2018_all	15	85572819	rs289392	-0.010445257861538604	0.0096011	0.2785	G	A	0.4513	9.218112121e-5	15:85572819	PUTM	DER36302	0.11091168094872	0.990066295910177	0.324531309712537	G	A	0.44881	0.012549488415259104
SCZ_2018_all	15	85572331	rs289393	-0.010544213875671097	0.0096011	0.274	G	A	0.4493	9.218112121e-5	15:85572331	PUTM	DER36302	0.110867500171249	0.989564237177788	0.324775529350588	G	A	0.44883	0.012552219565476782
SCZ_2018_all	15	85571989	rs289394	-0.01695544064941337	0.0098415	0.0852	T	G	0.4523	9.685512224999999e-5	15:85571989	PUTM	DER36302	0.243816081057456	2.31895065311549	0.0224325944813577	T	G	0.4467	0.011054565538169482
SCZ_2018_all	15	85571629	rs289395	-0.008364916331627672	0.0095823	0.3805	G	A	0.4791	9.182047329e-5	15:85571629	PUTM	DER36302	0.0557105845663212	0.467435457095518	0.641205359979715	G	A	0.47412	0.01420470196319046
SCZ_2018_all	15	85569959	rs289396	-0.01852730461388356	0.010933	0.0906	A	G	0.2584	1.19530489e-4	15:85569959	PUTM	DER36302	0.288878249565658	2.57298424843871	0.0115509376555592	A	G	0.24289	0.012605365205991249
SCZ_2018_all	15	85569533	rs289397	-0.019410393519823387	0.013115	0.1394	C	T	0.1501	1.72003225e-4	15:85569533	PUTM	DER36302	0.298678531151135	1.74766468683624	0.0835916538215945	C	T	0.14553	0.029207325572106018
SCZ_2018_all	15	85569527	rs289398	-0.019508466388043013	0.013115	0.1368	G	A	0.1501	1.72003225e-4	15:85569527	PUTM	DER36302	0.298678531151135	1.74766468683624	0.0835916538215945	G	A	0.14553	0.029207325572106018
SCZ_2018_all	15	85569237	rs289399	-0.018919884852510768	0.010933	0.084	G	A	0.2584	1.19530489e-4	15:85569237	PUTM	DER36302	0.270404766615966	2.34338025507265	0.0210891439970113	G	A	0.23881	0.013315060781814417
SCZ_2018_all	15	85568928	rs289400	-0.018232768261059684	0.010933	0.0947	T	G	0.2584	1.19530489e-4	15:85568928	PUTM	DER36302	0.270394699790137	2.34331169583788	0.0210928124751063	T	G	0.23881	0.013314848476497955
SCZ_2018_all	15	85568579	rs289401	-0.018429135468367143	0.010933	0.0911	T	C	0.2584	1.19530489e-4	15:85568579	PUTM	DER36302	0.270401257316936	2.34348284621535	0.0210836555882019	T	C	0.23881	0.013313549443050242
SCZ_2018_all	15	85568434	rs289402	-0.02654455522211221	0.013651	0.0514	C	T	0.1382	1.8634980099999999e-4	15:85568434	PUTM	DER36302	0.2558289971427	1.47140577549487	0.144321389898436	C	T	0.13806	0.030229754763466808
SCZ_2018_all	15	85566752	rs289403	-0.01980262729617973	0.013153	0.1323	T	C	0.1501	1.7300140899999998e-4	15:85566752	PUTM	DER36302	0.298693876194154	1.74784546538145	0.0835601699400758	T	C	0.14554	0.029204284688107325
SCZ_2018_all	15	85566317	rs289404	-0.017839918128331016	0.010915	0.1022	T	G	0.2584	1.1913722499999999e-4	15:85566317	PUTM	DER36302	0.270391179212988	2.34341423367678	0.0210873260737505	T	G	0.2388	0.013313336609909982
SCZ_2018_all	15	85566273	rs289405	0.013902905168991434	0.010706	0.1949	C	T	0.26039999999999996	1.14618436e-4	15:85566273	PUTM	DER36302	0.0249237911520268	0.200567970514484	0.841443756106713	C	T	0.26538	0.015442053288740942
SCZ_2018_all	15	85564915	rs289406	-0.024107075343233104	0.01121	0.0313	G	A	0.2425	1.2566409999999997e-4	15:85564915	PUTM	DER36302	0.259915395946253	2.19032984876733	0.0308240342714851	G	A	0.23134	0.014081371870984119
SCZ_2018_all	15	85564764	rs289407	-0.024302292522964817	0.01121	0.0304	G	A	0.2425	1.2566409999999997e-4	15:85564764	PUTM	DER36302	0.259915395946253	2.19032984876733	0.0308240342714851	G	A	0.23134	0.014081371870984119
SCZ_2018_all	15	85564602	rs289408	-0.018232768261059684	0.010933	0.0952	A	G	0.2565	1.19530489e-4	15:85564602	PUTM	DER36302	0.270454284826655	2.34331779852352	0.0210924859087838	A	G	0.23877	0.013320647945824108
SCZ_2018_all	15	85563955	rs289409	-0.018036362486098575	0.010933	0.0985	T	C	0.2565	1.19530489e-4	15:85563955	PUTM	DER36302	0.270449684027917	2.34315712246634	0.0211010854814041	T	C	0.23876	0.013322021604435793
SCZ_2018_all	15	85563483	rs289410	-0.01852730461388356	0.010767	0.0851	A	G	0.2684	1.1592828900000002e-4	15:85563483	PUTM	DER36302	0.234622719019805	2.09549379244203	0.0386528027936165	A	G	0.25374	0.012536242071957759
SCZ_2018_all	15	85563381	rs289411	-0.02273948696948934	0.011192	0.0424	C	T	0.2455	1.2526086400000002e-4	15:85563381	PUTM	DER36302	0.259955155670439	2.19050634668932	0.0308108583175787	C	T	0.23133	0.014083410517322401
SCZ_2018_all	15	85563145	rs289412	-0.006081470315867954	0.0095633	0.5249	T	C	0.4801	9.145670689e-5	15:85563145	PUTM	DER36302	0.0561608096261946	0.478750379155457	0.633161366185521	T	C	0.46697	0.013760951311461291
SCZ_2018_all	15	85562565	rs289413	-0.025082780367463243	0.011321	0.0265	T	C	0.2425	1.28165041e-4	15:85562565	PUTM	DER36302	0.266500478075416	2.19118235728691	0.0307604380468909	T	C	0.22771	0.014792410148263331
SCZ_2018_all	15	85562162	rs289414	-0.018429135468367143	0.010933	0.0918	C	T	0.2565	1.19530489e-4	15:85562162	PUTM	DER36302	0.270457398337379	2.34287695178081	0.0211160879648343	C	T	0.23873	0.013325968184781612
SCZ_2018_all	15	85561953	rs289415	0.025180298530298326	0.018007	0.1623	A	G	0.0746	3.2425204899999994e-4	15:85561953	PUTM	DER36302	-0.140877416457751	-0.642898932621857	0.521761085831186	A	G	0.06348	0.04801725704353979
SCZ_2018_all	15	85561805	rs289416	-0.01852730461388356	0.010933	0.09	T	C	0.2575	1.19530489e-4	15:85561805	PUTM	DER36302	0.270476818339916	2.34296614364815	0.0211113109263154	T	C	0.23873	0.01332686726656376
SCZ_2018_all	15	85561714	rs289417	-0.018821754240587667	0.010933	0.0853	A	G	0.2565	1.19530489e-4	15:85561714	PUTM	DER36302	0.270472890001247	2.34284288923863	0.0211179125770617	A	G	0.23872	0.013327882377162157
SCZ_2018_all	15	85558965	rs289418	-0.012027380212718455	0.0096936	0.2141	G	A	0.4225	9.396588096e-5	15:85558965	PUTM	DER36302	0.0971374277217648	0.837702196425634	0.404195676588736	G	A	0.42537	0.013446024224149422
SCZ_2018_all	15	85558465	rs289419	-0.02293497128249599	0.011192	0.0408	C	G	0.2445	1.2526086400000002e-4	15:85558465	PUTM	DER36302	0.260094015360549	2.19112267879025	0.0307648862736215	C	G	0.2313	0.01409053006331525
SCZ_2018_all	15	85558376	rs289420	-0.022543964434894436	0.011192	0.0442	A	G	0.2465	1.2526086400000002e-4	15:85558376	PUTM	DER36302	0.260113814380041	2.19121054686904	0.030758337088811	A	G	0.2313	0.01409154514230694
SCZ_2018_all	15	84157360	rs2895929	-0.023911820046312877	0.012098	0.0482	G	A	0.1809	1.46361604e-4	15:84157360	PUTM	DER36302	-0.00215318807446502	-0.0162205331470718	0.987090773112864	G	A	0.17906	0.017621127029887124
SCZ_2018_all	15	84161114	rs2895930	0.014100124378781626	0.015401	0.3613	G	A	0.09240000000000004	2.37190801e-4	15:84161114	PUTM	DER36302	-0.220943460403149	-0.959483311300596	0.339629468037375	G	A	0.07104	0.053025827259707184
SCZ_2018_all	15	84682906	rs2895953	-0.005867178278046893	0.0096011	0.5408	C	G	0.40259999999999996	9.218112121e-5	15:84682906	PUTM	DER36302	-0.363429074574698	-3.36072555011253	0.00110186967306069	C	G	0.43299	0.011694273345332991
SCZ_2018_all	15	84698064	rs2895992	0.024692612590371414	0.0099892	0.0134	G	A	0.38570000000000004	9.978411664e-5	15:84698064	PUTM	DER36302	0.378777803593993	3.58436434214074	5.24300283044484e-4	G	A	0.36101	0.011167211623939912
SCZ_2018_all	15	84945121	rs2896002	0.057797098726216814	0.010858	1.02e-07	A	G	0.2833	1.1789616399999999e-4	15:84945121	PUTM	DER36302	0.729751014338291	6.23318719533193	1.09487408437784e-8	A	G	0.30034	0.013706579044746424
SCZ_2018_all	15	84338250	rs2920263	-0.02293497128249599	0.011433	0.0449	C	T	0.1948	1.3071348900000002e-4	15:84338250	PUTM	DER36302	-0.0877042127117934	-0.643689921323077	0.521250049551841	C	T	0.28387	0.018564680976603264
SCZ_2018_all	15	85591747	rs2923731	-0.020194707285519253	0.011284	0.0729	T	C	0.2326	1.2732865600000002e-4	15:85591747	PUTM	DER36302	0.262512411429714	2.21103137881343	0.0293117125813572	T	C	0.22382	0.01409645374491357
SCZ_2018_all	15	85592500	rs2938354	-0.006280237957150456	0.0096011	0.5103	G	A	0.4384	9.218112121e-5	15:85592500	PUTM	DER36302	0.111460294446369	1.01132905199451	0.314299755766056	G	A	0.44033	0.012146618896806318
SCZ_2018_all	15	84065952	rs301845	0.018143604236289513	0.0098601	0.0658	G	T	0.3837	9.722157201e-5	15:84065952	PUTM	DER36302	-0.2290706960919	-2.10850080242268	0.0374865221213016	G	T	0.39366	0.011802976157610239
SCZ_2018_all	15	84091435	rs301846	0.008052333190828412	0.013095	0.5386	G	T	0.1521	1.7147902500000002e-4	15:84091435	PUTM	DER36302	0.0528976193074945	0.380696874170419	0.704235702939074	G	T	0.20895	0.019306948213454238
SCZ_2018_all	15	84092825	rs301847	-0.023473356185642127	0.0099702	0.0186	C	G	0.3648	9.940488804e-5	15:84092825	PUTM	DER36302	0.0250714574278325	0.231465997642473	0.817425761925	C	G	0.39577	0.011732343153036609
SCZ_2018_all	15	84101475	rs301848	0.009182026074886197	0.012963	0.4789	T	C	0.1481	1.6803936900000002e-4	15:84101475	PUTM	DER36302	0.06346978682635	0.436789836924647	0.663205475224222	T	C	0.19817	0.021114900038136816
SCZ_2018_all	15	84101410	rs301849	0.011890411593348133	0.01263	0.3463	C	T	0.165	1.5951690000000002e-4	15:84101410	PUTM	DER36302	-0.0649107705472104	-0.467528668369755	0.641138917583378	C	T	0.22049	0.019276005263179824
SCZ_2018_all	15	84098649	rs301850	-0.02226605905417228	0.0097676	0.0226	T	C	0.38470000000000004	9.540600975999999e-5	15:84098649	PUTM	DER36302	0.0192643252707356	0.179788123633087	0.857682718432643	T	C	0.40271	0.011481155664424827
SCZ_2018_all	15	84078244	rs301852	0.00904074465214907	0.012888	0.4829	A	G	0.163	1.66100544e-4	15:84078244	PUTM	DER36302	-0.0858603303887545	-0.573253441023299	0.567759996636152	A	G	0.22176	0.022433227982401723
SCZ_2018_all	15	84078467	rs301853	0.009505030014304952	0.013003	0.4646	A	T	0.163	1.6907800900000001e-4	15:84078467	PUTM	DER36302	-0.112119789609688	-0.757049348049454	0.450800363756233	A	T	0.21158	0.021933915635893163
SCZ_2018_all	15	84048795	rs301854	-0.008012010610177747	0.010415	0.4418	G	A	0.32899999999999996	1.0847222500000001e-4	15:84048795	PUTM	DER36302	0.0335269408524143	0.296050260618044	0.767805620961658	G	A	0.36096	0.012824987812384727
SCZ_2018_all	15	84041308	rs301855	-0.009373797080707154	0.010156	0.356	A	G	0.38070000000000004	1.03144336e-4	15:84041308	PUTM	DER36302	-0.0333359752441293	-0.291734840694461	0.771093698828564	A	G	0.40641	0.013057190290990221
SCZ_2018_all	15	84042378	rs301856	-0.025379348339397118	0.012	0.0345	A	C	0.2127	1.44e-4	15:84042378	PUTM	DER36302	0.0517795269942483	0.405819166389674	0.685742502693039	A	C	0.22729	0.01627987435711403
SCZ_2018_all	15	84042523	rs301857	0.004701032558649021	0.010377	0.6504	C	G	0.3181	1.0768212900000002e-4	15:84042523	PUTM	DER36302	0.0123770916330622	0.0933470651430983	0.925814611078122	C	G	0.26348	0.017580688382149344
SCZ_2018_all	15	84052774	rs305102	-0.02095809459147757	0.012113	0.0836	G	A	0.2157	1.46724769e-4	15:84052774	PUTM	DER36302	0.0500325420833285	0.392206897932224	0.695740010438678	G	A	0.22563	0.016273264508076275
SCZ_2018_all	15	85401259	rs306197	-0.01833095668472342	0.011005	0.0955	T	C	0.2575	1.2111002499999998e-4	15:85401259	PUTM	DER36302	-0.168289528548388	-1.21251575062256	0.228171810899605	T	C	0.17951	0.019263686858275942
SCZ_2018_all	15	85405369	rs306198	0.034498040407567356	0.010726	0.0013	A	G	0.2763	1.1504707599999999e-4	15:85405369	PUTM	DER36302	0.362138837823749	3.36846417756984	0.00107448655588124	A	G	0.31721	0.011558097155353303
SCZ_2018_all	15	85406494	rs306199	-0.023228126119207243	0.012406	0.0611	C	A	0.1958	1.53908836e-4	15:85406494	PUTM	DER36302	-0.0700213168286311	-0.494492102834227	0.622043283977337	C	A	0.14576	0.02005126734020505
SCZ_2018_all	15	85385066	rs306201	-0.019508466388043013	0.012606	0.1212	A	T	0.1938	1.5891123599999998e-4	15:85385066	PUTM	DER36302	-0.064703127983911	-0.426619817197839	0.670573285476004	A	T	0.13551	0.0230021537773751
SCZ_2018_all	15	85387740	rs306202	-0.01901800583576195	0.0095633	0.0467	T	C	0.499	9.145670689e-5	15:85387740	PUTM	DER36302	-0.223322295140167	-2.12765089451433	0.0358247883547956	T	C	0.42167	0.011017001903483474
SCZ_2018_all	15	85388050	rs306203	-0.019900661706336174	0.0095633	0.0379	T	C	0.499	9.145670689e-5	15:85388050	PUTM	DER36302	-0.223198601974242	-2.12541511154305	0.0360154507073209	T	C	0.42169	0.011027965834255145
SCZ_2018_all	15	85388604	rs306205	-0.021467906615240975	0.01248	0.0854	C	T	0.1938	1.557504e-4	15:85388604	PUTM	DER36302	-0.0682087136595464	-0.458694759238139	0.647448762819316	C	T	0.13616	0.02211221061191711
SCZ_2018_all	15	85388653	rs306206	0.04793265375530272	0.01097	1.23e-05	A	G	0.25839999999999996	1.2034090000000001e-4	15:85388653	PUTM	DER36302	0.436378464424435	4.0917527680989	8.68140597061548e-5	A	G	0.29677	0.011373859251001157
SCZ_2018_all	15	85390346	rs306207	-0.015578029963318462	0.0095633	0.1025	T	A	0.4722	9.145670689e-5	15:85390346	PUTM	DER36302	-0.240417343954013	-2.23394817303814	0.0277135072645491	T	A	0.37804	0.011582049135497636
SCZ_2018_all	15	85391306	rs306208	0.04066198171888972	0.010445	9.95e-05	T	G	0.30720000000000003	1.0909802499999999e-4	15:85391306	PUTM	DER36302	0.365602454171692	3.57061535997763	5.49295254440377e-4	T	G	0.3624	0.010484122021470746
SCZ_2018_all	15	85392298	rs306209	0.04659728537678226	0.011005	2.26e-05	G	A	0.26439999999999997	1.2111002499999998e-4	15:85392298	PUTM	DER36302	0.379467280719839	3.3873403314904	0.00101034952635504	G	A	0.27807	0.012549632379420333
SCZ_2018_all	15	85203070	rs309430	7.996801705642441e-4	0.022632	0.9735	A	G	0.047699999999999965	5.12207424e-4	15:85203070	PUTM	DER36302	0.238837539287276	1.11598143935339	0.267104569452312	A	G	0.05864	0.04580271614796598
SCZ_2018_all	15	85795151	rs3106310	0.014646741746838199	0.010612	0.1674	C	T	0.329	1.12614544e-4	15:85795151	PUTM	DER36302	-0.225121948155713	-1.56165676765842	0.121528119530173	C	T	0.35326	0.02078090713330498
SCZ_2018_all	15	85449872	rs34001839	-0.012264907420072224	0.011524	0.287	C	T	0.23760000000000003	1.3280257599999998e-4	15:85449872	PUTM	DER36302	-0.25094978262527	-1.8839447601074	0.0624773436981793	C	T	0.21207	0.017743419422671228
SCZ_2018_all	15	85479667	rs34002693	-0.024887131507949568	0.018459	0.1775	T	C	0.08350000000000002	3.4073468099999997e-4	15:85479667	PUTM	DER36302	-0.332186752627953	-1.6328185620987	0.105652112415967	T	C	0.07271	0.041389364718139185
SCZ_2018_all	15	85293001	rs34003212	-0.018919884852510768	0.011906	0.1123	C	T	0.2167	1.41752836e-4	15:85293001	PUTM	DER36302	-0.0242739347544061	-0.179995791776073	0.857520115650657	C	T	0.17161	0.018186773468660114
SCZ_2018_all	15	85231585	rs34028043	0.0607187350347058	0.010822	2e-08	G	A	0.26639999999999997	1.17115684e-4	15:85231585	PUTM	DER36302	0.451641792662097	4.30229657086873	3.94220994732405e-5	G	A	0.30597	0.0110201512792818
SCZ_2018_all	15	84611367	rs34047645	-0.022296734998610297	0.012873	0.0832	G	C	0.16800000000000004	1.6571412900000002e-4	15:84611367	PUTM	DER36302	-0.236926260748574	-1.75191773295357	0.0828535344394596	G	C	0.1903	0.018289380001926227
SCZ_2018_all	15	85601346	rs34054841	0.007372754329413157	0.012135	0.5417	C	G	0.19479999999999997	1.47258225e-4	15:85601346	PUTM	DER36302	-0.196994176401693	-1.43787620041628	0.153591241744113	C	G	0.20927	0.01876997890290511
SCZ_2018_all	15	84097567	rs34072023	0.01695544064941337	0.012671	0.181	G	A	0.2147	1.60554241e-4	15:84097567	PUTM	DER36302	0.162661242878873	1.22523532907806	0.223364605249947	G	A	0.18306	0.01762500101923632
SCZ_2018_all	15	85617401	rs34072250	0.010049335853001438	0.018784	0.5931	A	G	0.08350000000000002	3.5283865599999994e-4	15:85617401	PUTM	DER36302	-0.36120304258202	-1.41306579749359	0.160741447518462	A	G	0.08581	0.06533983456416112
SCZ_2018_all	15	85664800	rs34076898	0.003992021269537457	0.012135	0.7427	A	C	0.19379999999999997	1.47258225e-4	15:85664800	PUTM	DER36302	-0.197853673054383	-1.4461920255023	0.151250394054517	A	C	0.20914	0.018717002975047897
SCZ_2018_all	15	85591686	rs34105012	0.007968169649176881	0.012135	0.5105	C	G	0.19479999999999997	1.47258225e-4	15:85591686	PUTM	DER36302	-0.197455231119615	-1.44137899829832	0.152601842078199	C	G	0.20919	0.018766397366483473
SCZ_2018_all	15	85108443	rs34117475	0.059777204035860794	0.010803	3.12e-08	T	C	0.2843	1.16704809e-4	15:85108443	PUTM	DER36302	0.661882846632917	6.43600342182805	4.28434143010023e-9	T	C	0.29304	0.01057620157197793
SCZ_2018_all	15	85432233	rs34130645	0.03700672562909574	0.012833	0.0039	C	T	0.19779999999999998	1.6468588900000003e-4	15:85432233	PUTM	DER36302	0.48938090251624	4.00012260582072	1.2146942620559e-4	C	T	0.2279	0.01496743667273485
SCZ_2018_all	15	85304446	rs34162609	0.058551886949615495	0.010803	6.05e-08	C	T	0.26639999999999997	1.16704809e-4	15:85304446	PUTM	DER36302	0.452575323133574	4.24651722149199	4.87069410150595e-5	C	T	0.30477	0.011358368671825544
SCZ_2018_all	15	83845494	rs34256265	-0.019417301543683634	0.016777	0.2471	G	A	0.12229999999999996	2.81467729e-4	15:83845494	PUTM	DER36302	0.195948442207638	1.05305889356861	0.294851875320775	G	A	0.09249	0.034624085359339946
SCZ_2018_all	15	85110943	rs34302901	0.05949457178563967	0.010803	3.66e-08	C	G	0.2843	1.16704809e-4	15:85110943	PUTM	DER36302	0.66233767848444	6.43376927937404	4.32911976718012e-9	C	G	0.29296	0.010598098649287195
SCZ_2018_all	15	84928480	rs34328804	0.059588791411657446	0.011845	4.92e-07	T	C	0.2803	1.4030402499999999e-4	15:84928480	PUTM	DER36302	0.890606076649465	6.56670585225331	2.32658750217947e-9	T	C	0.2528	0.01839399999348642
SCZ_2018_all	15	85331271	rs34342559	0.058740495022600085	0.010877	6.57e-08	A	G	0.25839999999999996	1.18309129e-4	15:85331271	PUTM	DER36302	0.434520907808991	3.84312255409677	2.1357442198722e-4	A	G	0.29478	0.0127835916214779
SCZ_2018_all	15	85645073	rs34345801	0.008464078412129364	0.011819	0.4762	C	G	0.20579999999999998	1.39688761e-4	15:85645073	PUTM	DER36302	-0.160817168688187	-1.17643461537003	0.242214128589643	C	G	0.21957	0.018686554598356678
SCZ_2018_all	15	85112536	rs34395289	0.06043636880383071	0.010803	2.26e-08	T	G	0.2863	1.16704809e-4	15:85112536	PUTM	DER36302	0.660476527267252	6.41904549021425	4.63600522317936e-9	T	G	0.29339	0.010587023296161508
SCZ_2018_all	15	84624261	rs34411238	0.03912455468405008	0.012672	0.002	C	T	0.18289999999999995	1.60579584e-4	15:84624261	PUTM	DER36302	0.335147509406169	2.7116644405253	0.00788166902733185	C	T	0.2068	0.01527566412324061
[truncated: 1,687 more rows]
