# Supplementary material for: Regulatory sites for splicing in human basal ganglia are enriched for disease-relevant information
Source: Nat Commun. 2020 Feb 25;11:1041. doi: 10.1038/s41467-020-14483-x (PMC7042265; doi:10.1038/s41467-020-14483-x)
Supplement: Supplementary file 14 — Source Data [file 41467_2020_14483_MOESM14_ESM.zip › supp_fig_4_source_data.txt]

GWAS_1	CHR_1	BP_1	SNP	beta_1	se_1	p.value_1	Al1_1	Al2_1	maf_1	varbeta_1	chr_pos_2	brain_region_2	region_id_2	beta_2	t.stat_2	p.value_2	Al1_2	Al2_2	maf_2	varbeta_2
PD_chang_ex_23andme	17	14953578	rs1002186	-0.0187	0.0393	0.6333	G	T	0.1034	0.0015444900000000001	17:14953578	PUTM	DER38036	-0.0821209634053158	-1.05305291711399	0.294854600707888	G	T	0.09329	0.006081457559439551
PD_chang_ex_23andme	17	15039528	rs1002239	0.003	0.0234	0.8977	A	G	0.45020000000000004	5.4756e-4	17:15039528	PUTM	DER38036	0.046323614805394	0.980040569636076	0.329431178378351	A	G	0.44634	0.0022341728773254874
PD_chang_ex_23andme	17	15060293	rs1003402	0.0311	0.0256	0.2249	G	A	0.2716	6.5536e-4	17:15060293	PUTM	DER38036	0.0546392565160859	1.02164682971258	0.309413313500573	G	A	0.29781	0.0028602762438471605
PD_chang_ex_23andme	17	16841924	rs1004439	-0.0574	0.0225	0.01078	A	G	0.21450000000000002	5.0625e-4	17:16841924	PUTM	DER38036	-0.0862906173052446	-1.38043663700768	0.170530193055148	A	G	0.21642	0.003907456911754823
PD_chang_ex_23andme	17	14894279	rs1005167	0.005	0.0275	0.8551	G	T	0.2263	7.5625e-4	17:14894279	PUTM	DER38036	0.028318619686314	0.491446507294622	0.624187618540767	G	T	0.27096	0.0033204095653648702
PD_chang_ex_23andme	17	16509917	rs1005369	0.0113	0.0319	0.7243	G	T	0.1106	0.00101761	17:16509917	PUTM	DER38036	0.0260047009338213	0.373320167287077	0.709700388741765	G	T	0.15672	0.004852223798532698
PD_chang_ex_23andme	17	16510468	rs1005370	1e-4	0.0247	0.9974	G	C	0.1799	6.1009e-4	17:16510468	PUTM	DER38036	-4.92876040415353e-5	-0.00083638476781102995	0.999334327820063	G	C	0.21705	0.00347266735075243
PD_chang_ex_23andme	17	16219792	rs1005380	0.0312	0.0558	0.5763	T	C	0.03410000000000002	0.0031136400000000004	17:16219792	PUTM	DER38036	-0.0450096907697384	-0.422907148974288	0.673271059512437	T	C	0.05224	0.011327185298227432
PD_chang_ex_23andme	17	14951785	rs1005751	-0.01	0.0282	0.7227	C	G	0.23019999999999996	7.9524e-4	17:14951785	PUTM	DER38036	-0.010922271521204	-0.183096144715581	0.855093293285076	C	G	0.23463	0.003558504648989771
PD_chang_ex_23andme	17	16282238	rs1006957	-0.0363	0.0311	0.2424	G	T	0.151	9.672099999999999e-4	17:16282238	PUTM	DER38036	0.0886405998700157	1.43379617753941	0.154749917619257	G	T	0.17164	0.003821998712708609
PD_chang_ex_23andme	17	15120356	rs1006978	0.0104	0.0231	0.6514	T	C	0.4544	5.336099999999999e-4	17:15120356	PUTM	DER38036	0.0426140688006463	0.921131090224704	0.359198882617099	T	C	0.49627	0.002140243188327009
PD_chang_ex_23andme	17	16395979	rs1007259	0.0128	0.0236	0.5863	T	C	0.37770000000000004	5.5696e-4	17:16395979	PUTM	DER38036	-0.095122844259563	-1.62070671396005	0.108229741099958	T	C	0.37949	0.0034447744612497323
PD_chang_ex_23andme	17	16350156	rs1009237	-0.0099	0.0207	0.632	T	C	0.3709	4.2849e-4	17:16350156	PUTM	DER38036	-0.0784752319505987	-1.40352489767141	0.163558070044084	T	C	0.39552	0.0031262591348504404
PD_chang_ex_23andme	17	14928765	rs1013190	-0.017	0.0233	0.4667	A	C	0.44210000000000005	5.428900000000001e-4	17:14928765	PUTM	DER38036	-8.54899019356436e-4	-0.0164829186374843	0.986881970698331	A	C	0.40052	0.0026900565393269543
PD_chang_ex_23andme	17	14928733	rs1013191	-0.0142	0.0233	0.5429	A	T	0.4407	5.428900000000001e-4	17:14928733	PUTM	DER38036	-8.92358778993604e-4	-0.017199309800179	0.986311882106883	A	T	0.40052	0.0026918878526172533
PD_chang_ex_23andme	17	15223722	rs1014027	-0.0105	0.0209	0.6162	T	C	0.2661	4.3680999999999993e-4	17:15223722	PUTM	DER38036	0.00759872035427503	0.123130567641989	0.902250840336098	T	C	0.23507	0.003808457915216243
PD_chang_ex_23andme	17	15380958	rs10153259	-0.0014	0.0289	0.9616	C	T	0.1419	8.3521e-4	17:15380958	PUTM	DER38036	-0.00307622185948545	-0.0358010829588841	0.971512337583605	C	T	0.10164	0.00738317189696847
PD_chang_ex_23andme	17	15315021	rs1019133	-0.0068	0.0242	0.7798	G	A	0.374	5.8564e-4	17:15315021	PUTM	DER38036	0.0423084721518614	0.790168932382117	0.431298918604519	G	A	0.36853	0.0028669147840301164
PD_chang_ex_23andme	17	15105116	rs1019134	0.0131	0.0408	0.7474	A	G	0.08630000000000004	0.0016646400000000002	17:15105116	PUTM	DER38036	0.00273141486234804	0.0359995321555259	0.971354496147144	A	G	0.12689	0.005756806377993437
PD_chang_ex_23andme	17	15587575	rs10221188	0.0109	0.0231	0.6369	A	G	0.4869	5.336099999999999e-4	17:15587575	PUTM	DER38036	-0.0398978912486375	-0.791020876239089	0.43080391436941	A	G	0.46468	0.0025440403415929046
PD_chang_ex_23andme	17	15589734	rs10221200	0.0116	0.0232	0.6166	A	G	0.47150000000000003	5.382399999999999e-4	17:15589734	PUTM	DER38036	-0.06123734733197	-1.18083057777107	0.240470984677648	A	G	0.45323	0.0026894133603325063
PD_chang_ex_23andme	17	15323381	rs1024638	0.015	0.0252	0.5506	T	A	0.2967	6.3504e-4	17:15323381	PUTM	DER38036	0.0365235850327796	0.682334638879313	0.496604894270527	T	A	0.31716	0.002865180335974651
PD_chang_ex_23andme	17	15323365	rs1024639	0.0106	0.0245	0.6647	G	A	0.3259	6.002500000000001e-4	17:15323365	PUTM	DER38036	0.0327709382461357	0.61298076547402	0.541280665092603	G	A	0.34328	0.002858143678356207
PD_chang_ex_23andme	17	14929127	rs1029757	-0.0134	0.0259	0.6043	G	A	0.2843	6.7081e-4	17:14929127	PUTM	DER38036	-0.0152529578259445	-0.271793133300481	0.786341422132501	G	A	0.27612	0.0031494243303571237
PD_chang_ex_23andme	17	16156235	rs1029809	0.069	0.0175	8.321e-05	A	G	0.4847	3.0625000000000004e-4	17:16156235	PUTM	DER38036	-0.145013601330717	-3.10807485217449	0.00245218920616427	A	G	0.48843	0.002176880241117915
PD_chang_ex_23andme	17	16803779	rs10432025	-0.0318	0.0397	0.424	T	C	0.09079999999999999	0.00157609	17:16803779	PUTM	DER38036	0.115262600276961	1.39286203095084	0.166750426931058	T	C	0.07954	0.006847950716394207
PD_chang_ex_23andme	17	16035225	rs10451230	-0.092	0.0179	2.592e-07	T	A	0.4353	3.2041e-4	17:16035225	PUTM	DER38036	0.205425028561191	3.94294799516688	1.4942988436391e-4	T	A	0.41733	0.0027143422949779195
PD_chang_ex_23andme	17	15879910	rs1045599	-0.0849	0.0176	1.389e-06	T	C	0.42469999999999997	3.0976e-4	17:15879910	PUTM	DER38036	0.213584706518162	4.38984790713514	2.81917797861243e-5	T	C	0.39933	0.0023672349121708343
PD_chang_ex_23andme	17	15056301	rs10459900	0.0566	0.0555	0.3074	G	A	0.0456	0.00308025	17:15056301	PUTM	DER38036	0.137898552590484	1.3132273553576	0.192111707523252	G	A	0.07263	0.01102654804095051
PD_chang_ex_23andme	17	15050323	rs10459905	-0.0338	0.0235	0.1495	A	C	0.49229999999999996	5.5225e-4	17:15050323	PUTM	DER38036	-0.0237810543997461	-0.438694487161361	0.661829266581504	A	C	0.45351	0.0029385823039496024
PD_chang_ex_23andme	17	15050582	rs10459906	-0.0374	0.0235	0.1116	C	G	0.49470000000000003	5.5225e-4	17:15050582	PUTM	DER38036	-0.0236097330552553	-0.437220793831722	0.662893985277097	C	G	0.45349	0.0029159531139028244
PD_chang_ex_23andme	17	15050737	rs10459907	0.0336	0.0257	0.1918	A	C	0.276	6.6049e-4	17:15050737	PUTM	DER38036	0.0456947166729522	0.839968410437497	0.402929852948853	A	C	0.30258	0.0029594163640458563
PD_chang_ex_23andme	17	16848911	rs10468462	0.0118	0.0612	0.8471	A	C	0.037799999999999945	0.0037454399999999996	17:16848911	PUTM	DER38036	0.100004525844194	0.839471680662177	0.403207101362919	A	C	0.06049	0.014191464339928697
PD_chang_ex_23andme	17	16849479	rs10468463	0.0058	0.0566	0.9189	G	A	0.0445	0.00320356	17:16849479	PUTM	DER38036	0.0999699132077663	0.839210684315597	0.403352822263214	G	A	0.06343	0.014190464819548368
PD_chang_ex_23andme	17	15884561	rs10491104	-0.0837	0.0171	1.019e-06	T	C	0.46399999999999997	2.9241e-4	17:15884561	PUTM	DER38036	0.176835650318777	3.8302469044804	2.23547992228994e-4	T	C	0.4813	0.0021315037804825613
PD_chang_ex_23andme	17	14898473	rs10521292	0.0209	0.0298	0.4834	G	T	0.3112	8.8804e-4	17:14898473	PUTM	DER38036	-0.0173835918380559	-0.333023051902141	0.739814069844293	G	T	0.37692	0.002724773705902302
PD_chang_ex_23andme	17	15058991	rs10521297	-0.0472	0.0418	0.2584	T	C	0.08740000000000003	0.0017472399999999997	17:15058991	PUTM	DER38036	-0.0769460740583285	-0.917767583968894	0.360948796478634	T	C	0.0821	0.007029225956897999
PD_chang_ex_23andme	17	15071595	rs10521298	0.0235	0.0284	0.4087	G	C	0.2072	8.065600000000001e-4	17:15071595	PUTM	DER38036	0.0704661047844694	1.10715325297533	0.270883774156973	G	C	0.21802	0.004050839626956983
PD_chang_ex_23andme	17	15562320	rs10521309	0.0014	0.0271	0.9586	T	C	0.2188	7.344099999999999e-4	17:15562320	PUTM	DER38036	-0.0293817673415813	-0.494515315136887	0.622026953188255	T	C	0.27722	0.0035301758407270726
PD_chang_ex_23andme	17	15691119	rs1054119	0.0432	0.0222	0.05142	C	A	0.247	4.9284e-4	17:15691119	PUTM	DER38036	0.0151764687858578	0.272235182619579	0.786002497368938	C	A	0.29262	0.0031077992958826912
PD_chang_ex_23andme	17	15647895	rs1057430	-0.0083	0.0293	0.777	T	G	0.19299999999999995	8.5849e-4	17:15647895	PUTM	DER38036	0.135588742212014	2.18156439631458	0.0314846014657271	T	G	0.1903	0.0038628797564400556
PD_chang_ex_23andme	17	15944208	rs1065822	-0.0843	0.0173	1.149e-06	T	A	0.4622	2.9928999999999996e-4	17:15944208	PUTM	DER38036	0.147708207146899	3.18550439972926	0.00192768780031593	T	A	0.48675	0.0021500711662429603
PD_chang_ex_23andme	17	15963063	rs1073093	0.0141	0.0584	0.8097	C	T	0.0268	0.00341056	17:15963063	PUTM	DER38036	-0.0608805585603992	-0.932878978271532	0.353129422775241	C	T	0.08516	0.0042589902242266345
PD_chang_ex_23andme	17	15963449	rs1073094	0.0184	0.0582	0.7517	T	C	0.027000000000000024	0.00338724	17:15963449	PUTM	DER38036	-0.0607426619846295	-0.931447206987227	0.353865594294461	T	C	0.08525	0.00425276271249982
PD_chang_ex_23andme	17	15963465	rs1073095	0.0139	0.0584	0.8114	T	G	0.026800000000000046	0.00341056	17:15963465	PUTM	DER38036	-0.0478389874363143	-0.80206284557851	0.424418536685674	T	G	0.09575	0.0035575184415779885
PD_chang_ex_23andme	17	15943910	rs1075901	-0.0875	0.0174	4.722e-07	C	T	0.4331	3.0275999999999995e-4	17:15943910	PUTM	DER38036	0.191946364251049	4.11538368878987	7.95493320796229e-5	C	T	0.41024	0.0021753999631312043
PD_chang_ex_23andme	17	15035143	rs1076385	0.0091	0.0236	0.7016	C	G	0.38639999999999997	5.5696e-4	17:15035143	PUTM	DER38036	0.0482573412402957	0.995430369461656	0.321929605867329	C	G	0.40532	0.002350201008403827
PD_chang_ex_23andme	17	15873150	rs1076423	0.0433	0.0482	0.3687	T	G	0.038000000000000034	0.00232324	17:15873150	PUTM	DER38036	-0.0047618140960506	-0.0499775116832808	0.960239997449863	T	G	0.06717	0.009078113617498822
PD_chang_ex_23andme	17	15873317	rs1076424	0.042	0.0481	0.3825	C	T	0.038	0.00231361	17:15873317	PUTM	DER38036	-0.00471805068928973	-0.0495362374577389	0.960590765420697	C	T	0.06718	0.009071501400966823
PD_chang_ex_23andme	17	15950198	rs1079533	-0.084	0.0173	1.265e-06	A	G	0.4628	2.9928999999999996e-4	17:15950198	PUTM	DER38036	0.144285865781731	3.12312964358804	0.00234082897701754	A	G	0.48761	0.00213435941662965
PD_chang_ex_23andme	17	15186337	rs1079974	0.0064	0.0214	0.7642	T	G	0.30879999999999996	4.5795999999999993e-4	17:15186337	PUTM	DER38036	0.0118774117591396	0.204194133990927	0.838616790948089	T	G	0.31378	0.003383429268110676
PD_chang_ex_23andme	17	15186678	rs1079975	0.0139	0.0213	0.5136	G	A	0.3317	4.5369e-4	17:15186678	PUTM	DER38036	0.00392235695079635	0.0682373004920411	0.945732990978587	G	A	0.33582	0.0033040799865895923
PD_chang_ex_23andme	17	15002912	rs10852828	-0.0042	0.0179	0.8122	G	T	0.4717	3.2041e-4	17:15002912	PUTM	DER38036	-0.0880292915055283	-1.6643913856663	0.0991647366694498	G	T	0.48024	0.002797328655818022
PD_chang_ex_23andme	17	15002961	rs10852829	-0.0044	0.0175	0.7995	G	C	0.4945	3.0625000000000004e-4	17:15002961	PUTM	DER38036	-0.0759090077862411	-1.47075188843663	0.144497911587246	G	C	0.49655	0.002663837940132106
PD_chang_ex_23andme	17	15181526	rs10852830	0.008	0.0212	0.707	T	C	0.37770000000000004	4.4944e-4	17:15181526	PUTM	DER38036	0.0288722735203323	0.541179306091555	0.589587584182346	T	C	0.4185	0.002846292993810279
PD_chang_ex_23andme	17	15292383	rs10852831	-0.0355	0.0237	0.1345	C	T	0.3973	5.6169e-4	17:15292383	PUTM	DER38036	0.092669332133766	1.81963524382526	0.071806487750686	C	T	0.39007	0.0025936023219441558
PD_chang_ex_23andme	17	15685233	rs10852832	0.0144	0.0179	0.4211	G	C	0.3862	3.2041e-4	17:15685233	PUTM	DER38036	-0.0252828179143285	-0.518492667330197	0.605259986752753	G	C	0.44407	0.0023777474035482963
PD_chang_ex_23andme	17	16027361	rs10852833	-0.0838	0.0177	2.145e-06	G	A	0.4685	3.1329000000000003e-4	17:16027361	PUTM	DER38036	0.152592172212383	3.25737801762086	0.00153625082524071	G	A	0.48912	0.002194462624301714
PD_chang_ex_23andme	17	16174506	rs10852834	0.0672	0.0173	0.0001055	C	G	0.48550000000000004	2.9928999999999996e-4	17:16174506	PUTM	DER38036	-0.147113364777274	-3.10657664605824	0.00246353658003049	C	G	0.49913	0.0022425395515053115
PD_chang_ex_23andme	17	16782738	rs10852835	-0.0299	0.0349	0.3911	C	A	0.1241	0.00121801	17:16782738	PUTM	DER38036	0.102646371295211	1.6180241276404	0.108807425588496	C	A	0.13389	0.0040245489604907704
PD_chang_ex_23andme	17	16783575	rs10852836	-0.0328	0.0389	0.3994	G	C	0.0964	0.0015132099999999999	17:16783575	PUTM	DER38036	0.0853026745032682	1.13196554191304	0.260356018783785	G	C	0.08978	0.005678830187249031
PD_chang_ex_23andme	17	16798296	rs10852838	-0.0336	0.029	0.247	C	T	0.189	8.410000000000001e-4	17:16798296	PUTM	DER38036	0.0509103170211009	0.812806266764325	0.418260030682636	C	T	0.17197	0.003923173510067689
PD_chang_ex_23andme	17	16846797	rs10852841	-0.0424	0.0185	0.02155	T	C	0.4475	3.4224999999999994e-4	17:16846797	PUTM	DER38036	-0.0189035132754703	-0.380534717584896	0.704355663801182	T	C	0.45951	0.0024677234203292838
PD_chang_ex_23andme	17	15037865	rs1106530	-5e-4	0.0282	0.9866	A	C	0.20940000000000003	7.9524e-4	17:15037865	PUTM	DER38036	0.0647539441426821	1.10542158797574	0.271629414677637	A	C	0.23131	0.003431441261212787
PD_chang_ex_23andme	17	15578852	rs110675	0.0036	0.027	0.8953	A	G	0.2733	7.289999999999999e-4	17:15578852	PUTM	DER38036	-0.0562943138630235	-1.00594071518829	0.316872009292998	A	G	0.23814	0.003131729818203001
PD_chang_ex_23andme	17	14970264	rs11078276	-0.0259	0.0265	0.3279	A	G	0.27270000000000005	7.0225e-4	17:14970264	PUTM	DER38036	0.031933737468681	0.528611086313255	0.598246544857737	A	G	0.25001	0.003649446209960545
PD_chang_ex_23andme	17	14981870	rs11078277	0.048	0.0232	0.03861	T	C	0.46840000000000004	5.382399999999999e-4	17:14981870	PUTM	DER38036	-0.00141270742586455	-0.0283923282515929	0.977405828476922	T	C	0.44999	0.002475725222913421
PD_chang_ex_23andme	17	14994001	rs11078278	0.0495	0.0231	0.03182	T	C	0.4991	5.336099999999999e-4	17:14994001	PUTM	DER38036	-0.0151469084837501	-0.315825208864629	0.752793395553867	T	C	0.48134	0.0023001407856114305
PD_chang_ex_23andme	17	15001218	rs11078279	-0.0224	0.0215	0.2985	G	A	0.3012	4.6224999999999993e-4	17:15001218	PUTM	DER38036	0.11017940286101	2.03283817053458	0.0447191316402046	G	A	0.28886	0.002937617284785219
PD_chang_ex_23andme	17	15060077	rs11078282	0.014	0.0279	0.6172	C	T	0.2354	7.784100000000001e-4	17:15060077	PUTM	DER38036	-0.0385733853201228	-0.621491760006635	0.535690348045314	C	T	0.24749	0.003852163937472748
PD_chang_ex_23andme	17	15060218	rs11078283	0.0155	0.0279	0.5777	T	C	0.23640000000000005	7.784100000000001e-4	17:15060218	PUTM	DER38036	-0.0385780281497708	-0.621579239978533	0.535633041795627	T	C	0.24752	0.003852006835238915
PD_chang_ex_23andme	17	15095731	rs11078284	-0.0019	0.0232	0.9335	G	C	0.4549	5.382399999999999e-4	17:15095731	PUTM	DER38036	0.0656353586376557	1.31541166961667	0.191379649329867	G	C	0.45564	0.00248973052812127
PD_chang_ex_23andme	17	15224606	rs11078289	-0.0095	0.0209	0.6489	G	A	0.2661	4.3680999999999993e-4	17:15224606	PUTM	DER38036	0.00694067921997291	0.112184670449816	0.91090186722597	G	A	0.23634	0.0038276913683913684
PD_chang_ex_23andme	17	15303140	rs11078292	0.029	0.0233	0.2121	G	C	0.292	5.428900000000001e-4	17:15303140	PUTM	DER38036	-0.056194247413376	-0.854976633897336	0.394607834387905	G	C	0.33672	0.0043199152514408305
PD_chang_ex_23andme	17	15303141	rs11078293	0.0289	0.0233	0.214	G	C	0.2918	5.428900000000001e-4	17:15303141	PUTM	DER38036	-0.0555367444699746	-0.846234111372756	0.399442634134207	G	C	0.33563	0.004307048686151829
PD_chang_ex_23andme	17	15304471	rs11078294	0.0136	0.0269	0.6141	T	C	0.2943	7.2361e-4	17:15304471	PUTM	DER38036	-0.0526185489361983	-0.775405426556662	0.439929968436645	T	C	0.32793	0.004604898506747831
PD_chang_ex_23andme	17	15308370	rs11078295	-0.0029	0.0232	0.9018	C	T	0.49670000000000003	5.382399999999999e-4	17:15308370	PUTM	DER38036	-0.0391270478363919	-0.828513827120368	0.409352661519353	C	T	0.48135	0.0022302556129755397
PD_chang_ex_23andme	17	15308683	rs11078296	0.0017	0.0242	0.9451	G	A	0.3806	5.8564e-4	17:15308683	PUTM	DER38036	0.0626038591880009	1.26676552049284	0.208181655514073	G	A	0.38806	0.0024423603667774194
PD_chang_ex_23andme	17	15316978	rs11078297	0.0321	0.035	0.3593	C	A	0.1153	0.0012250000000000002	17:15316978	PUTM	DER38036	0.08323888188152	1.10156109202498	0.273296844403825	C	A	0.1381	0.005709989371964659
PD_chang_ex_23andme	17	15317059	rs11078298	0.0273	0.0349	0.4347	C	T	0.1158	0.00121801	17:15317059	PUTM	DER38036	0.083135295339137	1.10048291907381	0.273763796555303	C	T	0.13808	0.005706952734115156
PD_chang_ex_23andme	17	15322512	rs11078299	0.0011	0.0236	0.9617	G	C	0.3997	5.5696e-4	17:15322512	PUTM	DER38036	0.0414479815949471	0.828128677740058	0.40956969129646	G	C	0.41056	0.0025050195765215673
PD_chang_ex_23andme	17	15383769	rs11078306	0.0084	0.0229	0.7122	G	T	0.2272	5.2441e-4	17:15383769	PUTM	DER38036	-0.010631886044317	-0.177328936883194	0.859608709595179	G	T	0.27254	0.003594689683823418
PD_chang_ex_23andme	17	15411838	rs11078307	0.026	0.0238	0.2749	A	G	0.2007	5.664400000000001e-4	17:15411838	PUTM	DER38036	-0.0496684441390821	-0.851446654871929	0.396555647418534	A	G	0.23507	0.00340287679104675
PD_chang_ex_23andme	17	15471179	rs11078308	0.0081	0.0186	0.6634	C	A	0.4155	3.459599999999999e-4	17:15471179	PUTM	DER38036	0.00422139647856263	0.0810801257159091	0.935540285224721	C	A	0.41059	0.0027107125111476057
PD_chang_ex_23andme	17	15597137	rs11078310	0.0106	0.0231	0.6468	A	T	0.47550000000000003	5.336099999999999e-4	17:15597137	PUTM	DER38036	-0.0649207077226214	-1.20304219680012	0.231800520697194	A	T	0.45996	0.002912089846483801
PD_chang_ex_23andme	17	15686346	rs11078314	0.0263	0.0188	0.1623	C	G	0.3379	3.5344e-4	17:15686346	PUTM	DER38036	-0.0229982520169637	-0.455357598426224	0.64983915606294	C	G	0.40002	0.0025508474180980325
PD_chang_ex_23andme	17	15687604	rs11078315	-0.0335	0.0398	0.3995	G	A	0.089	0.00158404	17:15687604	PUTM	DER38036	-0.0845668334999428	-1.08518532299912	0.280448787672436	G	A	0.10811	0.006072846668084019
PD_chang_ex_23andme	17	15704944	rs11078316	0.0472	0.0224	0.03485	C	T	0.2508	5.0176e-4	17:15704944	PUTM	DER38036	0.0162081139168679	0.291927218533021	0.770947029610042	C	T	0.28969	0.0030825901199212666
PD_chang_ex_23andme	17	15742991	rs11078319	0.0302	0.0226	0.181	C	A	0.265	5.1076e-4	17:15742991	PUTM	DER38036	0.0134307859086581	0.250900609869654	0.802405766122327	C	A	0.29114	0.0028654934414466923
PD_chang_ex_23andme	17	15898688	rs11078320	-0.0811	0.0172	2.428e-06	C	T	0.4251	2.9584e-4	17:15898688	PUTM	DER38036	0.21528606731791	4.35791297505737	3.18742815756538e-5	C	T	0.44853	0.002440477129808508
PD_chang_ex_23andme	17	15906392	rs11078321	0.0832	0.0172	1.264e-06	T	C	0.4673	2.9584e-4	17:15906392	PUTM	DER38036	-0.175509957920667	-3.80179933795409	2.47179950855185e-4	T	C	0.48319	0.0021312045895958732
PD_chang_ex_23andme	17	15910784	rs11078322	-0.0223	0.0477	0.6401	C	T	0.0369	0.00227529	17:15910784	PUTM	DER38036	-0.111612714976147	-0.994267302753891	0.32249254451526	C	T	0.0555	0.012601464776952804
PD_chang_ex_23andme	17	15952941	rs11078327	-0.0836	0.0182	4.334e-06	G	C	0.4318	3.3124e-4	17:15952941	PUTM	DER38036	0.191727205996371	4.11717960943503	7.90217400110646e-5	G	C	0.40419	0.0021685421120956282
PD_chang_ex_23andme	17	15955491	rs11078328	-0.0844	0.0174	1.168e-06	A	T	0.4629	3.0275999999999995e-4	17:15955491	PUTM	DER38036	0.140607050515876	3.06514716660972	0.00279731925130548	A	T	0.48984	0.0021043187955697338
PD_chang_ex_23andme	17	15977005	rs11078330	-0.0845	0.0175	1.332e-06	T	A	0.4633	3.0625000000000004e-4	17:15977005	PUTM	DER38036	0.13055105920143	2.96635947780798	0.00376939064152199	T	A	0.49554	0.001936926941161914
PD_chang_ex_23andme	17	15977869	rs11078331	-0.0882	0.0176	5.074e-07	G	T	0.4352	3.0976e-4	17:15977869	PUTM	DER38036	0.198814593072321	4.22478611850331	5.28662210597869e-5	G	T	0.42472	0.002214558016030986
PD_chang_ex_23andme	17	16026068	rs11078332	-0.0848	0.0177	1.608e-06	G	A	0.4674	3.1329000000000003e-4	17:16026068	PUTM	DER38036	0.151087000721356	3.24737522644035	0.001585879019277	G	A	0.48983	0.002164657814113911
PD_chang_ex_23andme	17	16049626	rs11078333	0.0846	0.0178	1.914e-06	A	T	0.4678	3.1684e-4	17:16049626	PUTM	DER38036	-0.171103167832215	-2.9768007882470102	0.00365357721492435	A	T	0.44813	0.003303821357990436
PD_chang_ex_23andme	17	16193444	rs11078337	0.0579	0.0174	0.0009051	G	A	0.4765	3.0275999999999995e-4	17:16193444	PUTM	DER38036	-0.161344623275428	-3.36861470664933	0.00107396029867873	G	A	0.48348	0.002294068142713746
PD_chang_ex_23andme	17	16287080	rs11078340	-0.0016	0.0264	0.9518	G	A	0.1809	6.969599999999999e-4	17:16287080	PUTM	DER38036	0.0283935677553524	0.471025881824291	0.638648163828893	G	A	0.17595	0.0036337110592841023
PD_chang_ex_23andme	17	16330421	rs11078341	-0.0092	0.0225	0.6821	G	C	0.3894	5.0625e-4	17:16330421	PUTM	DER38036	-0.103261600097503	-1.91225561245367	0.0587052131246804	G	C	0.39473	0.0029159885364290253
PD_chang_ex_23andme	17	16353617	rs11078342	0.0098	0.0189	0.6058	T	G	0.28969999999999996	3.5721e-4	17:16353617	PUTM	DER38036	0.0896311935893325	1.55279023898334	0.123632480001216	T	G	0.25001	0.003331906263559907
PD_chang_ex_23andme	17	16353694	rs11078343	0.0094	0.0189	0.6195	T	C	0.28959999999999997	3.5721e-4	17:16353694	PUTM	DER38036	0.0896270212069664	1.55269413694851	0.1236554457972	T	C	0.25002	0.0033320084891579824
PD_chang_ex_23andme	17	16362978	rs11078344	0.0068	0.0192	0.724	C	T	0.2872	3.6863999999999994e-4	17:16362978	PUTM	DER38036	0.0833219937414937	1.39713948002093	0.165464136416334	C	T	0.25669	0.003556638919038727
PD_chang_ex_23andme	17	16368112	rs11078345	0.0033	0.0196	0.8655	A	G	0.2913	3.8416e-4	17:16368112	PUTM	DER38036	0.0801668163458598	1.36538644074373	0.175195251524363	A	G	0.26257	0.003447292244745535
PD_chang_ex_23andme	17	16384961	rs11078347	0.006	0.0235	0.7993	G	A	0.2363	5.5225e-4	17:16384961	PUTM	DER38036	0.128029717965407	2.11121628008002	0.0372469098956173	G	A	0.22764	0.0036775291617307656
PD_chang_ex_23andme	17	16385717	rs11078348	0.0098	0.0236	0.6773	T	A	0.2536	5.5696e-4	17:16385717	PUTM	DER38036	0.137429650972493	2.19884124366962	0.030194203523414	T	A	0.26382	0.003906367860872531
PD_chang_ex_23andme	17	16389498	rs11078349	0.0069	0.0234	0.7676	G	A	0.2599	5.4756e-4	17:16389498	PUTM	DER38036	0.0960412047890781	1.6488761129523	0.102311228491982	G	A	0.26338	0.0033926506840541736
PD_chang_ex_23andme	17	16821803	rs11078353	-0.027	0.0268	0.314	C	T	0.1449	7.182400000000001e-4	17:16821803	PUTM	DER38036	0.0507137359483861	0.676979360688399	0.499982109116794	C	T	0.14179	0.005611776335482786
PD_chang_ex_23andme	17	16830149	rs11078354	-0.0448	0.0199	0.02443	T	C	0.3225	3.9601e-4	17:16830149	PUTM	DER38036	-0.0210474564012893	-0.366691429480472	0.714623950129506	T	C	0.29854	0.0032945622521710163
PD_chang_ex_23andme	17	16842912	rs11078355	-0.0368	0.0182	0.04317	A	G	0.40449999999999997	3.3124e-4	17:16842912	PUTM	DER38036	-0.0147662527284775	-0.269795765643221	0.787873340495395	A	G	0.42997	0.002995506979862044
PD_chang_ex_23andme	17	16846208	rs11078356	-0.0515	0.0203	0.01119	G	A	0.2631	4.1208999999999994e-4	17:16846208	PUTM	DER38036	-0.0741407464498767	-1.30457713367967	0.195031302495728	G	A	0.23881	0.0032297907344782163
PD_chang_ex_23andme	17	16846298	rs11078357	-0.041	0.0176	0.02011	T	C	0.44799999999999995	3.0976e-4	17:16846298	PUTM	DER38036	-0.0193883604426563	-0.390215883770322	0.697206869412276	T	C	0.45911	0.0024687225446123153
PD_chang_ex_23andme	17	16866254	rs11078360	-0.0087	0.0379	0.8176	G	A	0.1025	0.0014364100000000002	17:16866254	PUTM	DER38036	0.0698561091225113	0.845185786867552	0.400024799115882	G	A	0.08955	0.006831316621228555
PD_chang_ex_23andme	17	16866281	rs11078361	-0.0079	0.038	0.8355	C	T	0.1025	0.001444	17:16866281	PUTM	DER38036	0.0698528960114115	0.845090213948613	0.400077899270924	C	T	0.08957	0.0068322332867077375
PD_chang_ex_23andme	17	16878461	rs11078362	-0.011	0.0288	0.7014	A	G	0.19989999999999997	8.2944e-4	17:16878461	PUTM	DER38036	-0.0547274935615855	-0.887663407572456	0.376851861204148	A	G	0.18801	0.0038011454028791503
PD_chang_ex_23andme	17	16813128	rs1110353	-0.0262	0.0234	0.2629	G	A	0.4957	5.4756e-4	17:16813128	PUTM	DER38036	0.0991387418209182	1.94793373353708	0.0542265661568958	G	A	0.49575	0.002590230713395819
PD_chang_ex_23andme	17	16763691	rs111270846	-0.0265	0.0396	0.5026	A	G	0.09540000000000004	0.0015681600000000003	17:16763691	PUTM	DER38036	-0.0544059969898837	-0.428761482882918	0.6690190208008	A	G	0.09026	0.01610133988843975
PD_chang_ex_23andme	17	16336283	rs111277854	0.0031	0.0487	0.9491	C	T	0.068	0.00237169	17:16336283	PUTM	DER38036	0.0196185190273229	0.198455965630692	0.84309123907451	C	T	0.07316	0.009772464989596616
PD_chang_ex_23andme	17	14961241	rs111326804	-9e-4	0.0297	0.9758	G	A	0.196	8.820900000000001e-4	17:14961241	PUTM	DER38036	0.00700284500856959	0.104556677179524	0.916937016575654	G	A	0.17938	0.004485857598591685
PD_chang_ex_23andme	17	16763685	rs111383287	-0.0262	0.0396	0.5084	T	A	0.0954	0.0015681600000000003	17:16763685	PUTM	DER38036	-0.0542857894455975	-0.427694088956937	0.669793478016232	T	A	0.09025	0.01611038131156009
PD_chang_ex_23andme	17	16315407	rs111493055	-0.0747	0.0311	0.01623	G	A	0.1131	9.672099999999999e-4	17:16315407	PUTM	DER38036	0.143231982608545	1.53283374966658	0.128474504542693	G	A	0.09743	0.008731520917820338
PD_chang_ex_23andme	17	15053206	rs111494945	0.0401	0.0411	0.3297	T	A	0.0965	0.0016892099999999998	17:15053206	PUTM	DER38036	-0.0762366542111707	-0.831595208456694	0.407618819944015	T	A	0.08834	0.008404341668183869
PD_chang_ex_23andme	17	16494674	rs111576617	-0.0089	0.0399	0.8235	C	T	0.066	0.0015920099999999998	17:16494674	PUTM	DER38036	-0.0699310639278753	-0.622144479185863	0.535262841319984	C	T	0.05967	0.012634491513130572
PD_chang_ex_23andme	17	16463883	rs111581190	-0.0614	0.0367	0.09396	T	C	0.08750000000000002	0.0013468900000000003	17:16463883	PUTM	DER38036	-0.0593737037593663	-0.457553477423091	0.648265844266167	T	C	0.06745	0.016838544997696124
PD_chang_ex_23andme	17	15057263	rs1117210	-0.0324	0.0233	0.1639	A	G	0.49260000000000004	5.428900000000001e-4	17:15057263	PUTM	DER38036	-0.0251502741824644	-0.473129578630728	0.637151876437879	A	G	0.45491	0.0028256947755084536
PD_chang_ex_23andme	17	16516447	rs111809108	-0.0189	0.0385	0.6232	C	T	0.0697	0.00148225	17:16516447	PUTM	DER38036	-0.0672229477194373	-0.601346226539365	0.54897018726287	C	T	0.05977	0.012496428953674277
PD_chang_ex_23andme	17	16806839	rs111809974	-0.028	0.0384	0.4654	C	T	0.0989	0.0014745599999999998	17:16806839	PUTM	DER38036	-0.0200974079950915	-0.216267867238544	0.82921950863609994	C	T	0.08944	0.008635671302460082
PD_chang_ex_23andme	17	15455503	rs112014059	-7e-4	0.0292	0.9799	C	T	0.1383	8.5264e-4	17:15455503	PUTM	DER38036	-6.23124350399794e-4	-0.00658292118683199	0.994760741448444	C	T	0.10009	0.008960085103485033
PD_chang_ex_23andme	17	15815478	rs112064916	-0.0015	0.0233	0.9477	G	A	0.2605	5.428900000000001e-4	17:15815478	PUTM	DER38036	0.0143092634653409	0.269786838051639	0.787880189553288	G	A	0.30479	0.0028131509978094873
PD_chang_ex_23andme	17	15186961	rs1121593	0.0142	0.0213	0.5045	C	T	0.3316	4.5369e-4	17:15186961	PUTM	DER38036	0.00391181446006209	0.0681447206183843	0.945806501772922	C	T	0.33597	0.0032952780444369125
PD_chang_ex_23andme	17	15058236	rs1122073	0.0326	0.0254	0.1998	G	A	0.2751	6.4516e-4	17:15058236	PUTM	DER38036	0.0480021994934358	0.895606852598867	0.37261356606942	G	A	0.30192	0.0028726813791547586
PD_chang_ex_23andme	17	16482373	rs112290096	0.0541	0.045	0.2295	A	G	0.08009999999999995	0.002025	17:16482373	PUTM	DER38036	0.0686236463165696	0.729611739611385	0.467333140235593	A	G	0.08143	0.008846346672517512
PD_chang_ex_23andme	17	16551279	rs112316073	-0.0189	0.0388	0.6251	C	T	0.0698	0.00150544	17:16551279	PUTM	DER38036	-0.0673077162130869	-0.602205557422036	0.548400370258895	C	T	0.05971	0.012492236333520906
PD_chang_ex_23andme	17	16544812	rs112333602	1e-4	0.0248	0.9971	A	G	0.17769999999999997	6.1504e-4	17:16544812	PUTM	DER38036	-0.0118273441815867	-0.195327047160513	0.845533251664904	A	G	0.19767	0.003666483213225347
PD_chang_ex_23andme	17	15275657	rs112376654	0.0357	0.0366	0.3299	T	C	0.11650000000000005	0.00133956	17:15275657	PUTM	DER38036	0.0714345680804337	0.97354410765261	0.332632034229281	T	C	0.1265	0.005384006570421189
PD_chang_ex_23andme	17	16484177	rs112404039	-0.0173	0.0408	0.6717	G	A	0.064	0.0016646400000000002	17:16484177	PUTM	DER38036	-0.0927393269723884	-0.774749950214497	0.440315491909902	G	A	0.05575	0.014328633211188081
PD_chang_ex_23andme	17	15279875	rs112412622	0.0216	0.0373	0.5619	A	G	0.11399999999999999	0.0013912899999999999	17:15279875	PUTM	DER38036	0.0791418268963937	1.02954588408751	0.305706980681407	A	G	0.12388	0.005909091691774463
PD_chang_ex_23andme	17	14944672	rs112421119	-0.0083	0.0345	0.8095	G	A	0.1329	0.0011902500000000001	17:14944672	PUTM	DER38036	0.0670508164368358	0.882742537941232	0.379492513565481	G	A	0.13738	0.0057695246159589885
PD_chang_ex_23andme	17	15397464	rs112465392	-2e-4	0.0248	0.9945	A	G	0.18579999999999997	6.1504e-4	17:15397464	PUTM	DER38036	0.0161907439467035	0.2193294905744	0.826840452190687	A	G	0.153	0.005449285338896115
PD_chang_ex_23andme	17	15994554	rs1125156	-0.0849	0.0175	1.308e-06	A	G	0.4638	3.0625000000000004e-4	17:15994554	PUTM	DER38036	0.132940304485289	3.00009054481263	0.00340698717848066	A	G	0.49705	0.0019635619776039188
PD_chang_ex_23andme	17	16015579	rs1126148	-0.0856	0.0176	1.211e-06	A	G	0.4677	3.0976e-4	17:16015579	PUTM	DER38036	0.147706258434823	3.22240635423775	0.00171637346165812	A	G	0.49596	0.0021010538509721793
PD_chang_ex_23andme	17	16315271	rs112715129	-0.0763	0.0311	0.01412	G	A	0.1133	9.672099999999999e-4	17:16315271	PUTM	DER38036	0.143270384722146	1.5316303767515	0.128771195065325	G	A	0.09732	0.008749936715868684
PD_chang_ex_23andme	17	15279841	rs112784631	0.0268	0.0373	0.472	C	T	0.114	0.0013912899999999999	17:15279841	PUTM	DER38036	0.0790900013137462	1.0292335822955	0.305852946747986	C	T	0.12389	0.005904937010750825
PD_chang_ex_23andme	17	14938650	rs112857138	-0.0101	0.0234	0.6646	A	G	0.4971	5.4756e-4	17:14938650	PUTM	DER38036	-0.0785939205889597	-1.6078546126828	0.111019906341126	A	G	0.4931	0.002389375221500692
PD_chang_ex_23andme	17	16642162	rs112913868	0.043	0.035	0.219	A	G	0.13490000000000002	0.0012250000000000002	17:16642162	PUTM	DER38036	-0.0898874355832661	-0.852947017390726	0.395727041134955	A	G	0.14155	0.011105902879967195
PD_chang_ex_23andme	17	16326005	rs1129235	-0.008	0.0226	0.7218	A	C	0.3902	5.1076e-4	17:16326005	PUTM	DER38036	-0.103264445603531	-1.91233267190701	0.0586952136562031	A	C	0.39204	0.0029159142324049134
PD_chang_ex_23andme	17	16800678	rs113413910	-0.0283	0.0383	0.4605	C	T	0.0988	0.00146689	17:16800678	PUTM	DER38036	-0.0214422196157446	-0.231868798501262	0.817113745757492	C	T	0.08957	0.008551747246493293
PD_chang_ex_23andme	17	16860054	rs113436029	0.0112	0.0464	0.8089	A	G	0.0484	0.0021529599999999998	17:16860054	PUTM	DER38036	0.0753673822144501	0.656726979373391	0.5128649921124	A	G	0.07488	0.0131703448161164
PD_chang_ex_23andme	17	16806735	rs113440245	-0.0313	0.0345	0.3638	G	A	0.1257	0.0011902500000000001	17:16806735	PUTM	DER38036	0.0453242866203554	0.596379035172831	0.552269701253239	G	A	0.13069	0.005775867454145157
PD_chang_ex_23andme	17	16761961	rs113630880	-0.0153	0.0283	0.588	G	A	0.2187	8.0089e-4	17:16761961	PUTM	DER38036	0.141857154218404	1.52221819717903	0.131110438807068	G	A	0.22853	0.008684576954162169
PD_chang_ex_23andme	17	16309454	rs113741660	-0.0298	0.0218	0.171	C	T	0.3071	4.7524e-4	17:16309454	PUTM	DER38036	0.0702956586008831	1.25092773706274	0.213879667083503	C	T	0.29917	0.0031578577574240827
PD_chang_ex_23andme	17	16544818	rs113813805	-0.0123	0.0384	0.7492	G	A	0.0707	0.0014745599999999998	17:16544818	PUTM	DER38036	-0.0643533458228519	-0.544519577071261	0.587296184256213	G	A	0.05661	0.013967390193567582
PD_chang_ex_23andme	17	16499587	rs113929807	-0.0177	0.0396	0.6554	G	A	0.0659	0.0015681600000000003	17:16499587	PUTM	DER38036	-0.0673077162130869	-0.602205557422036	0.548400370258895	G	A	0.0597	0.012492236333520906
PD_chang_ex_23andme	17	15419487	rs114077419	-0.0279	0.0341	0.4136	T	C	0.06869999999999998	0.0011628099999999998	17:15419487	PUTM	DER38036	0.149957901863745	1.53987554441193	0.126749154162233	T	C	0.08573	0.00948347420318377
PD_chang_ex_23andme	17	16346757	rs1141283	-0.0052	0.0231	0.823	C	A	0.3352	5.336099999999999e-4	17:16346757	PUTM	DER38036	-0.0171724530282797	-0.281425003290934	0.778965961131588	C	A	0.33955	0.0037233967434670617
PD_chang_ex_23andme	17	16234182	rs114253452	0.0197	0.0623	0.7523	G	A	0.0271	0.0038812900000000003	17:16234182	PUTM	DER38036	-0.0448582085557643	-0.417161976082956	0.677454146136591	G	A	0.0522	0.011563103671285796
PD_chang_ex_23andme	17	15247647	rs114364273	0.0151	0.0205	0.4614	G	A	0.2708	4.2025000000000005e-4	17:15247647	PUTM	DER38036	-0.0672928360518009	-1.28758270012279	0.200863177118812	G	A	0.26486	0.0027314131642721937
PD_chang_ex_23andme	17	16164131	rs114620748	0.0172	0.0611	0.7784	C	T	0.0268	0.0037332100000000003	17:16164131	PUTM	DER38036	-0.0452998558212464	-0.4136228740575	0.680036027104848	C	T	0.0528	0.011994566139797826
PD_chang_ex_23andme	17	16030843	rs114670500	0.0383	0.0557	0.4913	A	G	0.032200000000000006	0.00310249	17:16030843	PUTM	DER38036	-0.06380490122699	-0.630041105490524	0.530104713611196	A	G	0.05706	0.010255818151947357
PD_chang_ex_23andme	17	16048858	rs115005413	0.0194	0.0598	0.7452	C	T	0.0269	0.00357604	17:16048858	PUTM	DER38036	-0.0346687997965559	-0.410138080124855	0.682582015076135	C	T	0.06801	0.007145249953342173
PD_chang_ex_23andme	17	16209454	rs115145038	0.0151	0.0614	0.8059	G	A	0.0268	0.0037699600000000006	17:16209454	PUTM	DER38036	-0.0450096907697384	-0.422907148974288	0.673271059512437	G	A	0.05224	0.011327185298227432
PD_chang_ex_23andme	17	16211205	rs115221407	0.0166	0.0615	0.7873	C	T	0.0268	0.00378225	17:16211205	PUTM	DER38036	-0.0100900488520535	-0.089184893979946	0.929113344578042	C	T	0.07039	0.012799822203314222
PD_chang_ex_23andme	17	16774151	rs115291961	-0.027	0.0265	0.3076	C	T	0.2513	7.0225e-4	17:16774151	PUTM	DER38036	0.0752157407233254	0.840749707897947	0.402494008540477	C	T	0.16163	0.008003575080864151
PD_chang_ex_23andme	17	15931545	rs11554356	0.0144	0.0576	0.803	T	A	0.0268	0.00331776	17:15931545	PUTM	DER38036	-0.0748474943835781	-0.96392092561379	0.337410788211709	T	A	0.07216	0.0060293669481516895
PD_chang_ex_23andme	17	16574082	rs115583804	-0.0308	0.054	0.5685	A	G	0.07420000000000004	0.0029159999999999998	17:16574082	PUTM	DER38036	0.0453413074611669	0.38109152201707	0.703943779952791	A	G	0.07201	0.01415563982441373
PD_chang_ex_23andme	17	16159963	rs115684721	0.0115	0.061	0.8506	C	T	0.0267	0.003721	17:16159963	PUTM	DER38036	-0.0351065764656089	-0.31411930185359	0.754084800274009	C	T	0.05152	0.012490726891163042
PD_chang_ex_23andme	17	16234181	rs115717643	0.0197	0.0623	0.7519	T	C	0.027100000000000013	0.0038812900000000003	17:16234181	PUTM	DER38036	-0.0448582085557643	-0.417161976082956	0.677454146136591	T	C	0.05221	0.011563103671285796
PD_chang_ex_23andme	17	16286908	rs11574935	-0.0034	0.0255	0.8948	C	T	0.1955	6.502499999999999e-4	17:16286908	PUTM	DER38036	0.0368839584640902	0.624789282365247	0.533532382366092	C	T	0.20151	0.0034850411181183796
PD_chang_ex_23andme	17	16199203	rs115915055	0.014	0.0612	0.8191	T	C	0.026800000000000046	0.0037454399999999996	17:16199203	PUTM	DER38036	-0.0455262420035343	-0.427333436349728	0.670055233360455	T	C	0.05284	0.011349843023307672
PD_chang_ex_23andme	17	16033132	rs1160109	-0.0856	0.0177	1.351e-06	A	T	0.46799999999999997	3.1329000000000003e-4	17:16033132	PUTM	DER38036	0.158600480598628	3.2710179600003	0.00147091386691306	A	T	0.48273	0.0023509486357503645
PD_chang_ex_23andme	17	16425486	rs11649741	-0.0103	0.0314	0.7432	T	C	0.35109999999999997	9.8596e-4	17:16425486	PUTM	DER38036	-0.0544828979045858	-0.983076344317413	0.327942396254045	T	C	0.33585	0.003071467377407354
PD_chang_ex_23andme	17	16793254	rs11649762	-0.0271	0.0388	0.4842	C	G	0.09650000000000003	0.00150544	17:16793254	PUTM	DER38036	0.0853073919047159	1.13271544134545	0.26004237579883	C	G	0.08955	0.0056719407722064154
PD_chang_ex_23andme	17	16823541	rs11649835	-0.0523	0.0235	0.02639	C	G	0.2098	5.5225e-4	17:16823541	PUTM	DER38036	-0.0812557575402183	-1.28258702666908	0.202601836416991	C	G	0.19765	0.004013604746768481
PD_chang_ex_23andme	17	15295813	rs11649925	-0.0189	0.0306	0.5364	C	T	0.1866	9.363599999999999e-4	17:15295813	PUTM	DER38036	0.0618770300226705	0.947219177910055	0.34581044789805	C	T	0.16801	0.004267346966540766
PD_chang_ex_23andme	17	15295694	rs11649950	-0.0699	0.0468	0.1358	G	A	0.1147	0.00219024	17:15295694	PUTM	DER38036	0.0987708338149739	1.1393110046626	0.257295236138933	G	A	0.12307	0.007515759172950715
PD_chang_ex_23andme	17	15045306	rs11649983	-0.0109	0.0295	0.7111	T	C	0.20650000000000002	8.702499999999999e-4	17:15045306	PUTM	DER38036	-0.0358512231581939	-0.453737890256378	0.651000667756684	T	C	0.20574	0.006243065047532109
PD_chang_ex_23andme	17	16160074	rs116501151	0.0133	0.061	0.8281	C	A	0.0267	0.003721	17:16160074	PUTM	DER38036	-0.0352031871866373	-0.315035593258812	0.753391062855111	C	A	0.05153	0.012486615021483391
PD_chang_ex_23andme	17	16802069	rs11650194	-0.0279	0.0247	0.2599	T	C	0.30979999999999996	6.1009e-4	17:16802069	PUTM	DER38036	0.0643093223337674	1.2762358202696	0.204828303156597	T	C	0.34168	0.0025391362554071676
PD_chang_ex_23andme	17	16239832	rs11650283	0.058	0.0179	0.001177	A	C	0.49760000000000004	3.2041e-4	17:16239832	PUTM	DER38036	-0.140635135151508	-2.98883296877483	0.00352419535699761	A	C	0.49555	0.0022140344773455525
PD_chang_ex_23andme	17	15644506	rs11650318	0.03	0.0209	0.1508	C	T	0.4008	4.3680999999999993e-4	17:15644506	PUTM	DER38036	-0.045264449927252	-0.861146015081829	0.391217756246492	C	T	0.41045	0.0027628728677096697
PD_chang_ex_23andme	17	16234134	rs11650406	0.064	0.0217	0.003118	A	C	0.43510000000000004	4.7089e-4	17:16234134	PUTM	DER38036	-0.152321700639714	-2.79755660454535	0.0061773793192776	A	C	0.42834	0.0029645978855329796
PD_chang_ex_23andme	17	16158774	rs11650427	0.0686	0.0175	8.913e-05	A	C	0.4847	3.0625000000000004e-4	17:16158774	PUTM	DER38036	-0.145412142248074	-3.11573898983374	0.0023948968110172	A	C	0.48879	0.0021781069822091248
PD_chang_ex_23andme	17	16322149	rs11650477	-0.0504	0.0212	0.01771	T	C	0.34409999999999996	4.4944e-4	17:16322149	PUTM	DER38036	0.148209374106753	2.78261384459387	0.00644727780011533	T	C	0.32477	0.0028369093803446883
PD_chang_ex_23andme	17	16857092	rs11650505	-0.0145	0.0386	0.7068	T	C	0.09970000000000001	0.0014899600000000002	17:16857092	PUTM	DER38036	0.0717370532444653	0.864715398626696	0.389264599858885	T	C	0.09019	0.006882412212638659
PD_chang_ex_23andme	17	15042537	rs11650506	2e-4	0.0274	0.9951	C	G	0.23250000000000004	7.507600000000001e-4	17:15042537	PUTM	DER38036	0.0641155583952314	1.09006048029189	0.278306250999464	C	G	0.24849	0.003459598247539589
PD_chang_ex_23andme	17	16836300	rs11650590	-0.0524	0.0233	0.02452	C	T	0.2093	5.428900000000001e-4	17:16836300	PUTM	DER38036	-0.0809389476957698	-1.27867470294206	0.203971206502816	C	T	0.19774	0.004006775051605329
PD_chang_ex_23andme	17	15308289	rs11650606	-0.0017	0.0232	0.9426	G	T	0.4988	5.382399999999999e-4	17:15308289	PUTM	DER38036	-0.0391270478363919	-0.828513827120368	0.409352661519353	G	T	0.48134	0.0022302556129755397
PD_chang_ex_23andme	17	16028027	rs11650678	-0.0857	0.0177	1.249e-06	A	G	0.4679	3.1329000000000003e-4	17:16028027	PUTM	DER38036	0.152657878766392	3.25727769509017	0.00153674128047768	A	G	0.48907	0.0021964882081309902
PD_chang_ex_23andme	17	16769659	rs11650944	-0.0236	0.0233	0.3111	C	A	0.4526	5.428900000000001e-4	17:16769659	PUTM	DER38036	0.152278234740069	2.68371337074034	0.00852234839170694	C	A	0.48531	0.0032196110371806312
PD_chang_ex_23andme	17	16213054	rs11650956	0.0588	0.017	0.000546	T	C	0.4968	2.8900000000000003e-4	17:16213054	PUTM	DER38036	-0.161384682873983	-3.45534416213567	8.07885924492884e-4	T	C	0.49368	0.0021814336326649946
PD_chang_ex_23andme	17	16824038	rs11650981	-0.052	0.0235	0.0271	A	G	0.2097	5.5225e-4	17:16824038	PUTM	DER38036	-0.0812450043740263	-1.28255938891024	0.202611486130807	A	G	0.19766	0.004012715451674769
PD_chang_ex_23andme	17	15095227	rs11650990	-0.0397	0.0262	0.1288	T	G	0.26359999999999995	6.864400000000001e-4	17:15095227	PUTM	DER38036	-0.010812188245009	-0.189377196510911	0.850181043183421	T	G	0.25034	0.0032596564524323387
PD_chang_ex_23andme	17	15685167	rs11651162	0.0262	0.0205	0.2018	C	T	0.2896	4.2025000000000005e-4	17:15685167	PUTM	DER38036	0.00809800988733923	0.155436804784531	0.876790296753803	C	T	0.33687	0.002714243991086587
PD_chang_ex_23andme	17	16845402	rs11651187	-0.0518	0.0203	0.01064	T	A	0.2632	4.1208999999999994e-4	17:16845402	PUTM	DER38036	-0.0741428173932336	-1.30457539911874	0.195031891233496	T	A	0.2388	0.0032299797589962474
PD_chang_ex_23andme	17	16854546	rs11651242	-0.0402	0.0177	0.02333	G	T	0.4237	3.1329000000000003e-4	17:16854546	PUTM	DER38036	0.00370891734233211	0.073871812548321	0.941259950572575	G	T	0.41907	0.0025207907641917006
PD_chang_ex_23andme	17	16764499	rs11651251	-0.0206	0.0397	0.6035	A	G	0.09550000000000003	0.00157609	17:16764499	PUTM	DER38036	-0.0543091037132491	-0.429481268692399	0.668496975396612	A	G	0.09028	0.015990307530151952
PD_chang_ex_23andme	17	15736473	rs11651258	0.0274	0.0227	0.2272	T	C	0.25660000000000005	5.152900000000001e-4	17:15736473	PUTM	DER38036	0.0122753045699206	0.228026211389654	0.82009146817466	T	C	0.285	0.0028979775031797417
PD_chang_ex_23andme	17	15951471	rs11651290	-0.0836	0.0173	1.417e-06	T	C	0.4629	2.9928999999999996e-4	17:15951471	PUTM	DER38036	0.142481332966492	3.09477946862639	0.00255460669308047	T	C	0.48871	0.0021196127582204832
PD_chang_ex_23andme	17	15222718	rs11651313	-0.0387	0.0394	0.3253	T	C	0.09360000000000002	0.0015523599999999998	17:15222718	PUTM	DER38036	0.0175372376983308	0.183145859055826	0.855054390313492	T	C	0.07094	0.00916913082909545
PD_chang_ex_23andme	17	15039067	rs11651331	-0.0055	0.0272	0.8401	T	G	0.2369	7.3984e-4	17:15039067	PUTM	DER38036	0.0665481818346915	1.16021046852831	0.248725577766733	T	G	0.25364	0.003290022209228362
PD_chang_ex_23andme	17	16824909	rs11651352	-0.0526	0.0235	0.02543	C	T	0.2097	5.5225e-4	17:16824909	PUTM	DER38036	-0.0811805330084869	-1.28214840569744	0.202755020884833	C	T	0.19769	0.004008918281023496
PD_chang_ex_23andme	17	15039370	rs11651440	-9e-4	0.0273	0.9729	T	C	0.2329	7.452900000000001e-4	17:15039370	PUTM	DER38036	0.0662783880165939	1.15530753066045	0.250717569803975	T	C	0.25085	0.003291157498748503
PD_chang_ex_23andme	17	15891980	rs11651508	-0.0827	0.0172	1.441e-06	T	A	0.4663	2.9584e-4	17:15891980	PUTM	DER38036	0.182421349774047	3.94126073702245	1.50341930165993e-4	T	A	0.4757	0.0021423034929673583
PD_chang_ex_23andme	17	15472926	rs11651519	0.0154	0.0205	0.4527	T	G	0.3036	4.2025000000000005e-4	17:15472926	PUTM	DER38036	-0.0623708183474554	-0.98354723029891	0.327711865415184	T	G	0.27958	0.004021355291046351
PD_chang_ex_23andme	17	16187592	rs11651578	0.0597	0.0171	0.000503	G	A	0.4959	2.9241e-4	17:16187592	PUTM	DER38036	-0.160881503287379	-3.45612416034279	8.05802493580117e-4	G	A	0.49254	0.0021668735049988007
PD_chang_ex_23andme	17	16423881	rs11651653	0.0052	0.0395	0.896	A	G	0.10460000000000003	0.00156025	17:16423881	PUTM	DER38036	0.08021163116463	1.09215720487394	0.277388267715104	A	G	0.1205	0.005393918573103115
PD_chang_ex_23andme	17	14925376	rs11651744	0.0079	0.0302	0.7938	T	C	0.3778	9.1204e-4	17:14925376	PUTM	DER38036	-0.0556133754413244	-0.905895320066637	0.367168816466835	T	C	0.37271	0.003768794682254362
PD_chang_ex_23andme	17	14983192	rs11651770	-0.0195	0.0388	0.6157	C	A	0.106	0.00150544	17:14983192	PUTM	DER38036	0.15810069882445	1.71069349511366	0.0902383034089947	C	A	0.08958	0.008541284170224104
PD_chang_ex_23andme	17	15402643	rs11651787	0.0058	0.0177	0.7409	A	G	0.4113	3.1329000000000003e-4	17:15402643	PUTM	DER38036	0.00671166996477446	0.130640761431334	0.896321945701458	A	G	0.419	0.0026393912905742912
PD_chang_ex_23andme	17	16812853	rs11651795	-0.0209	0.0389	0.5912	C	G	0.10150000000000003	0.0015132099999999999	17:16812853	PUTM	DER38036	0.166635980830424	1.98021434725147	0.050427144842041	C	G	0.08833	0.007081302689829089
PD_chang_ex_23andme	17	16812955	rs11651846	0.0113	0.0306	0.712	C	T	0.3155	9.363599999999999e-4	17:16812955	PUTM	DER38036	0.0105225032335789	0.17622946913824	0.860470068170022	C	T	0.35106	0.0035651767839886784
PD_chang_ex_23andme	17	16777017	rs11651880	-0.0385	0.0232	0.0968	A	T	0.44930000000000003	5.382399999999999e-4	17:16777017	PUTM	DER38036	0.11676325513544	2.17446494856145	0.0320286186223774	A	T	0.43285	0.0028834177309467893
PD_chang_ex_23andme	17	16776999	rs11651914	-0.0268	0.039	0.4913	C	A	0.0966	0.001521	17:16776999	PUTM	DER38036	0.0816759229087022	1.09588718595227	0.275760395437752	C	A	0.09328	0.005554646218356367
PD_chang_ex_23andme	17	16235462	rs11651955	0.0594	0.0178	0.0008431	G	A	0.4973	3.1684e-4	17:16235462	PUTM	DER38036	-0.140005223393212	-2.98754099562555	0.0035378823425155	G	A	0.49568	0.00219614358357247
PD_chang_ex_23andme	17	16807364	rs11651972	-0.0273	0.0384	0.4775	A	C	0.09889999999999999	0.0014745599999999998	17:16807364	PUTM	DER38036	-0.0210319973779561	-0.22690699682026	0.820959274536431	A	C	0.08977	0.008591426167639112
PD_chang_ex_23andme	17	15758174	rs11651979	0.0042	0.024	0.8601	G	C	0.2665	5.76e-4	17:15758174	PUTM	DER38036	0.0384031142752286	0.730909079172259	0.466543806975612	G	C	0.31094	0.002760617114079157
PD_chang_ex_23andme	17	15965863	rs11652025	-0.0876	0.0175	5.599e-07	G	T	0.4354	3.0625000000000004e-4	17:15965863	PUTM	DER38036	0.190215827816375	4.06998619072792	9.40652524130766e-5	G	T	0.40766	0.002184275587558947
PD_chang_ex_23andme	17	16140054	rs11652044	-0.0721	0.0177	4.745e-05	G	A	0.4835	3.1329000000000003e-4	17:16140054	PUTM	DER38036	0.162054057791622	3.33272656208935	0.00120651316780221	G	A	0.46449	0.002364397298834604
PD_chang_ex_23andme	17	16807371	rs11652055	-0.0315	0.0345	0.3613	G	A	0.1257	0.0011902500000000001	17:16807371	PUTM	DER38036	0.0454394921612533	0.597575798395542	0.55147383469179	G	A	0.13073	0.005782037941800042
PD_chang_ex_23andme	17	14978478	rs11652320	0.0448	0.0236	0.05714	C	T	0.4248	5.5696e-4	17:14978478	PUTM	DER38036	-0.0112624108522667	-0.222472074827577	0.824400161388859	C	T	0.40158	0.0025627823383607357
PD_chang_ex_23andme	17	15001478	rs11652353	-0.0192	0.0213	0.3686	A	G	0.30489999999999995	4.5369e-4	17:15001478	PUTM	DER38036	0.109579096613505	2.04060357362551	0.0439255335643736	A	G	0.29104	0.002883620774737484
PD_chang_ex_23andme	17	15038712	rs11652360	-0.0011	0.0282	0.9697	C	T	0.2094	7.9524e-4	17:15038712	PUTM	DER38036	0.0643945494298394	1.09743762008225	0.27508569109882	C	T	0.23181	0.003443011950801792
PD_chang_ex_23andme	17	16800951	rs11652373	-0.0303	0.0344	0.3783	C	T	0.126	0.00118336	17:16800951	PUTM	DER38036	0.044927285225303	0.591941498065341	0.555225719814686	C	T	0.13062000000000001	0.00576053445961507
PD_chang_ex_23andme	17	15001559	rs11652392	-0.0063	0.0183	0.732	G	A	0.4966	3.3489e-4	17:15001559	PUTM	DER38036	-0.0761655023558469	-1.47575263068937	0.143152185680753	G	A	0.49627	0.0026637256307281408
PD_chang_ex_23andme	17	15001508	rs11652416	-0.0052	0.0175	0.7677	G	C	0.4952	3.0625000000000004e-4	17:15001508	PUTM	DER38036	-0.0761655023558469	-1.47575263068937	0.143152185680753	G	C	0.49627	0.0026637256307281408
PD_chang_ex_23andme	17	15327441	rs11652425	0.002	0.0232	0.9316	G	A	0.3795	5.382399999999999e-4	17:15327441	PUTM	DER38036	0.0298941858252125	0.592828559009161	0.554634186526284	G	A	0.39569	0.0025428176961448186
PD_chang_ex_23andme	17	15038890	rs11652470	0.0187	0.0299	0.5315	G	C	0.1881	8.9401e-4	17:15038890	PUTM	DER38036	0.0720710283022578	1.19616760075501	0.234459654894439	G	C	0.20147	0.003630256963640071
PD_chang_ex_23andme	17	15651231	rs11652541	0.0319	0.0209	0.1272	G	A	0.401	4.3680999999999993e-4	17:15651231	PUTM	DER38036	-0.045264449927252	-0.861146015081829	0.391217756246492	G	A	0.41045	0.0027628728677096697
PD_chang_ex_23andme	17	16786819	rs11652760	-0.0301	0.0383	0.4325	T	G	0.09889999999999999	0.00146689	17:16786819	PUTM	DER38036	-0.0214603186223627	-0.232081413029147	0.816949062906794	T	G	0.08956	0.008550501968796032
PD_chang_ex_23andme	17	16812994	rs11652796	0.0133	0.0303	0.661	A	T	0.3226	9.1809e-4	17:16812994	PUTM	DER38036	0.00808465921578526	0.13892735183946	0.88978695400006	A	T	0.35941	0.003386475371760922
PD_chang_ex_23andme	17	16843171	rs11652811	-0.0526	0.0204	0.01007	A	G	0.2631	4.1616000000000005e-4	17:16843171	PUTM	DER38036	-0.0750766397234941	-1.31795889321857	0.190528598137179	A	G	0.23891	0.003244934408591419
PD_chang_ex_23andme	17	16843250	rs11652843	-0.0523	0.0204	0.01037	A	C	0.2631	4.1616000000000005e-4	17:16843250	PUTM	DER38036	-0.075041854069556	-1.31740893227323	0.190712105394534	A	C	0.23891	0.003244635413213902
PD_chang_ex_23andme	17	16813349	rs11652968	-0.0452	0.0275	0.1002	C	T	0.1786	7.5625e-4	17:16813349	PUTM	DER38036	-0.156912375594208	-2.1301727576831	0.035610778924622	C	T	0.16486	0.0054260618825079905
PD_chang_ex_23andme	17	15040880	rs11653021	-0.0039	0.0272	0.8848	T	C	0.23709999999999998	7.3984e-4	17:15040880	PUTM	DER38036	0.0653868432445344	1.1307485611683	0.260865582315821	T	C	0.25304	0.0033438643739532765
PD_chang_ex_23andme	17	16364761	rs11653149	0.0066	0.0193	0.7335	G	A	0.287	3.7249000000000006e-4	17:16364761	PUTM	DER38036	0.0837711060007839	1.40502970197996	0.163111336865656	G	A	0.25531	0.003554818962857308
PD_chang_ex_23andme	17	15586889	rs11653189	0.0113	0.0232	0.6263	G	A	0.4867	5.382399999999999e-4	17:15586889	PUTM	DER38036	-0.0401465549663498	-0.790965747414693	0.430835935697288	G	A	0.46841	0.0025762097158765537
PD_chang_ex_23andme	17	15637844	rs11653200	0.0288	0.0212	0.1727	T	A	0.3996	4.4944e-4	17:15637844	PUTM	DER38036	-0.0687282939494305	-0.907652522404464	0.366243945679909	T	A	0.40066	0.005733659379571332
PD_chang_ex_23andme	17	16783646	rs11653203	-0.0333	0.0388	0.3901	G	C	0.0964	0.00150544	17:16783646	PUTM	DER38036	-0.0214603186223627	-0.232081413029147	0.816949062906794	G	C	0.08957	0.008550501968796032
PD_chang_ex_23andme	17	14910499	rs11653343	0.0069	0.0257	0.7888	T	C	0.19640000000000002	6.6049e-4	17:14910499	PUTM	DER38036	0.00405748395631376	0.0638341177936559	0.949229738943854	T	C	0.24633	0.004040246857593214
PD_chang_ex_23andme	17	15421167	rs11653403	0.0065	0.0177	0.7146	A	G	0.4193	3.1329000000000003e-4	17:15421167	PUTM	DER38036	0.0020464958781576	0.039724030032969	0.96839234355462	A	G	0.42571	0.002654086942796726
PD_chang_ex_23andme	17	15333562	rs11653435	0.0168	0.0206	0.4145	T	C	0.39470000000000005	4.2436000000000004e-4	17:15333562	PUTM	DER38036	-0.0240493549402426	-0.482411607406473	0.630567868082897	T	C	0.39566	0.0024852573469325823
PD_chang_ex_23andme	17	16148509	rs11653500	-0.0735	0.0177	3.402e-05	G	A	0.4822	3.1329000000000003e-4	17:16148509	PUTM	DER38036	0.158566355865121	3.32264927827511	0.00124640499063697	G	A	0.45974	0.0022774722148205216
PD_chang_ex_23andme	17	15102952	rs11653540	-0.0537	0.0447	0.2297	G	A	0.0711	0.0019980899999999997	17:15102952	PUTM	DER38036	0.133474479472645	1.52032802875266	0.131584217936715	G	A	0.08138	0.007707647904059776
PD_chang_ex_23andme	17	16254037	rs11653585	-0.0637	0.0185	0.0005517	C	G	0.488	3.4224999999999994e-4	17:16254037	PUTM	DER38036	0.17638250146676	3.40779057093033	9.44932161112021e-4	C	G	0.46601	0.0026789536588374924
PD_chang_ex_23andme	17	16148844	rs11653650	0.0696	0.0176	7.275e-05	C	T	0.4848	3.0976e-4	17:16148844	PUTM	DER38036	-0.142161717997663	-3.07374713948103	0.00272476289817269	C	T	0.48959	0.0021390899693911974
PD_chang_ex_23andme	17	15002480	rs11653659	-0.0041	0.0175	0.8171	G	A	0.4965	3.0625000000000004e-4	17:15002480	PUTM	DER38036	-0.0760901239539301	-1.47426727693877	0.143550879209362	G	A	0.49635	0.002663815436125105
PD_chang_ex_23andme	17	16400253	rs11653812	0.0607	0.038	0.1106	G	A	0.1069	0.001444	17:16400253	PUTM	DER38036	0.0862604602387218	1.14657241628216	0.254294475349027	G	A	0.15628	0.0056600538478336635
PD_chang_ex_23andme	17	15032763	rs11653829	0.0125	0.0236	0.5977	G	A	0.3827	5.5696e-4	17:15032763	PUTM	DER38036	0.0508205676633394	1.0691353319911	0.28758265539514	G	A	0.39888	0.002259506835631145
PD_chang_ex_23andme	17	16826764	rs11653942	-0.0357	0.0311	0.2514	C	T	0.16	9.672099999999999e-4	17:16826764	PUTM	DER38036	0.0193000610648304	0.331431617053395	0.741012048864495	C	T	0.18968	0.0033910133121286654
PD_chang_ex_23andme	17	15881151	rs11654	-0.0853	0.0175	1.06e-06	G	C	0.4212	3.0625000000000004e-4	17:15881151	PUTM	DER38036	0.212862826345938	4.39151702497368	2.80110509708046e-5	G	C	0.39908	0.002349473263036518
PD_chang_ex_23andme	17	16365086	rs11654069	0.0065	0.0193	0.7355	A	G	0.28700000000000003	3.7249000000000006e-4	17:16365086	PUTM	DER38036	0.0827095453644397	1.38867155918876	0.168017946625757	A	G	0.2559	0.003547416528911333
PD_chang_ex_23andme	17	16819909	rs11654076	-0.0463	0.0279	0.09731	A	G	0.37039999999999995	7.784100000000001e-4	17:16819909	PUTM	DER38036	-0.0224238107932419	-0.461283927183791	0.645596691076533	A	G	0.39589	0.0023631005194601237
PD_chang_ex_23andme	17	16849813	rs11654088	-0.0474	0.0208	0.02283	G	C	0.2655	4.3264e-4	17:16849813	PUTM	DER38036	-0.0257957166778372	-0.466951707318192	0.641550230938716	G	C	0.28993	0.0030517662185372413
PD_chang_ex_23andme	17	16819837	rs11654128	-0.0452	0.0326	0.1656	G	A	0.1431	0.0010627599999999998	17:16819837	PUTM	DER38036	0.0132774058878855	0.216006486768919	0.829422690216257	G	A	0.17369	0.003778269015115129
PD_chang_ex_23andme	17	16819928	rs11654168	-0.0497	0.0235	0.03457	G	T	0.4788	5.5225e-4	17:16819928	PUTM	DER38036	0.0135585531753745	0.272575878142283	0.785741309917593	G	T	0.44743	0.002474297165548552
PD_chang_ex_23andme	17	16783999	rs11654224	-0.0328	0.0387	0.3977	G	A	0.0965	0.0014976899999999999	17:16783999	PUTM	DER38036	-0.0214603186223627	-0.232081413029147	0.816949062906794	G	A	0.08956	0.008550501968796032
PD_chang_ex_23andme	17	14920035	rs11654349	-0.0186	0.0197	0.3445	A	G	0.41369999999999996	3.8808999999999995e-4	17:14920035	PUTM	DER38036	-0.00976920042047196	-0.176110031595651	0.860563649568476	A	G	0.39302	0.003077158374384914
PD_chang_ex_23andme	17	16844863	rs11654431	-0.0516	0.0203	0.01099	C	A	0.2632	4.1208999999999994e-4	17:16844863	PUTM	DER38036	-0.0739036042349167	-1.297478592094	0.197451752043226	C	A	0.2399	0.0032443734341800153
PD_chang_ex_23andme	17	15374941	rs11654512	-0.0915	0.0448	0.04102	T	A	0.0776	0.00200704	17:15374941	PUTM	DER38036	0.0294682243401012	0.240035958029243	0.810793741289349	T	A	0.05224	0.015071459983888844
PD_chang_ex_23andme	17	15784513	rs11654524	0.0095	0.0227	0.675	T	A	0.269	5.152900000000001e-4	17:15784513	PUTM	DER38036	0.0336106385853902	0.637439315644502	0.525295516330301	T	A	0.31482	0.002780198697611541
PD_chang_ex_23andme	17	16207455	rs11654658	0.0597	0.017	0.0004463	G	T	0.4979	2.8900000000000003e-4	17:16207455	PUTM	DER38036	-0.160881503287379	-3.45612416034279	8.05802493580117e-4	G	T	0.49254	0.0021668735049988007
PD_chang_ex_23andme	17	14976512	rs11654660	0.0187	0.0256	0.464	T	C	0.2884	6.5536e-4	17:14976512	PUTM	DER38036	-0.0164919609257091	-0.310167275552351	0.757079238384256	T	C	0.26116	0.002827174686775113
PD_chang_ex_23andme	17	16566550	rs11654767	-0.009	0.0395	0.8193	A	C	0.09719999999999995	0.00156025	17:16566550	PUTM	DER38036	0.0435426712942927	0.456182057334802	0.649248258263581	A	C	0.09334	0.009110741803757956
PD_chang_ex_23andme	17	16772110	rs11654789	-0.0298	0.0392	0.448	G	A	0.0966	0.00153664	17:16772110	PUTM	DER38036	0.0835468866384154	1.09096901747503	0.277908219912394	G	A	0.09345	0.005864563685836155
PD_chang_ex_23andme	17	15024028	rs11654880	0.0179	0.0238	0.4531	T	C	0.37939999999999996	5.664400000000001e-4	17:15024028	PUTM	DER38036	0.0505964871416626	1.0603532070698	0.29153828542787	T	C	0.39474	0.0022768772727185063
PD_chang_ex_23andme	17	16793581	rs11654911	-0.0273	0.0388	0.4807	T	C	0.09650000000000003	0.00150544	17:16793581	PUTM	DER38036	0.0853073919047159	1.13271544134545	0.26004237579883	T	C	0.08955	0.0056719407722064154
PD_chang_ex_23andme	17	15387071	rs11655100	0.0317	0.0272	0.2432	T	G	0.1582	7.3984e-4	17:15387071	PUTM	DER38036	-0.0787413849923976	-1.21128057608482	0.228642584865671	T	G	0.18648	0.0042258744760870935
PD_chang_ex_23andme	17	15003942	rs11655177	-0.0025	0.0174	0.8875	T	A	0.49860000000000004	3.0275999999999995e-4	17:15003942	PUTM	DER38036	-0.0763179210649357	-1.47596899456042	0.143094182066142	T	A	0.49763	0.0026736133069199222
PD_chang_ex_23andme	17	16371357	rs11655230	0.1024	0.0434	0.01843	G	A	0.0796	0.00188356	17:16371357	PUTM	DER38036	0.0616538296109149	0.775630343925274	0.439797726866936	G	A	0.11846	0.006318449716123815
PD_chang_ex_23andme	17	15174754	rs11655300	0.0068	0.0213	0.7484	T	A	0.3552	4.5369e-4	17:15174754	PUTM	DER38036	0.0252471417647754	0.44723240394129	0.655674474467175	T	A	0.36567	0.0031868227747028563
PD_chang_ex_23andme	17	16213000	rs11655325	-0.0643	0.0172	0.0001874	G	A	0.4803	2.9584e-4	17:16213000	PUTM	DER38036	0.195446276969432	4.03445666489216	1.07163835991123e-4	G	A	0.44912	0.00234684655116999
PD_chang_ex_23andme	17	15836809	rs11655374	-0.0083	0.0258	0.7475	A	C	0.19179999999999997	6.6564e-4	17:15836809	PUTM	DER38036	-0.0215698676526599	-0.373398842338525	0.709642025389775	A	C	0.21686	0.003336944829819723
PD_chang_ex_23andme	17	16820981	rs11655428	-0.0332	0.0311	0.2863	A	G	0.16010000000000002	9.672099999999999e-4	17:16820981	PUTM	DER38036	0.0192176669602313	0.331562516793129	0.740913487806124	A	G	0.1903	0.0033594677051163317
PD_chang_ex_23andme	17	15894789	rs11655456	-0.0807	0.0172	2.715e-06	T	C	0.42510000000000003	2.9584e-4	17:15894789	PUTM	DER38036	0.213767831390409	4.50521274353758	1.80136306404432e-5	T	C	0.42408	0.002251407430850855
PD_chang_ex_23andme	17	14928192	rs11655765	-0.0132	0.0252	0.6	G	A	0.3265	6.3504e-4	17:14928192	PUTM	DER38036	-0.00333269104450366	-0.0610051122176241	0.951476896412023	G	A	0.31301	0.002984404239558229
PD_chang_ex_23andme	17	16030299	rs11655773	-0.0857	0.0177	1.288e-06	G	A	0.4671	3.1329000000000003e-4	17:16030299	PUTM	DER38036	0.15280046119913	3.20953549025182	0.00178749146844871	G	A	0.48612	0.002266548232866834
PD_chang_ex_23andme	17	14928290	rs11655810	-0.0164	0.0256	0.5205	G	C	0.3061	6.5536e-4	17:14928290	PUTM	DER38036	-0.00641666490334416	-0.118519382567671	0.905893889105776	G	C	0.29638	0.002931162925436273
PD_chang_ex_23andme	17	15095075	rs11655859	-0.0399	0.0262	0.1276	C	T	0.2622	6.864400000000001e-4	17:15095075	PUTM	DER38036	-0.0121729388872668	-0.213511271400255	0.831362902825901	C	T	0.25041	0.003250493261751179
PD_chang_ex_23andme	17	16238497	rs11655906	-0.0639	0.0181	0.0004086	G	A	0.4748	3.2761000000000004e-4	17:16238497	PUTM	DER38036	0.182048353483336	3.57228370304001	5.46203301715036e-4	G	A	0.45193	0.0025970578640658343
PD_chang_ex_23andme	17	16238512	rs11655907	-0.0639	0.0181	0.0004117	G	A	0.4748	3.2761000000000004e-4	17:16238512	PUTM	DER38036	0.182070595715403	3.57246883876591	5.45861204495667e-4	G	A	0.45194	0.0025974232744737256
PD_chang_ex_23andme	17	15958014	rs11656046	-0.0876	0.0175	5.349e-07	C	T	0.4344	3.0625000000000004e-4	17:15958014	PUTM	DER38036	0.187705665757009	4.04463194393801	1.03243997227811e-4	C	T	0.40602	0.002153757229686705
PD_chang_ex_23andme	17	16854385	rs11656106	-0.0474	0.0192	0.01371	T	C	0.2935	3.6863999999999994e-4	17:16854385	PUTM	DER38036	-0.0484109766594899	-0.908596614649665	0.365747649989539	T	C	0.29192	0.0028388697032211206
PD_chang_ex_23andme	17	14986853	rs11656166	-0.0217	0.0389	0.5768	G	T	0.106	0.0015132099999999999	17:14986853	PUTM	DER38036	0.159571519739784	1.72055461297903	0.0884245991841219	G	T	0.08992	0.008601492951445508
PD_chang_ex_23andme	17	15000850	rs11656216	-0.0171	0.0215	0.4249	T	C	0.30989999999999995	4.6224999999999993e-4	17:15000850	PUTM	DER38036	0.109579096613505	2.04060357362551	0.0439255335643736	T	C	0.29104	0.002883620774737484
PD_chang_ex_23andme	17	15000881	rs11656220	-0.0185	0.0214	0.3878	T	C	0.30579999999999996	4.5795999999999993e-4	17:15000881	PUTM	DER38036	0.109579096613505	2.04060357362551	0.0439255335643736	T	C	0.29105	0.002883620774737484
PD_chang_ex_23andme	17	15175228	rs11656487	0.0135	0.0236	0.567	G	C	0.3932	5.5696e-4	17:15175228	PUTM	DER38036	0.0237622424074963	0.440933267708981	0.660213113163123	G	C	0.44092	0.0029042173136484837
PD_chang_ex_23andme	17	15837141	rs11656489	-0.0074	0.0259	0.7738	C	G	0.19189999999999996	6.7081e-4	17:15837141	PUTM	DER38036	-0.0251921784719573	-0.430774559732067	0.667559387664973	C	G	0.21344	0.0034200413289335306
PD_chang_ex_23andme	17	15837061	rs11656518	-0.0095	0.0259	0.7138	G	A	0.1911	6.7081e-4	17:15837061	PUTM	DER38036	-0.0215572499792526	-0.373161582038542	0.70981803696589	G	A	0.21686	0.0033372816805409106
PD_chang_ex_23andme	17	16851342	rs11656532	-0.0418	0.0178	0.01892	C	T	0.415	3.1684e-4	17:16851342	PUTM	DER38036	0.0113446395022772	0.230758252858614	0.817974063773004	C	T	0.4299	0.002416945822750062
PD_chang_ex_23andme	17	14974813	rs11656653	0.0254	0.0271	0.3474	G	A	0.2457	7.344099999999999e-4	17:14974813	PUTM	DER38036	0.00151774204063449	0.025640500318086	0.979595179521256	G	A	0.21493	0.003503829280401424
PD_chang_ex_23andme	17	16798752	rs11656688	-0.0312	0.0397	0.4327	C	T	0.0911	0.00157609	17:16798752	PUTM	DER38036	0.10422000418733	1.27949196112524	0.203684590833674	C	T	0.08227	0.006634787982000702
PD_chang_ex_23andme	17	16214254	rs11656811	0.0594	0.017	0.0004823	C	T	0.4966	2.8900000000000003e-4	17:16214254	PUTM	DER38036	-0.162057296416307	-3.46280945190071	7.88152013920451e-4	C	T	0.49432	0.002190180914474609
PD_chang_ex_23andme	17	16791960	rs11656859	-0.0276	0.0387	0.476	C	A	0.0962	0.0014976899999999999	17:16791960	PUTM	DER38036	-0.0214603186223627	-0.232081413029147	0.816949062906794	C	A	0.08955	0.008550501968796032
PD_chang_ex_23andme	17	16845995	rs11656868	-0.0043	0.0474	0.9276	G	A	0.0682	0.00224676	17:16845995	PUTM	DER38036	0.136213471110859	1.01875049454391	0.31077982982211	G	A	0.05714	0.017877404022502808
PD_chang_ex_23andme	17	14925612	rs11656898	0.0526	0.0346	0.1282	C	T	0.2333	0.0011971599999999998	17:14925612	PUTM	DER38036	-0.0399106102190544	-0.629894665721327	0.530200135258785	C	T	0.30959	0.0040145870100379445
PD_chang_ex_23andme	17	16777177	rs11656970	-0.0295	0.0237	0.2139	T	C	0.3811	5.6169e-4	17:16777177	PUTM	DER38036	0.167958022998234	3.07563887093626	0.00270903867170202	T	C	0.38433	0.002982159212212182
PD_chang_ex_23andme	17	16515533	rs11656972	-0.0092	0.0384	0.8106	C	T	0.097	0.0014745599999999998	17:16515533	PUTM	DER38036	0.074011895946022	0.848391690290665	0.398246097352556	C	T	0.09695	0.007610448421636681
PD_chang_ex_23andme	17	16786379	rs11657007	-0.0319	0.0388	0.4119	C	T	0.0965	0.00150544	17:16786379	PUTM	DER38036	0.0853080054808103	1.13232337150198	0.260206324599552	C	T	0.08968	0.00567595094804801
PD_chang_ex_23andme	17	15943331	rs11657160	-0.0874	0.0174	4.82e-07	C	G	0.43289999999999995	3.0275999999999995e-4	17:15943331	PUTM	DER38036	0.19207891869758	4.11763224360064	7.88892992121487e-5	C	G	0.41041	0.002176027062938541
PD_chang_ex_23andme	17	16874524	rs11657227	-0.0155	0.0392	0.6922	G	A	0.0992	0.00153664	17:16874524	PUTM	DER38036	0.068916977470589	0.812770922215005	0.418280203464175	G	A	0.09396	0.00718978872281281
PD_chang_ex_23andme	17	16874609	rs11657263	0.006	0.038	0.8745	G	A	0.1062	0.001444	17:16874609	PUTM	DER38036	0.0691806806639581	0.815887694203275	0.416503552514128	G	A	0.09388	0.007189668983957172
PD_chang_ex_23andme	17	15001352	rs11657350	-0.0207	0.0213	0.3315	T	A	0.3054	4.5369e-4	17:15001352	PUTM	DER38036	0.109605056463246	2.01743261217789	0.0463299088844199	T	A	0.2883	0.0029516380907245393
PD_chang_ex_23andme	17	16804619	rs11657533	-0.0297	0.0397	0.4553	A	C	0.09089999999999998	0.00157609	17:16804619	PUTM	DER38036	0.1191925821389	1.43582202551183	0.154173762318538	A	C	0.07839	0.006891237762326346
PD_chang_ex_23andme	17	16804523	rs11657586	-0.0262	0.0388	0.4984	G	T	0.0961	0.00150544	17:16804523	PUTM	DER38036	-0.0214492710479122	-0.23193601442766	0.81706168205839	G	T	0.08957	0.008552413583013186
PD_chang_ex_23andme	17	16813060	rs11657841	-0.0276	0.0256	0.2806	T	G	0.28490000000000004	6.5536e-4	17:16813060	PUTM	DER38036	0.0405970009347858	0.739073626549582	0.461593568494071	T	G	0.29566	0.0030172583188909307
PD_chang_ex_23andme	17	15959537	rs11657857	-0.0093	0.0334	0.7799	G	A	0.1481	0.00111556	17:15959537	PUTM	DER38036	-0.124187859722288	-1.5996611036183	0.112828588200417	G	A	0.12995	0.006027015593078749
PD_chang_ex_23andme	17	16762147	rs11657871	-0.0208	0.0255	0.4145	A	G	0.29469999999999996	6.502499999999999e-4	17:16762147	PUTM	DER38036	0.0497055563964755	0.798735783705718	0.426336583336033	A	G	0.31834	0.003872608517150607
PD_chang_ex_23andme	17	15956140	rs11657912	-0.0843	0.0174	1.213e-06	T	G	0.46299999999999997	3.0275999999999995e-4	17:15956140	PUTM	DER38036	0.1403626577572	3.06115952241964	0.00283156642634987	T	G	0.48999	0.002102476943343064
PD_chang_ex_23andme	17	15063880	rs11657970	-0.0158	0.0277	0.5673	C	T	0.2138	7.672899999999999e-4	17:15063880	PUTM	DER38036	0.0512072058858212	0.892873494324793	0.374068578789823	C	T	0.21652	0.0032891395278411097
PD_chang_ex_23andme	17	16368046	rs11658070	0.0077	0.0232	0.7388	G	A	0.3578	5.382399999999999e-4	17:16368046	PUTM	DER38036	0.0283209462776655	0.493513030559823	0.622732272625077	G	A	0.3837	0.0032932012540190557
PD_chang_ex_23andme	17	16792758	rs11658078	-0.0303	0.0347	0.3829	C	T	0.1243	0.0012040900000000001	17:16792758	PUTM	DER38036	0.104403050726469	1.64153921126291	0.103826982637721	C	T	0.1306	0.004045049645889137
PD_chang_ex_23andme	17	15655798	rs11658095	-0.0159	0.0235	0.4986	A	G	0.39570000000000005	5.5225e-4	17:15655798	PUTM	DER38036	-0.0407580308204524	-0.808043280311176	0.420983726250806	A	G	0.38834	0.002544234519489824
PD_chang_ex_23andme	17	15789202	rs11658370	0.0093	0.0228	0.6836	A	C	0.2692	5.1984e-4	17:15789202	PUTM	DER38036	0.0333476334639293	0.631732704725282	0.529003092639268	A	C	0.31473	0.002786527394752321
PD_chang_ex_23andme	17	15041077	rs11658377	-0.0036	0.0272	0.8953	C	T	0.2381	7.3984e-4	17:15041077	PUTM	DER38036	0.0650961362289273	1.12041099273219	0.265222278791326	C	T	0.25254	0.003375636711186641
PD_chang_ex_23andme	17	16391752	rs11658401	0.0102	0.0234	0.6649	C	G	0.26180000000000003	5.4756e-4	17:16391752	PUTM	DER38036	0.0986934636479532	1.68916419817698	0.0943037325611479	C	G	0.26426	0.0034137604741173977
PD_chang_ex_23andme	17	16509749	rs11658427	-0.0077	0.0388	0.8428	C	T	0.0968	0.00150544	17:16509749	PUTM	DER38036	0.0739120965584121	0.844877838374848	0.400195910184845	C	T	0.09681	0.007653202522585898
PD_chang_ex_23andme	17	15041055	rs11658458	-5e-4	0.0273	0.9866	G	A	0.2328	7.452900000000001e-4	17:15041055	PUTM	DER38036	0.0653902163608101	1.13026285655468	0.261069147660855	G	A	0.25025	0.0033470841958074373
PD_chang_ex_23andme	17	16810959	rs11658549	-0.0285	0.0384	0.4589	A	G	0.09930000000000005	0.0014745599999999998	17:16810959	PUTM	DER38036	-0.0177437391883963	-0.188948578977992	0.850516068697842	A	G	0.09087	0.00881866876132392
PD_chang_ex_23andme	17	16023587	rs11658564	-0.0897	0.0178	4.475e-07	C	T	0.4359	3.1684e-4	17:16023587	PUTM	DER38036	0.202084735186716	4.12648813447462	7.63405122247969e-5	C	T	0.42561	0.0023983127587827685
PD_chang_ex_23andme	17	16474287	rs11658653	0.0153	0.0325	0.6375	A	C	0.11619999999999997	0.0010562500000000001	17:16474287	PUTM	DER38036	-0.0158314867533966	-0.181606687481058	0.856259003924467	A	C	0.09837	0.0075994074433404935
PD_chang_ex_23andme	17	15120704	rs11658805	0.0086	0.0262	0.7435	T	C	0.265	6.864400000000001e-4	17:15120704	PUTM	DER38036	-0.0312931162028462	-0.541901989456309	0.589091474455953	T	C	0.22365	0.003334695126351864
PD_chang_ex_23andme	17	15300324	rs11658852	0.0216	0.0178	0.2251	A	G	0.4897	3.1684e-4	17:15300324	PUTM	DER38036	0.0100168798192931	0.205937973651104	0.83725803965629	A	G	0.49627	0.002365876421968967
PD_chang_ex_23andme	17	16775339	rs11658859	-0.0327	0.039	0.4031	G	T	0.0959	0.001521	17:16775339	PUTM	DER38036	-0.0213579334313048	-0.230738802972799	0.817989133205864	G	T	0.08953	0.008567955192019461
PD_chang_ex_23andme	17	15784129	rs11658871	0.0133	0.0226	0.555	G	A	0.2762	5.1076e-4	17:15784129	PUTM	DER38036	0.0372767836016664	0.703971350302425	0.483086674487504	G	A	0.31242	0.0028039282436649344
PD_chang_ex_23andme	17	15747772	rs11658958	0.0253	0.0231	0.2734	T	C	0.252	5.336099999999999e-4	17:15747772	PUTM	DER38036	0.0173104659114349	0.311843187022181	0.755808950417225	T	C	0.27979	0.0030813781141878164
PD_chang_ex_23andme	17	16562867	rs11658964	-0.0095	0.0393	0.8095	A	T	0.09730000000000005	0.0015444900000000001	17:16562867	PUTM	DER38036	0.0434626149113942	0.464086067062281	0.643594788007174	A	T	0.09353	0.00877070782310117
PD_chang_ex_23andme	17	16118544	rs116639184	0.0139	0.0605	0.8186	C	T	0.0267	0.00366025	17:16118544	PUTM	DER38036	2.08007891263747e-4	0.00192312241938848	0.998469402485282	C	T	0.05216	0.01169891972213635
PD_chang_ex_23andme	17	16774152	rs116655629	-0.0267	0.0265	0.3124	C	T	0.2514	7.0225e-4	17:16774152	PUTM	DER38036	0.0751467087531277	0.840224499452587	0.402786962854091	C	T	0.16162	0.00799888121117113
PD_chang_ex_23andme	17	16157421	rs116685275	0.0136	0.061	0.8233	G	A	0.0267	0.003721	17:16157421	PUTM	DER38036	-0.0330381211184331	-0.294675934401356	0.768852313817979	G	A	0.05127	0.012570175561061653
PD_chang_ex_23andme	17	16533657	rs116847486	-0.0094	0.0384	0.8065	G	A	0.097	0.0014745599999999998	17:16533657	PUTM	DER38036	0.0445651025910753	0.498755480416348	0.619047001353567	G	A	0.09329	0.007983888435145615
PD_chang_ex_23andme	17	16235365	rs116866783	0.0203	0.0623	0.7442	C	A	0.0272	0.0038812900000000003	17:16235365	PUTM	DER38036	-0.0448486278175036	-0.417035765464599	0.677546154687384	C	A	0.0522	0.011565161868054324
PD_chang_ex_23andme	17	15426325	rs116892062	-0.0259	0.0345	0.4526	A	G	0.06840000000000002	0.0011902500000000001	17:15426325	PUTM	DER38036	0.150010754494059	1.53951637844813	0.126836710144237	A	G	0.08579	0.00949458886389591
PD_chang_ex_23andme	17	16386254	rs116960068	0.0729	0.0399	0.06761	G	A	0.0713	0.0015920099999999998	17:16386254	PUTM	DER38036	-0.0508383768066731	-0.58304141153697	0.561177966900236	G	A	0.07477	0.007602992230817595
PD_chang_ex_23andme	17	16202367	rs116969587	0.0284	0.0727	0.6955	C	A	0.0209	0.00528529	17:16202367	PUTM	DER38036	-0.0450096907697384	-0.422907148974288	0.673271059512437	C	A	0.05224	0.011327185298227432
PD_chang_ex_23andme	17	14961009	rs117022632	-0.0154	0.0397	0.6977	C	G	0.10160000000000002	0.00157609	17:14961009	PUTM	DER38036	-0.0808387563330659	-1.01411344326417	0.312976036063228	C	G	0.09372	0.006354277355652895
PD_chang_ex_23andme	17	15325569	rs117039611	0.0038	0.03	0.8988	C	T	0.1806	9e-4	17:15325569	PUTM	DER38036	-0.00857177604115469	-0.139298861636186	0.889494147531803	C	T	0.17514	0.00378657441653505
PD_chang_ex_23andme	17	15976696	rs117087658	0.0507	0.0772	0.5115	T	C	0.018000000000000016	0.005959840000000001	17:15976696	PUTM	DER38036	-0.0927887383472375	-1.02611360653344	0.307313760328813	T	C	0.05629	0.008177106352326349
PD_chang_ex_23andme	17	15021543	rs117116384	-0.1283	0.0576	0.02589	T	G	0.046499999999999986	0.00331776	17:15021543	PUTM	DER38036	-0.078247789797121	-0.651128005727896	0.516457329147315	T	G	0.07198	0.014441470185649638
PD_chang_ex_23andme	17	16530200	rs117125863	-0.0095	0.0383	0.805	G	A	0.097	0.00146689	17:16530200	PUTM	DER38036	0.0445651025910753	0.498755480416348	0.619047001353567	G	A	0.09328	0.007983888435145615
PD_chang_ex_23andme	17	15066381	rs117165740	0.0329	0.0509	0.5185	A	T	0.051899999999999946	0.0025908100000000002	17:15066381	PUTM	DER38036	0.117421231284865	1.15201908569605	0.252059934722381	A	T	0.07927	0.010389003960796337
PD_chang_ex_23andme	17	15045393	rs117272480	0.0129	0.0484	0.789	G	A	0.0683	0.00234256	17:15045393	PUTM	DER38036	-0.00638922956545443	-0.0597338802399303	0.952486799815167	G	A	0.0619	0.01144077728782721
PD_chang_ex_23andme	17	16235366	rs117273111	0.0204	0.0623	0.7437	C	A	0.0272	0.0038812900000000003	17:16235366	PUTM	DER38036	-0.0448390355736967	-0.416909498192033	0.677638209425711	C	A	0.0522	0.011567218701841782
PD_chang_ex_23andme	17	14905150	rs117335157	0.0968	0.0414	0.01949	C	T	0.0863	0.00171396	17:14905150	PUTM	DER38036	0.0703509843742635	0.870310765175688	0.386214977291473	C	T	0.09106	0.006534188308309719
PD_chang_ex_23andme	17	16148012	rs117358861	0.0092	0.0608	0.8794	A	G	0.026699999999999946	0.00369664	17:16148012	PUTM	DER38036	-0.022525638312352	-0.197983667104146	0.843459754227287	A	G	0.05005	0.012944804169893088
PD_chang_ex_23andme	17	15018584	rs117415920	-0.0426	0.0415	0.3037	C	T	0.0945	0.0017222500000000003	17:15018584	PUTM	DER38036	-0.0770259510966071	-0.793835312776881	0.429171024645078	C	T	0.11244	0.009414847961083115
PD_chang_ex_23andme	17	14939175	rs117459093	-0.0696	0.0514	0.1753	T	C	0.055499999999999994	0.00264196	17:14939175	PUTM	DER38036	0.0118562929872702	0.0989847430637562	0.921348537337524	T	C	0.05202	0.014347007504681238
PD_chang_ex_23andme	17	16379011	rs117493116	0.1016	0.0434	0.01914	T	C	0.08020000000000005	0.00188356	17:16379011	PUTM	DER38036	0.0632191598245344	0.797229958622687	0.427206373697583	T	C	0.11838	0.006288256071143245
PD_chang_ex_23andme	17	15052975	rs117518232	0.0574	0.0557	0.3031	A	G	0.04569999999999996	0.00310249	17:15052975	PUTM	DER38036	0.138643830229899	1.31798483895778	0.190519943998917	A	G	0.07276	0.0110657350280819
PD_chang_ex_23andme	17	14880238	rs117533028	0.0375	0.081	0.6435	G	T	0.0411	0.006561	17:14880238	PUTM	DER38036	-0.039291426091567	-0.28248814594765	0.778153098675808	G	T	0.05161	0.019346175686339263
PD_chang_ex_23andme	17	14881793	rs117627575	0.1059	0.0437	0.01527	A	G	0.07850000000000001	0.0019096900000000003	17:14881793	PUTM	DER38036	0.0707518652976974	0.809666085599069	0.42005454653767	A	G	0.07901	0.0076359643353179
PD_chang_ex_23andme	17	16261620	rs117651017	0.0713	0.0511	0.1629	G	A	0.0697	0.00261121	17:16261620	PUTM	DER38036	-0.041693032795283	-0.423570874868032	0.672788454969687	G	A	0.07454	0.009688907165004234
PD_chang_ex_23andme	17	15211235	rs117651072	0.0527	0.0619	0.3946	C	T	0.0413	0.0038316099999999996	17:15211235	PUTM	DER38036	0.0106308969666895	0.0861819919812094	0.931494069382037	C	T	0.05146	0.015216219414935124
PD_chang_ex_23andme	17	15175910	rs117713898	0.0259	0.0421	0.5384	C	T	0.0919	0.0017724099999999999	17:15175910	PUTM	DER38036	-0.168819704929919	-2.06191087119611	0.0418097236239695	C	T	0.09599	0.006703575374288634
PD_chang_ex_23andme	17	16210067	rs117791020	0.015	0.0614	0.8072	C	T	0.0268	0.0037699600000000006	17:16210067	PUTM	DER38036	-0.0475823030792471	-0.445777576987229	0.656721565235009	C	T	0.05419	0.011393429760590679
PD_chang_ex_23andme	17	14885420	rs117804704	0.1274	0.0598	0.03321	G	A	0.0405	0.00357604	17:14885420	PUTM	DER38036	0.0587162571788218	0.532537415598541	0.595535183496272	G	A	0.05526	0.0121567217218285
PD_chang_ex_23andme	17	16837622	rs117925462	-0.0216	0.0606	0.722	C	T	0.0399	0.00367236	17:16837622	PUTM	DER38036	0.0596109417907048	0.518681641276117	0.605128659916008	C	T	0.06204	0.013208400036419344
PD_chang_ex_23andme	17	15092648	rs117966920	0.0064	0.0415	0.8781	C	T	0.0821	0.0017222500000000003	17:15092648	PUTM	DER38036	0.00179069317711882	0.0235829144527117	0.981232295265037	C	T	0.12713	0.005765638466826214
PD_chang_ex_23andme	17	16587287	rs117995492	-0.042	0.0549	0.4446	G	T	0.0737	0.0030140099999999997	17:16587287	PUTM	DER38036	0.0490267058841637	0.373371959142127	0.709661967901724	G	T	0.07217	0.017241777270198013
PD_chang_ex_23andme	17	14940870	rs117998742	-0.0712	0.0512	0.164	T	C	0.055400000000000005	0.00262144	17:14940870	PUTM	DER38036	0.00945585309513017	0.0791866004182196	0.93704244840146	T	C	0.05207	0.014259294405506467
PD_chang_ex_23andme	17	15047999	rs118037819	0.0546	0.0561	0.3305	C	T	0.0454	0.0031472099999999997	17:15047999	PUTM	DER38036	0.14036756857673	1.32759013799274	0.187336269298543	C	T	0.0731	0.011179065975119919
PD_chang_ex_23andme	17	16395801	rs118095564	0.0655	0.0401	0.1025	G	A	0.0715	0.0016080099999999998	17:16395801	PUTM	DER38036	-0.0511809452527602	-0.578152786677336	0.564460690352855	G	A	0.07233	0.007836666380458485
PD_chang_ex_23andme	17	16808739	rs118134585	-0.029	0.0384	0.4505	T	C	0.0988	0.0014745599999999998	17:16808739	PUTM	DER38036	-0.0205547606337991	-0.221417030054014	0.825219237707564	T	C	0.0899	0.008617926882724634
PD_chang_ex_23andme	17	15932379	rs118174899	0.0479	0.0765	0.531	A	G	0.017900000000000027	0.00585225	17:15932379	PUTM	DER38036	-0.0966688944032771	-0.949321987966842	0.344745518879821	A	G	0.05509	0.010369227983351091
PD_chang_ex_23andme	17	16084725	rs118177172	0.0178	0.0607	0.7693	A	G	0.02639999999999998	0.0036844899999999995	17:16084725	PUTM	DER38036	-0.0174942551913191	-0.190983899226131	0.848925421520097	A	G	0.06275	0.008390684723375445
PD_chang_ex_23andme	17	15508214	rs11867194	-0.0243	0.0295	0.4099	G	A	0.1503	8.702499999999999e-4	17:15508214	PUTM	DER38036	0.0477174198070804	0.560081042379424	0.576676695558362	G	A	0.16659	0.007258588207018501
PD_chang_ex_23andme	17	15378420	rs11867442	-0.0509	0.0419	0.2247	T	C	0.07850000000000001	0.00175561	17:15378420	PUTM	DER38036	-0.0114570845333202	-0.105780207954847	0.915968641517482	T	C	0.11563	0.011731117964507766
PD_chang_ex_23andme	17	14954085	rs11867451	-0.0279	0.0335	0.4054	C	T	0.1426	0.0011222500000000002	17:14954085	PUTM	DER38036	-0.0648292092139658	-0.977266642571991	0.330795427221486	C	T	0.1269	0.004400634488499358
PD_chang_ex_23andme	17	15378552	rs11867475	-0.05	0.0418	0.2326	T	C	0.0786	0.0017472399999999997	17:15378552	PUTM	DER38036	0.0192819082019224	0.154537920840749	0.877497086616073	T	C	0.06001	0.015567894935851227
PD_chang_ex_23andme	17	16362764	rs11867498	0.0059	0.0192	0.759	A	G	0.28800000000000003	3.6863999999999994e-4	17:16362764	PUTM	DER38036	0.0834589416422543	1.39922635679742	0.16483933976243	A	G	0.25667	0.003557703832733847
PD_chang_ex_23andme	17	14954750	rs11867597	-0.0184	0.0386	0.6342	C	A	0.1044	0.0014899600000000002	17:14954750	PUTM	DER38036	-0.0821318756482393	-1.05320384763436	0.294785778511338	C	A	0.09328	0.006081330518278843
PD_chang_ex_23andme	17	15012506	rs11867640	9e-4	0.0178	0.9606	G	C	0.4671	3.1684e-4	17:15012506	PUTM	DER38036	0.0821852181870454	1.66138087503395	0.099769061226812	G	C	0.47333	0.002447084754588323
PD_chang_ex_23andme	17	15688159	rs11867683	0.0463	0.0221	0.03633	T	C	0.2469	4.884100000000001e-4	17:15688159	PUTM	DER38036	0.0149617889598049	0.268609568404435	0.788783511384594	T	C	0.29287	0.003102587876526215
PD_chang_ex_23andme	17	15007166	rs11867704	-0.0241	0.0214	0.2602	A	G	0.32799999999999996	4.5795999999999993e-4	17:15007166	PUTM	DER38036	0.123599136620798	2.26298783452013	0.025798227529295	A	G	0.30793	0.0029830905453032356
PD_chang_ex_23andme	17	16864420	rs11867751	-0.0496	0.0194	0.01039	A	G	0.4135	3.7636e-4	17:16864420	PUTM	DER38036	0.00628273234520898	0.12286860296509	0.902457749286679	A	G	0.40762	0.0026146603210965877
PD_chang_ex_23andme	17	16405287	rs11867848	0.0504	0.0379	0.1837	G	A	0.10780000000000001	0.0014364100000000002	17:16405287	PUTM	DER38036	0.0859762455635493	1.14209222381402	0.256142970083576	G	A	0.15625	0.005667018148702881
PD_chang_ex_23andme	17	15013483	rs11868252	-0.0027	0.0188	0.8871	G	A	0.4974	3.5344e-4	17:15013483	PUTM	DER38036	-0.0716774618031955	-1.39620119843183	0.165745640318996	G	A	0.49971	0.0026355376398160347
PD_chang_ex_23andme	17	16196275	rs11868284	0.0591	0.0171	0.0005468	T	C	0.4969	2.9241e-4	17:16196275	PUTM	DER38036	-0.160881503287379	-3.45612416034279	8.05802493580117e-4	T	C	0.49254	0.0021668735049988007
PD_chang_ex_23andme	17	16497153	rs11868291	-0.0145	0.0398	0.7162	T	C	0.06510000000000005	0.00158404	17:16497153	PUTM	DER38036	-0.0677426469105659	-0.605501777670886	0.546217420791098	T	C	0.05965	0.012516804777402765
PD_chang_ex_23andme	17	14908470	rs11868667	-0.0374	0.0352	0.2872	A	T	0.22870000000000001	0.00123904	17:14908470	PUTM	DER38036	-0.0286554819241269	-0.392914227841007	0.695219170202823	A	T	0.18745	0.005318876700027623
PD_chang_ex_23andme	17	15887010	rs11868809	-0.0828	0.0172	1.45e-06	T	C	0.46619999999999995	2.9584e-4	17:15887010	PUTM	DER38036	0.18204523113765	3.93634478263485	1.53029667986244e-4	T	C	0.47626	0.0021388107146853145
PD_chang_ex_23andme	17	16350790	rs11868873	-0.0102	0.0207	0.6217	T	C	0.37070000000000003	4.2849e-4	17:16350790	PUTM	DER38036	-0.0785312857001268	-1.4016726601055	0.164109230727391	T	C	0.39475	0.0031390064678251573
PD_chang_ex_23andme	17	16403179	rs11869018	0.0767	0.0342	0.02473	T	G	0.1331	0.00116964	17:16403179	PUTM	DER38036	0.103294536742175	1.48222400767033	0.141425217165952	T	G	0.17489	0.004856540535263692
PD_chang_ex_23andme	17	14944164	rs11869103	-0.0084	0.0312	0.7886	C	T	0.164	9.734399999999999e-4	17:14944164	PUTM	DER38036	0.0272724416164568	0.424722479118709	0.671951431750356	C	T	0.13434	0.004123229864019779
PD_chang_ex_23andme	17	15386176	rs11869273	0.0326	0.0272	0.2298	T	C	0.15949999999999998	7.3984e-4	17:15386176	PUTM	DER38036	-0.0786088345512792	-1.20875419812471	0.229607673165926	T	C	0.18676	0.004229282780372196
PD_chang_ex_23andme	17	15652749	rs11869390	0.032	0.0209	0.1262	A	G	0.40080000000000005	4.3680999999999993e-4	17:15652749	PUTM	DER38036	-0.0526162743823294	-0.988650913996928	0.325220114251428	A	G	0.42196	0.002832397763709615
PD_chang_ex_23andme	17	15923709	rs11869450	-0.0817	0.0172	1.946e-06	T	C	0.4245	2.9584e-4	17:15923709	PUTM	DER38036	0.211174459475336	4.59038037574432	1.28858718589795e-5	T	C	0.41663	0.002116339968397219
PD_chang_ex_23andme	17	15888308	rs11869563	-0.0811	0.0172	2.515e-06	C	A	0.4251	2.9584e-4	17:15888308	PUTM	DER38036	0.210552752905182	4.57433526831588	1.37291353939227e-5	C	A	0.41801	0.0021186824221007933
PD_chang_ex_23andme	17	16355043	rs11869614	0.0084	0.0189	0.6572	C	T	0.2842	3.5721e-4	17:16355043	PUTM	DER38036	0.0979339909097839	1.69879512828675	0.0924670394611749	C	T	0.24256	0.0033234174195281266
PD_chang_ex_23andme	17	15036516	rs11869696	0.0219	0.0313	0.4855	T	G	0.1653	9.7969e-4	17:15036516	PUTM	DER38036	0.0688746414276716	1.11777548793378	0.266341087364632	T	G	0.18247	0.003796728466849938
PD_chang_ex_23andme	17	14941985	rs11869796	-0.0331	0.0292	0.2563	T	C	0.19920000000000004	8.5264e-4	17:14941985	PUTM	DER38036	0.00519255496311412	0.0871118564732537	0.930756797830135	T	C	0.175	0.003553101925304109
PD_chang_ex_23andme	17	16359390	rs11870223	0.004	0.0231	0.8633	G	A	0.3441	5.336099999999999e-4	17:16359390	PUTM	DER38036	-0.00108915758482455	-0.0184401750246866	0.985324445358804	G	A	0.41503	0.003488601496627834
PD_chang_ex_23andme	17	16359356	rs11870279	0.007	0.0191	0.7126	G	A	0.2834	3.6480999999999997e-4	17:16359356	PUTM	DER38036	0.0977895053486424	1.69567503771695	0.0930588452779511	G	A	0.24267	0.0033258238613107444
PD_chang_ex_23andme	17	16384341	rs11870465	-0.0323	0.0264	0.2224	C	T	0.1521	6.969599999999999e-4	17:16384341	PUTM	DER38036	0.16480561570906	2.05441759732181	0.0425436034298367	C	T	0.11124	0.006435266834516288
PD_chang_ex_23andme	17	15597562	rs11870592	0.0242	0.0234	0.3004	C	T	0.4468	5.4756e-4	17:15597562	PUTM	DER38036	-0.0843055726120161	-1.40441655327048	0.163293250236297	C	T	0.43789	0.0036034681322935596
PD_chang_ex_23andme	17	16025670	rs11870608	-0.0899	0.0178	4.324e-07	G	A	0.4358	3.1684e-4	17:16025670	PUTM	DER38036	0.202176576439173	4.12378246088895	7.71107190727938e-5	G	A	0.42571	0.0024036442021263633
PD_chang_ex_23andme	17	15754932	rs11870637	0.0098	0.0227	0.6647	C	T	0.2678	5.152900000000001e-4	17:15754932	PUTM	DER38036	0.0393789566457404	0.746846372812656	0.456908676147138	C	T	0.31063	0.0027801348270500696
PD_chang_ex_23andme	17	16497256	rs11870650	-0.0099	0.0391	0.7997	A	C	0.0686	0.0015288100000000002	17:16497256	PUTM	DER38036	-0.0677979109052081	-0.606190042622772	0.545762163826875	A	C	0.05987	0.012508782098733552
PD_chang_ex_23andme	17	16360782	rs11871017	0.006	0.0192	0.7529	A	G	0.28290000000000004	3.6863999999999994e-4	17:16360782	PUTM	DER38036	0.0970174248756476	1.67426512931365	0.0972034824477288	A	G	0.24299	0.0033577705973725095
PD_chang_ex_23andme	17	15730742	rs11871088	0.031	0.0225	0.1686	G	A	0.2654	5.0625e-4	17:15730742	PUTM	DER38036	0.015722889660657	0.29460235759502	0.768908362317432	G	A	0.28754	0.002848343072410003
PD_chang_ex_23andme	17	14947078	rs11871185	-0.0047	0.0314	0.8819	G	A	0.1637	9.8596e-4	17:14947078	PUTM	DER38036	0.0222430461158887	0.343092155835084	0.732249339407631	G	A	0.13399	0.0042030731340335645
PD_chang_ex_23andme	17	15871071	rs11871230	0.0448	0.0483	0.354	G	A	0.0384	0.0023328900000000002	17:15871071	PUTM	DER38036	-0.00472008514341051	-0.0495332793939238	0.960593116805724	G	A	0.06718	0.009080410912243004
PD_chang_ex_23andme	17	15871195	rs11871236	0.0457	0.0483	0.3448	C	A	0.0382	0.0023328900000000002	17:15871195	PUTM	DER38036	-0.0047618140960506	-0.0499775116832808	0.960239997449863	C	A	0.06717	0.009078113617498822
PD_chang_ex_23andme	17	16542216	rs11871369	0.0054	0.0193	0.7814	T	C	0.2822	3.7249000000000006e-4	17:16542216	PUTM	DER38036	0.0376445311961476	0.699126210744017	0.48609609544856	T	C	0.30597	0.0028992964061472365
PD_chang_ex_23andme	17	16840611	rs11871721	-0.0031	0.0272	0.9086	C	G	0.1139	7.3984e-4	17:16840611	PUTM	DER38036	0.1222778667611	1.34852810561609	0.180534837943409	C	G	0.10491	0.008221966488880888
PD_chang_ex_23andme	17	14944544	rs11871810	-0.008	0.0312	0.7976	T	C	0.16400000000000003	9.734399999999999e-4	17:14944544	PUTM	DER38036	0.0276619056972428	0.414181657194566	0.67962812384778	T	C	0.12546	0.0044604889719828825
PD_chang_ex_23andme	17	16831960	rs11871817	-0.0406	0.0192	0.03421	T	C	0.34950000000000003	3.6863999999999994e-4	17:16831960	PUTM	DER38036	-0.00419027643827225	-0.0796266734133061	0.936693311135068	T	C	0.34635	0.002769288517275967
PD_chang_ex_23andme	17	15513392	rs11871901	0.0087	0.0269	0.7472	C	T	0.1342	7.2361e-4	17:15513392	PUTM	DER38036	0.0185606209558323	0.208339261805041	0.835387829714446	C	T	0.15932	0.00793675110878124
PD_chang_ex_23andme	17	16351812	rs11871923	-0.0336	0.024	0.162	C	T	0.1562	5.76e-4	17:16351812	PUTM	DER38036	0.187015452288011	2.33466870414576	0.0215598269097247	C	T	0.11047	0.00641659251623951
PD_chang_ex_23andme	17	16351856	rs11871929	0.0105	0.0189	0.5787	C	T	0.2899	3.5721e-4	17:16351856	PUTM	DER38036	0.0896436798719964	1.55307827195762	0.123563668127003	C	T	0.25	0.0033315985497450115
PD_chang_ex_23andme	17	16342833	rs11871958	0.0095	0.0191	0.6177	T	C	0.2935	3.6480999999999997e-4	17:16342833	PUTM	DER38036	0.100027008617608	1.73532860335164	0.0857632147216159	T	C	0.26493	0.0033225468355777823
PD_chang_ex_23andme	17	15997426	rs11871961	-0.0839	0.0176	1.812e-06	G	A	0.4682	3.0976e-4	17:15997426	PUTM	DER38036	0.135313865734357	3.01608316358665	0.00324666477190349	G	A	0.49955	0.002012787738787137
PD_chang_ex_23andme	17	16351816	rs11871963	0.0103	0.019	0.5866	G	C	0.2896	3.61e-4	17:16351816	PUTM	DER38036	0.0896436798719964	1.55307827195762	0.123563668127003	G	C	0.25	0.0033315985497450115
PD_chang_ex_23andme	17	15997773	rs11872032	-0.0849	0.0176	1.354e-06	C	A	0.467	3.0976e-4	17:15997773	PUTM	DER38036	0.135360724832222	3.01681751580924	0.00323947333879942	C	A	0.49958	0.0020132015711273104
PD_chang_ex_23andme	17	14888536	rs11872071	0.047	0.039	0.2285	G	A	0.098	0.001521	17:14888536	PUTM	DER38036	0.0894071529672573	1.04699414410617	0.297626342090031	G	A	0.08599	0.007292157261667435
PD_chang_ex_23andme	17	16500136	rs12051673	0.0136	0.0317	0.6684	C	T	0.118	0.00100489	17:16500136	PUTM	DER38036	0.0272442148510604	0.387922418501904	0.698897980765082	C	T	0.16471	0.0049324062068911954
PD_chang_ex_23andme	17	16863308	rs12051726	-0.0057	0.0379	0.8806	T	C	0.10289999999999999	0.0014364100000000002	17:16863308	PUTM	DER38036	0.0702518456075705	0.849733555449909	0.397503040702327	T	C	0.08968	0.00683517973686463
PD_chang_ex_23andme	17	16501887	rs12051751	0.0026	0.0249	0.9178	A	C	0.18569999999999998	6.200099999999999e-4	17:16501887	PUTM	DER38036	2.87389237565298e-4	0.00483176856407057	0.996154447360215	A	C	0.2243	0.0035377631390149963
PD_chang_ex_23andme	17	16863172	rs12051889	-0.0055	0.0379	0.8841	C	T	0.1029	0.0014364100000000002	17:16863172	PUTM	DER38036	0.0702664001857969	0.849896353621696	0.397412949107888	C	T	0.08969	0.006835392816536171
PD_chang_ex_23andme	17	16863255	rs12051890	-0.0056	0.0379	0.883	A	G	0.10289999999999999	0.0014364100000000002	17:16863255	PUTM	DER38036	0.0540563209989429	0.631147359922352	0.529384153182555	A	G	0.07857	0.007335528857399484
PD_chang_ex_23andme	17	16863247	rs12051892	-0.0055	0.0379	0.8838	C	T	0.1029	0.0014364100000000002	17:16863247	PUTM	DER38036	0.0702649628687769	0.849888890930491	0.397417078645976	C	T	0.08969	0.0068352332158509825
PD_chang_ex_23andme	17	16863734	rs12051899	-0.0056	0.0379	0.8827	A	G	0.10289999999999999	0.0014364100000000002	17:16863734	PUTM	DER38036	0.0742913906535742	0.891445086673636	0.374830361713946	A	G	0.09603	0.006945248424027222
PD_chang_ex_23andme	17	16863745	rs12051900	-0.0056	0.0379	0.8825	A	G	0.10289999999999999	0.0014364100000000002	17:16863745	PUTM	DER38036	0.0701245335609354	0.848279672217898	0.398308165650719	A	G	0.08964	0.0068337934982956455
PD_chang_ex_23andme	17	15083198	rs12103534	0.0372	0.0502	0.459	C	T	0.055	0.0025200400000000003	17:15083198	PUTM	DER38036	0.117399832714853	1.16145005582904	0.248223735630383	C	T	0.08209	0.010217246653496973
PD_chang_ex_23andme	17	16024094	rs12150017	-0.085	0.0177	1.492e-06	C	T	0.4671	3.1329000000000003e-4	17:16024094	PUTM	DER38036	0.150928371225578	3.24653461000994	0.00159011721164144	C	T	0.48991	0.002161233528752397
PD_chang_ex_23andme	17	15075244	rs12150190	0.0333	0.0493	0.4998	T	G	0.057499999999999996	0.0024304899999999996	17:15075244	PUTM	DER38036	0.114929121128885	1.13609004944206	0.258634242614826	T	G	0.07947	0.010233746601607028
PD_chang_ex_23andme	17	16866017	rs12150243	-0.0061	0.0379	0.8724	G	A	0.1027	0.0014364100000000002	17:16866017	PUTM	DER38036	0.0700248819323226	0.846854531990159	0.399098340418902	G	A	0.09023	0.006837339399603105
PD_chang_ex_23andme	17	15328072	rs12150270	0.0029	0.0232	0.9013	T	C	0.3801	5.382399999999999e-4	17:15328072	PUTM	DER38036	0.0310250820887572	0.616272464003783	0.539115060075402	T	C	0.39468	0.002534430300012308
PD_chang_ex_23andme	17	16148926	rs12150285	-0.0734	0.0177	3.483e-05	C	G	0.4821	3.1329000000000003e-4	17:16148926	PUTM	DER38036	0.162653240060959	3.3250097919054	0.00123695132312727	C	G	0.47083	0.00239298281917307
PD_chang_ex_23andme	17	15404468	rs12150334	-0.031	0.0339	0.3597	C	T	0.0688	0.00114921	17:15404468	PUTM	DER38036	0.149712715321321	1.5397062754704	0.126790411887826	C	T	0.08587	0.00945456636465569
PD_chang_ex_23andme	17	14890164	rs12150351	0.1184	0.0437	0.006699	A	G	0.0786	0.0019096900000000003	17:14890164	PUTM	DER38036	0.0937291523884185	1.08545611310734	0.280329483210701	A	G	0.07836	0.0074563252081984235
PD_chang_ex_23andme	17	15406197	rs12150518	-0.0327	0.0338	0.333	A	T	0.0686	0.0011424399999999998	17:15406197	PUTM	DER38036	0.149703592735721	1.53943666356729	0.126856149184017	A	T	0.08595	0.00945672576186123
PD_chang_ex_23andme	17	16172752	rs12150564	0.0663	0.0174	0.0001351	A	G	0.4848	3.0275999999999995e-4	17:16172752	PUTM	DER38036	-0.152273179244706	-3.19660272541798	0.00186171308343537	A	G	0.49312	0.002269182887361615
PD_chang_ex_23andme	17	15600451	rs12150568	0.0254	0.0233	0.2771	G	A	0.4454	5.428900000000001e-4	17:15600451	PUTM	DER38036	-0.0903568137996045	-1.45208689262021	0.149607808600964	G	A	0.43994	0.0038720112101034844
PD_chang_ex_23andme	17	16819685	rs12150674	-0.0378	0.0405	0.35	T	C	0.09099999999999997	0.00164025	17:16819685	PUTM	DER38036	0.0749841268014607	0.854086017007712	0.395098714488887	T	C	0.0821	0.007707889028673442
PD_chang_ex_23andme	17	16763452	rs12325677	-0.0176	0.0285	0.5362	G	A	0.2589	8.1225e-4	17:16763452	PUTM	DER38036	0.167250498837568	1.89237052258413	0.0613339908717982	G	A	0.26308	0.0078112851983750085
PD_chang_ex_23andme	17	15802438	rs12449443	-0.046	0.0474	0.3317	G	A	0.0617	0.00224676	17:15802438	PUTM	DER38036	-0.0768714583506147	-0.918502735514138	0.360565860180733	G	A	0.06727	0.007004374082665015
PD_chang_ex_23andme	17	16818055	rs12449445	-0.0091	0.0271	0.7357	A	C	0.1643	7.344099999999999e-4	17:16818055	PUTM	DER38036	0.0620777591083739	0.782804298786593	0.435591919065859	A	C	0.16712	0.006288769236153834
PD_chang_ex_23andme	17	16818135	rs12449466	-0.0092	0.0271	0.7344	A	T	0.1642	7.344099999999999e-4	17:16818135	PUTM	DER38036	0.0608144486988373	0.766593091337964	0.445129437253349	A	T	0.16963	0.006293376964598535
PD_chang_ex_23andme	17	16239978	rs12449629	-0.0643	0.0182	0.0003973	C	G	0.46719999999999995	3.3124e-4	17:16239978	PUTM	DER38036	0.182317439354211	3.5715318979703	5.47594585175361e-4	C	G	0.45163	0.002605837674095376
PD_chang_ex_23andme	17	15790766	rs12449706	-0.0369	0.0461	0.4234	A	G	0.07069999999999999	0.00212521	17:15790766	PUTM	DER38036	-0.0538594616999204	-0.661718393250092	0.509673646480322	A	G	0.09143	0.006624873713635201
PD_chang_ex_23andme	17	15061724	rs12449828	-0.0549	0.0419	0.1905	T	G	0.08650000000000002	0.00175561	17:15061724	PUTM	DER38036	-0.0807358140913847	-0.956061776974269	0.341346605841179	T	G	0.08252	0.007131166004785116
PD_chang_ex_23andme	17	15271346	rs12449830	0.0134	0.0327	0.6811	G	A	0.1466	0.00106929	17:15271346	PUTM	DER38036	0.0862315712864156	1.34567350517401	0.181451004507098	G	A	0.17403	0.004106323836440246
PD_chang_ex_23andme	17	15183829	rs12449862	0.0121	0.0215	0.573	G	C	0.3444	4.6224999999999993e-4	17:15183829	PUTM	DER38036	0.0234963638401996	0.409003064560618	0.683412050594057	G	C	0.35868	0.0033002602839092908
PD_chang_ex_23andme	17	16021611	rs12449895	-0.0825	0.0179	4.105e-06	G	A	0.4855	3.2041e-4	17:16021611	PUTM	DER38036	0.147456296880241	3.07099925416688	0.00274775435429362	G	A	0.49967	0.002305511136147605
PD_chang_ex_23andme	17	15296179	rs12449918	-0.0914	0.0412	0.02675	A	G	0.08689999999999998	0.0016974400000000001	17:15296179	PUTM	DER38036	0.0450214174384826	0.619976141151842	0.536683694788509	A	G	0.11568	0.005273371586153722
PD_chang_ex_23andme	17	15296091	rs12449941	-0.0899	0.0406	0.02664	G	T	0.0884	0.0016483599999999998	17:15296091	PUTM	DER38036	0.0450214174384826	0.619976141151842	0.536683694788509	G	T	0.11571	0.005273371586153722
PD_chang_ex_23andme	17	14979169	rs12450145	0.0376	0.0234	0.108	T	A	0.4342	5.4756e-4	17:14979169	PUTM	DER38036	-0.0227247858060098	-0.456999878266568	0.648662339221598	T	A	0.42535	0.0024726772215803213
PD_chang_ex_23andme	17	15402638	rs12450262	0.0016	0.028	0.9557	C	T	0.1478	7.840000000000001e-4	17:15402638	PUTM	DER38036	0.0431405478100163	0.524697436179501	0.60095479688857	C	T	0.10838	0.0067601047719856484
PD_chang_ex_23andme	17	15402932	rs12450302	0.0016	0.028	0.9535	C	T	0.1478	7.840000000000001e-4	17:15402932	PUTM	DER38036	0.0431825565414706	0.525223029518847	0.600590758855574	C	T	0.10837	0.0067597273597685545
PD_chang_ex_23andme	17	15013945	rs12450396	0.0405	0.0303	0.1812	A	G	0.1804	9.1809e-4	17:15013945	PUTM	DER38036	0.00157965865160625	0.0252558019513765	0.979901257899051	A	G	0.20026	0.003912047994567025
PD_chang_ex_23andme	17	15008477	rs12450485	0.0587	0.0312	0.06027	A	G	0.16159999999999997	9.734399999999999e-4	17:15008477	PUTM	DER38036	-0.0143846343279856	-0.224601741055422	0.82274740264267	A	G	0.18284	0.004101771048317247
PD_chang_ex_23andme	17	15040172	rs12450734	0.0037	0.0235	0.8736	T	C	0.44999999999999996	5.5225e-4	17:15040172	PUTM	DER38036	0.0464657068528378	0.981293109585103	0.328816379238346	T	C	0.44634	0.002242165148123492
PD_chang_ex_23andme	17	15285274	rs12450843	-0.0908	0.0402	0.02402	G	C	0.0887	0.00161604	17:15285274	PUTM	DER38036	0.0457786373655412	0.628188902046317	0.531312280263769	G	C	0.1193	0.005310619717724873
PD_chang_ex_23andme	17	15424657	rs12450921	-0.0102	0.0233	0.663	T	C	0.20889999999999997	5.428900000000001e-4	17:15424657	PUTM	DER38036	0.0722424906973882	1.05533552839962	0.293814928974495	T	C	0.18668	0.004686021783482929
PD_chang_ex_23andme	17	15926033	rs12451075	-0.0836	0.0172	1.116e-06	C	T	0.462	2.9584e-4	17:15926033	PUTM	DER38036	0.164784563518491	3.57762760596285	5.36409813558479e-4	C	T	0.47655	0.0021214987778133427
PD_chang_ex_23andme	17	15409151	rs12451284	-0.0139	0.0232	0.5508	C	T	0.2083	5.382399999999999e-4	17:15409151	PUTM	DER38036	0.063913488909366	0.943249063649282	0.347826832564364	C	T	0.19547	0.0045912642090818225
PD_chang_ex_23andme	17	15409089	rs12451301	-3e-4	0.0284	0.9907	G	A	0.1402	8.065600000000001e-4	17:15409089	PUTM	DER38036	-0.00160356821155566	-0.0188393469867292	0.985006803177991	G	A	0.10079	0.007245080021076197
PD_chang_ex_23andme	17	15592879	rs12451417	0.0114	0.0231	0.6223	G	A	0.4752	5.336099999999999e-4	17:15592879	PUTM	DER38036	-0.0647724163858106	-1.24914152696518	0.214529396299778	G	A	0.44254	0.0026887901295612536
PD_chang_ex_23andme	17	15286667	rs12451577	-0.086	0.0402	0.03236	G	A	0.0887	0.00161604	17:15286667	PUTM	DER38036	0.0450214174384826	0.619976141151842	0.536683694788509	G	A	0.11941	0.005273371586153722
PD_chang_ex_23andme	17	14897741	rs12451711	-0.0193	0.0427	0.6511	G	A	0.0855	0.0018232900000000002	17:14897741	PUTM	DER38036	-0.0839633708458477	-0.916509102460843	0.361604933244754	G	A	0.11763	0.008392786322465673
PD_chang_ex_23andme	17	15287191	rs12452159	-0.0878	0.0401	0.02864	C	T	0.0887	0.0016080099999999998	17:15287191	PUTM	DER38036	0.0450214174384826	0.619976141151842	0.536683694788509	C	T	0.1194	0.005273371586153722
PD_chang_ex_23andme	17	15016299	rs12452291	-0.0093	0.0219	0.6718	A	G	0.48160000000000003	4.7961e-4	17:15016299	PUTM	DER38036	0.010844348227254	0.215001618812351	0.830203922332789	A	G	0.47561	0.002544037157170546
PD_chang_ex_23andme	17	16785579	rs12452299	-0.0325	0.0348	0.3507	G	A	0.1243	0.0012110399999999998	17:16785579	PUTM	DER38036	0.104434570228925	1.64138514874592	0.103859004034187	G	A	0.13075	0.004048252274038838
PD_chang_ex_23andme	17	15275394	rs12452475	-0.0446	0.0534	0.404	G	A	0.0497	0.0028515600000000004	17:15275394	PUTM	DER38036	0.0219584927696044	0.201497852378171	0.840718618716938	G	A	0.08133	0.011875836513855886
PD_chang_ex_23andme	17	15712141	rs12452624	-0.0379	0.0433	0.3809	A	T	0.07889999999999997	0.00187489	17:15712141	PUTM	DER38036	-0.106856359891393	-1.30817185208515	0.193814038106271	A	T	0.09851	0.006672232187805758
PD_chang_ex_23andme	17	16367809	rs12452937	-0.0066	0.0233	0.7757	G	C	0.3485	5.428900000000001e-4	17:16367809	PUTM	DER38036	-0.0963481507441147	-1.74917636636579	0.0833286839014636	G	C	0.35653	0.0030340278659596303
PD_chang_ex_23andme	17	15427939	rs12452965	8e-4	0.0285	0.9778	T	G	0.14039999999999997	8.1225e-4	17:15427939	PUTM	DER38036	-0.0013672816064531	-0.0160286638458346	0.987243460376928	T	G	0.10089	0.007276479346258979
PD_chang_ex_23andme	17	15394395	rs12453117	-6e-4	0.0249	0.9792	C	A	0.1859	6.200099999999999e-4	17:15394395	PUTM	DER38036	0.0162277931579065	0.219857964073839	0.826429960618173	C	A	0.15299	0.005447967686099577
PD_chang_ex_23andme	17	15370444	rs12453587	0.0183	0.0234	0.4328	G	A	0.4057	5.4756e-4	17:15370444	PUTM	DER38036	0.105592834992495	1.95858537575162	0.0529469081429938	G	A	0.37912	0.0029065907386117075
PD_chang_ex_23andme	17	15270038	rs12453755	-0.0242	0.0655	0.7122	C	T	0.0331	0.004290250000000001	17:15270038	PUTM	DER38036	0.102640722566612	0.810781717778096	0.419416472153735	C	T	0.05167	0.01602623500575095
PD_chang_ex_23andme	17	14972438	rs12453757	0.0343	0.028	0.2206	T	A	0.2253	7.840000000000001e-4	17:14972438	PUTM	DER38036	0.0579949231107066	1.03627101879773	0.302575110774016	T	A	0.25099	0.0031320829039098675
PD_chang_ex_23andme	17	16386845	rs12453841	0.0075	0.0358	0.8344	C	T	0.1336	0.00128164	17:16386845	PUTM	DER38036	0.0315827553522238	0.371941846169377	0.710723146059536	C	T	0.11955	0.007210243763046821
PD_chang_ex_23andme	17	14948883	rs12453931	0.0219	0.0255	0.3896	A	C	0.28059999999999996	6.502499999999999e-4	17:14948883	PUTM	DER38036	0.0504172038606768	0.995650720982232	0.321823026410511	A	C	0.33709	0.0025641503517227307
PD_chang_ex_23andme	17	15844822	rs12453948	0.0024	0.0359	0.9475	G	A	0.1182	0.00128881	17:15844822	PUTM	DER38036	0.042927093774181	0.632762229990302	0.528333213697333	G	A	0.15682	0.0046023736904515335
PD_chang_ex_23andme	17	15094691	rs12600338	-0.0451	0.0278	0.1039	T	C	0.22050000000000003	7.728399999999999e-4	17:15094691	PUTM	DER38036	-0.0166826348830664	-0.276718728351658	0.782567243129875	T	C	0.20794	0.0036345628512305913
PD_chang_ex_23andme	17	15230460	rs12600385	-0.0136	0.0218	0.5314	G	C	0.2464	4.7524e-4	17:15230460	PUTM	DER38036	-0.0183756355663366	-0.296660590133253	0.767340928999833	G	C	0.20907	0.003836763462780563
PD_chang_ex_23andme	17	15627188	rs12600829	0.0102	0.0278	0.7129	C	T	0.4139	7.728399999999999e-4	17:15627188	PUTM	DER38036	-0.0295931588359397	-0.512919370904737	0.609138944923955	C	T	0.4291	0.0033287750558342872
PD_chang_ex_23andme	17	15627329	rs12600853	0.0104	0.0278	0.7093	C	T	0.4139	7.728399999999999e-4	17:15627329	PUTM	DER38036	-0.0299412043932938	-0.527810317763716	0.598800220211282	C	T	0.42536	0.003217975850823307
PD_chang_ex_23andme	17	15052358	rs12601315	-0.0524	0.0421	0.214	T	C	0.08689999999999998	0.0017724099999999999	17:15052358	PUTM	DER38036	-0.0771500398323804	-0.912059510350387	0.36393090546299	T	C	0.08245	0.007155268855193707
PD_chang_ex_23andme	17	15376149	rs12601385	-0.0239	0.0271	0.3773	C	T	0.1669	7.344099999999999e-4	17:15376149	PUTM	DER38036	0.0580917141335115	0.850574830231903	0.397037618556187	C	T	0.16419	0.004664481004429611
PD_chang_ex_23andme	17	15709544	rs12601514	0.0175	0.0201	0.3843	G	A	0.3101	4.0401e-4	17:15709544	PUTM	DER38036	-0.0249363789321575	-0.505429549806201	0.614369386416344	G	A	0.38748	0.002434139809788161
PD_chang_ex_23andme	17	16878138	rs12601542	-0.011	0.0288	0.7014	A	G	0.19989999999999997	8.2944e-4	17:16878138	PUTM	DER38036	-0.0547867770180064	-0.888229205248243	0.376548980158464	A	G	0.18811	0.0038045334570327377
PD_chang_ex_23andme	17	15056930	rs12601579	-0.0498	0.0419	0.2343	G	A	0.0873	0.00175561	17:15056930	PUTM	DER38036	-0.0768854385955601	-0.915125443040889	0.362327209582443	G	A	0.08226	0.007058735881212434
PD_chang_ex_23andme	17	15498426	rs12601583	0.0064	0.0263	0.8072	C	T	0.1262	6.9169e-4	17:15498426	PUTM	DER38036	0.0354843519026822	0.517740012858056	0.605783170149221	C	T	0.15279	0.004697321597839472
PD_chang_ex_23andme	17	16354301	rs12601710	-0.0068	0.0207	0.7427	G	A	0.3696	4.2849e-4	17:16354301	PUTM	DER38036	-0.0733676216244288	-1.3060674177391	0.194525964962348	G	A	0.39377	0.0031555690710812407
PD_chang_ex_23andme	17	16337288	rs12602006	-0.0088	0.0233	0.705	A	G	0.33130000000000004	5.428900000000001e-4	17:16337288	PUTM	DER38036	-0.0183482961942242	-0.303418197374949	0.762201539336774	A	G	0.33213	0.0036568591816349347
PD_chang_ex_23andme	17	15869071	rs12602291	0.0497	0.0483	0.303	A	G	0.03859999999999997	0.0023328900000000002	17:15869071	PUTM	DER38036	3.26464677495746e-4	0.00335132640752931	0.997332709912717	A	G	0.06835	0.00948940407958296
PD_chang_ex_23andme	17	16793864	rs12602378	-0.0406	0.0231	0.07844	C	T	0.4761	5.336099999999999e-4	17:16793864	PUTM	DER38036	0.158011585426142	2.89304512577784	0.0046828410258342	C	T	0.47024	0.0029830974826139576
PD_chang_ex_23andme	17	16757028	rs12602531	-0.0092	0.0282	0.7436	C	G	0.22089999999999999	7.9524e-4	17:16757028	PUTM	DER38036	0.0126559819702009	0.186966438051436	0.852065748862626	C	G	0.23643	0.0045820981365739194
PD_chang_ex_23andme	17	15305158	rs12602758	0.0403	0.038	0.2883	C	T	0.1848	0.001444	17:15305158	PUTM	DER38036	0.079453317525941	1.00987085105786	0.314994483971247	C	T	0.15986	0.0061900249207684326
PD_chang_ex_23andme	17	16349723	rs12602853	-0.0093	0.0207	0.6525	G	A	0.3711	4.2849e-4	17:16349723	PUTM	DER38036	-0.0784752319505987	-1.40352489767141	0.163558070044084	G	A	0.39552	0.0031262591348504404
PD_chang_ex_23andme	17	16402114	rs12602910	0.0768	0.0302	0.01096	A	G	0.17859999999999998	9.1204e-4	17:16402114	PUTM	DER38036	0.0327423019117539	0.533476759907714	0.594887355385251	A	G	0.22339	0.0037669287683969486
PD_chang_ex_23andme	17	15742891	rs12603070	0.0073	0.0202	0.717	A	G	0.352	4.0804e-4	17:15742891	PUTM	DER38036	-0.0338782584260498	-0.689306253020001	0.492226926297093	A	G	0.39605	0.0024155593730260283
PD_chang_ex_23andme	17	16381586	rs12603234	0.0079	0.0235	0.7372	T	C	0.2369	5.5225e-4	17:16381586	PUTM	DER38036	0.127388154717716	2.09995478691205	0.0382493264605791	T	C	0.22813	0.003679918538068099
PD_chang_ex_23andme	17	16809509	rs12603267	-0.0313	0.0232	0.1762	C	G	0.47350000000000003	5.382399999999999e-4	17:16809509	PUTM	DER38036	0.0810531728094092	1.62804379097544	0.106662308994028	C	G	0.48274	0.0024786081599120742
PD_chang_ex_23andme	17	16360919	rs12603277	0.0032	0.0231	0.8893	G	A	0.3434	5.336099999999999e-4	17:16360919	PUTM	DER38036	0.00737939971389476	0.130478715395884	0.896449811559959	G	A	0.36224	0.0031986205679052785
PD_chang_ex_23andme	17	15306525	rs12603406	0.0134	0.0299	0.6534	G	C	0.3659	8.9401e-4	17:15306525	PUTM	DER38036	0.0589498513258951	1.114912516711	0.267560189828354	G	C	0.35906	0.0027956567381515547
PD_chang_ex_23andme	17	15306819	rs12603413	7e-4	0.0492	0.9888	G	A	0.0685	0.00242064	17:15306819	PUTM	DER38036	-0.0416241500643641	-0.43287560312064	0.666037332524311	G	A	0.05979	0.009246226713107427
PD_chang_ex_23andme	17	16847113	rs12603708	-0.0014	0.0246	0.9548	G	A	0.1741	6.0516e-4	17:16847113	PUTM	DER38036	0.0366538266113743	0.551763963848447	0.582341023594004	G	A	0.20885	0.00441298017430166
PD_chang_ex_23andme	17	16245481	rs12603712	-0.0678	0.0185	0.0002484	G	A	0.4671	3.4224999999999994e-4	17:16245481	PUTM	DER38036	0.172153252507067	3.39552461822385	9.83674301400897e-4	G	A	0.4403	0.0025704946097227744
PD_chang_ex_23andme	17	15826088	rs12603728	-0.0085	0.0258	0.7428	C	T	0.191	6.6564e-4	17:15826088	PUTM	DER38036	-0.0219616671254892	-0.383702928436536	0.702013227202634	C	T	0.21643	0.0032759735129496985
PD_chang_ex_23andme	17	15826921	rs12603863	-0.0088	0.0258	0.7328	C	T	0.1908	6.6564e-4	17:15826921	PUTM	DER38036	-0.0226267049633374	-0.39283513033633	0.69527740616678	C	T	0.21724	0.003317584477610177
PD_chang_ex_23andme	17	15277196	rs12603904	-0.0081	0.0246	0.7406	T	C	0.3225	6.0516e-4	17:15277196	PUTM	DER38036	0.0225972226199366	0.443541500968708	0.658332283155791	T	C	0.32452	0.0025956229452647676
PD_chang_ex_23andme	17	14988987	rs12603925	0.0466	0.0231	0.04356	A	G	0.499	5.336099999999999e-4	17:14988987	PUTM	DER38036	-0.0152802459261517	-0.318516313775289	0.750757605094006	A	G	0.47863	0.0023014276477805098
PD_chang_ex_23andme	17	15094560	rs12604074	-0.0452	0.0278	0.1033	T	C	0.22050000000000003	7.728399999999999e-4	17:15094560	PUTM	DER38036	-0.017637744985696	-0.293252626526958	0.769936762286289	T	C	0.20804	0.0036174480006285975
PD_chang_ex_23andme	17	14936882	rs12709317	0.0422	0.0294	0.1517	G	A	0.2017	8.6436e-4	17:14936882	PUTM	DER38036	-0.020342311082901	-0.330168390701765	0.74196341758167	G	A	0.26196	0.0037960296596013846
PD_chang_ex_23andme	17	15421624	rs12709321	0.0239	0.0239	0.3176	C	T	0.2006	5.712100000000001e-4	17:15421624	PUTM	DER38036	-0.04968476958226	-0.851737909049315	0.396394713173485	C	T	0.23507	0.0034027857526016483
PD_chang_ex_23andme	17	15793443	rs12935927	-0.0228	0.0551	0.6783	C	G	0.0736	0.0030360100000000004	17:15793443	PUTM	DER38036	-0.0520624511817229	-0.639171139881252	0.524173027924734	C	G	0.09151	0.006634602506142576
PD_chang_ex_23andme	17	15325536	rs12936228	0.0025	0.0236	0.9149	G	A	0.3566	5.5696e-4	17:15325536	PUTM	DER38036	0.0259326175769299	0.509393715268628	0.61159854775954	G	A	0.38799	0.002591704879076133
PD_chang_ex_23andme	17	16138257	rs12936233	0.0679	0.0176	0.0001113	T	C	0.48640000000000005	3.0976e-4	17:16138257	PUTM	DER38036	-0.140496961869596	-3.02659744661326	0.00314509364253863	T	C	0.49523	0.002154887210015849
PD_chang_ex_23andme	17	16330919	rs12936240	0.0171	0.0203	0.3997	G	T	0.2788	4.1208999999999994e-4	17:16330919	PUTM	DER38036	0.13618966444302	2.22566382529787	0.02828222884062	G	T	0.27031	0.003744287305522013
PD_chang_ex_23andme	17	14992478	rs12936246	0.049	0.023	0.03341	C	A	0.4992	5.29e-4	17:14992478	PUTM	DER38036	-0.0151469084837501	-0.315825208864629	0.752793395553867	C	A	0.48134	0.0023001407856114305
PD_chang_ex_23andme	17	16777413	rs12936318	-0.0395	0.0232	0.08825	G	A	0.4765	5.382399999999999e-4	17:16777413	PUTM	DER38036	0.158507679799126	2.89529217442819	0.00465205865788012	G	A	0.47245	0.002997200696237022
PD_chang_ex_23andme	17	16355152	rs12936486	-0.0139	0.0211	0.5098	G	A	0.3475	4.4521000000000003e-4	17:16355152	PUTM	DER38036	-0.0866196491996088	-1.48702310537309	0.140155044263941	G	A	0.37138	0.003393105849030768
PD_chang_ex_23andme	17	16168784	rs12936529	0.0676	0.0174	0.0001006	C	T	0.4856	3.0275999999999995e-4	17:16168784	PUTM	DER38036	-0.149588770410566	-3.13882898419152	0.00222972088419958	C	T	0.49966	0.0022712381594389504
PD_chang_ex_23andme	17	16293335	rs12936903	-0.0044	0.0256	0.8636	T	C	0.19299999999999995	6.5536e-4	17:16293335	PUTM	DER38036	0.0444354726324491	0.666270723894326	0.506772261817996	T	C	0.1829	0.004447932073888108
PD_chang_ex_23andme	17	16355313	rs12936994	-0.0092	0.0206	0.6574	G	A	0.3747	4.2436000000000004e-4	17:16355313	PUTM	DER38036	-0.0724390274996023	-1.28146060602137	0.202995401211438	G	A	0.38558	0.003195469691742303
PD_chang_ex_23andme	17	14992958	rs12937389	0.044	0.0232	0.0577	A	G	0.4293	5.382399999999999e-4	17:14992958	PUTM	DER38036	-0.026280657210643	-0.542024659418942	0.589007283047446	A	G	0.42965	0.0023509010651535083
PD_chang_ex_23andme	17	15253565	rs12937472	0.0037	0.0477	0.9381	G	A	0.0639	0.00227529	17:15253565	PUTM	DER38036	0.0286623275974239	0.371736171322778	0.710875808616439	G	A	0.09328	0.005945019284212793
PD_chang_ex_23andme	17	16855130	rs12937629	-0.0445	0.019	0.01947	T	C	0.2994	3.61e-4	17:16855130	PUTM	DER38036	-0.0486522391292095	-0.91226645219872	0.363822518906804	T	C	0.29334	0.0028442139135778843
PD_chang_ex_23andme	17	16823223	rs12937994	0.0644	0.0203	0.001461	C	T	0.4613	4.1208999999999994e-4	17:16823223	PUTM	DER38036	0.00221236308228691	0.0454316971932914	0.963853817897639	C	T	0.42541	0.0023713457678576147
PD_chang_ex_23andme	17	16846155	rs12938061	-0.042	0.0177	0.01733	T	C	0.45109999999999995	3.1329000000000003e-4	17:16846155	PUTM	DER38036	-0.0193639795997465	-0.389372828061835	0.697828328709366	T	C	0.46044	0.0024731926654274596
PD_chang_ex_23andme	17	14992921	rs12938070	0.0385	0.0232	0.09664	G	A	0.4863	5.382399999999999e-4	17:14992921	PUTM	DER38036	-0.0165472885891848	-0.341503242280047	0.733441329218311	G	A	0.47441	0.0023478157936789087
PD_chang_ex_23andme	17	16846176	rs12938073	-0.0422	0.0177	0.01678	T	A	0.4509	3.1329000000000003e-4	17:16846176	PUTM	DER38036	-0.0193639795997465	-0.389372828061835	0.697828328709366	T	A	0.46044	0.0024731926654274596
PD_chang_ex_23andme	17	16334227	rs12938124	-0.0093	0.0234	0.6921	T	C	0.33130000000000004	5.4756e-4	17:16334227	PUTM	DER38036	-0.00447463930091103	-0.0721516873183928	0.94262530455366	T	C	0.33334	0.003846122228090462
PD_chang_ex_23andme	17	14992430	rs12938178	0.0443	0.0232	0.05588	T	C	0.43010000000000004	5.382399999999999e-4	17:14992430	PUTM	DER38036	-0.0261959399444451	-0.540906582798651	0.589774854844583	T	C	0.42909	0.0023454351994989164
PD_chang_ex_23andme	17	16355949	rs12938294	0.0076	0.019	0.6881	C	G	0.2841	3.61e-4	17:16355949	PUTM	DER38036	0.0983112800601343	1.70280187085383	0.0917115601992209	C	G	0.24169	0.003333331177510457
PD_chang_ex_23andme	17	16177910	rs12938394	-0.0655	0.0174	0.000174	G	A	0.4742	3.0275999999999995e-4	17:16177910	PUTM	DER38036	0.192608414746682	3.93294138721195	1.54917259389414e-4	G	A	0.4438	0.00239836658807248
PD_chang_ex_23andme	17	16186100	rs12938397	0.0585	0.0175	0.0008134	G	A	0.4763	3.0625000000000004e-4	17:16186100	PUTM	DER38036	-0.160539472853947	-3.36273433628504	0.00109469931469814	G	A	0.48503	0.0022791795964071633
PD_chang_ex_23andme	17	15399489	rs12938444	0.0034	0.0245	0.8888	G	A	0.1916	6.002500000000001e-4	17:15399489	PUTM	DER38036	0.0486856417221265	0.66970352223735	0.504590241935926	G	A	0.16078	0.005284898264217764
PD_chang_ex_23andme	17	16334445	rs12938762	0.0628	0.0257	0.01444	C	T	0.1364	6.6049e-4	17:16334445	PUTM	DER38036	-0.0093390696959751	-0.122900496386404	0.902432558376671	C	T	0.14709	0.005774308182262599
PD_chang_ex_23andme	17	14978793	rs12938792	0.0384	0.0234	0.1013	G	A	0.4316	5.4756e-4	17:14978793	PUTM	DER38036	-0.00765348550543165	-0.151260857498138	0.880074667517887	G	A	0.41468	0.0025601500024675147
PD_chang_ex_23andme	17	16216605	rs12938878	0.0614	0.0171	0.0003205	A	C	0.4989	2.9241e-4	17:16216605	PUTM	DER38036	-0.162444032800945	-3.45247146472016	8.15602936608082e-4	A	C	0.49498	0.002213845605974719
PD_chang_ex_23andme	17	16216466	rs12939078	0.0594	0.0171	0.0005003	G	T	0.4966	2.9241e-4	17:16216466	PUTM	DER38036	-0.162480905570695	-3.45694490177285	8.03615699031784e-4	G	T	0.49575	0.002209122233205948
PD_chang_ex_23andme	17	14973081	rs12939208	-0.0504	0.0478	0.2916	C	G	0.06720000000000004	0.0022848400000000002	17:14973081	PUTM	DER38036	0.181936319888011	1.47711863950025	0.142786288049377	C	G	0.05556	0.015170785037051352
PD_chang_ex_23andme	17	15371046	rs12939314	-0.0344	0.0314	0.2739	C	T	0.1562	9.8596e-4	17:15371046	PUTM	DER38036	-0.0339968520415146	-0.444033684481286	0.657977608934352	C	T	0.12548	0.00586199678948629
PD_chang_ex_23andme	17	15010226	rs12939369	0.0482	0.0287	0.09251	G	A	0.1982	8.2369e-4	17:15010226	PUTM	DER38036	-0.0356421646538	-0.584652346406237	0.560098277884853	G	A	0.20896	0.0037164881322386315
PD_chang_ex_23andme	17	16357850	rs12940078	0.006	0.0191	0.7548	A	T	0.28300000000000003	3.6480999999999997e-4	17:16357850	PUTM	DER38036	0.0978422376361785	1.69673259059151	0.0928579082986841	A	T	0.24265	0.0033252626110829094
PD_chang_ex_23andme	17	15684841	rs12940617	0.0124	0.0178	0.4876	T	A	0.3809	3.1684e-4	17:15684841	PUTM	DER38036	-0.02547386203076	-0.491124905319995	0.624414240350333	T	A	0.41578	0.0026903307055756386
PD_chang_ex_23andme	17	15003457	rs12940625	-0.0214	0.0213	0.3149	G	A	0.3054	4.5369e-4	17:15003457	PUTM	DER38036	0.109579096613505	2.04060357362551	0.0439255335643736	G	A	0.29104	0.002883620774737484
PD_chang_ex_23andme	17	15345029	rs12941020	0.0192	0.0229	0.4003	G	A	0.2798	5.2441e-4	17:15345029	PUTM	DER38036	-0.0421799540813281	-0.80284811319079	0.423966578937308	G	A	0.30345	0.00276023096197347
PD_chang_ex_23andme	17	16790589	rs12942194	-0.0273	0.0388	0.4811	A	G	0.09650000000000003	0.00150544	17:16790589	PUTM	DER38036	0.0853073919047159	1.13271544134545	0.26004237579883	A	G	0.08955	0.0056719407722064154
PD_chang_ex_23andme	17	16876986	rs12942212	-0.0319	0.0352	0.3644	G	A	0.2565	0.00123904	17:16876986	PUTM	DER38036	0.0868714261492669	1.27071417858207	0.206778590368768	G	A	0.25554	0.004673671147857733
PD_chang_ex_23andme	17	15973844	rs12942295	-0.0856	0.0174	9.195e-07	T	A	0.4619	3.0275999999999995e-4	17:15973844	PUTM	DER38036	0.129717303855719	2.95205965256	0.00393350116882555	T	A	0.49506	0.0019308368050729471
PD_chang_ex_23andme	17	15371906	rs12942402	-0.0049	0.0227	0.8278	G	A	0.255	5.152900000000001e-4	17:15371906	PUTM	DER38036	-0.0791105166827317	-1.43959951153826	0.153103858640692	G	A	0.26493	0.0030198478387313482
PD_chang_ex_23andme	17	16790626	rs12942688	-0.0274	0.0388	0.4797	C	A	0.0965	0.00150544	17:16790626	PUTM	DER38036	0.0853073919047159	1.13271544134545	0.26004237579883	C	A	0.08955	0.0056719407722064154
PD_chang_ex_23andme	17	15412038	rs12943480	-0.0134	0.0232	0.5631	G	A	0.2083	5.382399999999999e-4	17:15412038	PUTM	DER38036	0.0722279791667277	1.05543276004513	0.293770697907467	G	A	0.18657	0.004683276374556253
PD_chang_ex_23andme	17	14998773	rs12943696	0.0088	0.0181	0.6269	A	C	0.4669	3.2761000000000004e-4	17:14998773	PUTM	DER38036	0.0866603919222525	1.74335070820303	0.0843458613713441	A	C	0.47761	0.0024709944650227597
PD_chang_ex_23andme	17	15403878	rs12943756	0.0036	0.0416	0.9319	C	T	0.0656	0.00173056	17:15403878	PUTM	DER38036	-0.159173777305517	-1.55257458563228	0.123684020057036	C	T	0.0968	0.010510856317024747
PD_chang_ex_23andme	17	16813804	rs12944171	-0.0255	0.031	0.4096	G	C	0.1662	9.609999999999999e-4	17:16813804	PUTM	DER38036	0.0252292659591911	0.395035084338322	0.693658359730414	G	C	0.19325	0.004078851490545909
PD_chang_ex_23andme	17	16790430	rs12944244	-0.0275	0.0388	0.4788	T	C	0.09650000000000003	0.00150544	17:16790430	PUTM	DER38036	0.0853073919047159	1.13271544134545	0.26004237579883	T	C	0.08956	0.0056719407722064154
PD_chang_ex_23andme	17	15681808	rs12944304	-0.064	0.0449	0.1536	G	A	0.0703	0.0020160100000000004	17:15681808	PUTM	DER38036	-0.111544911376371	-1.33003070605858	0.186533731635173	G	A	0.09533	0.007033576097058998
PD_chang_ex_23andme	17	16769801	rs12944998	0.0027	0.0393	0.9455	A	G	0.09409999999999996	0.0015444900000000001	17:16769801	PUTM	DER38036	0.0133399840123325	0.189310237763155	0.850233379152565	A	G	0.13277	0.0049654934838207505
PD_chang_ex_23andme	17	14991748	rs12945120	0.0441	0.0232	0.05691	G	A	0.4293	5.382399999999999e-4	17:14991748	PUTM	DER38036	-0.0261894435700596	-0.540745485189343	0.589885488669521	G	A	0.42908	0.0023456690550249185
PD_chang_ex_23andme	17	15799536	rs12945204	-0.0349	0.0469	0.4568	T	G	0.06320000000000003	0.00219961	17:15799536	PUTM	DER38036	-0.0892899831701792	-1.08574579010279	0.280201896328424	T	G	0.0709	0.006763152402415832
PD_chang_ex_23andme	17	16324789	rs12945374	-0.0447	0.0277	0.1058	C	A	0.3889	7.672899999999999e-4	17:16324789	PUTM	DER38036	0.137761420080223	2.38437307050649	0.0189941915802159	C	A	0.36165	0.0033381573611217575
PD_chang_ex_23andme	17	15375560	rs12945384	-0.0237	0.0271	0.3812	T	C	0.16690000000000005	7.344099999999999e-4	17:15375560	PUTM	DER38036	0.0580390759890854	0.850137574594062	0.397279481756171	T	C	0.16418	0.004660822415466375
PD_chang_ex_23andme	17	15958185	rs12945463	-0.0879	0.0175	4.734e-07	G	A	0.4336	3.0625000000000004e-4	17:15958185	PUTM	DER38036	0.19120032728027	4.04954623130157	1.01400405213676e-4	G	A	0.41293	0.0022292795896462535
PD_chang_ex_23andme	17	15954906	rs12945546	-0.0842	0.0174	1.253e-06	C	T	0.4628	3.0275999999999995e-4	17:15954906	PUTM	DER38036	0.140930669570769	3.07021638883892	0.00275433740831136	C	T	0.48965	0.00210704135364619
PD_chang_ex_23andme	17	16333212	rs12945742	-0.0118	0.0224	0.598	C	T	0.3908	5.0176e-4	17:16333212	PUTM	DER38036	-0.102587444718214	-1.89510533363466	0.0609666859015666	C	T	0.39609	0.0029303649897112157
PD_chang_ex_23andme	17	16139149	rs12945855	0.0679	0.0176	0.0001122	T	C	0.48629999999999995	3.0976e-4	17:16139149	PUTM	DER38036	-0.140712175664854	-3.02547527018659	0.00315579234655181	T	C	0.49431	0.0021630977287095204
PD_chang_ex_23andme	17	16238203	rs12945877	0.0502	0.0187	0.007127	C	T	0.4993	3.4969000000000005e-4	17:16238203	PUTM	DER38036	-0.139181020348319	-2.97306848219512	0.00369459288999266	C	T	0.49617	0.002191544058975955
PD_chang_ex_23andme	17	16160468	rs12945959	-0.0723	0.0179	5.55e-05	C	T	0.4978	3.2041e-4	17:16160468	PUTM	DER38036	0.163862601543654	3.25340039508728	0.00155580909328492	C	T	0.47151	0.00253679084121146
PD_chang_ex_23andme	17	16354829	rs12946107	-0.0099	0.0207	0.6311	G	A	0.3712	4.2849e-4	17:16354829	PUTM	DER38036	-0.0805626523596642	-1.4078029483253	0.16229048707732	G	A	0.39283	0.0032747923807056926
PD_chang_ex_23andme	17	16808497	rs12946140	-0.0265	0.0267	0.3219	A	G	0.24950000000000006	7.128900000000001e-4	17:16808497	PUTM	DER38036	0.107927175065798	1.58509619260296	0.116101858838817	A	G	0.26126	0.004636074155036825
PD_chang_ex_23andme	17	16146659	rs12946619	-0.0735	0.0177	3.388e-05	C	T	0.4813	3.1329000000000003e-4	17:16146659	PUTM	DER38036	0.158299598254977	3.31714142723151	0.00126872747499475	C	T	0.45963	0.0022773597936642854
PD_chang_ex_23andme	17	16238376	rs12946717	0.0603	0.0179	0.0007546	G	A	0.4992	3.2041e-4	17:16238376	PUTM	DER38036	-0.140179488797862	-2.98335647851253	0.00358255021549389	G	A	0.49584	0.002207794483902758
PD_chang_ex_23andme	17	16333422	rs12946819	-0.0118	0.0224	0.5992	G	T	0.3908	5.0176e-4	17:16333422	PUTM	DER38036	-0.102510708445313	-1.89328900682134	0.0612104248726573	G	T	0.39616	0.0029315995299600698
PD_chang_ex_23andme	17	15993327	rs12947205	-0.0869	0.0175	7.263e-07	A	G	0.46319999999999995	3.0625000000000004e-4	17:15993327	PUTM	DER38036	0.133484585047474	3.00086165129891	0.00339909211153806	A	G	0.49481	0.0019786559452738997
PD_chang_ex_23andme	17	15398398	rs12947500	0.0318	0.0271	0.2403	G	T	0.1566	7.344099999999999e-4	17:15398398	PUTM	DER38036	-0.0655876313765196	-0.999388030613875	0.320018928669169	G	T	0.17914	0.004307007289794207
PD_chang_ex_23andme	17	16405443	rs12947881	0.0092	0.0231	0.6892	C	T	0.4545	5.336099999999999e-4	17:16405443	PUTM	DER38036	0.0678154275031359	1.26869306485518	0.20749587392454	C	T	0.45151	0.0028572212799656787
PD_chang_ex_23andme	17	16349474	rs12947945	-0.0058	0.0231	0.8032	C	G	0.33540000000000003	5.336099999999999e-4	17:16349474	PUTM	DER38036	-0.0171724530282797	-0.281425003290934	0.778965961131588	C	G	0.33955	0.0037233967434670617
PD_chang_ex_23andme	17	16240104	rs12947973	-0.0638	0.0182	0.0004437	C	G	0.46740000000000004	3.3124e-4	17:16240104	PUTM	DER38036	0.181737331554159	3.54524817020055	5.98395446785245e-4	C	G	0.44966	0.0026278163531535557
PD_chang_ex_23andme	17	15335579	rs12947999	0.0451	0.04	0.2595	C	T	0.0946	0.0016	17:15335579	PUTM	DER38036	-0.0812930187773393	-1.05835187621156	0.292444891211441	C	T	0.11941	0.005899922871804536
PD_chang_ex_23andme	17	15053630	rs12948126	0.0301	0.0256	0.2396	T	C	0.277	6.5536e-4	17:15053630	PUTM	DER38036	0.0474699883454638	0.880713533562598	0.380584679457904	T	C	0.30181	0.0029051523356314534
PD_chang_ex_23andme	17	16178100	rs12948244	-0.0655	0.0174	0.0001718	C	T	0.4745	3.0275999999999995e-4	17:16178100	PUTM	DER38036	0.191647567813273	3.94564523646698	1.47982865248358e-4	C	T	0.4403	0.0023592314873135244
PD_chang_ex_23andme	17	15421535	rs12948266	3e-4	0.0285	0.992	T	C	0.14029999999999998	8.1225e-4	17:15421535	PUTM	DER38036	-0.00140271187608829	-0.0164764082309393	0.986887151570659	T	C	0.10088	0.007247894453138444
PD_chang_ex_23andme	17	15972081	rs12948361	-0.0844	0.0174	1.301e-06	A	G	0.4629	3.0275999999999995e-4	17:15972081	PUTM	DER38036	0.130454897515716	2.95646543863266	0.00388224966887427	A	G	0.49214	0.0019470412970171986
PD_chang_ex_23andme	17	15268393	rs12948404	0.0043	0.0595	0.9421	A	T	0.04679999999999995	0.0035402499999999996	17:15268393	PUTM	DER38036	0.132377335606937	1.18124901900076	0.240305527759995	A	T	0.07363	0.012558690268091161
PD_chang_ex_23andme	17	15055528	rs12948590	0.0338	0.0255	0.1857	G	A	0.2753	6.502499999999999e-4	17:15055528	PUTM	DER38036	0.0474816985074836	0.884391664028615	0.378606270234369	G	A	0.30205	0.0028824594824515114
PD_chang_ex_23andme	17	16224875	rs12948905	0.0599	0.0176	0.0006772	A	C	0.49950000000000006	3.0976e-4	17:16224875	PUTM	DER38036	-0.148051514576025	-3.12635513066443	0.00231758974082378	A	C	0.4936	0.0022425859193956647
PD_chang_ex_23andme	17	16349270	rs12949021	-0.0053	0.0231	0.82	C	T	0.3365	5.336099999999999e-4	17:16349270	PUTM	DER38036	-0.0200792731032023	-0.331820807623881	0.740719020189784	C	T	0.3485	0.0036617504311901236
PD_chang_ex_23andme	17	16351041	rs12949081	-0.0102	0.0207	0.6207	G	A	0.3707	4.2849e-4	17:16351041	PUTM	DER38036	-0.0784752319505987	-1.40352489767141	0.163558070044084	G	A	0.39552	0.0031262591348504404
PD_chang_ex_23andme	17	14907192	rs12949146	-0.0927	0.0483	0.05506	T	G	0.06930000000000003	0.0023328900000000002	17:14907192	PUTM	DER38036	0.112311736775611	0.907844681129658	0.366142896058346	T	G	0.05965	0.015304783109038413
PD_chang_ex_23andme	17	16240507	rs12949255	-0.0636	0.0182	0.0004632	C	T	0.4686	3.3124e-4	17:16240507	PUTM	DER38036	0.183903301977682	3.56443689246955	5.60890582441529e-4	C	T	0.45068	0.002661933452413542
PD_chang_ex_23andme	17	16240676	rs12949375	-0.0627	0.0184	0.0006479	A	T	0.47619999999999996	3.3856e-4	17:16240676	PUTM	DER38036	0.181597805247905	3.41281465150104	9.29481535839413e-4	A	T	0.45644	0.0028313645207767727
PD_chang_ex_23andme	17	16240488	rs12949537	-0.0637	0.0182	0.0004572	G	A	0.4686	3.3124e-4	17:16240488	PUTM	DER38036	0.183761891997514	3.55615968143421	5.7678765342174e-4	G	A	0.44881	0.002670228333326813
PD_chang_ex_23andme	17	14953676	rs12949826	-0.0362	0.0355	0.3084	G	A	0.1273	0.0012602499999999999	17:14953676	PUTM	DER38036	-0.08582757563963	-1.2431622544734	0.216714849853949	G	A	0.1194	0.0047664831238578035
PD_chang_ex_23andme	17	16870227	rs12950077	-0.0112	0.0604	0.8531	A	G	0.0393	0.00364816	17:16870227	PUTM	DER38036	0.0776405512298402	0.607003727583838	0.545224193565578	A	G	0.0555	0.016360422092187292
PD_chang_ex_23andme	17	15319868	rs12950130	-0.0146	0.0254	0.5661	C	T	0.2834	6.4516e-4	17:15319868	PUTM	DER38036	0.00537398329373392	0.104307118337844	0.917134547701624	C	T	0.27276	0.0026543899789621063
PD_chang_ex_23andme	17	14939708	rs12950669	-0.0124	0.0233	0.5939	G	A	0.4971	5.428900000000001e-4	17:14939708	PUTM	DER38036	-0.0800161680944923	-1.66132045882143	0.0997812195210369	G	A	0.47761	0.002319790002286691
PD_chang_ex_23andme	17	14939792	rs12951025	-0.0117	0.0233	0.6148	A	C	0.4971	5.428900000000001e-4	17:14939792	PUTM	DER38036	-0.0800161680944923	-1.66132045882143	0.0997812195210369	A	C	0.47761	0.002319790002286691
PD_chang_ex_23andme	17	16321959	rs12951377	-0.0541	0.0221	0.01443	G	A	0.3097	4.884100000000001e-4	17:16321959	PUTM	DER38036	0.144277459229788	2.7417166915996	0.00724194073380548	G	A	0.29543	0.002769184035549356
PD_chang_ex_23andme	17	15099941	rs12951468	0.0021	0.0382	0.9572	C	T	0.107	0.0014592399999999999	17:15099941	PUTM	DER38036	0.0299923167558946	0.340646432132903	0.734084372147678	C	T	0.07464	0.007751974565102231
PD_chang_ex_23andme	17	15099857	rs12951674	-0.0017	0.0231	0.9427	G	T	0.4553	5.336099999999999e-4	17:15099857	PUTM	DER38036	0.0653452628642389	1.3143986354364	0.19171890144817	G	T	0.45523	0.0024715762855350935
PD_chang_ex_23andme	17	15050083	rs12951788	0.0308	0.0257	0.2312	T	C	0.2764	6.6049e-4	17:15050083	PUTM	DER38036	0.0458033122829235	0.837809327217348	0.40413578293494	T	C	0.30226	0.0029888449675449565
PD_chang_ex_23andme	17	16358661	rs12951804	0.0581	0.0259	0.02461	T	A	0.1294	6.7081e-4	17:16358661	PUTM	DER38036	-0.00433134927695427	-0.0565233406430466	0.95503768631302	T	A	0.13144	0.005872063852962662
PD_chang_ex_23andme	17	16293187	rs12951827	-0.0044	0.0256	0.8631	C	A	0.1927	6.5536e-4	17:16293187	PUTM	DER38036	0.0444451500638003	0.666399790425446	0.506690131136114	C	A	0.18287	0.0044481461702043125
PD_chang_ex_23andme	17	14997095	rs12951855	0.009	0.0181	0.6182	T	C	0.46719999999999995	3.2761000000000004e-4	17:14997095	PUTM	DER38036	0.0864660372411981	1.73567226283462	0.0857020985763251	T	C	0.47754	0.002481736481086142
PD_chang_ex_23andme	17	16400772	rs12951931	0.0364	0.0227	0.1093	T	C	0.45409999999999995	5.152900000000001e-4	17:16400772	PUTM	DER38036	-0.11796291289965	-2.16250415611524	0.0329636557456541	T	C	0.43617	0.002975617298520134
PD_chang_ex_23andme	17	16830043	rs12952324	-0.0382	0.0312	0.2205	C	T	0.1601	9.734399999999999e-4	17:16830043	PUTM	DER38036	0.0194795582241966	0.330534014287584	0.741688015686882	C	T	0.18799	0.0034731687952291052
PD_chang_ex_23andme	17	15300708	rs12952411	-0.0144	0.0476	0.7615	G	A	0.069	0.0022657600000000003	17:15300708	PUTM	DER38036	0.17701891580394	1.32780107523603	0.187266804315164	G	A	0.07193	0.017773514832342997
PD_chang_ex_23andme	17	16775721	rs12952427	-0.0253	0.039	0.5169	G	A	0.0969	0.001521	17:16775721	PUTM	DER38036	0.0825900011247648	1.10726351080785	0.270836346313413	G	A	0.09472	0.005563562453600201
PD_chang_ex_23andme	17	14976454	rs12952647	0.0585	0.0472	0.2153	C	G	0.06610000000000005	0.00222784	17:14976454	PUTM	DER38036	0.0469781162330889	0.499679411710132	0.61839851055095	C	G	0.09142	0.00883910483943473
PD_chang_ex_23andme	17	15413127	rs12953212	2e-4	0.0284	0.9941	C	T	0.1402	8.065600000000001e-4	17:15413127	PUTM	DER38036	-0.00143170939716069	-0.0168241227932643	0.98661044694544	C	T	0.10082	0.007241772745986634
PD_chang_ex_23andme	17	16821204	rs12953270	-0.0262	0.0334	0.4325	T	C	0.16159999999999997	0.00111556	17:16821204	PUTM	DER38036	0.0192176669602313	0.331562516793129	0.740913487806124	T	C	0.1903	0.0033594677051163317
PD_chang_ex_23andme	17	15133406	rs13027	0.0013	0.0408	0.9746	C	T	0.0854	0.0016646400000000002	17:15133406	PUTM	DER38036	0.0250617543083745	0.335559032653619	0.737906392594584	C	T	0.13059	0.005578084240026895
PD_chang_ex_23andme	17	15134175	rs13422	-0.0183	0.0228	0.4219	T	G	0.4938	5.1984e-4	17:15134175	PUTM	DER38036	-0.0243448816227562	-0.519617073298678	0.604478775440094	T	G	0.48881	0.002195070682615431
PD_chang_ex_23andme	17	16312563	rs137934836	-0.0203	0.0327	0.5347	C	T	0.1374	0.00106929	17:16312563	PUTM	DER38036	0.110945717375692	1.503352000727	0.135899926544662	C	T	0.14778	0.005446276994134919
PD_chang_ex_23andme	17	15196137	rs1380179	0.0094	0.0213	0.6596	A	G	0.2962	4.5369e-4	17:15196137	PUTM	DER38036	0.0125432330441918	0.221091651809247	0.825471881752331	A	G	0.31339	0.003218654003183999
PD_chang_ex_23andme	17	15193199	rs1380180	-0.0032	0.0203	0.8747	C	A	0.4529	4.1208999999999994e-4	17:15193199	PUTM	DER38036	0.00918356326084013	0.180927850679893	0.856790395373691	C	A	0.48445	0.002576389946760905
PD_chang_ex_23andme	17	15193056	rs1380181	0.011	0.0213	0.6057	G	A	0.3085	4.5369e-4	17:15193056	PUTM	DER38036	0.0150168407923536	0.258835690545534	0.79629405545177	G	A	0.31318	0.003365959079625457
PD_chang_ex_23andme	17	15246186	rs1380182	-0.0015	0.022	0.9466	T	C	0.27180000000000004	4.8399999999999995e-4	17:15246186	PUTM	DER38036	-0.0317338017486141	-0.535100463871458	0.593768322925419	T	C	0.22015	0.0035170095982356366
PD_chang_ex_23andme	17	15233684	rs1380183	0.0781	0.0503	0.1203	G	T	0.064	0.0025300899999999996	17:15233684	PUTM	DER38036	-0.0329259441996162	-0.277771606019302	0.781761158190164	G	T	0.06389	0.014050791069917344
PD_chang_ex_23andme	17	15235878	rs1380184	-0.0109	0.0219	0.6167	G	A	0.2467	4.7961e-4	17:15235878	PUTM	DER38036	-0.0181529653205208	-0.293217577485518	0.7699634726666	G	A	0.20896	0.003832791133923362
PD_chang_ex_23andme	17	16194636	rs138171076	0.0139	0.0612	0.8204	C	T	0.0268	0.0037454399999999996	17:16194636	PUTM	DER38036	-0.0450096907697384	-0.422907148974288	0.673271059512437	C	T	0.05224	0.011327185298227432
PD_chang_ex_23andme	17	15261483	rs138177222	-0.0039	0.0224	0.8614	A	G	0.2583	5.0176e-4	17:15261483	PUTM	DER38036	-0.0407104780463589	-0.677075330301926	0.499921478842357	A	G	0.20546	0.0036152507406050764
PD_chang_ex_23andme	17	15329152	rs138394147	0.0029	0.0305	0.9245	C	T	0.1725	9.3025e-4	17:15329152	PUTM	DER38036	-0.0112697031914864	-0.180030844755717	0.857492670004661	C	T	0.175	0.00391860165753484
PD_chang_ex_23andme	17	14914350	rs138723803	0.0947	0.0414	0.0223	T	C	0.0857	0.00171396	17:14914350	PUTM	DER38036	0.0660063828062249	0.839711724185922	0.403073107221649	T	C	0.10186	0.006178903800447487
PD_chang_ex_23andme	17	15390195	rs139027244	-0.0326	0.0344	0.3437	C	G	0.06869999999999998	0.00118336	17:15390195	PUTM	DER38036	0.149982728090436	1.54312040708033	0.125960298177046	C	G	0.08591	0.009446759705024104
PD_chang_ex_23andme	17	16221616	rs139268703	0.0084	0.062	0.8928	C	A	0.0268	0.0038439999999999998	17:16221616	PUTM	DER38036	-0.0450099757524955	-0.420722047090699	0.674860842320511	C	A	0.05228	0.011445295660815234
PD_chang_ex_23andme	17	14964940	rs139472737	0.0288	0.0586	0.6228	A	G	0.04610000000000003	0.00343396	17:14964940	PUTM	DER38036	-0.0729476339372318	-0.587006976391826	0.558521986785432	A	G	0.06175	0.01544315017457436
PD_chang_ex_23andme	17	15207364	rs13961	0.0113	0.0206	0.5851	G	T	0.2413	4.2436000000000004e-4	17:15207364	PUTM	DER38036	-0.0421422798377005	-0.719881349411766	0.473277245391165	G	T	0.22761	0.0034270008260607106
PD_chang_ex_23andme	17	14887959	rs139977673	0.1068	0.0439	0.01494	G	A	0.0778	0.0019272100000000002	17:14887959	PUTM	DER38036	0.0927114160834467	1.06948996955393	0.287423695903513	G	A	0.07891	0.007514723361062136
PD_chang_ex_23andme	17	15258967	rs140243693	0.0142	0.0212	0.5011	A	G	0.26349999999999996	4.4944e-4	17:15258967	PUTM	DER38036	-0.0616069979914012	-1.16827410405071	0.245473921516873	A	G	0.2603	0.002780805368667679
PD_chang_ex_23andme	17	16336992	rs14039	-0.0096	0.0221	0.6633	C	G	0.37039999999999995	4.884100000000001e-4	17:16336992	PUTM	DER38036	-0.0805016083825308	-1.46290220718936	0.146630123433477	C	G	0.39925	0.0030281579511160757
PD_chang_ex_23andme	17	16207211	rs140619618	0.0152	0.0614	0.8048	G	A	0.0268	0.0037699600000000006	17:16207211	PUTM	DER38036	-0.088721716635136	-0.886462692901279	0.377495129145814	G	A	0.05934	0.010017029357793668
PD_chang_ex_23andme	17	15445613	rs140902367	-0.031	0.0373	0.4051	T	C	0.0625	0.0013912899999999999	17:15445613	PUTM	DER38036	0.184585536626216	1.55718029165536	0.122586974450554	T	C	0.06346	0.01405133344792358
PD_chang_ex_23andme	17	14949604	rs141108474	0.0208	0.0512	0.6837	G	A	0.059	0.00262144	17:14949604	PUTM	DER38036	0.0211998213269761	0.204407316687797	0.838450658636679	G	A	0.07594	0.010756513511010332
PD_chang_ex_23andme	17	15146973	rs141316212	0.0044	0.041	0.9142	T	C	0.0847	0.0016810000000000002	17:15146973	PUTM	DER38036	0.0196286542324238	0.2627795603909	0.793261117466706	T	C	0.13548	0.005579533456286356
PD_chang_ex_23andme	17	15261881	rs141354058	0.0252	0.0223	0.2596	T	C	0.2639	4.972900000000001e-4	17:15261881	PUTM	DER38036	-0.061552038631871	-1.16491338266709	0.246825433607719	T	C	0.2599	0.0027918855699178608
PD_chang_ex_23andme	17	16161942	rs141430419	0.0164	0.0611	0.7885	G	A	0.0268	0.0037332100000000003	17:16161942	PUTM	DER38036	-0.0439872822930308	-0.40046164282668	0.68967078574931	G	A	0.05263	0.01206514127211339
PD_chang_ex_23andme	17	15201269	rs141463055	0.0323	0.0622	0.6032	G	A	0.0409	0.0038688399999999997	17:15201269	PUTM	DER38036	-0.01596085891551	-0.132457388853984	0.894888685198447	G	A	0.05487	0.014519783420670078
PD_chang_ex_23andme	17	16200250	rs141877014	0.014	0.0613	0.8193	G	A	0.0268	0.00375769	17:16200250	PUTM	DER38036	-0.0309111084378643	-0.28930182029528	0.772949353269048	G	A	0.06037	0.011416338170784772
PD_chang_ex_23andme	17	15392549	rs141954582	-0.0325	0.0343	0.3442	C	T	0.0687	0.0011764899999999999	17:15392549	PUTM	DER38036	0.149982728090436	1.54312040708033	0.125960298177046	C	T	0.08591	0.009446759705024104
PD_chang_ex_23andme	17	15429642	rs142092402	-0.028	0.0345	0.4177	G	A	0.0686	0.0011902500000000001	17:15429642	PUTM	DER38036	0.150146657928912	1.54019477789468	0.126671372847234	G	A	0.08584	0.009503422698662105
PD_chang_ex_23andme	17	15872636	rs142133082	0.0434	0.0503	0.3881	T	C	0.03600000000000003	0.0025300899999999996	17:15872636	PUTM	DER38036	-0.0047618140960506	-0.0499775116832808	0.960239997449863	T	C	0.06717	0.009078113617498822
PD_chang_ex_23andme	17	16207140	rs142155129	0.0266	0.0727	0.7148	C	T	0.021	0.00528529	17:16207140	PUTM	DER38036	-0.0305388935432114	-0.28720127470902	0.77455249154976	C	T	0.05715	0.011306647946777422
PD_chang_ex_23andme	17	16235123	rs142202667	0.0205	0.0623	0.742	T	C	0.027200000000000002	0.0038812900000000003	17:16235123	PUTM	DER38036	-0.0448486278175036	-0.417035765464599	0.677546154687384	T	C	0.0522	0.011565161868054324
PD_chang_ex_23andme	17	15074131	rs142405521	0.0395	0.0511	0.4394	C	T	0.0515	0.00261121	17:15074131	PUTM	DER38036	0.11747838584878	1.16196607209523	0.248015040552268	C	T	0.07884	0.010221839242430157
PD_chang_ex_23andme	17	16788546	rs142594862	-0.0288	0.0383	0.4523	G	C	0.0989	0.00146689	17:16788546	PUTM	DER38036	-0.0214603186223627	-0.232081413029147	0.816949062906794	G	C	0.08956	0.008550501968796032
PD_chang_ex_23andme	17	15258733	rs142659042	-0.0017	0.0644	0.9792	A	G	0.035699999999999954	0.00414736	17:15258733	PUTM	DER38036	-0.0660001708247795	-0.673151924909123	0.502403375843514	A	G	0.05171	0.009613110516506458
PD_chang_ex_23andme	17	15496101	rs142732771	0.008	0.0282	0.7778	C	T	0.1128	7.9524e-4	17:15496101	PUTM	DER38036	0.0341561095779589	0.491744239164419	0.623977849337259	C	T	0.15165	0.004824565808761885
PD_chang_ex_23andme	17	15460815	rs142768258	-0.025	0.0354	0.4786	G	A	0.0695	0.0012531600000000001	17:15460815	PUTM	DER38036	0.160024526999937	1.50851388749022	0.134576069774395	G	A	0.08743	0.011253159616541487
PD_chang_ex_23andme	17	15470229	rs142805865	-0.0126	0.0309	0.6831	C	A	0.1127	9.548100000000001e-4	17:15470229	PUTM	DER38036	0.143841408892762	1.60800234006199	0.110987510632524	C	A	0.13425	0.008001925498674787
PD_chang_ex_23andme	17	15449895	rs143003089	-0.0251	0.035	0.4726	C	G	0.06979999999999997	0.0012250000000000002	17:15449895	PUTM	DER38036	0.15210699701892	1.4760994748757	0.143059211277102	C	G	0.08775	0.010618596866872079
PD_chang_ex_23andme	17	16161911	rs143310204	0.0171	0.0611	0.7788	G	A	0.0268	0.0037332100000000003	17:16161911	PUTM	DER38036	-0.043828296796105	-0.398893387373639	0.69082228757117	G	A	0.05261	0.012072452744594037
PD_chang_ex_23andme	17	16058485	rs143462460	0.0386	0.0559	0.4901	T	C	0.03210000000000002	0.00312481	17:16058485	PUTM	DER38036	-0.0264977330171192	-0.340990351771307	0.733826234909717	T	C	0.07343	0.0060385582232082334
PD_chang_ex_23andme	17	16203909	rs143951453	0.0158	0.0616	0.798	G	A	0.0267	0.00379456	17:16203909	PUTM	DER38036	-0.0450096907697384	-0.422907148974288	0.673271059512437	G	A	0.05224	0.011327185298227432
PD_chang_ex_23andme	17	15732899	rs144166421	0.0245	0.024	0.3077	G	A	0.2546	5.76e-4	17:15732899	PUTM	DER38036	0.0126701380843784	0.240101684339844	0.810742930348673	G	A	0.29108	0.002784660680916534
PD_chang_ex_23andme	17	15678777	rs1443427	-0.063	0.0449	0.161	C	T	0.0702	0.0020160100000000004	17:15678777	PUTM	DER38036	-0.114935133317495	-1.3417031552591001	0.182731081346003	C	T	0.09459	0.007338253757670781
PD_chang_ex_23andme	17	15948971	rs144455669	0.0488	0.0774	0.5286	C	T	0.0179	0.0059907599999999995	17:15948971	PUTM	DER38036	-0.0839124456179613	-0.917162623791844	0.361264110981297	C	T	0.06096	0.008370666924854754
PD_chang_ex_23andme	17	14960844	rs144610347	0.0125	0.0394	0.7506	C	T	0.0968	0.0015523599999999998	17:14960844	PUTM	DER38036	0.110077350822779	1.22087770373973	0.225003165023681	C	T	0.08606	0.008129271215936935
PD_chang_ex_23andme	17	15936552	rs144845313	0.0166	0.058	0.775	G	A	0.0267	0.0033640000000000002	17:15936552	PUTM	DER38036	-0.0706574892702252	-0.94867246495681	0.345074230834267	G	A	0.07528	0.005547327567815632
PD_chang_ex_23andme	17	16221823	rs144877836	0.0189	0.0616	0.7589	G	A	0.0273	0.00379456	17:16221823	PUTM	DER38036	-0.0449214024614105	-0.419709584493221	0.675597965178272	G	A	0.05228	0.011455362570745371
PD_chang_ex_23andme	17	15258787	rs144890336	0.005	0.0433	0.9086	C	T	0.0803	0.00187489	17:15258787	PUTM	DER38036	0.0240624283736786	0.280087399790457	0.779989020723927	C	T	0.10705	0.00738060162704177
PD_chang_ex_23andme	17	15147109	rs145043464	0.0045	0.041	0.912	T	C	0.0847	0.0016810000000000002	17:15147109	PUTM	DER38036	0.019797063999324	0.266543354110874	0.790369619012541	T	C	0.13326	0.005516528385328594
PD_chang_ex_23andme	17	15498552	rs145166710	-0.0383	0.0303	0.2067	G	A	0.1216	9.1809e-4	17:15498552	PUTM	DER38036	0.0866984710022218	0.859347765394356	0.392204037192866	G	A	0.13924	0.010178527933610824
PD_chang_ex_23andme	17	15872547	rs145295772	0.0424	0.0502	0.3987	G	A	0.036	0.0025200400000000003	17:15872547	PUTM	DER38036	-0.0047618140960506	-0.0499775116832808	0.960239997449863	G	A	0.06717	0.009078113617498822
PD_chang_ex_23andme	17	16038460	rs145586930	0.02	0.0597	0.7372	G	A	0.0269	0.0035640900000000002	17:16038460	PUTM	DER38036	-0.0381371197982108	-0.422801784581519	0.673347684029427	G	A	0.06395	0.00813621017222449
PD_chang_ex_23andme	17	14900395	rs145600782	0.0952	0.0416	0.02213	A	C	0.08609999999999995	0.00173056	17:14900395	PUTM	DER38036	0.065402577771877	0.819516996504666	0.414440449737257	A	C	0.10105	0.006369037435755036
PD_chang_ex_23andme	17	15424578	rs145723047	-0.0252	0.0344	0.4642	G	A	0.0686	0.00118336	17:15424578	PUTM	DER38036	0.149983986266991	1.53961778708977	0.126811984328234	G	A	0.08577	0.009489950442501746
PD_chang_ex_23andme	17	16085799	rs145786774	0.0201	0.0605	0.7401	C	T	0.0266	0.00366025	17:16085799	PUTM	DER38036	-0.01707891870554	-0.185240508099704	0.85341559036532	C	T	0.06237	0.008500585022871593
PD_chang_ex_23andme	17	15093921	rs1459096	-0.0314	0.025	0.2099	A	G	0.30410000000000004	6.250000000000001e-4	17:15093921	PUTM	DER38036	-0.0120168540009107	-0.234464384816989	0.815103869512234	A	G	0.33499	0.002626804817876866
PD_chang_ex_23andme	17	16761107	rs145984817	-0.0251	0.0266	0.3448	T	C	0.25639999999999996	7.0756e-4	17:16761107	PUTM	DER38036	0.173623367569954	1.93523159984544	0.0557867160762452	T	C	0.2643	0.008049158088362728
PD_chang_ex_23andme	17	15407763	rs1465251	0.003	0.0183	0.8721	A	G	0.4215	3.3489e-4	17:15407763	PUTM	DER38036	0.00201074046482024	0.0390695148526562	0.968912859042075	A	G	0.42537	0.002648719684056733
PD_chang_ex_23andme	17	15404812	rs1465252	0.0056	0.0176	0.7514	C	T	0.4097	3.0976e-4	17:15404812	PUTM	DER38036	0.00682899851111519	0.132606312713091	0.894771204451962	C	T	0.41875	0.002652073999672015
PD_chang_ex_23andme	17	16156492	rs146703495	0.0123	0.0613	0.8404	C	T	0.0266	0.00375769	17:16156492	PUTM	DER38036	-0.0317287322761488	-0.282427602134257	0.778199382933945	C	T	0.05112	0.012620924326240771
PD_chang_ex_23andme	17	15602129	rs146770527	-0.0286	0.0292	0.3273	G	A	0.4182	8.5264e-4	17:15602129	PUTM	DER38036	0.0536149758091933	0.798481374401331	0.42648346086459	G	A	0.40036	0.004508609777364568
PD_chang_ex_23andme	17	16251611	rs147450654	-0.0657	0.0335	0.0498	C	T	0.1081	0.0011222500000000002	17:16251611	PUTM	DER38036	0.182245737874324	1.91577974604297	0.0582493771030713	C	T	0.12328	0.009049479608663364
PD_chang_ex_23andme	17	16802705	rs147593583	-0.028	0.0383	0.4645	C	T	0.0989	0.00146689	17:16802705	PUTM	DER38036	-0.0214429959551396	-0.231874424925632	0.817109387644873	C	T	0.08957	0.00855195146805254
PD_chang_ex_23andme	17	15564546	rs1476728	-0.0254	0.0226	0.2604	A	G	0.27449999999999997	5.1076e-4	17:15564546	PUTM	DER38036	-0.0286776217883793	-0.500022418669328	0.618157836854261	A	G	0.31367	0.003289328989620768
PD_chang_ex_23andme	17	15316235	rs1476776	0.0084	0.0296	0.7773	T	C	0.1845	8.761600000000001e-4	17:15316235	PUTM	DER38036	-0.00624986918635548	-0.10335474992597	0.917888415151147	T	C	0.17912	0.003656629627332027
PD_chang_ex_23andme	17	15316195	rs1476777	0.0018	0.028	0.9481	C	T	0.2134	7.840000000000001e-4	17:15316195	PUTM	DER38036	-0.0101692021729372	-0.174210011595664	0.862052614808586	C	T	0.2053	0.003407434716294976
PD_chang_ex_23andme	17	16233217	rs1476810	0.0617	0.018	0.0006063	C	T	0.4835	3.2399999999999996e-4	17:16233217	PUTM	DER38036	-0.146798542526562	-3.03365519999091	0.00307857144308572	C	T	0.47781	0.0023415910599595066
PD_chang_ex_23andme	17	15458722	rs148282820	0.0156	0.0227	0.4935	T	C	0.2502	5.152900000000001e-4	17:15458722	PUTM	DER38036	0.00268529579606601	0.039576849255501	0.968509390648405	T	C	0.20816	0.004603645041051171
PD_chang_ex_23andme	17	14960845	rs148444338	0.0136	0.0394	0.7297	G	T	0.0969	0.0015523599999999998	17:14960845	PUTM	DER38036	0.11007341807008	1.22076265928311	0.225046541966079	G	T	0.08606	0.008130222519402442
PD_chang_ex_23andme	17	15270718	rs148797135	0.0061	0.0571	0.9155	G	A	0.047	0.0032604099999999996	17:15270718	PUTM	DER38036	-0.0630202122159358	-0.642616364315127	0.521943708920535	G	A	0.05627	0.009617366380867617
PD_chang_ex_23andme	17	15496612	rs148830167	-0.0362	0.0303	0.2319	G	A	0.1208	9.1809e-4	17:15496612	PUTM	DER38036	0.0885961891958095	0.921129221350945	0.359199853421244	G	A	0.13665	0.009251006032595923
PD_chang_ex_23andme	17	15672118	rs148999803	0.0368	0.0221	0.09573	A	G	0.3306	4.884100000000001e-4	17:15672118	PUTM	DER38036	-0.00475300529179491	-0.0703676416629391	0.944041576298063	A	G	0.35662	0.0045623710564225515
PD_chang_ex_23andme	17	16179325	rs149253179	0.0153	0.0611	0.8025	G	A	0.0268	0.0037332100000000003	17:16179325	PUTM	DER38036	-0.041622859479165	-0.387248402626984	0.699395262592938	G	A	0.05179	0.011552728193934702
PD_chang_ex_23andme	17	15587300	rs149261	0.0035	0.0268	0.8959	G	A	0.2732	7.182400000000001e-4	17:15587300	PUTM	DER38036	-0.0629573158856174	-1.10137567417467	0.273377108708457	G	A	0.24315	0.003267544027032933
PD_chang_ex_23andme	17	15913548	rs149486467	0.0135	0.0572	0.813	T	A	0.0268	0.0032718400000000003	17:15913548	PUTM	DER38036	-0.0377933820610807	-0.327142597017156	0.744243847368841	T	A	0.05168	0.013346190567565974
PD_chang_ex_23andme	17	16853158	rs149618440	-0.0193	0.0598	0.7464	C	A	0.0394	0.00357604	17:16853158	PUTM	DER38036	0.0849716236962242	0.68183681009767	0.496918320199798	C	A	0.05629	0.015530553963959467
PD_chang_ex_23andme	17	15735955	rs149660067	-0.0491	0.0411	0.2325	C	T	0.0875	0.0016892099999999998	17:15735955	PUTM	DER38036	-0.111431018351794	-1.43156838580843	0.155385421078072	C	T	0.10799	0.0060588193103976494
PD_chang_ex_23andme	17	15421237	rs149690588	-0.0247	0.0343	0.4722	T	C	0.06879999999999997	0.0011764899999999999	17:15421237	PUTM	DER38036	0.151073899300709	1.54715955027145	0.124983774726942	T	C	0.08742	0.009534735996187227
PD_chang_ex_23andme	17	16354890	rs150180796	0.0585	0.0256	0.02223	C	T	0.1304	6.5536e-4	17:16354890	PUTM	DER38036	-3.88423588621887e-4	-0.00504237376102121	0.995986830353623	C	T	0.13084	0.005933912312970263
PD_chang_ex_23andme	17	15566579	rs1503130	-0.0038	0.0273	0.89	T	G	0.2167	7.452900000000001e-4	17:15566579	PUTM	DER38036	-0.0291950424342599	-0.488866139576917	0.626006929855079	T	G	0.27562	0.0035664677913023624
PD_chang_ex_23andme	17	15433196	rs150361498	-0.0268	0.0346	0.4386	T	C	0.0685	0.0011971599999999998	17:15433196	PUTM	DER38036	0.150075734353045	1.53922233186586	0.126908427163938	T	C	0.08578	0.009506447252737828
PD_chang_ex_23andme	17	16181469	rs150858420	0.0159	0.0611	0.7943	A	G	0.026800000000000046	0.0037332100000000003	17:16181469	PUTM	DER38036	-0.0423975956793712	-0.395298371745183	0.693464689421158	A	G	0.05189	0.01150356383866766
PD_chang_ex_23andme	17	16064723	rs150970554	0.0383	0.0559	0.4938	T	C	0.03210000000000002	0.00312481	17:16064723	PUTM	DER38036	-0.0256203200788124	-0.311640040929692	0.7559628931358	T	C	0.06998	0.00675869108482348
PD_chang_ex_23andme	17	15428977	rs151117211	-0.0271	0.0345	0.4329	T	C	0.0685	0.0011902500000000001	17:15428977	PUTM	DER38036	0.150146657928912	1.54019477789468	0.126671372847234	T	C	0.08584	0.009503422698662105
PD_chang_ex_23andme	17	14915372	rs151162229	0.0748	0.039	0.05519	G	A	0.0965	0.001521	17:14915372	PUTM	DER38036	0.0607890938486896	0.799760019993576	0.425745566442566	G	A	0.10823	0.005777393644632319
PD_chang_ex_23andme	17	15583515	rs151315	0.014	0.0291	0.6298	T	C	0.21399999999999997	8.4681e-4	17:15583515	PUTM	DER38036	0.0142551575601143	0.231029255917644	0.817764102427191	T	C	0.2223	0.0038072385127450327
PD_chang_ex_23andme	17	15493469	rs151440	-0.0021	0.0204	0.9199	C	T	0.3718	4.1616000000000005e-4	17:15493469	PUTM	DER38036	0.0382264161216799	0.678390121725187	0.499091238168924	C	T	0.38592	0.0031751784286782932
PD_chang_ex_23andme	17	15685752	rs1542131	0.0133	0.0178	0.4543	C	T	0.3811	3.1684e-4	17:15685752	PUTM	DER38036	-0.0252580730984691	-0.517978301785878	0.605617509082247	C	T	0.4441	0.002377810807714116
PD_chang_ex_23andme	17	15685788	rs1542132	0.0164	0.0196	0.4033	A	C	0.37629999999999997	3.8416e-4	17:15685788	PUTM	DER38036	-0.0251537099073174	-0.515605343038694	0.607268133468065	A	C	0.4445	0.0023799579161226095
PD_chang_ex_23andme	17	15005287	rs1544535	-0.0234	0.0214	0.2743	A	G	0.32809999999999995	4.5795999999999993e-4	17:15005287	PUTM	DER38036	0.122956423671957	2.25179196161705	0.0265224273250793	A	G	0.30741	0.002981576223664106
PD_chang_ex_23andme	17	15366712	rs1548678	0.0137	0.0224	0.5397	C	T	0.2819	5.0176e-4	17:15366712	PUTM	DER38036	-0.0435664200176945	-0.825695795863477	0.41094221274194	C	T	0.30598	0.0027839639139072545
PD_chang_ex_23andme	17	15400678	rs1548681	0.0283	0.0277	0.3063	C	T	0.1505	7.672899999999999e-4	17:15400678	PUTM	DER38036	-0.106114915100082	-1.52784871942883	0.129707077793213	C	T	0.17334	0.0048238317628040055
PD_chang_ex_23andme	17	15039487	rs1558234	0.0109	0.0288	0.7057	G	A	0.2108	8.2944e-4	17:15039487	PUTM	DER38036	0.00387517039606179	0.0556406421763644	0.955739104323607	G	A	0.19206	0.004850620969847984
PD_chang_ex_23andme	17	16378439	rs1558241	0.0299	0.0224	0.1827	T	C	0.44999999999999996	5.0176e-4	17:16378439	PUTM	DER38036	0.0409239130225278	0.776267336859686	0.439423328580545	T	C	0.49627	0.0027792760221353368
PD_chang_ex_23andme	17	16378920	rs1558243	0.0017	0.0212	0.9355	T	C	0.36960000000000004	4.4944e-4	17:16378920	PUTM	DER38036	0.0128779910352671	0.24428755259948	0.807508643596198	T	C	0.3779	0.002779032077764163
PD_chang_ex_23andme	17	16380625	rs1558244	0.004	0.0234	0.8637	T	C	0.4084	5.4756e-4	17:16380625	PUTM	DER38036	-0.0716917243971006	-1.42585872305493	0.157023349652453	T	C	0.41425	0.002528046508412903
PD_chang_ex_23andme	17	15841571	rs1558409	-0.0088	0.0259	0.7353	T	G	0.19110000000000005	6.7081e-4	17:15841571	PUTM	DER38036	-0.0227793378183921	-0.39292990210458	0.695207630158486	T	G	0.21795	0.0033608724481037347
PD_chang_ex_23andme	17	15680743	rs1561956	0.0277	0.0204	0.1756	T	C	0.2893	4.1616000000000005e-4	17:15680743	PUTM	DER38036	0.00684792932705208	0.133688916614741	0.893917247241803	T	C	0.33618	0.0026237818982710066
PD_chang_ex_23andme	17	16229232	rs15739	0.0605	0.0177	0.0006175	A	G	0.4991	3.1329000000000003e-4	17:16229232	PUTM	DER38036	-0.145170884042175	-3.09127934797385	0.00258222165321997	A	G	0.49264	0.002205375461980221
PD_chang_ex_23andme	17	15683745	rs1596352	0.0126	0.0178	0.4797	C	T	0.3808	3.1684e-4	17:15683745	PUTM	DER38036	-0.0253309278838367	-0.52012887089347	0.60412334245645	C	T	0.44363	0.0023718120718317377
PD_chang_ex_23andme	17	15683957	rs1596353	0.0136	0.0178	0.4443	A	C	0.3861	3.1684e-4	17:15683957	PUTM	DER38036	-0.0253231788208123	-0.519973988551226	0.604230895029695	A	C	0.44363	0.0023717734651651544
PD_chang_ex_23andme	17	15796805	rs1613538	0.01	0.0229	0.6622	C	T	0.271	5.2441e-4	17:15796805	PUTM	DER38036	0.0363842117279927	0.662769670523378	0.509002842039858	C	T	0.30565	0.0030137046504075523
PD_chang_ex_23andme	17	15569108	rs163369	0.0022	0.0274	0.9362	T	C	0.27070000000000005	7.507600000000001e-4	17:15569108	PUTM	DER38036	-0.0578843174533965	-0.922720945667845	0.358373623566468	T	C	0.26025	0.0039353292629670565
PD_chang_ex_23andme	17	15614822	rs163372	-0.003	0.0238	0.9	T	A	0.4247	5.664400000000001e-4	17:15614822	PUTM	DER38036	0.0332701317947033	0.527226677677454	0.599203914987055	T	A	0.43395	0.003982119490283471
PD_chang_ex_23andme	17	15608779	rs163376	-0.0028	0.024	0.9064	G	A	0.4247	5.76e-4	17:15608779	PUTM	DER38036	0.0307673435473732	0.492342281339904	0.623556587785083	G	A	0.43446	0.003905222064220065
PD_chang_ex_23andme	17	15583763	rs163381	0.0415	0.0325	0.2012	G	A	0.1688	0.0010562500000000001	17:15583763	PUTM	DER38036	-0.0183382232274574	-0.228583720419859	0.81965927526418	G	A	0.16436	0.006436116786922037
PD_chang_ex_23andme	17	15583977	rs163382	0.0155	0.029	0.5937	G	T	0.2145	8.410000000000001e-4	17:15583977	PUTM	DER38036	0.0134097916906763	0.219709252349648	0.82654546752546	G	T	0.22184	0.003725180926173164
PD_chang_ex_23andme	17	15585815	rs163383	0.0139	0.029	0.6317	C	G	0.21430000000000005	8.410000000000001e-4	17:15585815	PUTM	DER38036	0.012758833188118	0.208672370191258	0.835128467222585	C	G	0.22832	0.0037384538247017883
PD_chang_ex_23andme	17	15586150	rs163384	0.0119	0.029	0.6813	C	T	0.2139	8.410000000000001e-4	17:15586150	PUTM	DER38036	0.0134874896383396	0.223413196725116	0.823669691993721	C	T	0.22392	0.0036445557892839115
PD_chang_ex_23andme	17	15587345	rs163385	0.005	0.0268	0.8517	G	A	0.2736	7.182400000000001e-4	17:15587345	PUTM	DER38036	-0.0618747511731534	-1.05879762549842	0.292242799957406	G	A	0.26531	0.003415081036867291
PD_chang_ex_23andme	17	15587874	rs163386	0.0099	0.03	0.7409	G	A	0.198	9e-4	17:15587874	PUTM	DER38036	-0.00426727062584372	-0.0662827193637021	0.947285077115079	G	A	0.2038	0.00414476332918242
PD_chang_ex_23andme	17	15588369	rs163387	0.011	0.029	0.7047	T	C	0.21409999999999996	8.410000000000001e-4	17:15588369	PUTM	DER38036	0.013255397718914	0.217403335733375	0.828336997942894	T	C	0.22371	0.0037175183345749077
PD_chang_ex_23andme	17	15577629	rs163388	0.0129	0.0301	0.6692	A	C	0.19799999999999995	9.060099999999998e-4	17:15577629	PUTM	DER38036	-0.00229696294924294	-0.0339374322644327	0.972994692284992	A	C	0.20622	0.004580891649187475
PD_chang_ex_23andme	17	15579474	rs163389	0.0441	0.0325	0.1758	T	C	0.16859999999999997	0.0010562500000000001	17:15579474	PUTM	DER38036	-0.0176505278898009	-0.207840740087111	0.835776019103092	T	C	0.16189	0.007211972086108901
PD_chang_ex_23andme	17	16405683	rs1638551	0.0087	0.0231	0.707	C	A	0.4547	5.336099999999999e-4	17:16405683	PUTM	DER38036	0.0533054871655006	0.985265874168539	0.326871377956919	C	A	0.45986	0.0029270959043868386
PD_chang_ex_23andme	17	16405874	rs1638552	0.0087	0.0231	0.706	T	A	0.4545	5.336099999999999e-4	17:16405874	PUTM	DER38036	0.0675451589677725	1.25982586136569	0.210664459164789	T	A	0.45222	0.002874533788505808
PD_chang_ex_23andme	17	15827897	rs1639393	-0.0029	0.0255	0.9082	A	C	0.20040000000000002	6.502499999999999e-4	17:15827897	PUTM	DER38036	-0.0208361221395619	-0.353157894591609	0.72471344142452	A	C	0.2137	0.003480935299273635
PD_chang_ex_23andme	17	15829229	rs1639394	-0.0048	0.0255	0.8502	A	G	0.19910000000000005	6.502499999999999e-4	17:15829229	PUTM	DER38036	-0.0217346476874539	-0.377675221596708	0.706472297589853	A	G	0.21703	0.0033118314361630973
PD_chang_ex_23andme	17	14997297	rs16830	-0.0062	0.0177	0.7245	C	T	0.4909	3.1329000000000003e-4	17:14997297	PUTM	DER38036	-0.0761655023558469	-1.47575263068937	0.143152185680753	C	T	0.49627	0.0026637256307281408
PD_chang_ex_23andme	17	15615108	rs16941193	0.0095	0.0242	0.6944	T	G	0.35	5.8564e-4	17:15615108	PUTM	DER38036	-0.05016380814053	-0.813731674250622	0.417732064444629	T	G	0.34845	0.0038003058840974215
PD_chang_ex_23andme	17	14883148	rs16950782	-0.0416	0.0318	0.1911	T	C	0.14800000000000002	0.00101124	17:14883148	PUTM	DER38036	-0.0326097982874693	-0.494341436927576	0.622149288097164	T	C	0.19422	0.00435153212058466
PD_chang_ex_23andme	17	14902940	rs16950818	0.0832	0.0339	0.0142	A	G	0.13649999999999995	0.00114921	17:14902940	PUTM	DER38036	0.045060372988462	0.666853555670824	0.506401436841217	A	G	0.13806	0.004565923409724503
PD_chang_ex_23andme	17	14927044	rs16950874	0.0491	0.0437	0.2613	T	C	0.08299999999999996	0.0019096900000000003	17:14927044	PUTM	DER38036	0.152301814501472	1.35845301195208	0.177376634576117	T	C	0.09081	0.012569584239823909
PD_chang_ex_23andme	17	14937491	rs16950897	0.0444	0.0418	0.2886	T	C	0.08960000000000001	0.0017472399999999997	17:14937491	PUTM	DER38036	0.0170647200655785	0.187881432344983	0.851350314331185	T	C	0.0897	0.008249556701133668
PD_chang_ex_23andme	17	14952924	rs16950911	0.0067	0.0452	0.8816	C	T	0.0711	0.00204304	17:14952924	PUTM	DER38036	0.0833125993905752	0.786388069364721	0.433499745780984	C	T	0.0597	0.01122399689097615
PD_chang_ex_23andme	17	14952998	rs16950913	0.0139	0.0241	0.5648	T	C	0.3708	5.8081e-4	17:14952998	PUTM	DER38036	0.0445286825749463	0.927225096210111	0.35604219704058	T	C	0.40299	0.0023062656850850317
PD_chang_ex_23andme	17	14953488	rs16950914	0.0076	0.0421	0.8567	G	A	0.106	0.0017724099999999999	17:14953488	PUTM	DER38036	-0.0821209634053158	-1.05305291711399	0.294854600707888	G	A	0.09329	0.006081457559439551
PD_chang_ex_23andme	17	14995224	rs16950966	-0.1122	0.0496	0.02369	C	T	0.0636	0.00246016	17:14995224	PUTM	DER38036	-0.169867259715947	-1.66849085235361	0.0983465886490319	C	T	0.08724	0.010365057168833257
PD_chang_ex_23andme	17	15009718	rs16951009	0.0444	0.031	0.152	A	G	0.19810000000000005	9.609999999999999e-4	17:15009718	PUTM	DER38036	-0.0356421646538	-0.584652346406237	0.560098277884853	A	G	0.20896	0.0037164881322386315
PD_chang_ex_23andme	17	15010250	rs16951011	0.0482	0.0287	0.09228	A	G	0.19820000000000004	8.2369e-4	17:15010250	PUTM	DER38036	-0.0356421646538	-0.584652346406237	0.560098277884853	A	G	0.20896	0.0037164881322386315
PD_chang_ex_23andme	17	15047859	rs16951087	-0.0373	0.0236	0.1133	T	A	0.49650000000000005	5.5696e-4	17:15047859	PUTM	DER38036	-0.0272358132892899	-0.503373812901868	0.615808494400157	T	A	0.45898	0.00292751722933268
PD_chang_ex_23andme	17	15057491	rs16951090	-0.0495	0.0418	0.2367	C	T	0.0875	0.0017472399999999997	17:15057491	PUTM	DER38036	-0.0768957199858939	-0.915978309483367	0.361881901144976	C	T	0.08221	0.007047481687515122
PD_chang_ex_23andme	17	15064243	rs16951121	-0.0151	0.0276	0.5847	G	A	0.2138	7.6176e-4	17:15064243	PUTM	DER38036	0.0512900401603923	0.894951228579413	0.372962240915604	G	A	0.21644	0.003284485440765667
PD_chang_ex_23andme	17	15138026	rs16951239	-0.0077	0.0405	0.8492	G	A	0.0873	0.00164025	17:15138026	PUTM	DER38036	0.025082308692097	0.335846917675641	0.737689935970709	G	A	0.1306	0.0055776631607889655
PD_chang_ex_23andme	17	15161172	rs16951263	0.0144	0.0607	0.8132	G	C	0.0492	0.0036844899999999995	17:15161172	PUTM	DER38036	-0.0373880043933638	-0.411921638118759	0.681278488542979	G	C	0.08542	0.00823825742163867
PD_chang_ex_23andme	17	15183627	rs16951285	0.0123	0.0215	0.5686	A	G	0.34440000000000004	4.6224999999999993e-4	17:15183627	PUTM	DER38036	0.0234784304085921	0.408669925898842	0.683655748307852	A	G	0.3587	0.0033005989838002722
PD_chang_ex_23andme	17	15242181	rs16951395	-0.039	0.0463	0.3994	G	A	0.0675	0.00214369	17:15242181	PUTM	DER38036	0.0588747335615647	0.496197138393505	0.620844225850211	G	A	0.0709	0.01407827352502829
PD_chang_ex_23andme	17	15252932	rs16951407	-0.0056	0.0222	0.8	C	T	0.2584	4.9284e-4	17:15252932	PUTM	DER38036	-0.0407462837002835	-0.678071955593262	0.499292079732027	C	T	0.20521	0.0036109746857494254
PD_chang_ex_23andme	17	15322594	rs16951470	0.0179	0.0399	0.6543	T	C	0.10409999999999997	0.0015920099999999998	17:15322594	PUTM	DER38036	-0.0348990478091901	-0.423210363523644	0.673050570941026	T	C	0.14355	0.006800088538075847
PD_chang_ex_23andme	17	15397347	rs16951580	0.0286	0.0241	0.2366	T	C	0.20079999999999998	5.8081e-4	17:15397347	PUTM	DER38036	-0.0491140110080339	-0.842280373342191	0.401640963570283	T	C	0.23704	0.0034001450509770245
PD_chang_ex_23andme	17	15868824	rs16959491	0.0453	0.0503	0.3681	A	G	0.03649999999999998	0.0025300899999999996	17:15868824	PUTM	DER38036	0.00148260793472938	0.0151548852954715	0.987938808668152	A	G	0.06862	0.009570779989911517
PD_chang_ex_23andme	17	15914812	rs16959521	-0.0215	0.0477	0.652	G	C	0.0369	0.00227529	17:15914812	PUTM	DER38036	-0.11227341285893	-1.07599113130586	0.28452033719299	G	C	0.05957	0.010887708011499811
PD_chang_ex_23andme	17	16058348	rs16959544	0.0189	0.0599	0.7527	A	G	0.026800000000000046	0.0035880100000000004	17:16058348	PUTM	DER38036	-0.026328681849451	-0.337720066512906	0.736282058504805	A	G	0.07274	0.006077773356379148
PD_chang_ex_23andme	17	16059208	rs16959547	0.0197	0.0599	0.7421	C	G	0.026800000000000046	0.0035880100000000004	17:16059208	PUTM	DER38036	-0.0262861949076439	-0.336536099438444	0.737171835875821	C	G	0.07262	0.006100875099514947
PD_chang_ex_23andme	17	16382411	rs16959744	0.0077	0.0235	0.742	C	T	0.2361	5.5225e-4	17:16382411	PUTM	DER38036	0.127437672102992	2.10080525222153	0.0381728196918337	C	T	0.2281	0.003679798772598783
PD_chang_ex_23andme	17	16386095	rs16959749	0.0751	0.0396	0.05774	T	C	0.0736	0.0015681600000000003	17:16386095	PUTM	DER38036	-0.0508265680357733	-0.58306024713443	0.561165336905548	T	C	0.0748	0.007598969596222542
PD_chang_ex_23andme	17	16523397	rs16959857	-8e-4	0.0245	0.9756	G	C	0.1798	6.002500000000001e-4	17:16523397	PUTM	DER38036	-2.77193730724338e-4	-0.00470388254040848	0.996256229702661	G	C	0.21622	0.0034725928779623643
PD_chang_ex_23andme	17	16523910	rs16959869	0.0098	0.032	0.7589	C	A	0.1082	0.001024	17:16523910	PUTM	DER38036	0.00789437631342619	0.110095657887519	0.912554157813912	C	A	0.14179	0.005141564253879174
PD_chang_ex_23andme	17	16524047	rs16959870	9e-4	0.0246	0.9718	C	T	0.1777	6.0516e-4	17:16524047	PUTM	DER38036	-0.0134909763142327	-0.227467383969699	0.820524738793243	C	T	0.20149	0.0035176165319529946
PD_chang_ex_23andme	17	16537207	rs16959888	-0.0095	0.0385	0.8048	C	T	0.097	0.00148225	17:16537207	PUTM	DER38036	0.0445651025910753	0.498755480416348	0.619047001353567	C	T	0.09328	0.007983888435145615
PD_chang_ex_23andme	17	16803522	rs16961570	-0.0408	0.037	0.2696	C	T	0.1269	0.0013689999999999998	17:16803522	PUTM	DER38036	0.0449423262822477	0.592144791764704	0.55509012653714	C	T	0.1306	0.005760434851162597
PD_chang_ex_23andme	17	16808344	rs16961625	-0.0295	0.0398	0.4575	T	C	0.09089999999999998	0.00158404	17:16808344	PUTM	DER38036	0.118912243420508	1.43179938271679	0.155319433224777	T	C	0.07846	0.0068974538546631645
PD_chang_ex_23andme	17	16820224	rs16961828	-0.0115	0.0286	0.6868	G	C	0.1173	8.179600000000001e-4	17:16820224	PUTM	DER38036	0.111595233919436	1.2187128962394	0.22582041159454	G	C	0.10124	0.008384718374988914
PD_chang_ex_23andme	17	15565541	rs16964250	-0.0026	0.0273	0.924	C	T	0.2163	7.452900000000001e-4	17:15565541	PUTM	DER38036	-0.0291456193958207	-0.488621007216212	0.626179883109592	C	T	0.27567	0.0035579702249673227
PD_chang_ex_23andme	17	15197890	rs170742	0.0182	0.0218	0.4048	T	A	0.2256	4.7524e-4	17:15197890	PUTM	DER38036	-0.0280438086015462	-0.473015708107347	0.63723283028126	T	A	0.21267	0.0035149800332906675
PD_chang_ex_23andme	17	15198009	rs170743	0.018	0.0218	0.4106	G	A	0.2254	4.7524e-4	17:15198009	PUTM	DER38036	-0.0282703930113317	-0.477205028263049	0.634257421381025	G	A	0.21314	0.0035095680666191583
PD_chang_ex_23andme	17	15201587	rs170744	0.016	0.0204	0.4339	G	A	0.2837	4.1616000000000005e-4	17:15201587	PUTM	DER38036	-0.0272024640263928	-0.488160921567252	0.626504553109888	G	A	0.27586	0.0031052063738387556
PD_chang_ex_23andme	17	15206021	rs170745	0.0105	0.0207	0.6114	G	A	0.2399	4.2849e-4	17:15206021	PUTM	DER38036	-0.0421422798377005	-0.719881349411766	0.473277245391165	G	A	0.22761	0.0034270008260607106
PD_chang_ex_23andme	17	15253143	rs170746	-0.0063	0.0206	0.7602	C	T	0.4126	4.2436000000000004e-4	17:15253143	PUTM	DER38036	8.69252335759934e-4	0.0172052825109291	0.98630712918227	C	T	0.41045	0.0025525139038506442
PD_chang_ex_23andme	17	15587403	rs170912	0.0035	0.0268	0.8953	A	C	0.2732	7.182400000000001e-4	17:15587403	PUTM	DER38036	-0.0615234137271641	-1.05575710825092	0.29362318338925403	A	C	0.26383	0.0033958838041406314
PD_chang_ex_23andme	17	15588808	rs170913	0.0113	0.029	0.6974	A	G	0.21409999999999996	8.410000000000001e-4	17:15588808	PUTM	DER38036	0.0133276347561093	0.21606475605295	0.829377394148268	A	G	0.23225	0.003804856670892277
PD_chang_ex_23andme	17	16405762	rs1736199	-0.0108	0.0243	0.6557	A	G	0.34950000000000003	5.904899999999999e-4	17:16405762	PUTM	DER38036	0.0267794998732434	0.46858875885045	0.640383474582936	A	G	0.29588	0.0032660376894137555
PD_chang_ex_23andme	17	16341867	rs17552310	0.0099	0.0192	0.6056	G	A	0.2931	3.6863999999999994e-4	17:16341867	PUTM	DER38036	0.100030037382401	1.73535611331225	0.0857583210547867	G	A	0.26493	0.003322642700773309
PD_chang_ex_23andme	17	15062760	rs17564050	0.0447	0.0533	0.4013	T	A	0.048	0.00284089	17:15062760	PUTM	DER38036	0.131562020555138	1.2565603238019	0.211840266424914	T	A	0.07352	0.01096211577223964
PD_chang_ex_23andme	17	14887521	rs17645798	0.073	0.0435	0.0929	C	G	0.07899999999999996	0.0018922499999999998	17:14887521	PUTM	DER38036	0.231901938614718	2.40028878212329	0.0182319537488662	C	G	0.07637	0.009334300273503097
PD_chang_ex_23andme	17	14888186	rs17645834	0.1063	0.0438	0.01525	C	A	0.0778	0.00191844	17:14888186	PUTM	DER38036	0.0927759759257632	1.0700651989334	0.287165988355864	C	A	0.07847	0.007517104417535267
PD_chang_ex_23andme	17	14895868	rs17646045	0.1146	0.0437	0.008779	A	T	0.07850000000000001	0.0019096900000000003	17:14895868	PUTM	DER38036	0.0937952595039416	1.08670484833745	0.279779769392449	A	T	0.07839	0.00744969631603871
PD_chang_ex_23andme	17	14909395	rs17646366	0.0855	0.034	0.01188	C	A	0.1341	0.0011560000000000001	17:14909395	PUTM	DER38036	0.045060372988462	0.666853555670824	0.506401436841217	C	A	0.13806	0.004565923409724503
PD_chang_ex_23andme	17	14912535	rs17646648	0.0769	0.0388	0.04744	A	G	0.09750000000000003	0.00150544	17:14912535	PUTM	DER38036	0.0607803170859228	0.799592031432153	0.425842467892481	A	G	0.10822	0.0057781526106120045
PD_chang_ex_23andme	17	14936120	rs17647413	0.0397	0.0288	0.1679	A	C	0.21209999999999996	8.2944e-4	17:14936120	PUTM	DER38036	-0.023892241078658	-0.406599353855778	0.685171163217553	A	C	0.27227	0.0034528714361795262
PD_chang_ex_23andme	17	14941932	rs17647512	0.0703	0.0307	0.02212	C	A	0.1724	9.424900000000001e-4	17:14941932	PUTM	DER38036	0.0839263273883768	1.38849155795079	0.168072556828935	C	A	0.20897	0.0036535070565324322
PD_chang_ex_23andme	17	15256067	rs17701187	-0.0511	0.0433	0.2382	T	A	0.0849	0.00187489	17:15256067	PUTM	DER38036	-0.2194056565969	-1.80300583154734	0.0743990874718875	T	A	0.06055	0.014808169520798144
PD_chang_ex_23andme	17	15400178	rs17702522	0.0042	0.0245	0.8631	T	C	0.19179999999999997	6.002500000000001e-4	17:15400178	PUTM	DER38036	0.0487874998765013	0.671122800774414	0.50368956469639	T	C	0.16078	0.005284612391089246
PD_chang_ex_23andme	17	14909479	rs17714053	0.089	0.0338	0.008517	G	T	0.1352	0.0011424399999999998	17:14909479	PUTM	DER38036	0.045060372988462	0.666853555670824	0.506401436841217	G	T	0.13806	0.004565923409724503
PD_chang_ex_23andme	17	15869557	rs17715109	0.0437	0.0504	0.3852	G	T	0.0363	0.00254016	17:15869557	PUTM	DER38036	-6.84129283708153e-4	-0.00704886291244963	0.994389910685709	G	T	0.06814	0.00941972517446772
PD_chang_ex_23andme	17	16367370	rs17715447	0.0047	0.0194	0.8084	A	C	0.2892	3.7636e-4	17:16367370	PUTM	DER38036	0.0734040266232058	1.22922210265425	0.221873099300864	A	C	0.2642	0.0035659811793130347
PD_chang_ex_23andme	17	14976719	rs17770565	0.0173	0.0257	0.5	T	G	0.28590000000000004	6.6049e-4	17:14976719	PUTM	DER38036	-0.0214921900011808	-0.397616020251185	0.691760739795292	T	G	0.25884	0.002921686368506066
PD_chang_ex_23andme	17	14996214	rs17770871	0.0576	0.031	0.06363	A	C	0.16469999999999996	9.609999999999999e-4	17:14996214	PUTM	DER38036	-0.0101189743334428	-0.158716035128926	0.874212696935769	A	C	0.18659	0.004064726949510003
PD_chang_ex_23andme	17	14998892	rs17770949	0.0597	0.031	0.05455	T	C	0.1642	9.609999999999999e-4	17:14998892	PUTM	DER38036	-0.00988738238941573	-0.15549504843589	0.876744503371696	T	C	0.18657	0.0040432401132401465
PD_chang_ex_23andme	17	15002217	rs17771065	-0.0042	0.0175	0.8098	G	A	0.4965	3.0625000000000004e-4	17:15002217	PUTM	DER38036	-0.0761655023558469	-1.47575263068937	0.143152185680753	G	A	0.49627	0.0026637256307281408
PD_chang_ex_23andme	17	15009887	rs17771319	0.0581	0.031	0.06116	T	G	0.16490000000000005	9.609999999999999e-4	17:15009887	PUTM	DER38036	-0.0143846343279856	-0.224601741055422	0.82274740264267	T	G	0.18283	0.004101771048317247
PD_chang_ex_23andme	17	15062498	rs17772077	-0.0491	0.0472	0.2982	A	T	0.06479999999999997	0.00222784	17:15062498	PUTM	DER38036	0.0896252875980284	0.89540781107753	0.372719398920708	A	T	0.06946	0.010018884438320002
PD_chang_ex_23andme	17	15149778	rs17773227	0.0462	0.0295	0.1172	G	C	0.198	8.702499999999999e-4	17:15149778	PUTM	DER38036	-0.0746331775765578	-1.05768089261491	0.292749277505446	G	C	0.17549	0.0049791424063897385
PD_chang_ex_23andme	17	15338269	rs17774955	-0.0297	0.0209	0.154	T	C	0.4635	4.3680999999999993e-4	17:15338269	PUTM	DER38036	-0.0424025844385973	-0.903665990827498	0.368344306609349	T	C	0.44414	0.0022017539249106683
PD_chang_ex_23andme	17	15357407	rs17775172	0.0202	0.0325	0.5346	C	T	0.1532	0.0010562500000000001	17:15357407	PUTM	DER38036	-0.00270193504719407	-0.0405188856172142	0.967760238125928	C	T	0.1528	0.004446669219791918
PD_chang_ex_23andme	17	15376604	rs17775352	-0.0171	0.0197	0.3846	C	G	0.4224	3.8808999999999995e-4	17:15376604	PUTM	DER38036	-0.0331460836165968	-0.657702444909193	0.512240481717227	C	G	0.42866	0.002539835157757407
PD_chang_ex_23andme	17	15393118	rs17775544	6e-4	0.0358	0.9877	C	T	0.1119	0.00128164	17:15393118	PUTM	DER38036	0.0116308253922456	0.109913975631144	0.912697876430929	C	T	0.07089	0.01119734961386065
PD_chang_ex_23andme	17	15592762	rs17776733	-0.0065	0.023	0.7794	T	C	0.46809999999999996	5.29e-4	17:15592762	PUTM	DER38036	0.0477232393082323	0.970541877955873	0.334118120423544	T	C	0.49998	0.002417860665791907
PD_chang_ex_23andme	17	15823303	rs17776817	0.0182	0.0282	0.5198	C	G	0.23009999999999997	7.9524e-4	17:15823303	PUTM	DER38036	0.0131900860413181	0.214245238445411	0.830792080838101	C	G	0.27568	0.0037902940163829966
PD_chang_ex_23andme	17	16196996	rs17779879	-0.0528	0.0294	0.07241	G	A	0.1464	8.6436e-4	17:16196996	PUTM	DER38036	0.16200394322735	2.18896905356473	0.0309257855674371	G	A	0.14173	0.005477368091533231
PD_chang_ex_23andme	17	16781145	rs17793114	-0.0304	0.0389	0.4339	A	G	0.09599999999999997	0.0015132099999999999	17:16781145	PUTM	DER38036	-0.0214603186223627	-0.232081413029147	0.816949062906794	A	G	0.08957	0.008550501968796032
PD_chang_ex_23andme	17	16843992	rs17793572	-0.0519	0.0203	0.01064	G	A	0.2632	4.1208999999999994e-4	17:16843992	PUTM	DER38036	-0.0742503433883771	-1.30585050333049	0.194599457349346	G	A	0.23881	0.003233032061080324
PD_chang_ex_23andme	17	15645289	rs17855672	0.0304	0.0209	0.1455	G	A	0.4007	4.3680999999999993e-4	17:15645289	PUTM	DER38036	-0.045264449927252	-0.861146015081829	0.391217756246492	G	A	0.41045	0.0027628728677096697
PD_chang_ex_23andme	17	16064716	rs178654	-0.0915	0.0179	3.248e-07	G	A	0.4346	3.2041e-4	17:16064716	PUTM	DER38036	0.205667263488472	3.79959677948963	2.49105632728805e-4	G	A	0.41024	0.0029299169982298333
PD_chang_ex_23andme	17	16057933	rs178657	-0.0837	0.0178	2.491e-06	G	A	0.4688	3.1684e-4	17:16057933	PUTM	DER38036	0.161341240913767	3.18686244024091	0.00191949940838652	G	A	0.48381	0.002563091735837849
PD_chang_ex_23andme	17	16057490	rs178658	-0.0838	0.0178	2.405e-06	C	G	0.4688	3.1684e-4	17:16057490	PUTM	DER38036	0.161380599306145	3.18767741926698	0.00191460101756686	C	G	0.48381	0.0025630313353409402
PD_chang_ex_23andme	17	16056442	rs178659	-0.0848	0.0178	1.803e-06	T	C	0.4677	3.1684e-4	17:16056442	PUTM	DER38036	0.161386863484418	3.1882916661372	0.00191091682015317	T	C	0.4838	0.0025622427597223954
PD_chang_ex_23andme	17	16055659	rs178662	-0.0848	0.0178	1.774e-06	A	G	0.4677	3.1684e-4	17:16055659	PUTM	DER38036	0.166618444618336	3.21383497825156	0.00176343435725628	A	G	0.49915	0.0026878127252004365
PD_chang_ex_23andme	17	16136289	rs178785	-0.0689	0.0178	0.0001068	G	C	0.4724	3.1684e-4	17:16136289	PUTM	DER38036	0.175138068845737	3.6215186203033	4.62027928743761e-4	G	C	0.44671	0.0023387277476165603
PD_chang_ex_23andme	17	16133044	rs178787	-0.072	0.0177	4.906e-05	A	G	0.4828	3.1329000000000003e-4	17:16133044	PUTM	DER38036	0.155734757674015	3.23412916727173	0.00165390586139117	A	G	0.45524	0.0023187631004481456
PD_chang_ex_23andme	17	16131968	rs178788	0.0733	0.0177	3.645e-05	A	G	0.4813	3.1329000000000003e-4	17:16131968	PUTM	DER38036	-0.16210832065186	-3.25062907432398	0.00156957318041791	A	G	0.47305	0.0024869999848002285
PD_chang_ex_23andme	17	16131196	rs178789	-0.0815	0.0177	4.283e-06	C	T	0.471	3.1329000000000003e-4	17:16131196	PUTM	DER38036	0.171395163065903	3.79640630203243	2.51920388906327e-4	C	T	0.47201	0.0020382232524925434
PD_chang_ex_23andme	17	16131122	rs178790	-0.0824	0.0177	3.362e-06	A	G	0.47	3.1329000000000003e-4	17:16131122	PUTM	DER38036	0.175070011747396	3.81533444113695	2.35653872959762e-4	A	G	0.48371	0.002105514787275591
PD_chang_ex_23andme	17	16127206	rs178791	-0.0828	0.0177	2.946e-06	C	A	0.4702	3.1329000000000003e-4	17:16127206	PUTM	DER38036	0.160352798595656	3.53867575660236	6.11777317494803e-4	C	A	0.47872	0.00205339049070317
PD_chang_ex_23andme	17	16125179	rs178792	-0.0843	0.0178	2.031e-06	T	C	0.47130000000000005	3.1684e-4	17:16125179	PUTM	DER38036	0.161011671219967	3.53424135500663	6.20965202608872e-4	T	C	0.4788	0.0020754979409373675
PD_chang_ex_23andme	17	16124968	rs178793	-0.0844	0.0178	2.006e-06	G	C	0.4713	3.1684e-4	17:16124968	PUTM	DER38036	0.16105998466822	3.53415668240262	6.21141901878736e-4	G	C	0.47881	0.0020768431949561164
PD_chang_ex_23andme	17	16123896	rs178794	-0.0821	0.0177	3.659e-06	G	A	0.4711	3.1329000000000003e-4	17:16123896	PUTM	DER38036	0.164207404669512	3.55289720101057	5.83169744697692e-4	G	A	0.48624	0.002136093164876413
PD_chang_ex_23andme	17	16123873	rs178795	-0.083	0.0177	2.833e-06	A	G	0.47019999999999995	3.1329000000000003e-4	17:16123873	PUTM	DER38036	0.163943779380124	3.55225902425604	5.84425929396174e-4	A	G	0.48526	0.002130005048428554
PD_chang_ex_23andme	17	16123587	rs178796	-0.083	0.0177	2.872e-06	G	A	0.4702	3.1329000000000003e-4	17:16123587	PUTM	DER38036	0.164790802960283	3.54948790581402	5.89910303482997e-4	G	A	0.48817	0.0021554330527013238
PD_chang_ex_23andme	17	16119054	rs178797	-0.0824	0.0178	3.489e-06	A	G	0.471	3.1684e-4	17:16119054	PUTM	DER38036	0.163264452996958	3.41544381884283	9.21491022558732e-4	A	G	0.47506	0.002285014620882651
PD_chang_ex_23andme	17	16117359	rs178798	-0.0836	0.0178	2.525e-06	A	C	0.4677	3.1684e-4	17:16117359	PUTM	DER38036	0.163609903409871	3.36429138867513	0.00108917157584843	A	C	0.46559	0.002365004484531204
PD_chang_ex_23andme	17	16114185	rs178799	-0.0828	0.0178	3.168e-06	G	A	0.4688	3.1684e-4	17:16114185	PUTM	DER38036	0.162608749077918	3.40854534351065	9.4259568440375e-4	G	A	0.47699	0.002275881608331932
PD_chang_ex_23andme	17	16108926	rs178800	0.0836	0.0178	2.534e-06	G	A	0.4676	3.1684e-4	17:16108926	PUTM	DER38036	-0.177957877406166	-3.44297862154571	8.41600439953713e-4	G	A	0.49902	0.002671565226632574
PD_chang_ex_23andme	17	16108464	rs178801	-0.0828	0.0178	3.169e-06	A	G	0.4688	3.1684e-4	17:16108464	PUTM	DER38036	0.168942611613372	3.40768357420878	9.45263820893371e-4	A	G	0.47625	0.0024578755262257153
PD_chang_ex_23andme	17	16103426	rs178803	0.0833	0.0178	2.766e-06	C	T	0.46799999999999997	3.1684e-4	17:16103426	PUTM	DER38036	-0.202525297424737	-3.57982587847988	5.3242955969474e-4	C	T	0.46043	0.0032006246879790314
PD_chang_ex_23andme	17	16103238	rs178804	-0.0828	0.0178	3.177e-06	T	G	0.469	3.1684e-4	17:16103238	PUTM	DER38036	0.181193455370222	3.57054756679056	5.4942124528832e-4	T	G	0.49108	0.002575226115827962
PD_chang_ex_23andme	17	16101128	rs178805	-0.0839	0.0178	2.333e-06	C	T	0.4676	3.1684e-4	17:16101128	PUTM	DER38036	0.17036287347334	3.43115737115495	8.75065652103301e-4	C	T	0.47483	0.002465293542207923
PD_chang_ex_23andme	17	16100561	rs178807	-0.0908	0.018	4.277e-07	G	A	0.4347	3.2399999999999996e-4	17:16100561	PUTM	DER38036	0.218889290472527	3.96812879810685	1.36431075208687e-4	G	A	0.44045	0.0030428287204094916
PD_chang_ex_23andme	17	16099773	rs178809	0.084	0.0178	2.256e-06	C	A	0.4675	3.1684e-4	17:16099773	PUTM	DER38036	-0.175763243537033	-3.35012702609296	0.00114043655167368	C	A	0.49597	0.002752539551537826
PD_chang_ex_23andme	17	16097430	rs178810	-0.0893	0.0179	6.397e-07	T	C	0.4364	3.2041e-4	17:16097430	PUTM	DER38036	0.205967453523393	3.78954830322172	2.58073586506098e-4	T	C	0.42002	0.0029540803580057383
PD_chang_ex_23andme	17	16094155	rs178814	-0.0907	0.0179	4.338e-07	C	G	0.43520000000000003	3.2041e-4	17:16094155	PUTM	DER38036	0.207318174207992	3.79550496862062	2.52721046585742e-4	C	G	0.4159	0.002983565814401243
PD_chang_ex_23andme	17	16092929	rs178815	-0.0893	0.0179	6.402e-07	T	C	0.4364	3.2041e-4	17:16092929	PUTM	DER38036	0.207480524799175	3.79542969582358	2.52788021153219e-4	T	C	0.41636	0.0029883590266675127
PD_chang_ex_23andme	17	16092902	rs178816	-0.0832	0.0178	2.853e-06	G	A	0.4687	3.1684e-4	17:16092902	PUTM	DER38036	0.17220938487019	3.35570039004123	0.0011200005110963	G	A	0.47841	0.0026335846007847583
PD_chang_ex_23andme	17	16091794	rs178817	-0.0833	0.0178	2.858e-06	A	G	0.4688	3.1684e-4	17:16091794	PUTM	DER38036	0.173001940121505	3.35418588387892	0.00112551953438046	A	G	0.48109	0.0026602821063986893
PD_chang_ex_23andme	17	16091694	rs178818	-0.0834	0.0182	4.754e-06	G	A	0.4495	3.3124e-4	17:16091694	PUTM	DER38036	0.218524386615077	3.84433854542747	2.12654741600709e-4	G	A	0.44859	0.0032311458910656275
PD_chang_ex_23andme	17	16090785	rs178820	-0.0834	0.0178	2.699e-06	G	A	0.4687	3.1684e-4	17:16090785	PUTM	DER38036	0.172302649918594	3.35382765424964	0.00112682868847159	G	A	0.47848	0.002639383093953824
PD_chang_ex_23andme	17	16088135	rs178821	-0.0909	0.0179	4.018e-07	C	T	0.4352	3.2041e-4	17:16088135	PUTM	DER38036	0.208121506615137	3.80006120896951	2.48698400774287e-4	C	T	0.41681	0.0029995267423937456
PD_chang_ex_23andme	17	16087469	rs178822	-0.0896	0.0179	5.883e-07	C	T	0.4364	3.2041e-4	17:16087469	PUTM	DER38036	0.207635792825905	3.795229741065	2.52966014540301e-4	C	T	0.4161	0.0029931487445121543
PD_chang_ex_23andme	17	16086407	rs178824	-0.0895	0.0179	5.984e-07	A	T	0.4364	3.2041e-4	17:16086407	PUTM	DER38036	0.207614320826765	3.79465746861123	2.53476092851349e-4	A	T	0.41593	0.0029934323976197014
PD_chang_ex_23andme	17	16085830	rs178825	-0.0895	0.0179	5.997e-07	G	A	0.4365	3.2041e-4	17:16085830	PUTM	DER38036	0.211479184792518	3.76269471334315	2.83571772972642e-4	G	A	0.42685	0.0031589102628966207
PD_chang_ex_23andme	17	16083684	rs178826	-0.0895	0.0179	5.985e-07	T	C	0.4364	3.2041e-4	17:16083684	PUTM	DER38036	0.217960381104376	4.00357820702265	1.1995079366101e-4	T	C	0.42227	0.002963865449362415
PD_chang_ex_23andme	17	16083666	rs178827	-0.0909	0.0179	4.032e-07	G	A	0.4346	3.2041e-4	17:16083666	PUTM	DER38036	0.217783878798249	4.00260996850807	1.20374463147146e-4	G	A	0.42181	0.0029604989515892247
PD_chang_ex_23andme	17	16083586	rs178828	-0.0909	0.0179	4.103e-07	T	C	0.43510000000000004	3.2041e-4	17:16083586	PUTM	DER38036	0.206465349611897	3.78064665975068	2.66273928240781e-4	T	C	0.41367	0.002982374462283295
PD_chang_ex_23andme	17	16083189	rs178829	-0.0833	0.0178	2.813e-06	A	G	0.4687	3.1684e-4	17:16083189	PUTM	DER38036	0.170472416654199	3.31159048496185	0.0012916032054759	A	G	0.47979	0.0026499335492112916
PD_chang_ex_23andme	17	16081958	rs178830	-0.082	0.018	5.484e-06	T	C	0.48619999999999997	3.2399999999999996e-4	17:16081958	PUTM	DER38036	0.167017173935249	3.09766209620721	0.00253206969864205	T	C	0.49306	0.0029070612239937552
PD_chang_ex_23andme	17	16080849	rs178831	-0.0867	0.018	1.418e-06	G	A	0.4263	3.2399999999999996e-4	17:16080849	PUTM	DER38036	0.222485872836271	4.15645415345835	6.82893054677592e-5	G	A	0.40505	0.0028652260476798082
PD_chang_ex_23andme	17	16078836	rs178833	-0.0909	0.0179	3.972e-07	T	C	0.43510000000000004	3.2041e-4	17:16078836	PUTM	DER38036	0.206263529882502	3.77908816344554	2.67734908062384e-4	T	C	0.41339	0.0029790023367698803
PD_chang_ex_23andme	17	16077124	rs178834	-0.0832	0.0178	3.033e-06	T	A	0.4675	3.1684e-4	17:16077124	PUTM	DER38036	0.169431892175996	3.29310406221657	0.00137060343862766	T	A	0.48031	0.0026471552508590237
PD_chang_ex_23andme	17	16077116	rs178835	-0.0903	0.018	4.845e-07	A	T	0.43579999999999997	3.2399999999999996e-4	17:16077116	PUTM	DER38036	0.211376487483611	3.87658847281004	1.89596861660628e-4	A	T	0.41672	0.0029731303724687187
PD_chang_ex_23andme	17	16076998	rs178836	-0.0895	0.0179	5.913e-07	C	G	0.4364	3.2041e-4	17:16076998	PUTM	DER38036	0.20599434903346	3.77441855230899	2.72158133335739e-4	C	G	0.41418	0.002978588421320602
PD_chang_ex_23andme	17	16076898	rs178837	-0.082	0.018	5.405e-06	A	C	0.48560000000000003	3.2399999999999996e-4	17:16076898	PUTM	DER38036	0.165396292651565	3.07528557519505	0.00271196888903519	A	C	0.49282	0.002892548429160653
PD_chang_ex_23andme	17	16075901	rs178838	-0.0894	0.0179	6.122e-07	T	A	0.4364	3.2041e-4	17:16075901	PUTM	DER38036	0.206393209980975	3.76238815412257	2.83876242814942e-4	T	A	0.41037	0.0030092870374946673
PD_chang_ex_23andme	17	16073871	rs178839	-0.0896	0.0179	5.771e-07	G	C	0.4364	3.2041e-4	17:16073871	PUTM	DER38036	0.205504950389703	3.77210546281943	2.74374837534506e-4	G	C	0.41291	0.0029680890248310506
PD_chang_ex_23andme	17	15143570	rs179520	-0.0194	0.0228	0.3959	A	G	0.49319999999999997	5.1984e-4	17:15143570	PUTM	DER38036	-0.0245482734999906	-0.524017065997731	0.601426187101848	A	G	0.48896	0.002194578116070221
PD_chang_ex_23andme	17	15173221	rs179521	0.0085	0.0214	0.6909	C	A	0.3531	4.5795999999999993e-4	17:15173221	PUTM	DER38036	0.0205601480483248	0.354408369903442	0.723779120391895	C	A	0.36194	0.003365460792494767
PD_chang_ex_23andme	17	15827791	rs1797453	-0.0051	0.0254	0.8424	G	A	0.1998	6.4516e-4	17:15827791	PUTM	DER38036	-0.0213348560238782	-0.367680392512649	0.713888616297371	G	A	0.2148	0.0033669641447838304
PD_chang_ex_23andme	17	15794658	rs1797460	0.0142	0.0227	0.5298	G	A	0.2768	5.152900000000001e-4	17:15794658	PUTM	DER38036	0.0308484916142662	0.577473309871844	0.564917702196633	G	A	0.31108	0.002853671867513665
PD_chang_ex_23andme	17	15788564	rs1797462	0.0134	0.0226	0.5548	A	G	0.27649999999999997	5.1076e-4	17:15788564	PUTM	DER38036	0.033350660937976	0.631826361551131	0.528942135023819	A	G	0.31475	0.0027862071757275295
PD_chang_ex_23andme	17	15134006	rs1804193	0.0257	0.045	0.5687	C	T	0.0812	0.002025	17:15134006	PUTM	DER38036	-0.139475424945098	-1.47166309308291	0.144251971115673	C	T	0.08028	0.00898211454856998
PD_chang_ex_23andme	17	16761741	rs1807401	-0.0252	0.0266	0.3434	C	T	0.2564	7.0756e-4	17:16761741	PUTM	DER38036	0.16765245299751	1.88921467282832	0.0617601542014986	C	T	0.262	0.007875120439882264
PD_chang_ex_23andme	17	16761803	rs1807402	-0.0261	0.0266	0.3256	G	A	0.2564	7.0756e-4	17:16761803	PUTM	DER38036	0.167608155253739	1.88909141839024	0.0617768487319572	G	A	0.262	0.00787198652404626
PD_chang_ex_23andme	17	14917817	rs1811239	-0.0152	0.0199	0.444	G	T	0.4258	3.9601e-4	17:14917817	PUTM	DER38036	0.00147564458155975	0.0266747236370504	0.97877233347316706	G	T	0.40613	0.0030602977128741937
PD_chang_ex_23andme	17	14917752	rs1811240	-0.0152	0.0199	0.4465	G	T	0.4257	3.9601e-4	17:14917752	PUTM	DER38036	0.00151943829606405	0.0274614716632317	0.978146398375989	G	T	0.40612	0.0030613890295974177
PD_chang_ex_23andme	17	15189853	rs1812857	0.0153	0.0214	0.4739	T	G	0.3913	4.5795999999999993e-4	17:15189853	PUTM	DER38036	0.0247568745601064	0.458089818292879	0.647881806448869	T	G	0.43675	0.002920722889358579
PD_chang_ex_23andme	17	15668775	rs1814454	-0.0146	0.0236	0.5371	G	A	0.3952	5.5696e-4	17:15668775	PUTM	DER38036	-0.0604671383907968	-1.02140121450474	0.309529040286306	G	A	0.39026	0.003504661618048123
PD_chang_ex_23andme	17	15995965	rs182516435	-0.0301	0.21560000000000001	0.8891	A	T	0.00770000000000004	0.04648336000000001	17:15995965	PUTM	DER38036	-0.0766445969554267	-0.961279177485319	0.338730445068477	A	T	0.06709	0.006357172842554369
PD_chang_ex_23andme	17	15119490	rs182806	0.0071	0.0262	0.7875	C	T	0.2656	6.864400000000001e-4	17:15119490	PUTM	DER38036	-0.0307666299311547	-0.533178735730796	0.595092855329712	C	T	0.22388	0.003329769833671536
PD_chang_ex_23andme	17	16643881	rs1847580	0.043	0.035	0.2187	G	A	0.1349	0.0012250000000000002	17:16643881	PUTM	DER38036	-0.0894436842124031	-0.851654204930774	0.396440960288348	G	A	0.14136	0.011029930328750702
PD_chang_ex_23andme	17	15144868	rs1860295	-0.0192	0.0228	0.4016	A	T	0.49339999999999995	5.1984e-4	17:15144868	PUTM	DER38036	-0.0249970854288267	-0.533778438652488	0.594679368976141	A	T	0.4893	0.0021930912132710205
PD_chang_ex_23andme	17	15309823	rs1860296	-0.0021	0.0232	0.9268	C	T	0.49770000000000003	5.382399999999999e-4	17:15309823	PUTM	DER38036	-0.0329702637340964	-0.671790946188767	0.503265856587748	C	T	0.46971	0.002408665816818757
PD_chang_ex_23andme	17	15309822	rs1860297	-0.0024	0.0232	0.9171	A	G	0.4978	5.382399999999999e-4	17:15309822	PUTM	DER38036	-0.0329348326734183	-0.6712789545206	0.503590521821088	A	G	0.46969	0.0024071594523835445
PD_chang_ex_23andme	17	15309757	rs1860298	-0.0031	0.0232	0.8946	T	C	0.497	5.382399999999999e-4	17:15309757	PUTM	DER38036	-0.0385356298212839	-0.808332599129013	0.420817979537409	T	C	0.48301	0.0022727137285838608
PD_chang_ex_23andme	17	14948485	rs1860317	6e-4	0.0232	0.9799	G	A	0.4432	5.382399999999999e-4	17:14948485	PUTM	DER38036	0.0386832989270963	0.846252660603193	0.39943233786942	G	A	0.47381	0.002089521833063433
PD_chang_ex_23andme	17	14948538	rs1860318	6e-4	0.0232	0.9807	G	A	0.4432	5.382399999999999e-4	17:14948538	PUTM	DER38036	0.0386698732544702	0.846537605218345	0.399274191827089	G	A	0.47386	0.002086666225629876
PD_chang_ex_23andme	17	15879303	rs1860643	-0.0854	0.0175	1.11e-06	C	T	0.4209	3.0625000000000004e-4	17:15879303	PUTM	DER38036	0.222533539899967	4.40505747015113	2.65856713916776e-5	C	T	0.41991	0.0025520418697913354
PD_chang_ex_23andme	17	15181832	rs186851561	-0.0124	0.0485	0.7987	C	T	0.0639	0.00235225	17:15181832	PUTM	DER38036	0.0510696874406477	0.604603127082928	0.546812126014974	C	T	0.10113	0.007134862723483048
PD_chang_ex_23andme	17	15187231	rs1870428	0.0072	0.0214	0.7364	C	A	0.3088	4.5795999999999993e-4	17:15187231	PUTM	DER38036	0.0147758587168709	0.254995702210905	0.799250110335521	C	A	0.31343	0.0033576833582855837
PD_chang_ex_23andme	17	15182380	rs1870429	0.0155	0.0237	0.5122	C	T	0.3885	5.6169e-4	17:15182380	PUTM	DER38036	0.0242975286376731	0.449853398265045	0.653789785190344	C	T	0.43714	0.002917307403919525
PD_chang_ex_23andme	17	15182359	rs1870430	0.0154	0.0237	0.5146	A	G	0.38849999999999996	5.6169e-4	17:15182359	PUTM	DER38036	0.0242893661873709	0.449710050352675	0.65389280519615	A	G	0.43714	0.0029172065345065908
PD_chang_ex_23andme	17	15558203	rs1875692	0.0033	0.0266	0.9002	T	C	0.22719999999999996	7.0756e-4	17:15558203	PUTM	DER38036	-0.0279190568847272	-0.482183673737002	0.630729194734161	T	C	0.28171	0.0033525594217096487
PD_chang_ex_23andme	17	15784695	rs1889021	0.0136	0.0226	0.5487	A	G	0.2764	5.1076e-4	17:15784695	PUTM	DER38036	0.0335255671692083	0.63554424852126	0.526525240206529	A	G	0.31477	0.0027826634384972198
PD_chang_ex_23andme	17	15580374	rs189280	0.0135	0.0301	0.6547	T	C	0.19799999999999995	9.060099999999998e-4	17:15580374	PUTM	DER38036	-0.00239651847062219	-0.0359185171966137	0.971418933244782	T	C	0.2065	0.004451688440715502
PD_chang_ex_23andme	17	15224581	rs190159	-0.0148	0.0203	0.4677	T	C	0.36950000000000005	4.1208999999999994e-4	17:15224581	PUTM	DER38036	0.0170767271192301	0.329515046768882	0.742455625127293	T	C	0.38716	0.002685707894185353
PD_chang_ex_23andme	17	15464679	rs190206	0.0037	0.0199	0.8513	G	A	0.318	3.9601e-4	17:15464679	PUTM	DER38036	0.0587862390107669	0.92667434580641	0.356326752991137	G	A	0.2876	0.00402436229988356
PD_chang_ex_23andme	17	15221670	rs1903112	-0.0134	0.0218	0.5371	A	G	0.24529999999999996	4.7524e-4	17:15221670	PUTM	DER38036	-0.0214781457713535	-0.34571346162742	0.730284291145859	A	G	0.20799	0.003859766120446835
PD_chang_ex_23andme	17	15128396	rs192046	-0.0165	0.0229	0.4711	A	T	0.486	5.2441e-4	17:15128396	PUTM	DER38036	-0.0226291262930029	-0.480921449350457	0.631622893832208	A	T	0.4842	0.0022140492535918438
PD_chang_ex_23andme	17	15670642	rs193044924	0.0329	0.0209	0.1157	G	A	0.3315	4.3680999999999993e-4	17:15670642	PUTM	DER38036	-0.00486333758277241	-0.0719322264781989	0.942799514575782	G	A	0.35512	0.004571111631136651
PD_chang_ex_23andme	17	16184051	rs1963811	0.0612	0.0172	0.0003612	G	A	0.4969	2.9584e-4	17:16184051	PUTM	DER38036	-0.163649758467481	-3.48785951652592	7.25201750588422e-4	G	A	0.49517	0.002201469986841905
PD_chang_ex_23andme	17	16763555	rs1964555	-0.0129	0.0292	0.6588	T	C	0.1986	8.5264e-4	17:16763555	PUTM	DER38036	0.0706017370231961	1.0742365671073	0.285301917550807	T	C	0.22813	0.004319474444776964
PD_chang_ex_23andme	17	15677884	rs1971159	-0.064	0.045	0.1553	T	G	0.07010000000000005	0.002025	17:15677884	PUTM	DER38036	-0.114837166498142	-1.33923349795656	0.183530742200917	T	G	0.09491	0.00735279281783181
PD_chang_ex_23andme	17	15687239	rs1971160	0.0483	0.0221	0.02925	G	T	0.2465	4.884100000000001e-4	17:15687239	PUTM	DER38036	0.0149020526188622	0.267551532259873	0.789595591117704	G	T	0.2925	0.0031022536205055555
PD_chang_ex_23andme	17	16039912	rs1972503	-0.086	0.0178	1.371e-06	A	G	0.472	3.1684e-4	17:16039912	PUTM	DER38036	0.160035084920065	3.24553624169913	0.0015951645005134	A	G	0.4827	0.002431405994391352
PD_chang_ex_23andme	17	16380386	rs1974600	0.0106	0.0233	0.648	A	C	0.41459999999999997	5.428900000000001e-4	17:16380386	PUTM	DER38036	-0.087689387117618	-1.65769495497951	0.100513022539602	A	C	0.39938	0.0027982392106978165
PD_chang_ex_23andme	17	15841618	rs1974626	-0.006	0.0259	0.8164	T	A	0.192	6.7081e-4	17:15841618	PUTM	DER38036	-0.0228037355638266	-0.393314424017406	0.69492455159622	T	A	0.21798	0.0033614932634420227
PD_chang_ex_23andme	17	15091520	rs1981648	-0.0341	0.0257	0.1847	G	A	0.2817	6.6049e-4	17:15091520	PUTM	DER38036	-0.0242196916707042	-0.453775257078547	0.650973861862443	G	A	0.31236	0.002848758257820976
PD_chang_ex_23andme	17	15091996	rs1981649	-0.0364	0.0257	0.1569	G	A	0.2818	6.6049e-4	17:15091996	PUTM	DER38036	-0.0232931190802518	-0.436495420156006	0.663418309756671	G	A	0.32104	0.0028477109893783235
PD_chang_ex_23andme	17	15092264	rs1981650	-0.0284	0.0251	0.2593	G	A	0.2978	6.300100000000001e-4	17:15092264	PUTM	DER38036	-0.00853524423508903	-0.165410903291404	0.868954510012476	G	A	0.33364	0.0026625859700929993
PD_chang_ex_23andme	17	15338936	rs1986881	0.0013	0.0284	0.9638	G	A	0.0984	8.065600000000001e-4	17:15338936	PUTM	DER38036	-0.0190391243423144	-0.226302714629195	0.821427909901831	G	A	0.08209	0.0070780628264861135
PD_chang_ex_23andme	17	15445939	rs1988028	-0.0064	0.0181	0.7247	T	C	0.4219	3.2761000000000004e-4	17:15445939	PUTM	DER38036	0.00139279797802727	0.0240640310316725	0.980849487987005	T	C	0.47474	0.0033499590431297567
PD_chang_ex_23andme	17	16043651	rs1989856	-0.0855	0.0178	1.455e-06	C	T	0.4686	3.1684e-4	17:16043651	PUTM	DER38036	0.160219910463972	3.24039615678012	0.0016213881632213	C	T	0.4827	0.0024447629348050243
PD_chang_ex_23andme	17	14954151	rs1990295	0.0029	0.0233	0.9018	G	T	0.4185	5.428900000000001e-4	17:14954151	PUTM	DER38036	0.0357636929919969	0.802214284942524	0.424331354099899	G	T	0.43281	0.001987485339831151
PD_chang_ex_23andme	17	15131345	rs1993614	-0.0382	0.046	0.4063	T	C	0.06720000000000004	0.002116	17:15131345	PUTM	DER38036	0.0760932272574571	0.73024196167939	0.466949603813033	T	C	0.05592	0.01085821501543071
PD_chang_ex_23andme	17	16815396	rs2001855	0.0753	0.0232	0.00117	C	T	0.4302	5.382399999999999e-4	17:16815396	PUTM	DER38036	-0.0352445442816223	-0.661649031765956	0.509717921526916	C	T	0.4068	0.0028374514301306576
PD_chang_ex_23andme	17	16820854	rs2002210	-0.0259	0.0268	0.3352	C	T	0.1451	7.182400000000001e-4	17:16820854	PUTM	DER38036	0.0511079874671758	0.681343257819155	0.497229159302672	C	T	0.1418	0.005626594712500184
PD_chang_ex_23andme	17	16807956	rs2002619	0.0436	0.0234	0.06251	G	A	0.4352	5.4756e-4	17:16807956	PUTM	DER38036	-0.136184369627848	-2.66903552550005	0.00887738794592505	G	A	0.40439	0.0026034294962850187
PD_chang_ex_23andme	17	16813994	rs2002940	-0.0049	0.0276	0.8597	C	T	0.1559	7.6176e-4	17:16813994	PUTM	DER38036	0.0297299242891536	0.363149121735453	0.717260001628707	C	T	0.1575	0.006702203497775996
PD_chang_ex_23andme	17	15645852	rs2003514	-0.0195	0.0235	0.406	C	T	0.4007	5.5225e-4	17:15645852	PUTM	DER38036	-0.0434226913400168	-0.866705345893901	0.388178325856656	C	T	0.39901	0.002510097114301117
PD_chang_ex_23andme	17	15645712	rs2003515	-0.0197	0.0235	0.4005	C	G	0.40090000000000003	5.5225e-4	17:15645712	PUTM	DER38036	-0.0434017922021056	-0.865822434248047	0.388660058843138	C	G	0.39901	0.002512798461405335
PD_chang_ex_23andme	17	16815266	rs2004893	-0.0127	0.0271	0.6407	A	T	0.16379999999999995	7.344099999999999e-4	17:16815266	PUTM	DER38036	0.0633905424648267	0.796149883468966	0.427830889436711	A	T	0.167	0.0063395621641825824
PD_chang_ex_23andme	17	15189821	rs2006787	0.0079	0.0211	0.7072	C	A	0.3733	4.4521000000000003e-4	17:15189821	PUTM	DER38036	0.0336839264713901	0.632655828448164	0.528402425428191	C	A	0.41481	0.0028347214796186917
PD_chang_ex_23andme	17	15423077	rs2013835	5e-4	0.0285	0.9867	G	A	0.1403	8.1225e-4	17:15423077	PUTM	DER38036	-0.00134231880573915	-0.0157615747766529	0.987456007408879	G	A	0.1009	0.007252907452107324
PD_chang_ex_23andme	17	16176883	rs2014604	-0.0653	0.0174	0.0001823	C	T	0.4748	3.0275999999999995e-4	17:16176883	PUTM	DER38036	0.191647567813273	3.94564523646698	1.47982865248358e-4	C	T	0.4403	0.0023592314873135244
PD_chang_ex_23andme	17	15873275	rs2015353	-0.0827	0.0174	2.022e-06	C	T	0.465	3.0275999999999995e-4	17:15873275	PUTM	DER38036	0.200410051469898	3.93435258268541	1.54131898347105e-4	C	T	0.47739	0.002594731622175185
PD_chang_ex_23andme	17	15318855	rs2015847	6e-4	0.0235	0.9798	A	G	0.39870000000000005	5.5225e-4	17:15318855	PUTM	DER38036	0.0411303780053596	0.82157333840245	0.413274235116253	A	G	0.41315	0.002506298114917823
PD_chang_ex_23andme	17	16781942	rs2017878	-0.0406	0.0231	0.0794	G	C	0.4769	5.336099999999999e-4	17:16781942	PUTM	DER38036	0.158024672544864	2.89546803486904	0.0046496574055408	G	C	0.47204	0.0029786004344224373
PD_chang_ex_23andme	17	15106059	rs2021484	-0.0023	0.0232	0.9212	A	G	0.45530000000000004	5.382399999999999e-4	17:15106059	PUTM	DER38036	0.06532954884618	1.31206616646924	0.192501721983273	A	G	0.45491	0.0024791787722569644
PD_chang_ex_23andme	17	15196537	rs2024157	0.0117	0.0212	0.5793	T	C	0.33720000000000006	4.4944e-4	17:15196537	PUTM	DER38036	0.0225060566138231	0.408066927105135	0.684096939271724	T	C	0.36191	0.003041837564106434
PD_chang_ex_23andme	17	15025722	rs2041267	0.0076	0.0236	0.7484	G	C	0.3916	5.5696e-4	17:15025722	PUTM	DER38036	0.044242701411816	0.917802495453868	0.360930605428038	G	C	0.40621	0.002323725398865389
PD_chang_ex_23andme	17	15056118	rs2041268	-0.032	0.0233	0.1703	G	A	0.4925	5.428900000000001e-4	17:15056118	PUTM	DER38036	-0.0254503466956301	-0.478952240301732	0.633018254473359	G	A	0.45501	0.0028235987937469
PD_chang_ex_23andme	17	14880956	rs2041269	0.0042	0.0257	0.8715	T	A	0.2814	6.6049e-4	17:14880956	PUTM	DER38036	0.0293244114480937	0.531173263997493	0.596476565363684	T	A	0.3116	0.0030477981033889237
PD_chang_ex_23andme	17	14917104	rs2041273	-0.0142	0.0199	0.4762	G	A	0.4255	3.9601e-4	17:14917104	PUTM	DER38036	0.00161641960018398	0.0292745742785349	0.976703950352893	G	A	0.41498	0.003048786688657442
PD_chang_ex_23andme	17	16362598	rs2041287	-0.0109	0.0209	0.6031	C	T	0.3727	4.3680999999999993e-4	17:16362598	PUTM	DER38036	-0.0918738593938871	-1.68076144118305	0.0959303522622977	C	T	0.38693	0.002987939284673486
PD_chang_ex_23andme	17	15906646	rs2041459	-0.0831	0.0171	1.234e-06	T	C	0.4657	2.9241e-4	17:15906646	PUTM	DER38036	0.177427717730931	3.84377229937985	2.1308253507869e-4	T	C	0.48103	0.0021307261067745327
PD_chang_ex_23andme	17	15906912	rs2041460	-0.083	0.0171	1.27e-06	A	G	0.4657	2.9241e-4	17:15906912	PUTM	DER38036	0.177156552458799	3.83738569627548	2.1796469695078e-4	A	G	0.4813	0.0021312948497465775
PD_chang_ex_23andme	17	15990013	rs2051736	-0.0856	0.0176	1.121e-06	C	T	0.4652	3.0976e-4	17:15990013	PUTM	DER38036	0.132529293220532	2.9938311440646	0.00347170462468392	C	T	0.49678	0.001959607802045246
PD_chang_ex_23andme	17	15404987	rs2052022	0.0041	0.0182	0.8212	A	G	0.4524	3.3124e-4	17:15404987	PUTM	DER38036	-6.42186692199333e-4	-0.0118666968199277	0.990555610372435	A	G	0.44762	0.0029286192291475143
PD_chang_ex_23andme	17	15279893	rs2052049	-0.0294	0.0317	0.3534	C	T	0.2797	0.00100489	17:15279893	PUTM	DER38036	-0.00693577760402526	-0.112273306649279	0.910831769609924	C	T	0.23882	0.003816254161411164
PD_chang_ex_23andme	17	14961642	rs2058178	0.0257	0.0319	0.4211	G	A	0.2557	0.00101761	17:14961642	PUTM	DER38036	0.0752816984975464	1.32399494184927	0.18852319569918	G	A	0.27619	0.0032330034360916844
PD_chang_ex_23andme	17	15046357	rs2058179	0.0103	0.0286	0.7186	G	A	0.2099	8.179600000000001e-4	17:15046357	PUTM	DER38036	0.0734505196669807	1.08453536149098	0.280735289963975	G	A	0.22029	0.0045867208748026625
PD_chang_ex_23andme	17	16483274	rs2058197	-0.0131	0.0403	0.745	A	G	0.06620000000000004	0.0016240900000000001	17:16483274	PUTM	DER38036	-0.102035026050012	-0.833264339448937	0.406681486066603	A	G	0.05428	0.01499453379101073
PD_chang_ex_23andme	17	15161977	rs2072325	0.0144	0.0382	0.7058	G	C	0.1047	0.0014592399999999999	17:15161977	PUTM	DER38036	0.0307159302393978	0.336363166303602	0.737301828909899	G	C	0.07706	0.008338932936339066
PD_chang_ex_23andme	17	16220491	rs2074995	-0.063	0.0181	0.0005053	T	A	0.4578	3.2761000000000004e-4	17:16220491	PUTM	DER38036	0.200611814069812	3.80709159745193	2.42610733675071e-4	T	A	0.45403	0.0027766833646647995
PD_chang_ex_23andme	17	15994888	rs2078050	-0.0898	0.0176	3.556e-07	T	C	0.43420000000000003	3.0976e-4	17:15994888	PUTM	DER38036	0.199304895372867	4.22229803940877	5.33636738087513e-5	T	C	0.42446	0.002228117865639788
PD_chang_ex_23andme	17	15305309	rs2079727	0.0344	0.0458	0.453	G	A	0.1252	0.00209764	17:15305309	PUTM	DER38036	0.0575310433913348	0.737914341689584	0.462294634474355	G	A	0.10454	0.0060784465030645956
PD_chang_ex_23andme	17	15035833	rs2079749	0.0059	0.0379	0.8754	A	T	0.11080000000000001	0.0014364100000000002	17:15035833	PUTM	DER38036	0.0389659646275358	0.380757690232242	0.704190714109721	A	T	0.09392	0.010473057710165205
PD_chang_ex_23andme	17	15053205	rs2079750	-0.048	0.0423	0.2564	C	T	0.0862	0.0017892899999999998	17:15053205	PUTM	DER38036	-0.0769650430575663	-0.911052360169718	0.364458696641867	C	T	0.08242	0.007136747938536017
PD_chang_ex_23andme	17	15053797	rs2079751	0.04	0.0409	0.328	G	C	0.0981	0.0016728099999999998	17:15053797	PUTM	DER38036	-0.0759471883168227	-0.830855503262477	0.408034633850434	G	C	0.08833	0.008355499140244561
PD_chang_ex_23andme	17	16762217	rs2089177	-0.0247	0.0266	0.352	A	C	0.25639999999999996	7.0756e-4	17:16762217	PUTM	DER38036	0.167489005751505	1.89047493038919	0.0615896726229742	A	C	0.262	0.007849297032474974
PD_chang_ex_23andme	17	15035944	rs2098084	-0.0242	0.0437	0.5807	C	A	0.0793	0.0019096900000000003	17:15035944	PUTM	DER38036	0.0199444156176504	0.228138922736465	0.820004087453208	C	A	0.08981	0.007642648016606884
PD_chang_ex_23andme	17	15054091	rs2098085	-0.0364	0.0234	0.1198	A	G	0.4948	5.4756e-4	17:15054091	PUTM	DER38036	-0.0249128773778059	-0.46859036375604	0.640382331179581	A	G	0.45464	0.0028265786485583357
PD_chang_ex_23andme	17	14937110	rs2098086	0.0428	0.0284	0.1316	A	T	0.22740000000000005	8.065600000000001e-4	17:14937110	PUTM	DER38036	0.0267982711701391	0.425613467742885	0.671304115487058	A	T	0.28095	0.0039644489599724685
PD_chang_ex_23andme	17	14937511	rs2098087	0.0553	0.0293	0.05924	G	T	0.3651	8.5849e-4	17:14937511	PUTM	DER38036	0.0874456918227075	1.63494181048355	0.105205379003504	G	T	0.41445	0.00286069947039861
PD_chang_ex_23andme	17	15113540	rs2108965	0.0068	0.0239	0.7777	C	T	0.3724	5.712100000000001e-4	17:15113540	PUTM	DER38036	0.021302242903525	0.425273818848325	0.671550846215008	C	T	0.37246	0.002509073426944616
PD_chang_ex_23andme	17	15324099	rs2108966	0.0131	0.0252	0.6025	G	A	0.2959	6.3504e-4	17:15324099	PUTM	DER38036	0.036544174829804	0.682527528383556	0.496483482541239	G	A	0.31707	0.0028667906207703485
PD_chang_ex_23andme	17	15014641	rs2109056	0.0429	0.0305	0.1596	C	T	0.1795	9.3025e-4	17:15014641	PUTM	DER38036	0.00173947331349587	0.027761901161233	0.977907380873156	C	T	0.20025	0.003925881017679453
PD_chang_ex_23andme	17	16383834	rs2109085	0.0071	0.0234	0.7627	T	C	0.23629999999999995	5.4756e-4	17:16383834	PUTM	DER38036	0.130652214396986	2.15164360740972	0.0338331371237054	T	C	0.23615	0.003687167564231004
PD_chang_ex_23andme	17	16184629	rs2109262	0.0614	0.0172	0.0003455	T	G	0.4969	2.9584e-4	17:16184629	PUTM	DER38036	-0.160881503287379	-3.45612416034279	8.05802493580117e-4	T	G	0.49254	0.0021668735049988007
PD_chang_ex_23andme	17	15881728	rs2109632	-0.0849	0.0175	1.17e-06	G	A	0.4209	3.0625000000000004e-4	17:15881728	PUTM	DER38036	0.213634257570767	4.39225674676825	2.7931313328502e-5	G	A	0.4015	0.0023657364116150834
PD_chang_ex_23andme	17	16088008	rs21180	-0.081	0.018	7.113e-06	T	C	0.48629999999999995	3.2399999999999996e-4	17:16088008	PUTM	DER38036	0.168942387433063	3.13928744788859	0.00222655116911861	T	C	0.49176	0.0028961102270001196
PD_chang_ex_23andme	17	15961993	rs2157990	-0.0898	0.0175	2.796e-07	A	T	0.4343	3.0625000000000004e-4	17:15961993	PUTM	DER38036	0.187690449252176	4.04422480709332	1.033981662771e-4	A	T	0.40598	0.0021538416458944075
PD_chang_ex_23andme	17	15961951	rs2157991	-0.0889	0.0175	3.679e-07	G	A	0.4356	3.0625000000000004e-4	17:15961951	PUTM	DER38036	0.18797001751869	4.04859650318344	1.01754218717767e-4	G	A	0.40622	0.002155599987770498
PD_chang_ex_23andme	17	15928885	rs2157992	-0.0824	0.0172	1.666e-06	G	A	0.4608	2.9584e-4	17:15928885	PUTM	DER38036	0.146585983477028	3.22127713761731	0.00172250563757346	G	A	0.49006	0.0020707549572608758
PD_chang_ex_23andme	17	15228177	rs2159289	-0.0012	0.0182	0.9479	G	A	0.4889	3.3124e-4	17:15228177	PUTM	DER38036	-0.0525855539962582	-1.03799772484119	0.301774497401608	G	A	0.43333	0.0025664931181728196
PD_chang_ex_23andme	17	15051948	rs2159315	-0.0366	0.0234	0.1182	C	T	0.4948	5.4756e-4	17:15051948	PUTM	DER38036	-0.0234633943868214	-0.436723241477498	0.663253614806122	C	T	0.4534	0.002886483448802279
PD_chang_ex_23andme	17	14930030	rs2159316	-0.0178	0.023	0.4386	G	A	0.463	5.29e-4	17:14930030	PUTM	DER38036	0.00474478144815155	0.0904125915230832	0.928140200310431	G	A	0.42687	0.0027540675646089865
PD_chang_ex_23andme	17	16379257	rs2159337	0.0294	0.0225	0.1912	A	C	0.4488	5.0625e-4	17:16379257	PUTM	DER38036	0.0408418627110189	0.774355083685052	0.440547830607314	A	C	0.49631	0.002781831205170664
PD_chang_ex_23andme	17	16383663	rs2159339	0.0091	0.0234	0.6989	C	G	0.23870000000000002	5.4756e-4	17:16383663	PUTM	DER38036	0.127512480608153	2.10205808292946	0.0380603572440049	C	G	0.22805	0.0036797300970208215
PD_chang_ex_23andme	17	16384063	rs2159340	0.007	0.0234	0.7652	T	C	0.239	5.4756e-4	17:16384063	PUTM	DER38036	0.127512884934704	2.10217345381305	0.0380500151789037	T	C	0.22803	0.0036793495417378657
PD_chang_ex_23andme	17	15881816	rs2159643	-0.0849	0.0175	1.171e-06	G	C	0.4209	3.0625000000000004e-4	17:15881816	PUTM	DER38036	0.215872622890215	4.41670588079984	2.54157035547855e-5	G	C	0.40394	0.0023889011396670506
PD_chang_ex_23andme	17	15237488	rs2168999	-0.0084	0.0211	0.6884	C	T	0.2661	4.4521000000000003e-4	17:15237488	PUTM	DER38036	0.00688468124210866	0.11151083037014	0.911434794180198	C	T	0.23505	0.0038118304514539797
PD_chang_ex_23andme	17	16775701	rs2174369	-0.0224	0.0262	0.3928	C	T	0.2571	6.864400000000001e-4	17:16775701	PUTM	DER38036	0.119045560556256	1.79936112417614	0.0749775675098672	C	T	0.25004	0.004377132994316316
PD_chang_ex_23andme	17	15026756	rs2191115	0.0262	0.0281	0.3511	T	C	0.37339999999999995	7.8961e-4	17:15026756	PUTM	DER38036	0.0507039633862625	1.06698700881621	0.288546887050453	T	C	0.39553	0.0022582163794709594
PD_chang_ex_23andme	17	15026800	rs2191116	0.0087	0.0235	0.7114	T	C	0.3923	5.5225e-4	17:15026800	PUTM	DER38036	0.0442155784002476	0.919199433391546	0.360203193109771	T	C	0.40671	0.0023138282819645324
PD_chang_ex_23andme	17	14900283	rs2191117	-0.0115	0.0333	0.7292	T	G	0.28869999999999996	0.0011088900000000002	17:14900283	PUTM	DER38036	0.0422174757973779	0.654881631284507	0.514047517375179	T	G	0.31577	0.0041558408523886484
PD_chang_ex_23andme	17	15098319	rs2215236	0.0094	0.0412	0.8192	G	A	0.0832	0.0016974400000000001	17:15098319	PUTM	DER38036	0.0027671691102661	0.0364734531197562	0.97097755610233	G	A	0.12687	0.005755958287149245
PD_chang_ex_23andme	17	15289135	rs2215237	0.0341	0.0254	0.18	C	T	0.2986	6.4516e-4	17:15289135	PUTM	DER38036	0.00583187680606292	0.0999186650535966	0.920608939158176	C	T	0.27107	0.0034066179963474163
PD_chang_ex_23andme	17	15283959	rs2215238	0.0271	0.028	0.3343	G	A	0.2289	7.840000000000001e-4	17:15283959	PUTM	DER38036	-0.040056405723458	-0.71254553629014	0.477786321882818	G	A	0.22342	0.003160230112567408
PD_chang_ex_23andme	17	15647723	rs2240593	-0.0107	0.0293	0.7144	C	T	0.1931	8.5849e-4	17:15647723	PUTM	DER38036	0.135588742212014	2.18156439631458	0.0314846014657271	C	T	0.1903	0.0038628797564400556
PD_chang_ex_23andme	17	15523648	rs2270988	-0.005	0.0306	0.8715	C	T	0.1161	9.363599999999999e-4	17:15523648	PUTM	DER38036	-0.0945503760504557	-1.01329336258173	0.313365520653166	C	T	0.15067	0.00870675101464232
PD_chang_ex_23andme	17	16852027	rs2274892	-0.0457	0.0186	0.01396	T	G	0.3751	3.459599999999999e-4	17:16852027	PUTM	DER38036	-0.00815192242951483	-0.158530537660766	0.874358469122598	T	G	0.36487000000000003	0.0026441994574869093
PD_chang_ex_23andme	17	16046845	rs2285579	-0.0917	0.0179	2.924e-07	T	A	0.4347	3.2041e-4	17:16046845	PUTM	DER38036	0.205399197135715	3.90059339778895	1.74003570472853e-4	T	A	0.41522	0.002772912214055032
PD_chang_ex_23andme	17	16005187	rs2285580	-0.0896	0.0177	4.1e-07	C	T	0.4339	3.1329000000000003e-4	17:16005187	PUTM	DER38036	0.199110101319521	4.19332214566919	5.94986519546988e-5	C	T	0.42192	0.0022546032635197906
PD_chang_ex_23andme	17	15968673	rs2285582	-0.0903	0.0175	2.555e-07	A	G	0.43389999999999995	3.0625000000000004e-4	17:15968673	PUTM	DER38036	0.191553894761828	4.09167981092108	8.6837444073696e-5	A	G	0.4091	0.002191687803954372
PD_chang_ex_23andme	17	15968143	rs2285583	-0.084	0.0175	1.579e-06	C	T	0.4252	3.0625000000000004e-4	17:15968143	PUTM	DER38036	0.198798059361528	4.35417852511968	3.23340572098571e-5	C	T	0.39657	0.002084547607295955
PD_chang_ex_23andme	17	15215660	rs2286516	-0.0074	0.0208	0.7219	T	C	0.2632	4.3264e-4	17:15215660	PUTM	DER38036	-0.0294828373663553	-0.476920970817644	0.63445898060772	T	C	0.20893	0.0038216042821986283
PD_chang_ex_23andme	17	15164372	rs2286517	-0.0272	0.0375	0.4685	G	C	0.108	0.00140625	17:15164372	PUTM	DER38036	-0.00629681934094447	-0.0663186525269434	0.947256541598573	G	C	0.10127	0.009015111023720058
PD_chang_ex_23andme	17	15883809	rs2286795	-0.0866	0.0174	6.523e-07	T	C	0.4184	3.0275999999999995e-4	17:15883809	PUTM	DER38036	0.209165552102792	4.37780459263525	2.95295605877367e-5	T	C	0.39789	0.0022827984944024326
PD_chang_ex_23andme	17	15884227	rs2286796	-0.0857	0.0174	8.482e-07	G	A	0.4194	3.0275999999999995e-4	17:15884227	PUTM	DER38036	0.208602815924872	4.37536202971849	2.98082543709474e-5	G	A	0.39671	0.002273067571265415
PD_chang_ex_23andme	17	15928600	rs2301651	0.0857	0.0188	5.141e-06	G	C	0.4801	3.5344e-4	17:15928600	PUTM	DER38036	-0.177537526285142	-3.41943769933951	9.09476410552042e-4	G	C	0.45545	0.0026956961460368
PD_chang_ex_23andme	17	15928584	rs2301652	-0.0851	0.0181	2.593e-06	G	T	0.4608	3.2761000000000004e-4	17:15928584	PUTM	DER38036	0.181969922508397	3.75011795265249	2.96321257797107e-4	G	T	0.47376	0.002354557846569075
PD_chang_ex_23andme	17	16229298	rs2302314	0.0164	0.0618	0.7913	A	G	0.02729999999999999	0.0038192400000000002	17:16229298	PUTM	DER38036	-0.0447742949037678	-0.417470402906576	0.6772293210678	A	G	0.05226	0.011502867803170919
PD_chang_ex_23andme	17	15906391	rs2302415	-0.0818	0.0172	2.046e-06	T	C	0.42610000000000003	2.9584e-4	17:15906391	PUTM	DER38036	0.211719793652021	4.41598395352684	2.54867456554349e-5	T	C	0.43238	0.002298624074003995
PD_chang_ex_23andme	17	15234232	rs2305959	0.0077	0.0199	0.7	G	A	0.243	3.9601e-4	17:15234232	PUTM	DER38036	-0.0532961468712034	-0.912209925988955	0.363852122683216	G	A	0.22425	0.0034135167410236896
PD_chang_ex_23andme	17	15271680	rs230883	-0.0157	0.0221	0.4763	G	A	0.3173	4.884100000000001e-4	17:15271680	PUTM	DER38036	-0.0154113111953539	-0.277563831998596	0.781920211521201	G	A	0.2747	0.0030828573596749713
PD_chang_ex_23andme	17	15272073	rs230884	-0.0157	0.0221	0.4769	G	T	0.3169	4.884100000000001e-4	17:15272073	PUTM	DER38036	-0.0120868038664715	-0.21898736156696	0.82710622637795	G	T	0.27617	0.0030463854151004267
PD_chang_ex_23andme	17	15272605	rs230885	-0.0012	0.0232	0.9601	T	C	0.46340000000000003	5.382399999999999e-4	17:15272605	PUTM	DER38036	0.0444438762253997	0.859598390376226	0.39206648588106	T	C	0.45125	0.002673207504672547
PD_chang_ex_23andme	17	15273409	rs230886	-0.0161	0.022	0.4632	G	T	0.3286	4.8399999999999995e-4	17:15273409	PUTM	DER38036	-0.00689877628160144	-0.127748064750063	0.89860489730101	G	T	0.28913	0.002916321929930554
PD_chang_ex_23andme	17	15224487	rs230887	-0.0136	0.0204	0.5045	T	C	0.368	4.1616000000000005e-4	17:15224487	PUTM	DER38036	0.0299973654268782	0.539141069213011	0.590987851117459	T	C	0.35997	0.0030957180273439265
PD_chang_ex_23andme	17	15223871	rs230888	-0.017	0.0376	0.6507	T	G	0.10570000000000002	0.00141376	17:15223871	PUTM	DER38036	0.0259399607362424	0.343309976340951	0.732085983283799	T	G	0.15041	0.0057090754287551886
PD_chang_ex_23andme	17	15223482	rs230889	-0.0166	0.0376	0.6597	G	A	0.1057	0.00141376	17:15223482	PUTM	DER38036	0.0258122528948026	0.34163700071206	0.733340959551929	G	A	0.15046	0.005708500217678597
PD_chang_ex_23andme	17	15221882	rs230890	0.0018	0.02	0.9284	C	G	0.3931	4e-4	17:15221882	PUTM	DER38036	0.0251797628762781	0.477892072494637	0.633770027836455	C	G	0.39159	0.0027761544185078923
PD_chang_ex_23andme	17	15221451	rs230891	0.0031	0.0197	0.8769	C	T	0.3649	3.8808999999999995e-4	17:15221451	PUTM	DER38036	-0.0228947832798388	-0.409815745599575	0.68281769836437	C	T	0.42402	0.003121014546209105
PD_chang_ex_23andme	17	15221037	rs230892	-0.018	0.0377	0.6332	A	G	0.10550000000000004	0.0014212899999999997	17:15221037	PUTM	DER38036	0.0246451150801683	0.326329278107383	0.744857205350303	A	G	0.15084	0.005703607355258545
PD_chang_ex_23andme	17	15211203	rs230893	0.0113	0.0206	0.5814	A	G	0.2399	4.2436000000000004e-4	17:15211203	PUTM	DER38036	-0.0421422798377005	-0.719881349411766	0.473277245391165	A	G	0.22761	0.0034270008260607106
PD_chang_ex_23andme	17	15211652	rs230894	0.0032	0.0178	0.8574	T	G	0.4766	3.1684e-4	17:15211652	PUTM	DER38036	-0.0345175721290637	-0.676569602586367	0.500241024630045	T	G	0.46268	0.002602888225953593
PD_chang_ex_23andme	17	15212759	rs230895	0.0033	0.0177	0.8507	A	G	0.4753	3.1329000000000003e-4	17:15212759	PUTM	DER38036	-0.0344863512902133	-0.675623890601353	0.500838870982217	A	G	0.46244	0.002605460534442535
PD_chang_ex_23andme	17	15214091	rs230896	-0.0035	0.0177	0.841	G	A	0.4731	3.1329000000000003e-4	17:15214091	PUTM	DER38036	0.0345230816951678	0.676663998045468	0.500181372189322	G	A	0.46268	0.0026029928254965116
PD_chang_ex_23andme	17	15217389	rs230897	0.0027	0.0176	0.8777	A	G	0.4767	3.0976e-4	17:15217389	PUTM	DER38036	-0.0345175721290637	-0.676569602586367	0.500241024630045	A	G	0.46269	0.002602888225953593
PD_chang_ex_23andme	17	15217437	rs230898	-0.0022	0.0176	0.8982	C	G	0.47340000000000004	3.0976e-4	17:15217437	PUTM	DER38036	0.0345248954954621	0.676685231293303	0.500167954539216	C	G	0.46269	0.0026031029790690805
PD_chang_ex_23andme	17	15230379	rs230899	-0.0161	0.0203	0.4283	G	A	0.3697	4.1208999999999994e-4	17:15230379	PUTM	DER38036	0.0181071407878971	0.349193760677003	0.727678079705254	G	A	0.38307	0.0026888514296321913
PD_chang_ex_23andme	17	15230747	rs230900	-0.0019	0.0201	0.9226	C	T	0.3896	4.0401e-4	17:15230747	PUTM	DER38036	0.0325362043092439	0.622321349301862	0.535147028055272	C	T	0.40394	0.0027334074441966896
PD_chang_ex_23andme	17	15231266	rs230901	-0.0188	0.0376	0.6167	A	G	0.10599999999999998	0.00141376	17:15231266	PUTM	DER38036	0.0273192216426551	0.361578878719989	0.718429613685276	A	G	0.14751	0.00570861212908109
PD_chang_ex_23andme	17	15232229	rs230902	-0.1024	0.0553	0.06383	G	A	0.0458	0.0030580900000000003	17:15232229	PUTM	DER38036	0.189577245365939	1.33397038449168	0.185243682824335	G	A	0.05643	0.020196682637165606
PD_chang_ex_23andme	17	15233897	rs230903	-0.0132	0.0348	0.7047	A	G	0.12549999999999994	0.0012110399999999998	17:15233897	PUTM	DER38036	0.0594693078280251	0.830169627404593	0.408420417532467	A	G	0.17326	0.005131591616590178
PD_chang_ex_23andme	17	15234138	rs230904	-0.0186	0.0376	0.6209	A	G	0.10599999999999998	0.00141376	17:15234138	PUTM	DER38036	0.0273192216426551	0.361578878719989	0.718429613685276	A	G	0.14708	0.00570861212908109
PD_chang_ex_23andme	17	15235411	rs230905	-0.0191	0.0376	0.6109	G	A	0.1059	0.00141376	17:15235411	PUTM	DER38036	0.0275198756255805	0.364267286605059	0.716427534568639	G	A	0.1465	0.005707587683719362
PD_chang_ex_23andme	17	15235831	rs230906	-0.022	0.0375	0.5575	C	T	0.1061	0.00140625	17:15235831	PUTM	DER38036	0.0275893400197397	0.36520022720188	0.715733227501332	C	T	0.14634	0.005707166530531664
PD_chang_ex_23andme	17	15236022	rs230907	-0.0228	0.0375	0.5436	T	C	0.10609999999999997	0.00140625	17:15236022	PUTM	DER38036	0.0276932149111268	0.366597523040121	0.714693787343629	T	C	0.14612	0.005706472115914427
PD_chang_ex_23andme	17	15236321	rs230908	-0.0019	0.0201	0.9238	T	G	0.3892	4.0401e-4	17:15236321	PUTM	DER38036	0.0274085254399949	0.518318186617118	0.605381253072993	T	G	0.39199	0.0027962657790876594
PD_chang_ex_23andme	17	15236654	rs230909	-0.0219	0.0375	0.5601	A	G	0.10609999999999997	0.00140625	17:15236654	PUTM	DER38036	0.0278397031925602	0.368572633659544	0.713225430439606	A	G	0.14593	0.005705359695417834
PD_chang_ex_23andme	17	15238649	rs230910	-0.0222	0.0376	0.5545	A	G	0.10609999999999997	0.00141376	17:15238649	PUTM	DER38036	0.028185628563946	0.373252904622442	0.709750287437216	A	G	0.14576	0.005702286801048701
PD_chang_ex_23andme	17	15153178	rs230911	-0.0269	0.0232	0.2477	T	A	0.4373	5.382399999999999e-4	17:15153178	PUTM	DER38036	-0.00409450544439755	-0.0811286404927147	0.93550180073191	T	A	0.40398	0.0025471499299254473
PD_chang_ex_23andme	17	15153075	rs230912	-0.0291	0.0233	0.2107	G	A	0.4358	5.428900000000001e-4	17:15153075	PUTM	DER38036	-0.00446684214995157	-0.0875013461656026	0.930447996879382	G	A	0.40339	0.0026059839833876388
PD_chang_ex_23andme	17	15148256	rs230915	-0.0142	0.0233	0.5406	T	C	0.40149999999999997	5.428900000000001e-4	17:15148256	PUTM	DER38036	-0.0405141149199531	-0.796303425518131	0.427742076224697	T	C	0.35448	0.0025885439515516717
PD_chang_ex_23andme	17	15148223	rs230916	-0.0144	0.0233	0.5347	A	G	0.40159999999999996	5.428900000000001e-4	17:15148223	PUTM	DER38036	-0.0405141149199531	-0.796303425518131	0.427742076224697	A	G	0.35448	0.0025885439515516717
PD_chang_ex_23andme	17	15147127	rs230917	-0.0174	0.0233	0.454	T	C	0.4013	5.428900000000001e-4	17:15147127	PUTM	DER38036	-0.035938841449132	-0.700073940660193	0.485506631359264	T	C	0.36308	0.0026353622565359297
PD_chang_ex_23andme	17	15115492	rs230918	-0.0217	0.0257	0.399	G	A	0.2775	6.6049e-4	17:15115492	PUTM	DER38036	-0.0292502198413006	-0.548203651888889	0.584773800947085	G	A	0.2682	0.002846914474492529
PD_chang_ex_23andme	17	15115717	rs230919	0.0159	0.0266	0.5499	T	C	0.25170000000000003	7.0756e-4	17:15115717	PUTM	DER38036	-0.0316398621524702	-0.547190457458278	0.585466997054647	T	C	0.2093	0.0033434292327331806
PD_chang_ex_23andme	17	15115825	rs230920	-0.0212	0.0257	0.41	A	G	0.2773	6.6049e-4	17:15115825	PUTM	DER38036	-0.0297257051909131	-0.559106766370328	0.577338858719545	A	G	0.27229	0.002826668220414037
PD_chang_ex_23andme	17	15116760	rs230922	0.013	0.0263	0.6197	G	A	0.2609	6.9169e-4	17:15116760	PUTM	DER38036	-0.0307666299311547	-0.533178735730796	0.595092855329712	G	A	0.22015	0.003329769833671536
PD_chang_ex_23andme	17	15117019	rs230923	-0.0191	0.024	0.4267	A	G	0.3668	5.76e-4	17:15117019	PUTM	DER38036	-0.023370674283633	-0.484208710163872	0.629296543118512	A	G	0.40292	0.0023295781835409933
PD_chang_ex_23andme	17	15117042	rs230924	-0.0193	0.024	0.4231	T	C	0.36040000000000005	5.76e-4	17:15117042	PUTM	DER38036	-0.023370674283633	-0.484208710163872	0.629296543118512	T	C	0.39919	0.0023295781835409933
PD_chang_ex_23andme	17	15117179	rs230925	-0.0459	0.0459	0.3172	C	A	0.0674	0.00210681	17:15117179	PUTM	DER38036	0.12934652749841	1.2084162511789	0.229736993236015	C	A	0.05232	0.01145714563304807
PD_chang_ex_23andme	17	15118075	rs230926	0.0133	0.0263	0.6143	G	A	0.261	6.9169e-4	17:15118075	PUTM	DER38036	-0.0307666299311547	-0.533178735730796	0.595092855329712	G	A	0.22015	0.003329769833671536
PD_chang_ex_23andme	17	15118159	rs230927	-0.0215	0.0258	0.405	G	A	0.2768	6.6564e-4	17:15118159	PUTM	DER38036	-0.029788756257873	-0.560475742093586	0.576408542819048	G	A	0.27234	0.0028248220882024903
PD_chang_ex_23andme	17	15119058	rs230928	0.0089	0.0262	0.7348	T	C	0.2651	6.864400000000001e-4	17:15119058	PUTM	DER38036	-0.0297899402583574	-0.514368277832177	0.608129440680765	T	C	0.22558	0.003354215108005341
PD_chang_ex_23andme	17	15121520	rs230929	-0.0208	0.024	0.3869	A	G	0.36319999999999997	5.76e-4	17:15121520	PUTM	DER38036	-0.0234473652181277	-0.485907624710929	0.62809570399627	A	G	0.39927	0.0023285237307565775
PD_chang_ex_23andme	17	15122869	rs230930	0.0103	0.0232	0.6562	C	T	0.4284	5.382399999999999e-4	17:15122869	PUTM	DER38036	0.0174793836766001	0.366320948925375	0.714899486637932	C	T	0.43657	0.0022768201150316163
PD_chang_ex_23andme	17	15123293	rs230931	-0.0187	0.0229	0.4159	C	T	0.4865	5.2441e-4	17:15123293	PUTM	DER38036	-0.0237190532124954	-0.494135166490623	0.622294426836438	C	T	0.46595	0.002304109811770099
PD_chang_ex_23andme	17	15124798	rs230932	-0.0616	0.0332	0.06341	A	G	0.1372	0.00110224	17:15124798	PUTM	DER38036	-0.00834494745507585	-0.0906344078351719	0.927964387430309	A	G	0.12983	0.00847736748276713
PD_chang_ex_23andme	17	15126243	rs230933	-0.0193	0.0229	0.3991	T	C	0.4939	5.2441e-4	17:15126243	PUTM	DER38036	-0.021645231348909	-0.459000074787653	0.64723025034457	T	C	0.48745	0.002223816516304328
PD_chang_ex_23andme	17	15127554	rs230934	-0.016	0.0229	0.4841	A	G	0.486	5.2441e-4	17:15127554	PUTM	DER38036	-0.0223102116605007	-0.473795364942232	0.636678637722789	A	G	0.48404	0.002217306680530032
PD_chang_ex_23andme	17	15129550	rs230935	-0.0158	0.0229	0.489	C	T	0.488	5.2441e-4	17:15129550	PUTM	DER38036	-0.0233974255851034	-0.498169877919882	0.619458181191383	C	T	0.48458	0.002205876637217283
PD_chang_ex_23andme	17	15130094	rs230936	-0.0157	0.0229	0.4915	C	T	0.488	5.2441e-4	17:15130094	PUTM	DER38036	-0.0237206482283435	-0.505436347872732	0.614364629960187	C	T	0.48474	0.00220252154403529
PD_chang_ex_23andme	17	15130916	rs230937	-0.0161	0.0229	0.4826	T	C	0.4861	5.2441e-4	17:15130916	PUTM	DER38036	-0.0240368379012292	-0.512624585050574	0.60934442516834	T	C	0.48491	0.002198648520483492
PD_chang_ex_23andme	17	15131120	rs230938	-0.0182	0.0233	0.4335	G	T	0.401	5.428900000000001e-4	17:15131120	PUTM	DER38036	-0.0405141149199531	-0.796303425518131	0.427742076224697	G	T	0.35448	0.0025885439515516717
PD_chang_ex_23andme	17	15132217	rs230939	-0.0177	0.0228	0.4392	T	G	0.4938	5.1984e-4	17:15132217	PUTM	DER38036	-0.0243546861677938	-0.519816461665115	0.604340292962875	T	G	0.4888	0.0021951541239463596
PD_chang_ex_23andme	17	15135130	rs230941	-0.0184	0.0228	0.4197	C	T	0.4935	5.1984e-4	17:15135130	PUTM	DER38036	-0.0243448816227562	-0.519617073298678	0.604478775440094	C	T	0.48881	0.002195070682615431
PD_chang_ex_23andme	17	15135261	rs230942	-0.015	0.0229	0.5129	G	A	0.4877	5.2441e-4	17:15135261	PUTM	DER38036	-0.0246093948161155	-0.521798290584489	0.602964627269881	G	A	0.47805	0.002224316398616912
PD_chang_ex_23andme	17	15135272	rs230943	-0.0165	0.0229	0.4711	C	A	0.4857	5.2441e-4	17:15135272	PUTM	DER38036	-0.0246193516651548	-0.522058664267665	0.602783997973031	C	A	0.47799	0.0022238966878956766
PD_chang_ex_23andme	17	15136145	rs230944	-0.0183	0.0228	0.4228	T	C	0.49360000000000004	5.1984e-4	17:15136145	PUTM	DER38036	-0.0243448816227562	-0.519617073298678	0.604478775440094	T	C	0.4888	0.002195070682615431
PD_chang_ex_23andme	17	15137333	rs230945	0.0153	0.0236	0.5162	C	T	0.3972	5.5696e-4	17:15137333	PUTM	DER38036	0.014713157189439	0.300992163551629	0.764045409365928	C	T	0.38813	0.002389468844205262
PD_chang_ex_23andme	17	15137479	rs230946	-0.0194	0.0228	0.3955	T	C	0.49370000000000003	5.1984e-4	17:15137479	PUTM	DER38036	-0.0243448816227562	-0.519617073298678	0.604478775440094	T	C	0.4888	0.002195070682615431
PD_chang_ex_23andme	17	15137606	rs230947	-0.0206	0.0228	0.3677	A	G	0.4917	5.1984e-4	17:15137606	PUTM	DER38036	-0.0243448816227562	-0.519617073298678	0.604478775440094	A	G	0.4888	0.002195070682615431
PD_chang_ex_23andme	17	15138211	rs230948	-0.0627	0.0332	0.05909	G	T	0.1364	0.00110224	17:15138211	PUTM	DER38036	-6.52378248611694e-4	-0.00706893891660276	0.994373932749167	G	T	0.12758	0.0085170753063209
PD_chang_ex_23andme	17	15142223	rs230949	-0.0177	0.0228	0.4383	T	C	0.49370000000000003	5.1984e-4	17:15142223	PUTM	DER38036	-0.0242726758629526	-0.518037620646013	0.605576273163688	T	C	0.48874	0.0021953952122655816
PD_chang_ex_23andme	17	15143011	rs230950	-0.0185	0.0228	0.4177	A	G	0.49370000000000003	5.1984e-4	17:15143011	PUTM	DER38036	-0.0243448816227562	-0.519617073298678	0.604478775440094	A	G	0.48881	0.002195070682615431
PD_chang_ex_23andme	17	15199814	rs230951	0.0151	0.0213	0.4784	A	T	0.23370000000000002	4.5369e-4	17:15199814	PUTM	DER38036	-0.028428109428571	-0.48124581288461	0.631393180833563	A	T	0.21504	0.003489490571172489
PD_chang_ex_23andme	17	15199954	rs230952	0.0199	0.0209	0.34	A	G	0.2753	4.3680999999999993e-4	17:15199954	PUTM	DER38036	-0.0144889913163228	-0.261034475671965	0.794602744296934	A	G	0.26409	0.0030809210158591954
PD_chang_ex_23andme	17	15201073	rs230953	0.0171	0.0206	0.407	G	A	0.2657	4.2436000000000004e-4	17:15201073	PUTM	DER38036	-0.0622924230314813	-1.08142458406104	0.282109310013811	G	A	0.26091	0.003318012151081776
PD_chang_ex_23andme	17	15201595	rs230954	-0.0022	0.0179	0.9009	C	T	0.4748	3.2041e-4	17:15201595	PUTM	DER38036	0.0375137544551209	0.729938970922668	0.467133973821389	C	T	0.46075	0.002641240578900294
PD_chang_ex_23andme	17	15201953	rs230955	0.0114	0.0207	0.5823	C	T	0.2411	4.2849e-4	17:15201953	PUTM	DER38036	-0.0421189964609472	-0.719384423051174	0.47358193704116	C	T	0.22754	0.0034279459892667618
PD_chang_ex_23andme	17	15202205	rs230956	0.0108	0.0205	0.6001	C	T	0.2598	4.2025000000000005e-4	17:15202205	PUTM	DER38036	-0.0175766632789961	-0.311171768800884	0.756317784001607	C	T	0.25373	0.0031906009394261294
PD_chang_ex_23andme	17	15204355	rs230960	0.011	0.0207	0.5954	C	T	0.2411	4.2849e-4	17:15204355	PUTM	DER38036	-0.0421422798377005	-0.719881349411766	0.473277245391165	C	T	0.2276	0.0034270008260607106
PD_chang_ex_23andme	17	15204990	rs230961	0.0104	0.0205	0.6129	G	A	0.2601	4.2025000000000005e-4	17:15204990	PUTM	DER38036	-0.0175766632789961	-0.311171768800884	0.756317784001607	G	A	0.25373	0.0031906009394261294
PD_chang_ex_23andme	17	15206729	rs230963	-0.0031	0.0178	0.8618	G	A	0.4737	3.1684e-4	17:15206729	PUTM	DER38036	0.0345175721290637	0.676569602586367	0.500241024630046	G	A	0.46268	0.002602888225953593
PD_chang_ex_23andme	17	15206970	rs230964	-0.0026	0.0178	0.884	G	A	0.4737	3.1684e-4	17:15206970	PUTM	DER38036	0.0345175721290637	0.676569602586367	0.500241024630046	G	A	0.46269	0.002602888225953593
PD_chang_ex_23andme	17	15207935	rs230966	0.0167	0.0203	0.4111	A	G	0.28359999999999996	4.1208999999999994e-4	17:15207935	PUTM	DER38036	-0.0270951602283255	-0.486768931711908	0.627487289966086	A	G	0.27612	0.003098401858073644
PD_chang_ex_23andme	17	15209659	rs230967	-0.0033	0.0178	0.8506	G	A	0.4736	3.1684e-4	17:15209659	PUTM	DER38036	0.0345230816951678	0.676663998045468	0.500181372189322	G	A	0.46269	0.0026029928254965116
PD_chang_ex_23andme	17	15210076	rs230968	0.0033	0.0178	0.853	T	C	0.4781	3.1684e-4	17:15210076	PUTM	DER38036	-0.0345175721290637	-0.676569602586367	0.500241024630045	T	C	0.46268	0.002602888225953593
PD_chang_ex_23andme	17	15268480	rs230969	-0.0132	0.0245	0.5885	A	T	0.33399999999999996	6.002500000000001e-4	17:15268480	PUTM	DER38036	0.0243593016055879	0.466465749641571	0.641896754992519	A	T	0.33763	0.0027270314289829334
PD_chang_ex_23andme	17	15264790	rs230970	-0.0276	0.0349	0.4301	C	T	0.127	0.00121801	17:15264790	PUTM	DER38036	0.0463287194497987	0.649231080334331	0.517677404397977	C	T	0.16656	0.005092159373042062
PD_chang_ex_23andme	17	15264572	rs230971	-0.0106	0.0225	0.6374	C	A	0.3197	5.0625e-4	17:15264572	PUTM	DER38036	0.0465224836999637	0.830838256150745	0.408044332108546	C	A	0.31635	0.0031353989874072495
PD_chang_ex_23andme	17	15260698	rs230974	-0.0205	0.0346	0.5534	A	T	0.12890000000000001	0.0011971599999999998	17:15260698	PUTM	DER38036	0.044006093078902	0.629082373347958	0.53072959401202	A	T	0.16777	0.004893398594051468
PD_chang_ex_23andme	17	15259153	rs230975	-0.0089	0.032	0.7815	G	A	0.155	0.001024	17:15259153	PUTM	DER38036	0.0509083739622386	0.769192381505644	0.443592112780386	G	A	0.20516	0.0043803468748455
PD_chang_ex_23andme	17	15258634	rs230976	-0.0075	0.0207	0.7153	A	G	0.4123	4.2849e-4	17:15258634	PUTM	DER38036	0.00376724245000052	0.0738233364088254	0.94129842625715	A	G	0.4073	0.0026041128722738907
PD_chang_ex_23andme	17	15258369	rs230977	-0.0124	0.0321	0.6996	C	T	0.1538	0.0010304099999999998	17:15258369	PUTM	DER38036	0.0508775375638485	0.769573237088785	0.443367118375317	C	T	0.20523	0.004370712649589592
PD_chang_ex_23andme	17	15258294	rs230978	-0.0145	0.0222	0.5136	C	T	0.3266	4.9284e-4	17:15258294	PUTM	DER38036	0.062939428578239	1.17325194372084	0.243481781112342	C	T	0.32898	0.0028778160248336595
PD_chang_ex_23andme	17	15257822	rs230979	-0.008	0.0207	0.6994	A	G	0.4122	4.2849e-4	17:15257822	PUTM	DER38036	8.69801869674377e-4	0.0172161410818722	0.986298488221121	A	G	0.41046	0.002552519378295327
PD_chang_ex_23andme	17	15257550	rs230980	-0.1228	0.0608	0.04334	T	C	0.04500000000000004	0.00369664	17:15257550	PUTM	DER38036	0.13674786140816	0.92958978364095	0.354822088482543	T	C	0.05456	0.021640057086677125
PD_chang_ex_23andme	17	15257109	rs230981	-0.1215	0.0607	0.04524	A	G	0.04510000000000003	0.0036844899999999995	17:15257109	PUTM	DER38036	0.139887342023702	0.951727819383257	0.34352973774566	A	G	0.05442	0.021603857718935797
PD_chang_ex_23andme	17	15256841	rs230982	-0.0106	0.021	0.6135	A	G	0.38680000000000003	4.4100000000000004e-4	17:15256841	PUTM	DER38036	-0.00548326691496675	-0.110894364995404	0.91192238003002	A	G	0.37314	0.0024448927756221357
PD_chang_ex_23andme	17	15256771	rs230983	-0.007	0.0206	0.7332	C	A	0.4124	4.2436000000000004e-4	17:15256771	PUTM	DER38036	8.69252335759934e-4	0.0172052825109291	0.98630712918227	C	A	0.41045	0.0025525139038506442
PD_chang_ex_23andme	17	15255199	rs230984	-0.0069	0.0206	0.7367	T	C	0.4123	4.2436000000000004e-4	17:15255199	PUTM	DER38036	8.69252335759934e-4	0.0172052825109291	0.98630712918227	T	C	0.41045	0.0025525139038506442
PD_chang_ex_23andme	17	15253771	rs230986	-0.0097	0.021	0.6433	A	C	0.38680000000000003	4.4100000000000004e-4	17:15253771	PUTM	DER38036	-0.00548326691496675	-0.110894364995404	0.91192238003002	A	C	0.37314	0.0024448927756221357
PD_chang_ex_23andme	17	15252429	rs230987	-0.0067	0.0206	0.7432	T	G	0.4124	4.2436000000000004e-4	17:15252429	PUTM	DER38036	8.69252335759934e-4	0.0172052825109291	0.98630712918227	T	G	0.41045	0.0025525139038506442
PD_chang_ex_23andme	17	15252113	rs230988	-0.0072	0.0206	0.7255	A	G	0.4124	4.2436000000000004e-4	17:15252113	PUTM	DER38036	8.69252335759934e-4	0.0172052825109291	0.98630712918227	A	G	0.41045	0.0025525139038506442
PD_chang_ex_23andme	17	15113435	rs230989	-0.0207	0.026	0.4247	A	G	0.26880000000000004	6.76e-4	17:15113435	PUTM	DER38036	-0.0175788720949128	-0.322795218958485	0.747524290845199	A	G	0.25746	0.0029657041519811243
PD_chang_ex_23andme	17	15112933	rs230990	0.0359	0.0299	0.2297	G	A	0.1849	8.9401e-4	17:15112933	PUTM	DER38036	-0.107234833714039	-1.50127067964677	0.136436596942691	G	A	0.15672	0.00510215631335706
PD_chang_ex_23andme	17	15112762	rs230991	-0.0238	0.0259	0.3594	C	A	0.2692	6.7081e-4	17:15112762	PUTM	DER38036	-0.0174915779287372	-0.321125351848735	0.748785577355913	C	A	0.25742	0.00296694019539535
PD_chang_ex_23andme	17	15110648	rs230992	0.037	0.0299	0.2156	C	G	0.18489999999999995	8.9401e-4	17:15110648	PUTM	DER38036	-0.161936793890156	-2.34394741503743	0.0210588179484093	C	G	0.25429	0.004773042974562545
PD_chang_ex_23andme	17	15107989	rs230993	-0.0261	0.0259	0.3147	T	G	0.269	6.7081e-4	17:15107989	PUTM	DER38036	-0.0167949294517754	-0.3076986946653	0.758951557621322	T	G	0.2572	0.002979237048725429
PD_chang_ex_23andme	17	15103846	rs230994	-0.126	0.0551	0.02216	C	T	0.0468	0.0030360100000000004	17:15103846	PUTM	DER38036	0.0955187510307791	0.671529964577446	0.503431336771727	C	T	0.05417	0.02023235691901728
PD_chang_ex_23andme	17	15103321	rs230995	-0.0357	0.0261	0.1717	G	A	0.2642	6.812100000000001e-4	17:15103321	PUTM	DER38036	-0.00292995293782749	-0.0508584121035606	0.959539794958431	G	A	0.24654	0.003318911684373508
PD_chang_ex_23andme	17	15102979	rs230996	-0.0348	0.0261	0.1819	A	G	0.2642	6.812100000000001e-4	17:15102979	PUTM	DER38036	-0.00288494081635531	-0.0500797637760223	0.960158718584884	A	G	0.24652	0.003318556934857596
PD_chang_ex_23andme	17	15102818	rs230997	-0.0351	0.0261	0.1786	G	A	0.2643	6.812100000000001e-4	17:15102818	PUTM	DER38036	-0.00267312215569511	-0.0464095281585131	0.963076398023365	G	A	0.24643	0.003317594519874682
PD_chang_ex_23andme	17	15102126	rs230998	-0.0363	0.0261	0.1643	T	G	0.2643	6.812100000000001e-4	17:15102126	PUTM	DER38036	-0.00241903523986736	-0.0420066585051036	0.966577148814634	T	G	0.24632	0.0033162565275320216
PD_chang_ex_23andme	17	15101792	rs230999	-0.0357	0.0261	0.1715	T	C	0.2642	6.812100000000001e-4	17:15101792	PUTM	DER38036	-0.00228780549958616	-0.0397323193554934	0.968385751402403	T	C	0.24627	0.003315510168645009
PD_chang_ex_23andme	17	15101666	rs231000	-0.034	0.0261	0.193	C	T	0.2638	6.812100000000001e-4	17:15101666	PUTM	DER38036	-0.00228780549958616	-0.0397323193554934	0.968385751402403	C	T	0.24627	0.003315510168645009
PD_chang_ex_23andme	17	15099123	rs231002	-0.0264	0.0242	0.2766	C	T	0.3467	5.8564e-4	17:15099123	PUTM	DER38036	-0.0090513585704216	-0.168497997827557	0.866531854235856	C	T	0.35537	0.002885612763143985
PD_chang_ex_23andme	17	15099080	rs231003	-0.0258	0.0242	0.2858	T	C	0.3466	5.8564e-4	17:15099080	PUTM	DER38036	-5.44012643257508e-4	-0.0106700538282916	0.991507948277635	T	C	0.37313	0.002599469735910225
PD_chang_ex_23andme	17	15099055	rs231004	0.0468	0.0293	0.1102	C	G	0.19310000000000005	8.5849e-4	17:15099055	PUTM	DER38036	-0.118233258579872	-1.77151142214436	0.0795219691805274	C	G	0.16792	0.0044544224723284676
PD_chang_ex_23andme	17	15099023	rs231005	-0.0255	0.0242	0.2926	A	G	0.3466	5.8564e-4	17:15099023	PUTM	DER38036	-5.44012643257508e-4	-0.0106700538282916	0.991507948277635	A	G	0.37313	0.002599469735910225
PD_chang_ex_23andme	17	15098727	rs231006	-0.0351	0.0262	0.1806	C	G	0.26080000000000003	6.864400000000001e-4	17:15098727	PUTM	DER38036	-0.00228780549958616	-0.0397323193554934	0.968385751402403	C	G	0.24626	0.003315510168645009
PD_chang_ex_23andme	17	15097744	rs231007	-0.0361	0.0262	0.168	T	C	0.261	6.864400000000001e-4	17:15097744	PUTM	DER38036	-0.00228780549958616	-0.0397323193554934	0.968385751402403	T	C	0.24627	0.003315510168645009
PD_chang_ex_23andme	17	15097156	rs231008	-0.0367	0.0262	0.1603	C	T	0.2622	6.864400000000001e-4	17:15097156	PUTM	DER38036	-0.00228780549958616	-0.0397323193554934	0.968385751402403	C	T	0.24627	0.003315510168645009
PD_chang_ex_23andme	17	15096828	rs231010	-0.0368	0.0262	0.159	G	T	0.2623	6.864400000000001e-4	17:15096828	PUTM	DER38036	-0.0022953375406386	-0.0398624506922865	0.968282263669497	G	T	0.24626	0.003315622890727258
PD_chang_ex_23andme	17	15169255	rs231014	-9e-4	0.0235	0.97	G	A	0.4095	5.5225e-4	17:15169255	PUTM	DER38036	-0.00980787931360464	-0.182994293982662	0.855172995673846	G	A	0.40764	0.0028725998292253438
PD_chang_ex_23andme	17	15167675	rs231015	-0.0226	0.0232	0.3317	A	G	0.47430000000000005	5.382399999999999e-4	17:15167675	PUTM	DER38036	-0.020388728078285	-0.383817095325237	0.701928870650725	A	G	0.45836	0.0028218351485284694
PD_chang_ex_23andme	17	15166985	rs231016	-0.0226	0.0232	0.3315	T	C	0.47450000000000003	5.382399999999999e-4	17:15166985	PUTM	DER38036	-0.0151590655162562	-0.287259983013754	0.774507672026302	T	C	0.45747	0.0027848037749004266
PD_chang_ex_23andme	17	15166651	rs231017	-0.0219	0.0232	0.3458	C	G	0.4996	5.382399999999999e-4	17:15166651	PUTM	DER38036	0.0050776303626763	0.0958177231973368	0.923857096636054	C	G	0.4952	0.0028082157480817447
PD_chang_ex_23andme	17	15165581	rs231018	0.0245	0.0232	0.2912	C	A	0.485	5.382399999999999e-4	17:15165581	PUTM	DER38036	0.0144049908460587	0.29536176620856	0.768329927720639	C	A	0.47387	0.00237857812533095
PD_chang_ex_23andme	17	15164809	rs231019	-0.0261	0.0233	0.2613	C	A	0.4626	5.428900000000001e-4	17:15164809	PUTM	DER38036	-0.0102800416937957	-0.200446177113816	0.84153874275922	C	A	0.4438	0.0026302328433917264
PD_chang_ex_23andme	17	15162389	rs231020	0.0151	0.0231	0.5131	C	T	0.4849	5.336099999999999e-4	17:15162389	PUTM	DER38036	0.0022439948842189	0.046537954331647	0.962974296034165	C	T	0.46998	0.0023250331362213274
PD_chang_ex_23andme	17	15159440	rs231021	-0.0252	0.0231	0.2762	G	C	0.4383	5.336099999999999e-4	17:15159440	PUTM	DER38036	-0.00243434707157774	-0.0481290135170422	0.961709416215637	G	C	0.39968	0.002558297658594708
PD_chang_ex_23andme	17	15159426	rs231022	-0.0254	0.0231	0.2721	C	T	0.4383	5.336099999999999e-4	17:15159426	PUTM	DER38036	-0.00237088019771401	-0.0468881861070871	0.962695856233409	C	T	0.39961	0.002556774076659467
PD_chang_ex_23andme	17	15158775	rs231023	-0.0165	0.023	0.4714	G	A	0.4911	5.29e-4	17:15158775	PUTM	DER38036	-0.00358035782848558	-0.0750849358269832	0.940297135856099	G	A	0.47761	0.0022737736976660623
PD_chang_ex_23andme	17	15157972	rs231024	-0.0264	0.0231	0.2525	C	T	0.4374	5.336099999999999e-4	17:15157972	PUTM	DER38036	-0.00207226689235673	-0.0410405806636164	0.967345373571872	C	T	0.39925	0.0025495549902641986
PD_chang_ex_23andme	17	15157853	rs231025	0.017	0.023	0.4602	G	A	0.4856	5.29e-4	17:15157853	PUTM	DER38036	0.00359913741172321	0.0754693358425157	0.939992069039147	G	A	0.47378	0.0022743421479020174
PD_chang_ex_23andme	17	15156929	rs231026	-0.0229	0.0232	0.324	G	T	0.4403	5.382399999999999e-4	17:15156929	PUTM	DER38036	-0.00279821687195672	-0.0554079871375198	0.955923984636388	G	T	0.40548	0.0025504569359651474
PD_chang_ex_23andme	17	15156920	rs231027	-0.0154	0.0231	0.5039	T	C	0.495	5.336099999999999e-4	17:15156920	PUTM	DER38036	-0.0042642360849331	-0.0891962951706708	0.92910430683579	T	C	0.47504	0.0022855401231061945
PD_chang_ex_23andme	17	15156529	rs231028	0.0153	0.0231	0.5081	T	G	0.48629999999999995	5.336099999999999e-4	17:15156529	PUTM	DER38036	0.00428075294440016	0.0895109706229661	0.928854866765491	T	G	0.47104	0.0022871139097033573
PD_chang_ex_23andme	17	15155417	rs231029	-0.0163	0.0231	0.4804	G	A	0.49539999999999995	5.336099999999999e-4	17:15155417	PUTM	DER38036	-0.00419569389358861	-0.0876371987462328	0.930340290734513	G	A	0.47459	0.0022920844615362873
PD_chang_ex_23andme	17	15155295	rs231030	0.0171	0.0231	0.4603	C	T	0.4862	5.336099999999999e-4	17:15155295	PUTM	DER38036	0.00414704697148821	0.0865743753859278	0.931182948863372	C	T	0.47072	0.002294558713966182
PD_chang_ex_23andme	17	14882244	rs2323504	0.0168	0.0262	0.5199	G	A	0.2649	6.864400000000001e-4	17:14882244	PUTM	DER38036	0.0252513423370993	0.46312186992162	0.64428333388187	G	A	0.30321	0.0029728867084601305
PD_chang_ex_23andme	17	15053678	rs2323525	-0.0369	0.0234	0.1147	A	G	0.4948	5.4756e-4	17:15053678	PUTM	DER38036	-0.0249432535090625	-0.468536305186659	0.640420845292489	A	G	0.4547	0.0028341295903387617
PD_chang_ex_23andme	17	15053891	rs2323526	-0.0367	0.0234	0.1162	C	G	0.4948	5.4756e-4	17:15053891	PUTM	DER38036	-0.0250015486655917	-0.469890438812089	0.639456387011306	C	G	0.4547	0.0028310047978690202
PD_chang_ex_23andme	17	14919865	rs2323552	0.0105	0.0202	0.605	G	A	0.3891	4.0804e-4	17:14919865	PUTM	DER38036	0.00909716026194841	0.176398485931673	0.860337643962318	G	A	0.41887	0.002659634665620338
PD_chang_ex_23andme	17	14920143	rs2323553	0.0093	0.0206	0.6501	G	A	0.375	4.2436000000000004e-4	17:14920143	PUTM	DER38036	7.93851960285448e-4	0.0151625795191667	0.987932685604767	G	A	0.40483	0.0027411503698462967
PD_chang_ex_23andme	17	14927112	rs2323554	0.028	0.0266	0.2926	C	G	0.28080000000000005	7.0756e-4	17:14927112	PUTM	DER38036	-0.0410195855477407	-0.706665382659326	0.481417805601996	C	G	0.32644	0.003369418079786796
PD_chang_ex_23andme	17	14930808	rs2323555	-9e-4	0.025	0.9706	G	A	0.3224	6.250000000000001e-4	17:14930808	PUTM	DER38036	0.00509408913306075	0.0897746020758949	0.928645894222179	G	A	0.3097	0.003219779283849032
PD_chang_ex_23andme	17	14999186	rs2323556	0.0086	0.0181	0.6327	A	C	0.4669	3.2761000000000004e-4	17:14999186	PUTM	DER38036	0.0866603919222525	1.74335070820303	0.0843458613713441	A	C	0.47761	0.0024709944650227597
PD_chang_ex_23andme	17	15006327	rs2323557	-0.0239	0.0214	0.2631	G	T	0.328	4.5795999999999993e-4	17:15006327	PUTM	DER38036	0.14395338523819	2.57564783206373	0.0114679512364604	G	T	0.29307	0.0031237106705499693
PD_chang_ex_23andme	17	15031024	rs2323558	0.011	0.0235	0.6413	T	G	0.392	5.5225e-4	17:15031024	PUTM	DER38036	0.0442058895244914	0.918313987912532	0.36066415304272	T	G	0.40894	0.0023172765607896518
PD_chang_ex_23andme	17	15031161	rs2323559	0.019	0.0236	0.4208	G	A	0.3823	5.5696e-4	17:15031161	PUTM	DER38036	0.0499080260818264	1.0477612167956	0.297274450965042	G	A	0.39687	0.002268904147611559
PD_chang_ex_23andme	17	15108715	rs2323562	0.0023	0.0231	0.919	C	T	0.4583	5.336099999999999e-4	17:15108715	PUTM	DER38036	-0.0671553744214219	-1.345223648833	0.18159570204847	C	T	0.41417	0.002492140727123638
PD_chang_ex_23andme	17	15185903	rs2323652	0.0137	0.0214	0.5214	A	G	0.33140000000000003	4.5795999999999993e-4	17:15185903	PUTM	DER38036	0.0131294990190071	0.233016754948116	0.816224681358736	A	G	0.33667	0.0031748412211510635
PD_chang_ex_23andme	17	15186049	rs2323653	0.0063	0.0214	0.7683	G	A	0.3087	4.5795999999999993e-4	17:15186049	PUTM	DER38036	0.012396226791234	0.213231557384639	0.83158046622743	G	A	0.3135	0.0033796837882753192
PD_chang_ex_23andme	17	15257794	rs2323657	-0.0074	0.0207	0.7199	G	A	0.4123	4.2849e-4	17:15257794	PUTM	DER38036	8.69252335759934e-4	0.0172052825109291	0.98630712918227	G	A	0.41045	0.0025525139038506442
PD_chang_ex_23andme	17	15296936	rs2323659	0.0461	0.0236	0.05041	G	A	0.4606	5.5696e-4	17:15296936	PUTM	DER38036	-0.0448695988441814	-0.969418465548046	0.334675318615579	G	A	0.47441	0.0021423074477490696
PD_chang_ex_23andme	17	15300309	rs2323661	0.0224	0.0176	0.2033	A	C	0.4787	3.0976e-4	17:15300309	PUTM	DER38036	-0.00287618973062416	-0.0605290732797878	0.951855066319017	A	C	0.47693	0.0022579120071648463
PD_chang_ex_23andme	17	15375222	rs2323735	-0.0667	0.0419	0.1113	C	T	0.077	0.00175561	17:15375222	PUTM	DER38036	0.0294682243401012	0.240035958029243	0.810793741289349	C	T	0.05225	0.015071459983888844
PD_chang_ex_23andme	17	15422349	rs2323736	0.0232	0.024	0.3326	C	T	0.1999	5.76e-4	17:15422349	PUTM	DER38036	-0.0478736896323922	-0.818890005204537	0.414796428404417	C	T	0.23643	0.003417768627099927
PD_chang_ex_23andme	17	15661462	rs2323806	-0.016	0.0236	0.4973	T	G	0.39449999999999996	5.5696e-4	17:15661462	PUTM	DER38036	-0.0433396164193562	-0.737128667887691	0.462770105558487	T	G	0.36791	0.0034568737827090626
PD_chang_ex_23andme	17	15676142	rs2324026	0.0273	0.0211	0.1968	A	T	0.3016	4.4521000000000003e-4	17:15676142	PUTM	DER38036	-0.00254722432627743	-0.0412148931581036	0.967206758042376	A	T	0.34118	0.003819671643487094
PD_chang_ex_23andme	17	15679601	rs2324027	0.0119	0.0177	0.5019	T	C	0.38060000000000005	3.1329000000000003e-4	17:15679601	PUTM	DER38036	-0.0259955749713626	-0.532707738958586	0.595417694060481	T	C	0.44239	0.002381336907952138
PD_chang_ex_23andme	17	15868291	rs2324082	0.0906	0.0211	1.813e-05	G	A	0.46409999999999996	4.4521000000000003e-4	17:15868291	PUTM	DER38036	-0.235347718346038	-3.56873377276506	5.52802268864112e-4	G	A	0.48802	0.004349022783589674
PD_chang_ex_23andme	17	15896591	rs2324084	-0.0832	0.0171	1.172e-06	C	T	0.4654	2.9241e-4	17:15896591	PUTM	DER38036	0.178823059795165	3.84881172973325	2.09303952554396e-4	C	T	0.47908	0.0021587070431691355
PD_chang_ex_23andme	17	16033443	rs2324141	-0.0907	0.0178	3.617e-07	A	C	0.4367	3.1684e-4	17:16033443	PUTM	DER38036	0.207560735204454	4.01721632677533	1.14132734304405e-4	A	C	0.42601	0.0026695616976973764
PD_chang_ex_23andme	17	16041306	rs2324142	-0.0914	0.0179	3.092e-07	A	C	0.4343	3.2041e-4	17:16041306	PUTM	DER38036	0.205481686119476	3.91257177405235	1.66688020819294e-4	A	C	0.4158	0.002758173658218736
PD_chang_ex_23andme	17	16186361	rs2324306	0.06	0.0172	0.0004749	G	T	0.496	2.9584e-4	17:16186361	PUTM	DER38036	-0.163915775296906	-3.4665250745055	7.78500163067401e-4	G	T	0.4994	0.0022359022475783633
PD_chang_ex_23andme	17	16204669	rs2324307	0.0584	0.017	0.0006044	C	G	0.4968	2.8900000000000003e-4	17:16204669	PUTM	DER38036	-0.160862748504184	-3.45213376831363	8.16514646605077e-4	C	G	0.49192	0.0021713795208110746
PD_chang_ex_23andme	17	15583555	rs234608	0.0113	0.0301	0.7063	C	T	0.1979	9.060099999999998e-4	17:15583555	PUTM	DER38036	-0.00358581603310832	-0.0555016650062003	0.955849542830923	C	T	0.20367	0.004174110922990676
PD_chang_ex_23andme	17	16762638	rs2349287	-0.0284	0.0395	0.4734	A	C	0.09570000000000001	0.00156025	17:16762638	PUTM	DER38036	-0.0544335235715206	-0.427609911786437	0.669854568691664	A	C	0.09024	0.016204564689479607
PD_chang_ex_23andme	17	16774937	rs2349295	-0.0247	0.0255	0.3329	C	G	0.2802	6.502499999999999e-4	17:16774937	PUTM	DER38036	0.150015523676924	2.40594216217217	0.0179678166937861	C	G	0.291	0.003887783202335995
PD_chang_ex_23andme	17	16351592	rs2351084	-0.0044	0.023	0.8469	C	T	0.3395	5.29e-4	17:16351592	PUTM	DER38036	-0.00566184335247793	-0.0968444756340699	0.923043732623043	C	T	0.35448	0.0034179522795408633
PD_chang_ex_23andme	17	16357557	rs2351091	-0.0086	0.0207	0.6772	T	C	0.37339999999999995	4.2849e-4	17:16357557	PUTM	DER38036	-0.0812163928345161	-1.45309333598273	0.149328752268999	T	C	0.38983	0.003123923364509826
PD_chang_ex_23andme	17	16479171	rs2351390	0.0042	0.0309	0.8922	C	T	0.1262	9.548100000000001e-4	17:16479171	PUTM	DER38036	-0.0177212099273585	-0.206215036636592	0.837042205136366	C	T	0.09715	0.007384924867803842
PD_chang_ex_23andme	17	16479529	rs2351391	0.0038	0.0311	0.9015	T	C	0.12539999999999996	9.672099999999999e-4	17:16479529	PUTM	DER38036	-0.0166437582500115	-0.193303043469419	0.847113720821211	T	C	0.09796	0.007413536231748628
PD_chang_ex_23andme	17	15490100	rs236784	6e-4	0.0264	0.9823	A	T	0.13749999999999996	6.969599999999999e-4	17:15490100	PUTM	DER38036	0.0351314387784533	0.38599441871089	0.700320786950696	A	T	0.15195	0.008283804150918934
PD_chang_ex_23andme	17	15468444	rs236815	0.0048	0.0202	0.8136	C	A	0.3232	4.0804e-4	17:15468444	PUTM	DER38036	0.0493440254300082	0.78097522710699	0.436661989560518	C	A	0.29276	0.003992037714083703
PD_chang_ex_23andme	17	15828426	rs2429742	-0.0039	0.0255	0.8775	A	G	0.19930000000000003	6.502499999999999e-4	17:15828426	PUTM	DER38036	-0.0242075363931313	-0.417500261508342	0.67720755744714	A	G	0.21464	0.0033619223872751007
PD_chang_ex_23andme	17	15218311	rs2531950	0.0094	0.0203	0.6425	G	A	0.2425	4.1208999999999994e-4	17:15218311	PUTM	DER38036	-0.0421422798377005	-0.719881349411766	0.473277245391165	G	A	0.22761	0.0034270008260607106
PD_chang_ex_23andme	17	15144656	rs2531951	-0.019	0.0228	0.4068	G	A	0.4932	5.1984e-4	17:15144656	PUTM	DER38036	-0.0249475257763794	-0.532698680270791	0.595423942493353	G	A	0.48926	0.0021932680811966973
PD_chang_ex_23andme	17	15250535	rs2531954	-0.0076	0.0206	0.7108	G	C	0.4125	4.2436000000000004e-4	17:15250535	PUTM	DER38036	8.78018920317129e-4	0.0173771713481642	0.986170344822083	G	C	0.41065	0.0025529927535598573
PD_chang_ex_23andme	17	15242621	rs2531955	-0.0205	0.0376	0.5854	C	T	0.1061	0.00141376	17:15242621	PUTM	DER38036	0.0287192453149608	0.38051950968136	0.704366914749231	C	T	0.14556	0.005696291291185125
PD_chang_ex_23andme	17	15828161	rs2535599	-0.0043	0.0255	0.8663	G	A	0.1992	6.502499999999999e-4	17:15828161	PUTM	DER38036	-0.0217730376665119	-0.378655686337507	0.705746285019359	G	A	0.21697	0.0033063519555261343
PD_chang_ex_23andme	17	15856740	rs2535609	-0.0071	0.0251	0.7766	A	G	0.2107	6.300100000000001e-4	17:15856740	PUTM	DER38036	-0.0307734186971707	-0.536167855317895	0.59303322578425	A	G	0.22783	0.0032941998642689544
PD_chang_ex_23andme	17	15881740	rs2535614	-0.0849	0.0175	1.165e-06	C	T	0.4209	3.0625000000000004e-4	17:15881740	PUTM	DER38036	0.213744470666409	4.39270717196266	2.78828674860031e-5	C	T	0.40176	0.0023676923521607197
PD_chang_ex_23andme	17	15767040	rs2586557	0.0134	0.0225	0.551	C	T	0.2762	5.0625e-4	17:15767040	PUTM	DER38036	0.0366392786578817	0.707405672055527	0.480959777908049	C	T	0.31343	0.00268260515147269
PD_chang_ex_23andme	17	15605697	rs2601951	0.025	0.0233	0.2842	C	T	0.4456	5.428900000000001e-4	17:15605697	PUTM	DER38036	-0.0826903255231527	-1.30207200520102	0.195882962740923	C	T	0.42226	0.004033103804041373
PD_chang_ex_23andme	17	15473356	rs2601993	0.0021	0.0297	0.9424	A	G	0.1362	8.820900000000001e-4	17:15473356	PUTM	DER38036	-0.0186664048917826	-0.168564203060384	0.86647991228053	A	G	0.0959	0.012262828665766364
PD_chang_ex_23andme	17	15252565	rs2610064	-0.0067	0.0206	0.7435	C	T	0.4124	4.2436000000000004e-4	17:15252565	PUTM	DER38036	8.69252335759934e-4	0.0172052825109291	0.98630712918227	C	T	0.41045	0.0025525139038506442
PD_chang_ex_23andme	17	15224673	rs2610065	-0.0148	0.0203	0.4684	C	T	0.3695	4.1208999999999994e-4	17:15224673	PUTM	DER38036	0.0177463442189019	0.341881958813734	0.733157159862533	C	T	0.38537	0.002694420878184627
PD_chang_ex_23andme	17	15434545	rs2654261	-0.0111	0.0234	0.6373	C	T	0.2091	5.4756e-4	17:15434545	PUTM	DER38036	0.0725585243271495	1.04784338088146	0.297236775309262	C	T	0.1859	0.004794950570104894
PD_chang_ex_23andme	17	15595145	rs2654342	0.0112	0.0231	0.6272	C	T	0.4753	5.336099999999999e-4	17:15595145	PUTM	DER38036	-0.0650200042369099	-1.20408505044562	0.231399044998346	C	T	0.44425	0.0029159472160833286
PD_chang_ex_23andme	17	16653752	rs2656427	-0.0287	0.0828	0.7286	A	G	0.04600000000000004	0.00685584	17:16653752	PUTM	DER38036	0.16330622026758	1.67816721927672	0.0964371268545494	A	G	0.071	0.009469673105147973
PD_chang_ex_23andme	17	15840494	rs2779188	0.0913	0.0358	0.01079	C	T	0.2252	0.00128164	17:15840494	PUTM	DER38036	-0.0959989104229173	-1.63378887837536	0.105447767811034	C	T	0.20921	0.0034525560435822358
PD_chang_ex_23andme	17	15870401	rs2779207	-0.0921	0.0197	2.787e-06	A	T	0.4314	3.8808999999999995e-4	17:15870401	PUTM	DER38036	0.212864798468689	4.06308231515886	9.64839978746729e-5	A	T	0.41118	0.0027447099332031147
PD_chang_ex_23andme	17	15871208	rs2779208	-0.0932	0.0196	2.031e-06	T	C	0.4304	3.8416e-4	17:15871208	PUTM	DER38036	0.211974876525548	4.06370162978533	9.62646129610356e-5	T	C	0.4122	0.0027209787849341188
PD_chang_ex_23andme	17	15875147	rs2779210	-0.0851	0.0177	1.472e-06	A	G	0.42490000000000006	3.1329000000000003e-4	17:15875147	PUTM	DER38036	0.226899420172405	4.43125150418425	2.40243925689829e-5	A	G	0.41761	0.002621887012278815
PD_chang_ex_23andme	17	15875935	rs2779211	-0.0822	0.0174	2.179e-06	G	A	0.4667	3.0275999999999995e-4	17:15875935	PUTM	DER38036	0.196127377350847	3.9227408356802	1.60708839997773e-4	G	A	0.47852	0.0024997536366671734
PD_chang_ex_23andme	17	15876655	rs2779212	-0.086	0.0176	1.006e-06	C	T	0.4212	3.0976e-4	17:15876655	PUTM	DER38036	0.218407666736392	4.40050019159026	2.7057409310954e-5	C	T	0.40139	0.002463381469070581
PD_chang_ex_23andme	17	16722552	rs28377198	0.0061	0.0781	0.938	G	A	0.0805	0.00609961	17:16722552	PUTM	DER38036	0.0275031701701848	0.234334275460804	0.815204589610757	G	A	0.06764	0.01377507205232927
PD_chang_ex_23andme	17	16301494	rs28379199	-0.0334	0.0321	0.2976	C	T	0.1431	0.0010304099999999998	17:16301494	PUTM	DER38036	0.116385479156864	1.60631700523487	0.111357544279333	C	T	0.1557	0.005249707227198022
PD_chang_ex_23andme	17	14908625	rs28413934	0.0853	0.0338	0.0115	G	A	0.1363	0.0011424399999999998	17:14908625	PUTM	DER38036	0.045060372988462	0.666853555670824	0.506401436841217	G	A	0.13807	0.004565923409724503
PD_chang_ex_23andme	17	16489801	rs28419755	-0.0072	0.0398	0.857	A	G	0.06740000000000002	0.00158404	17:16489801	PUTM	DER38036	-0.0761092984560953	-0.657637663407027	0.512281943504571	A	G	0.05715	0.013393746731093756
PD_chang_ex_23andme	17	16553528	rs28431824	6e-4	0.0249	0.9821	T	C	0.17779999999999996	6.200099999999999e-4	17:16553528	PUTM	DER38036	-0.0135042950714011	-0.227668671494721	0.820368669940144	T	C	0.20153	0.0035183358286260216
PD_chang_ex_23andme	17	16552398	rs28458310	2e-4	0.0249	0.9943	G	A	0.1778	6.200099999999999e-4	17:16552398	PUTM	DER38036	-0.0134991155355891	-0.227602107737494	0.8204202795393	G	A	0.20154	0.003517694093863245
PD_chang_ex_23andme	17	16551488	rs28458353	0.0101	0.0323	0.7545	G	A	0.1079	0.00104329	17:16551488	PUTM	DER38036	0.00789906656193433	0.11014382839514	0.912516053320665	G	A	0.14176	0.0051431739318586744
PD_chang_ex_23andme	17	16295243	rs28461527	-0.0045	0.0256	0.8607	C	G	0.19310000000000005	6.5536e-4	17:16295243	PUTM	DER38036	0.040270124350439	0.60544421926525	0.546255501796993	C	G	0.18388	0.004424025967488875
PD_chang_ex_23andme	17	15470823	rs28480126	0.0085	0.0186	0.6493	C	T	0.4163	3.459599999999999e-4	17:15470823	PUTM	DER38036	0.00437694494095144	0.0832341038875426	0.933831784169396	C	T	0.41677	0.0027652827889311444
PD_chang_ex_23andme	17	16802647	rs28489154	0.0438	0.0233	0.05985	C	T	0.4397	5.428900000000001e-4	17:16802647	PUTM	DER38036	-0.140481388686403	-2.71362186503941	0.00783848595784242	C	T	0.39589	0.0026800254827522856
PD_chang_ex_23andme	17	16820513	rs28507905	-0.0131	0.0285	0.6449	C	T	0.1165	8.1225e-4	17:16820513	PUTM	DER38036	0.111583884793927	1.21895386637403	0.225729335597626	C	T	0.10125	0.008379698945185206
PD_chang_ex_23andme	17	16209555	rs28516015	-0.0641	0.0173	0.0002072	G	A	0.4682	2.9928999999999996e-4	17:16209555	PUTM	DER38036	0.191640016038055	3.94306666649776	1.49365936082424e-4	G	A	0.44002	0.002362131968697507
PD_chang_ex_23andme	17	16570259	rs28525658	0.012	0.0327	0.7126	G	A	0.1081	0.00106929	17:16570259	PUTM	DER38036	0.00313166254814654	0.0431746142206944	0.965648432953959	G	A	0.13992	0.005261299027396042
PD_chang_ex_23andme	17	16573232	rs28526077	0.0088	0.0329	0.7895	G	A	0.1072	0.00108241	17:16573232	PUTM	DER38036	-4.6488836256539e-4	-0.00641327143633864	0.994895761511762	G	A	0.13821	0.005254581186663772
PD_chang_ex_23andme	17	16801364	rs28533778	0.0041	0.0392	0.9165	T	G	0.0938	0.00153664	17:16801364	PUTM	DER38036	0.00630977357940327	0.0852974701842655	0.932195444976806	T	G	0.1256	0.0054721154191066075
PD_chang_ex_23andme	17	15495266	rs2856229	-0.0018	0.0205	0.9307	C	A	0.3592	4.2025000000000005e-4	17:15495266	PUTM	DER38036	0.0361078797857703	0.705089747223484	0.482393475658907	C	A	0.36563	0.0026224980658786858
PD_chang_ex_23andme	17	16802887	rs28575087	0.0439	0.0233	0.05916	G	A	0.4397	5.428900000000001e-4	17:16802887	PUTM	DER38036	-0.135626082322977	-2.67527534534388	0.00872484663222483	G	A	0.40466	0.0025700966733460673
PD_chang_ex_23andme	17	16783498	rs28581639	0.0024	0.0391	0.9505	G	A	0.0942	0.0015288100000000002	17:16783498	PUTM	DER38036	0.00617861907220338	0.086627911918537	0.931140500611695	G	A	0.12997	0.0050870633824346536
PD_chang_ex_23andme	17	14908494	rs28584267	0.0829	0.0336	0.01363	A	G	0.138	0.0011289599999999998	17:14908494	PUTM	DER38036	0.045060372988462	0.666853555670824	0.506401436841217	A	G	0.13808	0.004565923409724503
PD_chang_ex_23andme	17	15424678	rs2860548	0.0163	0.0469	0.7274	C	T	0.065	0.00219961	17:15424678	PUTM	DER38036	-0.0413989326766433	-0.34363509142122	0.731842183713422	C	T	0.05249	0.014513871557752552
PD_chang_ex_23andme	17	16580845	rs28612609	2e-4	0.026	0.9942	T	A	0.1727	6.76e-4	17:16580845	PUTM	DER38036	-0.0215046923243527	-0.328256293591814	0.743404229096482	T	A	0.19519	0.004291808580269444
PD_chang_ex_23andme	17	14944573	rs28626181	0.0615	0.0288	0.033	G	A	0.2026	8.2944e-4	17:14944573	PUTM	DER38036	0.0678024768695266	1.13998540689492	0.257015494840151	G	A	0.24816	0.0035374681198196765
PD_chang_ex_23andme	17	16552913	rs28626982	4e-4	0.0249	0.9871	C	A	0.1779	6.200099999999999e-4	17:16552913	PUTM	DER38036	-0.0135042950714011	-0.227668671494721	0.820368669940144	C	A	0.20153	0.0035183358286260216
PD_chang_ex_23andme	17	16587108	rs28634753	0.0087	0.0253	0.7318	C	T	0.1824	6.4009e-4	17:16587108	PUTM	DER38036	0.0781705399429376	1.04650429799945	0.297851204552567	C	T	0.21042	0.005579614456449602
PD_chang_ex_23andme	17	15330269	rs28635001	0.0446	0.0425	0.2937	C	T	0.0812	0.0018062500000000003	17:15330269	PUTM	DER38036	0.00383841149157595	0.0395959474935922	0.968494202530543	C	T	0.09917	0.009397267343404937
PD_chang_ex_23andme	17	15192188	rs28665665	0.0012	0.0203	0.9537	T	C	0.44410000000000005	4.1208999999999994e-4	17:15192188	PUTM	DER38036	-0.0105010631787091	-0.202066001329598	0.840275634150444	T	C	0.49999	0.0027007230317807867
PD_chang_ex_23andme	17	16553418	rs28674185	2e-4	0.0249	0.9934	T	C	0.17779999999999996	6.200099999999999e-4	17:16553418	PUTM	DER38036	-0.0135042950714011	-0.227668671494721	0.820368669940144	T	C	0.20153	0.0035183358286260216
PD_chang_ex_23andme	17	15787373	rs28680408	-0.0318	0.0469	0.4975	C	T	0.0634	0.00219961	17:15787373	PUTM	DER38036	-0.089170046534169	-1.08356354545666	0.281164041576529	C	T	0.07112	0.0067721912681278145
PD_chang_ex_23andme	17	16873040	rs28688013	-0.0422	0.0242	0.08106	C	G	0.4925	5.8564e-4	17:16873040	PUTM	DER38036	0.00629061960650651	0.117831091542194	0.906437845122599	C	G	0.4874	0.0028501456012391116
PD_chang_ex_23andme	17	15605662	rs28688840	0.0249	0.0233	0.2853	G	T	0.4456	5.428900000000001e-4	17:15605662	PUTM	DER38036	-0.0881270697209417	-1.33776903655196	0.184006167607737	G	T	0.43471	0.004339666745239527
PD_chang_ex_23andme	17	16489906	rs28704561	-0.0059	0.0398	0.8831	G	C	0.0674	0.00158404	17:16489906	PUTM	DER38036	-0.075968889752681	-0.656677018686741	0.512896988670389	G	C	0.05717	0.013383445146563377
PD_chang_ex_23andme	17	15386298	rs28733269	0.0082	0.0179	0.6492	C	T	0.4157	3.2041e-4	17:15386298	PUTM	DER38036	1.05699068481977e-4	0.00204064143437731	0.998375870183049	C	T	0.42556	0.0026829273868030847
PD_chang_ex_23andme	17	15028537	rs2875084	0.0132	0.0235	0.5764	A	G	0.38839999999999997	5.5225e-4	17:15028537	PUTM	DER38036	0.0511917969434532	1.07690457857802	0.284114019659789	A	G	0.40123	0.002259676672078888
PD_chang_ex_23andme	17	14916356	rs2875094	0.0028	0.0193	0.8861	A	T	0.47629999999999995	3.7249000000000006e-4	17:14916356	PUTM	DER38036	-0.0217712195768088	-0.379898038839323	0.704826740784933	A	T	0.47695	0.00328421373285461
PD_chang_ex_23andme	17	14919628	rs2875095	0.0068	0.0205	0.7385	C	A	0.3775	4.2025000000000005e-4	17:14919628	PUTM	DER38036	-2.81964012678945e-4	-0.00539571540421207	0.995705612304208	C	A	0.40708	0.0027307962339354233
PD_chang_ex_23andme	17	14920142	rs2875096	0.0083	0.0206	0.6872	G	A	0.3758	4.2436000000000004e-4	17:14920142	PUTM	DER38036	-3.06355107309828e-4	-0.00584332610926836	0.995349368041808	G	A	0.40346	0.002748716826152275
PD_chang_ex_23andme	17	14920997	rs2875097	0.0081	0.0205	0.6913	G	A	0.3774	4.2025000000000005e-4	17:14920997	PUTM	DER38036	7.64642951982109e-5	0.00146574726127754	0.998833423354618	G	A	0.40672	0.0027214427137151214
PD_chang_ex_23andme	17	15000001	rs2875098	0.0093	0.0182	0.6083	T	C	0.47209999999999996	3.3124e-4	17:15000001	PUTM	DER38036	0.0866603919222525	1.74335070820303	0.0843458613713441	T	C	0.47761	0.0024709944650227597
PD_chang_ex_23andme	17	15037912	rs2875100	0.0039	0.0236	0.8673	C	G	0.42469999999999997	5.5696e-4	17:15037912	PUTM	DER38036	0.0448361141745982	0.924305113891057	0.357552521675768	C	G	0.42512	0.0023530178466064935
PD_chang_ex_23andme	17	15091141	rs2875101	-0.03	0.0252	0.2336	T	C	0.2975	6.3504e-4	17:15091141	PUTM	DER38036	-0.0119270990249371	-0.232337729143152	0.816750541432049	T	C	0.33525	0.0026353006519776842
PD_chang_ex_23andme	17	15108722	rs2875102	0.0101	0.0239	0.6727	C	A	0.3721	5.712100000000001e-4	17:15108722	PUTM	DER38036	0.0214193406455203	0.427351774560918	0.6700419228263	C	A	0.37259	0.002512124575506112
PD_chang_ex_23andme	17	15269316	rs2875118	0.0217	0.0287	0.4488	A	G	0.2046	8.2369e-4	17:15269316	PUTM	DER38036	-0.097849756816081	-1.65321295110217	0.101423704384381	A	G	0.21291	0.0035031755704387165
PD_chang_ex_23andme	17	15375092	rs2875142	-0.0666	0.0419	0.1115	T	C	0.07699999999999996	0.00175561	17:15375092	PUTM	DER38036	0.0294682243401012	0.240035958029243	0.810793741289349	T	C	0.05225	0.015071459983888844
PD_chang_ex_23andme	17	16552681	rs28751872	3e-4	0.0249	0.9911	A	G	0.17789999999999995	6.200099999999999e-4	17:16552681	PUTM	DER38036	-0.0135042950714011	-0.227668671494721	0.820368669940144	A	G	0.20152	0.0035183358286260216
PD_chang_ex_23andme	17	15677373	rs2875227	0.0072	0.0191	0.7072	C	T	0.4456	3.6480999999999997e-4	17:15677373	PUTM	DER38036	-0.0356593292689004	-0.604436133101947	0.546922674437649	C	T	0.49976	0.0034805309754663773
PD_chang_ex_23andme	17	16041636	rs2875265	-0.0899	0.0179	4.736e-07	C	T	0.436	3.2041e-4	17:16041636	PUTM	DER38036	0.205625263543435	3.91273427896234	1.66590822944681e-4	C	T	0.41611	0.0027618000523794315
PD_chang_ex_23andme	17	16558683	rs28754336	0.0105	0.0323	0.7458	A	G	0.10829999999999995	0.00104329	17:16558683	PUTM	DER38036	0.00788008045675439	0.109888506907463	0.912718023537862	A	G	0.14182	0.005142292289089974
PD_chang_ex_23andme	17	16506652	rs28792801	-1e-4	0.0248	0.9978	G	T	0.1799	6.1504e-4	17:16506652	PUTM	DER38036	6.00474098850189e-4	0.010175841642076	0.991901266404834	G	T	0.21751	0.003482153233745618
PD_chang_ex_23andme	17	16759197	rs2882119	-0.0162	0.0242	0.5028	C	T	0.3578	5.8564e-4	17:16759197	PUTM	DER38036	0.106740592134949	1.68968071797781	0.0942044804350307	C	T	0.40219	0.003990707701916387
PD_chang_ex_23andme	17	16350239	rs2882581	-0.0039	0.0231	0.8657	G	A	0.3381	5.336099999999999e-4	17:16350239	PUTM	DER38036	-0.00566184335247793	-0.0968444756340699	0.923043732623043	G	A	0.35448	0.0034179522795408633
PD_chang_ex_23andme	17	16506911	rs28826699	9e-4	0.0248	0.9718	T	A	0.1777	6.1504e-4	17:16506911	PUTM	DER38036	-0.0128875863881599	-0.216830356831151	0.828782302132213	T	A	0.20255	0.003532669509159067
PD_chang_ex_23andme	17	16240430	rs28862997	-0.0636	0.0182	0.0004555	C	G	0.4675	3.3124e-4	17:16240430	PUTM	DER38036	0.18268178553609	3.54997209763422	5.88948537218251e-4	C	G	0.45168	0.0026481380185465787
PD_chang_ex_23andme	17	16515274	rs28865976	6e-4	0.0246	0.9822	G	A	0.1798	6.0516e-4	17:16515274	PUTM	DER38036	-1.26255554351051e-5	-2.14395179935532e-4	0.999829364512615	G	A	0.21659	0.003467935022672616
PD_chang_ex_23andme	17	14938789	rs28875190	-0.0129	0.0344	0.7077	C	T	0.1348	0.00118336	17:14938789	PUTM	DER38036	0.0656002432332482	0.847613067587019	0.398677648143658	C	T	0.13625	0.0059898453851991475
PD_chang_ex_23andme	17	16506962	rs28875211	0.0128	0.0322	0.6915	G	T	0.1083	0.00103684	17:16506962	PUTM	DER38036	0.00886865105435822	0.123503436373582	0.901956347074534	G	T	0.14221	0.005156524098838533
PD_chang_ex_23andme	17	14938793	rs28879182	-0.0107	0.0233	0.6469	G	A	0.4972	5.428900000000001e-4	17:14938793	PUTM	DER38036	-0.074599062570189	-1.54701034833043	0.125019739658837	G	A	0.46939	0.002325307018751622
PD_chang_ex_23andme	17	15331958	rs2906964	-0.0162	0.0248	0.5122	G	A	0.2865	6.1504e-4	17:15331958	PUTM	DER38036	0.0373958632254877	0.656394999033729	0.513077623643698	G	A	0.27595	0.0032457614530536742
PD_chang_ex_23andme	17	15331633	rs2906965	-0.0162	0.0248	0.5123	C	A	0.2855	6.1504e-4	17:15331633	PUTM	DER38036	0.0411481847573783	0.726307148384153	0.469347126024893	C	A	0.27392	0.003209672529246215
PD_chang_ex_23andme	17	15331517	rs2906966	-0.0397	0.0335	0.2361	T	G	0.11599999999999999	0.0011222500000000002	17:15331517	PUTM	DER38036	0.121151383323481	1.34145836648021	0.182810225303069	T	G	0.1045	0.00815647215258144
PD_chang_ex_23andme	17	15331286	rs2906967	-0.0166	0.0247	0.5027	C	A	0.2862	6.1009e-4	17:15331286	PUTM	DER38036	0.040698954859233	0.716014781768123	0.475650927067898	C	A	0.27745	0.0032308927156463134
PD_chang_ex_23andme	17	15430223	rs2906970	0.0312	0.0322	0.332	G	A	0.1109	0.00103684	17:15430223	PUTM	DER38036	0.00260654123776871	0.0292619356639184	0.976714004979343	G	A	0.10449	0.00793456456134709
PD_chang_ex_23andme	17	15362570	rs2906976	0.013	0.0225	0.5633	G	A	0.2821	5.0625e-4	17:15362570	PUTM	DER38036	-0.0441666296175438	-0.836084212538651	0.405100898939077	G	A	0.30621	0.0027905414172677986
PD_chang_ex_23andme	17	15342606	rs2906987	0.0024	0.0283	0.9327	G	A	0.0994	8.0089e-4	17:15342606	PUTM	DER38036	-0.0190482298221295	-0.226365140949038	0.821379493790704	G	A	0.08211	0.007080927495001419
PD_chang_ex_23andme	17	15338256	rs2906989	0.0017	0.0283	0.9511	T	G	0.10089999999999999	8.0089e-4	17:15338256	PUTM	DER38036	-0.0190667439224059	-0.226628991865978	0.821174866015262	T	G	0.08209	0.007078188656440771
PD_chang_ex_23andme	17	15337339	rs2906990	0.0016	0.0285	0.9555	G	A	0.0983	8.1225e-4	17:15337339	PUTM	DER38036	-0.0251792419933595	-0.314021304723147	0.754159007249794	G	A	0.10316	0.006429350113724114
PD_chang_ex_23andme	17	15311608	rs2907269	-0.0016	0.0379	0.9656	G	C	0.114	0.0014364100000000002	17:15311608	PUTM	DER38036	-0.0327728639065826	-0.478642736587953	0.633237686282893	G	C	0.12874	0.004688196899336448
PD_chang_ex_23andme	17	16417715	rs2907399	0.0513	0.0288	0.07445	C	G	0.2076	8.2944e-4	17:16417715	PUTM	DER38036	-0.120676963738946	-1.9329662756297	0.0560689072863577	C	G	0.20827	0.003897626284770949
PD_chang_ex_23andme	17	16419626	rs2907400	0.042	0.0374	0.262	C	T	0.1084	0.0013987600000000002	17:16419626	PUTM	DER38036	-0.179474008419933	-2.38900391529609	0.0187695444512672	C	T	0.11189	0.005643771240236214
PD_chang_ex_23andme	17	16421942	rs2907401	0.0455	0.0377	0.2272	C	T	0.10780000000000001	0.0014212899999999997	17:16421942	PUTM	DER38036	-0.167958365748516	-2.0568342587513	0.0423057203727394	C	T	0.10853	0.006668139638219838
PD_chang_ex_23andme	17	15455321	rs2907502	0.0035	0.0198	0.8584	T	C	0.3188	3.920400000000001e-4	17:15455321	PUTM	DER38036	0.0580554335756462	0.964402100094181	0.337170784235854	T	C	0.30573	0.003623843641471085
PD_chang_ex_23andme	17	15442693	rs2938157	0.0079	0.0345	0.8194	G	A	0.0898	0.0011902500000000001	17:15442693	PUTM	DER38036	-0.0938332632517748	-1.18508985924429	0.238790614452579	G	A	0.16324	0.006269184864297022
PD_chang_ex_23andme	17	15447364	rs2938158	0.0074	0.0197	0.7077	T	C	0.3265	3.8808999999999995e-4	17:15447364	PUTM	DER38036	0.045435673312039	0.793761211050586	0.429213970384631	T	C	0.30102	0.003276530325796725
PD_chang_ex_23andme	17	15452308	rs2938170	0.0035	0.0197	0.8597	C	T	0.3189	3.8808999999999995e-4	17:15452308	PUTM	DER38036	0.0548844412883645	0.902957562387688	0.368718347032742	C	T	0.31104	0.003694569288875694
PD_chang_ex_23andme	17	15449627	rs2938171	0.0139	0.0215	0.5165	A	G	0.2501	4.6224999999999993e-4	17:15449627	PUTM	DER38036	4.85688589008956e-4	0.00732508294596033	0.994170075002622	A	G	0.20528	0.004396334274758653
PD_chang_ex_23andme	17	15427968	rs2938175	0.025	0.0241	0.2995	G	A	0.2002	5.8081e-4	17:15427968	PUTM	DER38036	-0.0500683239471078	-0.848483815862702	0.398195055758894	G	A	0.23368	0.0034820818957542357
PD_chang_ex_23andme	17	15442814	rs2954739	0.0126	0.0213	0.5546	G	A	0.2498	4.5369e-4	17:15442814	PUTM	DER38036	0.00228332838276803	0.0332127399814482	0.973571141081555	G	A	0.20792	0.004726365890547735
PD_chang_ex_23andme	17	15451584	rs2954742	0.0037	0.0197	0.8523	G	A	0.3187	3.8808999999999995e-4	17:15451584	PUTM	DER38036	0.0506305373812251	0.85326650847184	0.395550732775579	G	A	0.29221	0.0035209160875777977
PD_chang_ex_23andme	17	15328384	rs2954745	0.0027	0.0232	0.908	G	A	0.3797	5.382399999999999e-4	17:15328384	PUTM	DER38036	0.029648774115823	0.588463859793483	0.557547783120265	G	A	0.3954	0.002538480845124363
PD_chang_ex_23andme	17	15329760	rs2954746	0.001	0.0232	0.9669	A	T	0.378	5.382399999999999e-4	17:15329760	PUTM	DER38036	0.0316483983299738	0.625075945773287	0.533344994906676	A	T	0.39379	0.002563527016358091
PD_chang_ex_23andme	17	15337037	rs2954749	-0.003	0.0303	0.922	T	C	0.08809999999999996	9.1809e-4	17:15337037	PUTM	DER38036	-0.0190195304654259	-0.226055277198875	0.821619822256519	T	C	0.08209	0.007078973436901931
PD_chang_ex_23andme	17	15337081	rs2954750	-0.0063	0.029	0.8291	T	C	0.09589999999999999	8.410000000000001e-4	17:15337081	PUTM	DER38036	-0.0190246401412629	-0.226128800139826	0.821562796765959	T	C	0.08209	0.007078172535371461
PD_chang_ex_23andme	17	15337586	rs2954752	0.0012	0.0284	0.9669	C	T	0.0995	8.065600000000001e-4	17:15337586	PUTM	DER38036	-0.0190391243423144	-0.226302714629195	0.821427909901831	C	T	0.08209	0.0070780628264861135
PD_chang_ex_23andme	17	15337748	rs2954753	4e-4	0.0283	0.9893	A	G	0.09970000000000001	8.0089e-4	17:15337748	PUTM	DER38036	-0.0190391243423144	-0.226302714629195	0.821427909901831	A	G	0.08209	0.0070780628264861135
PD_chang_ex_23andme	17	15337944	rs2954754	0.0018	0.0284	0.9498	C	T	0.0987	8.065600000000001e-4	17:15337944	PUTM	DER38036	-0.0190391243423144	-0.226302714629195	0.821427909901831	C	T	0.08209	0.0070780628264861135
PD_chang_ex_23andme	17	15338006	rs2954755	-0.001	0.0283	0.9728	T	C	0.09970000000000001	8.0089e-4	17:15338006	PUTM	DER38036	-0.0190391243423144	-0.226302714629195	0.821427909901831	T	C	0.08209	0.0070780628264861135
PD_chang_ex_23andme	17	15339283	rs2954756	0.0023	0.0283	0.935	T	C	0.10089999999999999	8.0089e-4	17:15339283	PUTM	DER38036	-0.0190391243423144	-0.226302714629195	0.821427909901831	T	C	0.08209	0.0070780628264861135
PD_chang_ex_23andme	17	15341183	rs2954759	0.0024	0.0283	0.9314	A	C	0.09870000000000001	8.0089e-4	17:15341183	PUTM	DER38036	-0.0190391243423144	-0.226302714629195	0.821427909901831	A	C	0.08209	0.0070780628264861135
PD_chang_ex_23andme	17	15342097	rs2954760	0.0043	0.0283	0.8806	C	T	0.1003	8.0089e-4	17:15342097	PUTM	DER38036	-0.0190523710015536	-0.226427435406476	0.821331180636848	C	T	0.0821	0.007080109335568326
PD_chang_ex_23andme	17	15342653	rs2954761	0.001	0.0284	0.971	C	T	0.0985	8.065600000000001e-4	17:15342653	PUTM	DER38036	-0.0190037499406102	-0.225832072549285	0.821792948974855	C	T	0.08211	0.007081208366892451
PD_chang_ex_23andme	17	15342882	rs2954762	0.0023	0.0283	0.935	T	C	0.09940000000000004	8.0089e-4	17:15342882	PUTM	DER38036	-0.0190076977878291	-0.225876784980251	0.821758267466139	T	C	0.08211	0.007081346433738888
PD_chang_ex_23andme	17	15343188	rs2954763	0.0031	0.0283	0.9141	C	T	0.1009	8.0089e-4	17:15343188	PUTM	DER38036	-0.019062423475504	-0.226493008991221	0.821280325062822	C	T	0.08212	0.007083479209481949
PD_chang_ex_23andme	17	15343740	rs2954764	0.0022	0.0284	0.9381	T	C	0.09909999999999997	8.065600000000001e-4	17:15343740	PUTM	DER38036	-0.0192044942350457	-0.227944168508593	0.820155074253735	T	C	0.08221	0.0070982088937789015
PD_chang_ex_23andme	17	15345496	rs2954765	-0.0053	0.0351	0.8796	G	A	0.0709	0.00123201	17:15345496	PUTM	DER38036	-0.0424724971676778	-0.460180894117102	0.646385435792524	G	A	0.06344	0.00851840775732943
PD_chang_ex_23andme	17	15345884	rs2954767	-0.0055	0.035	0.8763	A	C	0.0716	0.0012250000000000002	17:15345884	PUTM	DER38036	-0.0424813234123411	-0.46015690639956	0.646402593151838	A	C	0.06344	0.008522837071693223
PD_chang_ex_23andme	17	15346374	rs2954768	-0.0035	0.0349	0.9191	A	G	0.07310000000000005	0.00121801	17:15346374	PUTM	DER38036	-0.0422705430407322	-0.456068961217204	0.649329302115892	A	G	0.06353	0.008590424427321493
PD_chang_ex_23andme	17	15388611	rs2954781	0.0445	0.0464	0.3381	C	T	0.0662	0.0021529599999999998	17:15388611	PUTM	DER38036	-0.0466928137202494	-0.410867852986474	0.682048538735477	C	T	0.05597	0.01291504029595232
PD_chang_ex_23andme	17	16501495	rs2970059	0.0205	0.0235	0.3815	T	C	0.2489	5.5225e-4	17:16501495	PUTM	DER38036	8.18262800413023e-5	0.00145450043261044	0.998842374610147	T	C	0.28044	0.00316488479761151
PD_chang_ex_23andme	17	16506561	rs2970062	0.0925	0.047	0.0492	G	A	0.1156	0.002209	17:16506561	PUTM	DER38036	-0.0362478795806578	-0.317297452537697	0.751679442611007	G	A	0.09402	0.013050646979538514
PD_chang_ex_23andme	17	16416867	rs2970065	0.0487	0.0283	0.08549	C	T	0.2167	8.0089e-4	17:16416867	PUTM	DER38036	-0.120479707096264	-1.93473288844577	0.0558487372063728	C	T	0.20885	0.0038778033143889263
PD_chang_ex_23andme	17	16422602	rs2970066	-0.0155	0.029	0.5937	T	C	0.46020000000000005	8.410000000000001e-4	17:16422602	PUTM	DER38036	-0.0640400322098753	-1.28370316119101	0.202212422408147	T	C	0.4288	0.0024887075310197323
PD_chang_ex_23andme	17	16422727	rs2970067	-0.0105	0.0289	0.7163	T	C	0.47	8.3521e-4	17:16422727	PUTM	DER38036	-0.0593650366111257	-1.20571025618184	0.230774376407374	T	C	0.42523	0.0024242397586313235
PD_chang_ex_23andme	17	16413609	rs2981611	0.0532	0.0347	0.1254	A	G	0.12770000000000004	0.0012040900000000001	17:16413609	PUTM	DER38036	-0.148738054178589	-2.08793884430147	0.0393444876067083	A	G	0.1306	0.005074679785103232
PD_chang_ex_23andme	17	16415590	rs2981612	0.0542	0.0347	0.1182	G	C	0.1272	0.0012040900000000001	17:16415590	PUTM	DER38036	-0.148746132426998	-2.08803018979256	0.0393360612800691	G	C	0.1306	0.005074786986554304
PD_chang_ex_23andme	17	16417418	rs2981613	0.0581	0.0345	0.09217	T	C	0.12780000000000002	0.0011902500000000001	17:16417418	PUTM	DER38036	-0.148738054178589	-2.08793884430147	0.0393444876067083	T	C	0.1306	0.005074679785103232
PD_chang_ex_23andme	17	16419425	rs2981614	0.0422	0.0373	0.2584	G	A	0.1087	0.0013912899999999999	17:16419425	PUTM	DER38036	-0.179607934439523	-2.3917877228454	0.0186356371562104	G	A	0.11185	0.005639047749697285
PD_chang_ex_23andme	17	16421075	rs2981615	0.0434	0.0375	0.2474	T	C	0.10840000000000005	0.00140625	17:16421075	PUTM	DER38036	-0.17162031088399	-2.20235718674428	0.0299373229565528	T	C	0.11364	0.006072420767911668
PD_chang_ex_23andme	17	16243866	rs3095166	-0.0678	0.0185	0.0002452	A	G	0.46730000000000005	3.4224999999999994e-4	17:16243866	PUTM	DER38036	0.172153252507067	3.39552461822385	9.83674301400897e-4	A	G	0.4403	0.0025704946097227744
PD_chang_ex_23andme	17	16238891	rs3095167	0.0231	0.0566	0.683	G	C	0.0337	0.00320356	17:16238891	PUTM	DER38036	-0.0500109653870551	-0.461635686863201	0.645345243649165	G	C	0.05593	0.011736314171321068
PD_chang_ex_23andme	17	16207466	rs3095171	-0.0643	0.0173	0.0002007	C	G	0.46830000000000005	2.9928999999999996e-4	17:16207466	PUTM	DER38036	0.191834284118624	3.94846372512882	1.46485110199959e-4	C	G	0.43992	0.0023604572889544956
PD_chang_ex_23andme	17	16254494	rs3095174	-0.064	0.0188	0.000682	C	G	0.4477	3.5344e-4	17:16254494	PUTM	DER38036	0.20795448307952	3.78906299973232	2.58514391365543e-4	C	G	0.42551	0.003012124524918498
PD_chang_ex_23andme	17	16654803	rs3105414	0.0218	0.029	0.4527	A	G	0.21509999999999996	8.410000000000001e-4	17:16654803	PUTM	DER38036	0.0387691918773584	0.411162505427583	0.681833188489314	A	G	0.19387	0.00889091563694994
PD_chang_ex_23andme	17	15332770	rs3109780	0.0215	0.0292	0.461	A	C	0.4403	8.5264e-4	17:15332770	PUTM	DER38036	-0.0394292351438008	-0.730951604357238	0.466517946326856	A	C	0.45307	0.0029097753329758945
PD_chang_ex_23andme	17	16207526	rs3112511	-0.0641	0.0173	0.0002116	G	A	0.4683	2.9928999999999996e-4	17:16207526	PUTM	DER38036	0.191647567813273	3.94564523646698	1.47982865248358e-4	G	A	0.4403	0.0023592314873135244
PD_chang_ex_23andme	17	16208812	rs3112513	-0.064	0.0173	0.0002158	A	G	0.46840000000000004	2.9928999999999996e-4	17:16208812	PUTM	DER38036	0.191647567813273	3.94564523646698	1.47982865248358e-4	A	G	0.4403	0.0023592314873135244
PD_chang_ex_23andme	17	16243508	rs3112518	-0.068	0.0185	0.0002347	G	A	0.4673	3.4224999999999994e-4	17:16243508	PUTM	DER38036	0.172153252507067	3.39552461822385	9.83674301400897e-4	G	A	0.4403	0.0025704946097227744
PD_chang_ex_23andme	17	16244142	rs3112520	-0.0678	0.0185	0.0002471	C	A	0.467	3.4224999999999994e-4	17:16244142	PUTM	DER38036	0.173215206536175	3.37370173101714	0.00105631742488671	C	A	0.44206	0.0026360804729742243
PD_chang_ex_23andme	17	16244657	rs3112521	-0.0678	0.0185	0.0002468	C	T	0.4671	3.4224999999999994e-4	17:16244657	PUTM	DER38036	0.172153252507067	3.39552461822385	9.83674301400897e-4	C	T	0.4403	0.0025704946097227744
PD_chang_ex_23andme	17	16244997	rs3112522	-0.0679	0.0185	0.0002402	G	A	0.467	3.4224999999999994e-4	17:16244997	PUTM	DER38036	0.16014694101805	3.04874633084342	0.00294067821461962	G	A	0.44201	0.0027592732703109247
PD_chang_ex_23andme	17	16245778	rs3112524	-0.068	0.0185	0.0002387	T	C	0.46730000000000005	3.4224999999999994e-4	17:16245778	PUTM	DER38036	0.172153252507067	3.39552461822385	9.83674301400897e-4	T	C	0.4403	0.0025704946097227744
PD_chang_ex_23andme	17	16246874	rs3112525	-0.0679	0.0185	0.0002464	G	A	0.4673	3.4224999999999994e-4	17:16246874	PUTM	DER38036	0.172776264154834	3.39320770910483	9.91157912136224e-4	G	A	0.44035	0.002592670155464022
PD_chang_ex_23andme	17	16247100	rs3112526	-0.0634	0.0187	0.0007073	T	C	0.4597	3.4969000000000005e-4	17:16247100	PUTM	DER38036	0.173672532762151	3.38925948707162	0.00100403406252348	T	C	0.44042	0.0026257455311111465
PD_chang_ex_23andme	17	16248906	rs3112527	-0.0676	0.0186	0.0002698	C	T	0.4673	3.459599999999999e-4	17:16248906	PUTM	DER38036	0.176474395711709	3.37596251286377	0.00104856423265942	C	T	0.44061	0.0027325503679432117
PD_chang_ex_23andme	17	14950883	rs34005545	-0.0919	0.0517	0.07583	C	T	0.0519	0.0026728900000000002	17:14950883	PUTM	DER38036	-0.233038639261795	-2.22299149925704	0.028467849124555	C	T	0.05477	0.010989559065444956
PD_chang_ex_23andme	17	14983245	rs34028174	0.0617	0.0315	0.05027	G	C	0.1646	9.9225e-4	17:14983245	PUTM	DER38036	-0.012118013075256	-0.185773081604503	0.852999020520189	G	C	0.18074	0.004254977452396961
PD_chang_ex_23andme	17	15422384	rs34063156	0.0091	0.0396	0.819	A	G	0.07140000000000002	0.0015681600000000003	17:15422384	PUTM	DER38036	-0.0795539036068909	-0.865641508441831	0.388758820919064	A	G	0.10494	0.00844591766217487
PD_chang_ex_23andme	17	15273894	rs34069225	-0.0099	0.0599	0.8686	G	A	0.0459	0.0035880100000000004	17:15273894	PUTM	DER38036	0.125379371954757	1.14335648195703	0.255620389425152	G	A	0.07462	0.012025104625114675
PD_chang_ex_23andme	17	15687250	rs34071462	-0.0335	0.0398	0.3998	T	C	0.08899999999999997	0.00158404	17:15687250	PUTM	DER38036	-0.0846193028541564	-1.08562497822452	0.280255102488313	T	C	0.10811	0.006075460923499652
PD_chang_ex_23andme	17	16360962	rs34148351	-0.009	0.023	0.6962	A	G	0.3497	5.29e-4	17:16360962	PUTM	DER38036	-0.0985957706792542	-1.72175547980987	0.0882057814859618	A	G	0.36674	0.003279243182355187
PD_chang_ex_23andme	17	16849470	rs34153813	-0.0151	0.0591	0.7989	G	C	0.0403	0.00349281	17:16849470	PUTM	DER38036	0.0999699132077663	0.839210684315597	0.403352822263214	G	C	0.06337	0.014190464819548368
PD_chang_ex_23andme	17	16332072	rs34166276	0.0186	0.0202	0.3578	A	G	0.2784	4.0804e-4	17:16332072	PUTM	DER38036	0.135922445586702	2.22425774709795	0.028379762931653	A	G	0.27018	0.003734325207008516
PD_chang_ex_23andme	17	15679166	rs34172152	-0.0634	0.0449	0.158	C	T	0.0702	0.0020160100000000004	17:15679166	PUTM	DER38036	-0.114007456233987	-1.33751152529596	0.184089862140931	C	T	0.09478	0.007265599343923393
PD_chang_ex_23andme	17	15275624	rs34174662	0.023	0.0292	0.4311	C	T	0.2013	8.5264e-4	17:15275624	PUTM	DER38036	-0.104338151313133	-1.72755583945178	0.0871550919865437	C	T	0.20984	0.0036477249799211704
PD_chang_ex_23andme	17	16329286	rs34192401	0.008	0.0213	0.7085	C	T	0.2769	4.5369e-4	17:16329286	PUTM	DER38036	0.136463811278197	2.22427240372978	0.0283787447438912	C	T	0.26775	0.0037640817376670076
PD_chang_ex_23andme	17	16338467	rs34230763	0.0605	0.0256	0.01806	C	T	0.1331	6.5536e-4	17:16338467	PUTM	DER38036	-0.0119725569181609	-0.158831537177289	0.874121932461707	C	T	0.13814	0.005681988398999926
PD_chang_ex_23andme	17	15886583	rs34236618	-0.0829	0.0172	1.349e-06	T	C	0.4657	2.9584e-4	17:15886583	PUTM	DER38036	0.182097113495779	3.92016560017233	1.6220335303549e-4	T	C	0.47992	0.002157730977369337
PD_chang_ex_23andme	17	15419684	rs34236889	3e-4	0.0284	0.9918	C	A	0.1402	8.065600000000001e-4	17:15419684	PUTM	DER38036	-0.00142699911450467	-0.0167668330094496	0.986656036952518	C	A	0.10084	0.007243447709758828
PD_chang_ex_23andme	17	15153293	rs34292086	0	0.0528	0.9993	T	C	0.06059999999999999	0.0027878399999999998	17:15153293	PUTM	DER38036	-0.0212812090564212	-0.164967236176535	0.869302789383906	T	C	0.06076	0.016641681246058273
PD_chang_ex_23andme	17	14949578	rs34308020	0.0219	0.0255	0.3899	C	T	0.2805	6.502499999999999e-4	17:14949578	PUTM	DER38036	0.0566703909323226	1.1110998606558	0.269189721627048	C	T	0.32024	0.0026013945789275573
PD_chang_ex_23andme	17	16774288	rs34318117	0.0024	0.0393	0.9511	A	T	0.09389999999999998	0.0015444900000000001	17:16774288	PUTM	DER38036	0.00970947687754786	0.136762718450529	0.891493317991479	A	T	0.12957	0.005040297999741179
PD_chang_ex_23andme	17	16142688	rs34331598	-0.0722	0.0177	4.628e-05	G	A	0.4835	3.1329000000000003e-4	17:16142688	PUTM	DER38036	0.157375454618036	3.28807901486359	0.00139284678763147	G	A	0.45849	0.002290812290940734
PD_chang_ex_23andme	17	16030520	rs34351630	-0.0866	0.0177	9.712e-07	C	T	0.4628	3.1329000000000003e-4	17:16030520	PUTM	DER38036	0.163414143090364	3.28189529990336	0.00142068269022039	C	T	0.49247	0.0024793043250178064
PD_chang_ex_23andme	17	15382339	rs34358805	0.0023	0.0252	0.9265	C	T	0.186	6.3504e-4	17:15382339	PUTM	DER38036	0.0158376444090893	0.213046759610955	0.831724210339167	C	T	0.15327	0.005526259945995441
PD_chang_ex_23andme	17	15075886	rs34364545	-0.0105	0.0286	0.7127	C	A	0.1947	8.179600000000001e-4	17:15075886	PUTM	DER38036	0.0645556852137224	0.983064165807872	0.327948359882481	C	A	0.19776	0.004312263188084568
PD_chang_ex_23andme	17	15075840	rs34378237	-0.0114	0.0286	0.691	G	A	0.1948	8.179600000000001e-4	17:15075840	PUTM	DER38036	0.0651604051365447	0.991600610063516	0.323785715803411	G	A	0.19806000000000001	0.004318112781864973
PD_chang_ex_23andme	17	15380592	rs34382187	-0.0225	0.0303	0.4583	G	C	0.1213	9.1809e-4	17:15380592	PUTM	DER38036	0.0454849358222724	0.530128416663292	0.597198064693825	G	C	0.1519	0.007361613351031296
PD_chang_ex_23andme	17	16795247	rs34402456	-0.0287	0.0348	0.4098	A	C	0.124	0.0012110399999999998	17:16795247	PUTM	DER38036	0.106051007358498	1.66037192382709	0.0999722621298928	A	C	0.13018	0.004079611752591467
PD_chang_ex_23andme	17	16396110	rs34410887	0.0123	0.0236	0.6031	T	A	0.3773	5.5696e-4	17:16396110	PUTM	DER38036	-0.0923187548562237	-1.58700310073476	0.115669044846009	T	A	0.3821	0.0033839530281726472
PD_chang_ex_23andme	17	16334082	rs34419652	0.0186	0.0202	0.3562	G	A	0.2762	4.0804e-4	17:16334082	PUTM	DER38036	0.13450569319919	2.20717820668352	0.0295881923467155	G	A	0.26605	0.0037136975863062503
PD_chang_ex_23andme	17	15275789	rs34452463	-0.0072	0.0319	0.8214	A	G	0.25839999999999996	0.00101761	17:15275789	PUTM	DER38036	0.0396025985286754	0.709926895278936	0.479401669584265	A	G	0.25471	0.0031118604082294304
PD_chang_ex_23andme	17	15423246	rs34453320	5e-4	0.0285	0.985	G	A	0.1404	8.1225e-4	17:15423246	PUTM	DER38036	-0.00134231880573915	-0.0157615747766529	0.987456007408879	G	A	0.1009	0.007252907452107324
PD_chang_ex_23andme	17	16368120	rs34454218	-0.0051	0.0233	0.8266	C	T	0.351	5.428900000000001e-4	17:16368120	PUTM	DER38036	-0.094186631059128	-1.71608832473577	0.0892423313297913	C	T	0.35526	0.003012307150518231
PD_chang_ex_23andme	17	14939562	rs34459236	-0.0122	0.0233	0.601	G	A	0.4971	5.428900000000001e-4	17:14939562	PUTM	DER38036	-0.0800161680944923	-1.66132045882143	0.0997812195210369	G	A	0.47761	0.002319790002286691
PD_chang_ex_23andme	17	15063572	rs34464262	0.0285	0.0253	0.2593	G	A	0.3142	6.4009e-4	17:15063572	PUTM	DER38036	0.0300503333451158	0.526327943730934	0.599825799961028	G	A	0.32135	0.0032597607906617635
PD_chang_ex_23andme	17	16777589	rs34491921	-0.0397	0.0232	0.08648	C	T	0.4765	5.382399999999999e-4	17:16777589	PUTM	DER38036	0.140700891741159	2.59403132537911	0.0109096929664232	C	T	0.47013	0.00294200405700815
PD_chang_ex_23andme	17	16842991	rs34562254	-0.0037	0.0273	0.8927	G	A	0.1081	7.452900000000001e-4	17:16842991	PUTM	DER38036	0.136153431716657	1.51164642492551	0.13377762264946	G	A	0.10703	0.008112537954325857
PD_chang_ex_23andme	17	16858643	rs34562485	-0.0181	0.0598	0.7621	C	G	0.03949999999999998	0.00357604	17:16858643	PUTM	DER38036	0.0838431155887342	0.672734290024709	0.502667955412971	C	G	0.05613	0.015532726203412856
PD_chang_ex_23andme	17	15293006	rs34563352	0.0146	0.0268	0.5876	A	G	0.2601	7.182400000000001e-4	17:15293006	PUTM	DER38036	-0.0287151198290365	-0.518300095434444	0.605393827307776	A	G	0.24935	0.003069436747939444
PD_chang_ex_23andme	17	16346484	rs34572942	0.0087	0.019	0.6472	T	C	0.2935	3.61e-4	17:16346484	PUTM	DER38036	0.10002397503042	1.73530104994179	0.0857681163471099	T	C	0.26493	0.0033224508147371816
PD_chang_ex_23andme	17	16353050	rs34577506	0.0099	0.0189	0.6026	C	G	0.28979999999999995	3.5721e-4	17:16353050	PUTM	DER38036	0.0896353608277965	1.55288629549959	0.123609528460173	C	G	0.25001	0.003331803865103387
PD_chang_ex_23andme	17	16294182	rs34606590	8e-4	0.0264	0.9747	C	G	0.18120000000000003	6.969599999999999e-4	17:16294182	PUTM	DER38036	0.037480703753436	0.613575577970594	0.540889012350234	C	G	0.17279	0.003731464749606173
PD_chang_ex_23andme	17	14960719	rs34609795	-0.0166	0.0283	0.5566	A	G	0.2219	8.0089e-4	17:14960719	PUTM	DER38036	-0.00137717854149356	-0.0205125266823899	0.983675392699878	A	G	0.17873	0.004507566849835904
PD_chang_ex_23andme	17	15298577	rs34641682	0.0171	0.0287	0.5511	T	A	0.1707	8.2369e-4	17:15298577	PUTM	DER38036	0.08125863166044	1.09535849613811	0.275990727827935	T	A	0.17909	0.005503341300456714
PD_chang_ex_23andme	17	16859415	rs34650767	-0.0181	0.0598	0.762	T	A	0.0395	0.00357604	17:16859415	PUTM	DER38036	0.0836575795428237	0.67107165118712	0.503722009365077	T	A	0.05607	0.015540779710480422
PD_chang_ex_23andme	17	16872077	rs34663166	0.0012	0.0373	0.9751	A	G	0.10940000000000005	0.0013912899999999999	17:16872077	PUTM	DER38036	0.0734162408397134	0.876003890926131	0.383127315159442	A	G	0.09318	0.007023801289536452
PD_chang_ex_23andme	17	16845288	rs34694042	-0.0167	0.0614	0.7856	A	G	0.03739999999999999	0.0037699600000000006	17:16845288	PUTM	DER38036	0.147169746219894	1.29261355314108	0.199123467195987	A	G	0.06339	0.012962825402626128
PD_chang_ex_23andme	17	16876728	rs34711812	-0.0066	0.0386	0.8647	C	T	0.1071	0.0014899600000000002	17:16876728	PUTM	DER38036	0.075328462445127	0.894446630677107	0.373230736489643	C	T	0.10695	0.00709266325757839
PD_chang_ex_23andme	17	16874366	rs34722014	0.0068	0.038	0.8576	G	A	0.1063	0.001444	17:16874366	PUTM	DER38036	0.0694709749489318	0.819204936193477	0.414617601217703	G	A	0.09419	0.0071915361269168305
PD_chang_ex_23andme	17	16809384	rs34738553	-0.0316	0.0398	0.4281	A	G	0.09079999999999999	0.00158404	17:16809384	PUTM	DER38036	0.11787810939033	1.41527035263279	0.160095950282226	A	G	0.07882	0.006937252550877247
PD_chang_ex_23andme	17	16357706	rs34779276	0.0065	0.019	0.7319	A	G	0.2834	3.61e-4	17:16357706	PUTM	DER38036	0.0978676348221288	1.69711189523909	0.0927859259138258	A	G	0.24265	0.0033255021322513324
PD_chang_ex_23andme	17	16363695	rs34793697	0.0056	0.0193	0.7702	C	T	0.288	3.7249000000000006e-4	17:16363695	PUTM	DER38036	0.0832089266541467	1.39524519836576	0.166032836135275	C	T	0.25683	0.0035566306485473793
PD_chang_ex_23andme	17	16851186	rs34806035	0.0012	0.0252	0.9626	G	A	0.1589	6.3504e-4	17:16851186	PUTM	DER38036	0.125188241446623	1.85234578386058	0.0669258014711684	G	A	0.19284	0.004567546267430525
PD_chang_ex_23andme	17	15383954	rs34818581	0.0013	0.0251	0.9582	G	A	0.1862	6.300100000000001e-4	17:15383954	PUTM	DER38036	0.0160486697082077	0.216552021474199	0.828998637243546	G	A	0.15312	0.00549229168710614
PD_chang_ex_23andme	17	15683302	rs34819696	0.0266	0.0205	0.1933	G	A	0.2894	4.2025000000000005e-4	17:15683302	PUTM	DER38036	0.00772825918835313	0.149000848280046	0.881853035928825	G	A	0.33669	0.0026902081000663575
PD_chang_ex_23andme	17	16372769	rs34850018	0.0103	0.0202	0.6095	C	T	0.2841	4.0804e-4	17:16372769	PUTM	DER38036	0.0719918792341861	1.19336680005035	0.235549285959376	C	T	0.25611	0.0036393105607704854
PD_chang_ex_23andme	17	16358780	rs34857043	-0.0073	0.0207	0.7264	T	C	0.3742	4.2849e-4	17:16358780	PUTM	DER38036	-0.0817115341029794	-1.48707905622652	0.140140288506275	T	C	0.39905	0.0030192467974012563
PD_chang_ex_23andme	17	16795214	rs34867191	-0.026	0.0351	0.4592	A	C	0.12280000000000002	0.00123201	17:16795214	PUTM	DER38036	0.143857369166088	1.53273974692024	0.128497661400886	A	C	0.07465	0.00880901578495626
PD_chang_ex_23andme	17	16862792	rs34870066	-0.0056	0.0379	0.8833	T	G	0.10289999999999999	0.0014364100000000002	17:16862792	PUTM	DER38036	0.0703239253393699	0.850569777216803	0.397040413061483	T	G	0.0897	0.006835752250409319
PD_chang_ex_23andme	17	14955645	rs34903459	-0.0198	0.0278	0.4764	T	C	0.22460000000000002	7.728399999999999e-4	17:14955645	PUTM	DER38036	-0.0134219524462984	-0.223162265951645	0.82386444148384	T	C	0.20524	0.0036173444626630327
PD_chang_ex_23andme	17	16864306	rs34932194	-0.0191	0.0599	0.7496	C	T	0.0395	0.0035880100000000004	17:16864306	PUTM	DER38036	0.0825598082295835	0.662240678692856	0.509340325182582	C	T	0.05595	0.015541954840713293
PD_chang_ex_23andme	17	15220186	rs34932547	-0.0331	0.0566	0.5582	C	A	0.0508	0.00320356	17:15220186	PUTM	DER38036	0.073142990232301	0.649818730324983	0.517299274555564	C	A	0.07892	0.012669543642826464
PD_chang_ex_23andme	17	16365329	rs34982046	0.0067	0.0193	0.7294	C	T	0.287	3.7249000000000006e-4	17:16365329	PUTM	DER38036	0.082636452619727	1.38756952800989	0.168352501716904	C	T	0.25594	0.0035467765115480485
PD_chang_ex_23andme	17	16365166	rs35034622	0.0066	0.0193	0.7308	C	T	0.287	3.7249000000000006e-4	17:16365166	PUTM	DER38036	0.0826777514948873	1.38818871729363	0.168164465552189	C	T	0.25592	0.003547156039326251
PD_chang_ex_23andme	17	16852206	rs35062843	-0.0211	0.0598	0.7248	A	C	0.03939999999999999	0.00357604	17:16852206	PUTM	DER38036	0.0851098490778095	0.682923080402639	0.496234557854009	A	C	0.05631	0.015531595078450448
PD_chang_ex_23andme	17	16849408	rs35076010	-0.0134	0.0592	0.8203	C	T	0.0403	0.0035046400000000003	17:16849408	PUTM	DER38036	0.0999699132077663	0.839210684315597	0.403352822263214	C	T	0.06334	0.014190464819548368
PD_chang_ex_23andme	17	15397727	rs35078459	-1e-4	0.0248	0.9971	G	A	0.1859	6.1504e-4	17:15397727	PUTM	DER38036	0.0157443656355888	0.212735873103121	0.831966044890325	G	A	0.15298	0.005477329578338423
PD_chang_ex_23andme	17	16777833	rs35113341	-0.0312	0.0237	0.1882	C	G	0.38070000000000004	5.6169e-4	17:16777833	PUTM	DER38036	0.167958022998234	3.07563887093626	0.00270903867170202	C	G	0.38433	0.002982159212212182
PD_chang_ex_23andme	17	15298617	rs35136666	-0.012	0.0499	0.81	C	T	0.0597	0.00249001	17:15298617	PUTM	DER38036	0.0810846067018951	0.485710433898348	0.628235032670518	C	T	0.0509	0.027869037060941387
PD_chang_ex_23andme	17	15845927	rs35160253	-0.0126	0.0262	0.631	G	T	0.1878	6.864400000000001e-4	17:15845927	PUTM	DER38036	-0.0278793173776671	-0.460347394009068	0.646266351004001	G	T	0.21153	0.0036676923026071296
PD_chang_ex_23andme	17	16016039	rs35160872	-0.0851	0.0176	1.416e-06	A	G	0.46809999999999996	3.0976e-4	17:16016039	PUTM	DER38036	0.14783318023258	3.22730586707989	0.00169000209103457	A	G	0.49657	0.002098280692023001
PD_chang_ex_23andme	17	15930087	rs35168566	-0.0881	0.0173	3.361e-07	A	G	0.43379999999999996	2.9928999999999996e-4	17:15930087	PUTM	DER38036	0.19767496767054	4.22714756388044	5.23982138444028e-5	A	G	0.42091	0.002186797332480956
PD_chang_ex_23andme	17	15006230	rs35178204	0.0484	0.0288	0.0928	C	T	0.1948	8.2944e-4	17:15006230	PUTM	DER38036	-0.0321349048447417	-0.521926609299701	0.602875605508658	C	T	0.21669	0.0037908374161876165
PD_chang_ex_23andme	17	16356000	rs35247166	0.0076	0.019	0.6896	A	G	0.2841	3.61e-4	17:16356000	PUTM	DER38036	0.0983112800601343	1.70280187085383	0.0917115601992209	A	G	0.24169	0.003333331177510457
PD_chang_ex_23andme	17	16360151	rs35269706	0.0072	0.0191	0.7073	G	A	0.2835	3.6480999999999997e-4	17:16360151	PUTM	DER38036	0.0969697310047061	1.67842568504395	0.0963865389143642	G	A	0.24282	0.0033378602366095455
PD_chang_ex_23andme	17	16859054	rs35286584	-0.0182	0.0598	0.7615	C	T	0.0395	0.00357604	17:16859054	PUTM	DER38036	0.0837575748548256	0.672072158445743	0.503087581439501	C	T	0.05611	0.015531606511125012
PD_chang_ex_23andme	17	15071887	rs35308293	-0.0184	0.0276	0.5045	A	G	0.2158	7.6176e-4	17:15071887	PUTM	DER38036	0.055160656968662	0.882195154101369	0.379786964671003	A	G	0.21142	0.003909574778547649
PD_chang_ex_23andme	17	16779081	rs35313632	-0.0312	0.039	0.4235	A	G	0.09650000000000003	0.001521	17:16779081	PUTM	DER38036	0.0817615224365296	1.0966150383809	0.275443512416467	A	G	0.09324	0.005558908744956243
PD_chang_ex_23andme	17	16761998	rs35350506	-0.0253	0.0266	0.3409	C	G	0.25649999999999995	7.0756e-4	17:16761998	PUTM	DER38036	0.167587610233733	1.89008842274695	0.0616419154256022	C	G	0.262	0.007861756206389757
PD_chang_ex_23andme	17	16030866	rs35375077	-0.0896	0.0179	5.622e-07	T	C	0.43920000000000003	3.2041e-4	17:16030866	PUTM	DER38036	0.224175450103133	4.04102773190047	1.04616479333083e-4	T	C	0.47442	0.0030774601584582007
PD_chang_ex_23andme	17	15682875	rs35375821	-0.0662	0.0448	0.1396	C	G	0.07040000000000002	0.00200704	17:15682875	PUTM	DER38036	-0.109952853436539	-1.32477825969336	0.188264110784473	C	G	0.09567	0.006888531105666413
PD_chang_ex_23andme	17	16356051	rs35377488	0.0076	0.019	0.6904	C	A	0.2841	3.61e-4	17:16356051	PUTM	DER38036	0.0970969843281212	1.68009196147962	0.0960609258171078	C	A	0.24198	0.003339991606949362
PD_chang_ex_23andme	17	16826904	rs35380019	-0.0517	0.0235	0.02784	G	A	0.2097	5.5225e-4	17:16826904	PUTM	DER38036	-0.0811568704836605	-1.28180320887014	0.202875638012512	G	A	0.1977	0.004008739860919052
PD_chang_ex_23andme	17	15417042	rs35406616	2e-4	0.0284	0.9938	T	A	0.1402	8.065600000000001e-4	17:15417042	PUTM	DER38036	-0.00145558296250833	-0.0171030694643589	0.986388467678387	T	A	0.10082	0.007243122125865654
PD_chang_ex_23andme	17	15413811	rs35448233	-0	0.0283	1	C	A	0.1403	8.0089e-4	17:15413811	PUTM	DER38036	-0.00144180822644034	-0.0169417571148343	0.986516836161525	C	A	0.10082	0.007242659962145322
PD_chang_ex_23andme	17	14951110	rs35453417	-0.0931	0.0518	0.07219	C	T	0.0518	0.00268324	17:14951110	PUTM	DER38036	-0.233100847379746	-2.22417806421742	0.0283852990143777	C	T	0.05476	0.010983698373498725
PD_chang_ex_23andme	17	16361439	rs35455145	-0.0062	0.0208	0.7645	T	C	0.3769	4.3264e-4	17:16361439	PUTM	DER38036	-0.0881222573628162	-1.57928216861779	0.117429454882125	T	C	0.39037	0.0031135207436060507
PD_chang_ex_23andme	17	15410363	rs35469661	0.0194	0.0341	0.5695	T	C	0.09179999999999999	0.0011628099999999998	17:15410363	PUTM	DER38036	-0.0842978450168817	-1.11764124770493	0.266398162324059	T	C	0.13027	0.00568889740967902
PD_chang_ex_23andme	17	16358144	rs35474528	0.0071	0.0191	0.7108	G	C	0.2834	3.6480999999999997e-4	17:16358144	PUTM	DER38036	0.0978422376361785	1.69673259059151	0.0928579082986841	G	C	0.24265	0.0033252626110829094
PD_chang_ex_23andme	17	16811940	rs35481501	-0.0298	0.04	0.4558	C	T	0.0907	0.0016	17:16811940	PUTM	DER38036	0.11481706834382	1.36864382416875	0.174177461295486	C	T	0.07979	0.0070377206343294274
PD_chang_ex_23andme	17	16858173	rs35529291	-0.0184	0.0598	0.7587	C	T	0.0395	0.00357604	17:16858173	PUTM	DER38036	0.0839436543192212	0.67358690447454606	0.502127887590969	C	T	0.05614	0.015530608512319879
PD_chang_ex_23andme	17	16337583	rs35540454	0.0211	0.0199	0.2887	C	T	0.2806	3.9601e-4	17:16337583	PUTM	DER38036	0.117492976787619	1.95487849832845	0.0533893055984485	C	T	0.26015	0.0036123038556338865
PD_chang_ex_23andme	17	16175025	rs35565381	-0.0659	0.0175	0.0001666	T	C	0.4685	3.0625000000000004e-4	17:16175025	PUTM	DER38036	0.191934909450819	3.94857809410985	1.46424641004186e-4	T	C	0.44016	0.002362797380246634
PD_chang_ex_23andme	17	14955049	rs35566919	-0.0183	0.0387	0.635	T	A	0.1044	0.0014976899999999999	17:14955049	PUTM	DER38036	-0.0821318756482393	-1.05320384763436	0.294785778511338	T	A	0.09328	0.006081330518278843
PD_chang_ex_23andme	17	14960057	rs35585789	-0.0208	0.0282	0.4612	A	C	0.22260000000000002	7.9524e-4	17:14960057	PUTM	DER38036	-0.0129576238027069	-0.214281583940236	0.830763816515669	A	C	0.2061	0.003656630168452529
PD_chang_ex_23andme	17	16855370	rs35612151	-0.0144	0.06	0.8107	G	A	0.0394	0.0036	17:16855370	PUTM	DER38036	0.0846936693198919	0.679658277053094	0.498291151449131	G	A	0.05625	0.015528184316090751
PD_chang_ex_23andme	17	16338635	rs35612940	0.06	0.0256	0.01891	G	A	0.133	6.5536e-4	17:16338635	PUTM	DER38036	-0.0119815220238403	-0.15896910194256	0.874013832732269	G	A	0.13813	0.005680656633186113
PD_chang_ex_23andme	17	16861070	rs35614113	-0.0181	0.0598	0.7619	A	G	0.03949999999999998	0.00357604	17:16861070	PUTM	DER38036	0.0831911743391895	0.667517056005398	0.505979463103492	A	G	0.05603	0.015532085615320925
PD_chang_ex_23andme	17	14937813	rs35614705	0.0656	0.0251	0.008989	A	G	0.3329	6.300100000000001e-4	17:14937813	PUTM	DER38036	0.0328852755974263	0.607667083514202	0.54478581158182	A	G	0.37089	0.002928677481772647
PD_chang_ex_23andme	17	14951752	rs35627599	-0.0882	0.0518	0.08856	T	C	0.052100000000000035	0.00268324	17:14951752	PUTM	DER38036	-0.233017797431949	-2.22316666186411	0.0284556497548253	T	C	0.05475	0.010985862099206172
PD_chang_ex_23andme	17	16784344	rs35638255	-0.0318	0.0348	0.3614	G	C	0.1242	0.0012110399999999998	17:16784344	PUTM	DER38036	0.104439953029414	1.64134257131165	0.10386785502107	G	C	0.13078	0.004048879650132561
PD_chang_ex_23andme	17	16865590	rs35655892	-0.0155	0.065	0.8117	G	A	0.0396	0.0042250000000000005	17:16865590	PUTM	DER38036	0.0825088516569822	0.661864312643472	0.509580509413345	G	A	0.05593	0.015540434451173982
PD_chang_ex_23andme	17	16757132	rs35666955	0.0038	0.0383	0.9204	C	T	0.1024	0.00146689	17:16757132	PUTM	DER38036	0.0281447513422437	0.392751808432696	0.695338754340847	C	T	0.13299	0.005135212800160185
PD_chang_ex_23andme	17	16863942	rs35678976	-0.0057	0.0379	0.8813	T	G	0.10289999999999999	0.0014364100000000002	17:16863942	PUTM	DER38036	0.0700946436143149	0.84792417987659	0.398505180218055	T	G	0.08964	0.006833695509118439
PD_chang_ex_23andme	17	15414929	rs35699886	-0	0.0283	0.9994	C	T	0.1404	8.0089e-4	17:15414929	PUTM	DER38036	-0.00298386477903702	-0.0349782131756254	0.97216683926538	C	T	0.10233	0.007277178635307215
PD_chang_ex_23andme	17	14920799	rs35715674	0.003	0.0182	0.8671	C	T	0.4847	3.3124e-4	17:14920799	PUTM	DER38036	0.0230736194195078	0.445215364283435	0.657126393269747	C	T	0.48822	0.0026859081893836844
PD_chang_ex_23andme	17	15067924	rs35721923	-0.0121	0.0277	0.662	G	T	0.2134	7.672899999999999e-4	17:15067924	PUTM	DER38036	0.0514767460437345	0.896221478733242	0.372286881014921	G	T	0.21631	0.0032990695926025737
PD_chang_ex_23andme	17	14979748	rs35737825	0.0059	0.0235	0.8008	C	A	0.2678	5.5225e-4	17:14979748	PUTM	DER38036	-0.0228806727134499	-0.382996456208453	0.702535313953049	C	A	0.24645	0.0035690124823113474
PD_chang_ex_23andme	17	15808018	rs35743185	-0.0017	0.0232	0.9404	G	A	0.2608	5.382399999999999e-4	17:15808018	PUTM	DER38036	0.0129219943066253	0.244798284707212	0.807114244519777	G	A	0.30271	0.002786392868485857
PD_chang_ex_23andme	17	15012228	rs35758181	0.0434	0.0301	0.149	T	C	0.18069999999999997	9.060099999999998e-4	17:15012228	PUTM	DER38036	0.00148881619000764	0.0238769531350727	0.98099833866058594	T	C	0.20038	0.0038879829495110487
PD_chang_ex_23andme	17	16238235	rs35762856	0.0588	0.0179	0.0009974	C	T	0.4983	3.2041e-4	17:16238235	PUTM	DER38036	-0.139192864964184	-2.97328406067891	0.00369221230469183	C	T	0.49617	0.0021915992462971487
PD_chang_ex_23andme	17	16758961	rs35768340	-0.0355	0.0245	0.1478	G	A	0.3541	6.002500000000001e-4	17:16758961	PUTM	DER38036	0.188507182121837	2.47129400888803	0.0151525717043523	G	A	0.35653	0.005818445494117015
PD_chang_ex_23andme	17	16351745	rs35774281	0.0103	0.0189	0.5875	A	G	0.29000000000000004	3.5721e-4	17:16351745	PUTM	DER38036	0.0896436798719964	1.55307827195762	0.123563668127003	A	G	0.25	0.0033315985497450115
PD_chang_ex_23andme	17	14937864	rs35790584	0.0655	0.0251	0.008985	G	A	0.3332	6.300100000000001e-4	17:14937864	PUTM	DER38036	0.0491052218446278	0.90128583357248	0.369601947210485	G	A	0.38655	0.0029684536016360355
PD_chang_ex_23andme	17	16876722	rs35791540	-0.0097	0.0387	0.801	T	A	0.1072	0.0014976899999999999	17:16876722	PUTM	DER38036	0.0748623595743277	0.887329954993537	0.377030435410189	T	A	0.10711	0.007117979568095012
PD_chang_ex_23andme	17	16030900	rs35799415	0.0842	0.0177	2.023e-06	T	C	0.468	3.1329000000000003e-4	17:16030900	PUTM	DER38036	-0.154899046347102	-2.91371898113341	0.00440655809365086	T	C	0.47849	0.002826195247085784
PD_chang_ex_23andme	17	15679230	rs35823377	-0.064	0.0449	0.1541	C	T	0.0702	0.0020160100000000004	17:15679230	PUTM	DER38036	-0.113934928089599	-1.33676567265425	0.18433243546722	C	T	0.09478	0.007264457643883037
PD_chang_ex_23andme	17	16773106	rs35829898	-0.0175	0.0239	0.4638	T	G	0.3547	5.712100000000001e-4	17:16773106	PUTM	DER38036	0.0875625711108194	1.68842612805708	0.0944457044469567	T	G	0.38246	0.002689508259515834
PD_chang_ex_23andme	17	16858695	rs35830162	-0.0182	0.0598	0.7606	A	G	0.03949999999999998	0.00357604	17:16858695	PUTM	DER38036	0.0844249232721879	0.674079630422193	0.501815924490378	A	G	0.05545	0.015686243121655924
PD_chang_ex_23andme	17	15792728	rs35856354	-0.0245	0.0454	0.5885	G	T	0.0745	0.0020611600000000002	17:15792728	PUTM	DER38036	-0.0798356542221012	-0.954393106806685	0.34218609075094	G	T	0.08972	0.006997440094753796
PD_chang_ex_23andme	17	15068985	rs35920015	-0.0143	0.0277	0.6066	C	A	0.2121	7.672899999999999e-4	17:15068985	PUTM	DER38036	0.0561854016135526	0.893343343960285	0.373818216289895	C	A	0.20562	0.0039555799528746384
PD_chang_ex_23andme	17	16287936	rs35929514	-0.0021	0.0263	0.9367	T	G	0.18289999999999995	6.9169e-4	17:16287936	PUTM	DER38036	0.0281315105203235	0.466392441149609	0.641949036287	T	G	0.17944	0.0036381709189925245
PD_chang_ex_23andme	17	16874068	rs35932735	0.0076	0.038	0.8419	G	T	0.1063	0.001444	17:16874068	PUTM	DER38036	0.0695110324539953	0.819728976873933	0.414320137906339	G	T	0.09417	0.007190629358525503
PD_chang_ex_23andme	17	15713447	rs35956225	0.0334	0.0226	0.1404	C	A	0.2492	5.1076e-4	17:15713447	PUTM	DER38036	0.0135895851404388	0.245214042275571	0.806793223710032	C	A	0.28867	0.0030712963568944648
PD_chang_ex_23andme	17	16839901	rs35966917	-6e-4	0.0252	0.9802	A	G	0.15859999999999996	6.3504e-4	17:16839901	PUTM	DER38036	0.171741197285565	2.22721466566704	0.0281749932777392	A	G	0.16676	0.005945998798972571
PD_chang_ex_23andme	17	16302201	rs35974954	-0.0326	0.0321	0.3093	G	C	0.1429	0.0010304099999999998	17:16302201	PUTM	DER38036	0.11593136030883	1.59911350837276	0.112950303058485	G	C	0.15538	0.0052558538429742525
PD_chang_ex_23andme	17	15271265	rs36023606	0.0207	0.0288	0.4733	C	T	0.2034	8.2944e-4	17:15271265	PUTM	DER38036	-0.0991330525701167	-1.65566472448468	0.100924714676295	C	T	0.21241	0.003585024824449155
PD_chang_ex_23andme	17	15299942	rs36037498	0.0127	0.0289	0.6599	A	C	0.16769999999999996	8.3521e-4	17:15299942	PUTM	DER38036	0.0771594756515833	1.00182149025555	0.318847849123366	A	C	0.15457	0.0059319550051517836
PD_chang_ex_23andme	17	16351932	rs36058902	-0.014	0.0212	0.5081	T	C	0.3409	4.4944e-4	17:16351932	PUTM	DER38036	-0.0872764933287492	-1.49573645407683	0.137871679418124	T	C	0.36687	0.0034047436621391794
PD_chang_ex_23andme	17	15052890	rs36070441	0.0322	0.0256	0.2097	C	T	0.2754	6.5536e-4	17:15052890	PUTM	DER38036	0.0476064175107826	0.881055929965702	0.380400238095764	C	T	0.3017	0.002919604638895155
PD_chang_ex_23andme	17	15397244	rs36097878	0	0.0248	0.999	T	C	0.18600000000000005	6.1504e-4	17:15397244	PUTM	DER38036	0.0162022017209863	0.219494547040143	0.826712239485391	T	C	0.15299	0.00544879663438738
PD_chang_ex_23andme	17	16366087	rs36117589	0.0062	0.0193	0.7486	A	T	0.2873	3.7249000000000006e-4	17:16366087	PUTM	DER38036	0.081543907755332	1.37167903743599	0.173233129645203	A	T	0.25655	0.0035340935108264825
PD_chang_ex_23andme	17	15245937	rs364785	-0.0097	0.0345	0.7786	G	A	0.1297	0.0011902500000000001	17:15245937	PUTM	DER38036	0.0439711113135635	0.629844137060502	0.530233062304593	G	A	0.16781	0.004873811202797275
PD_chang_ex_23andme	17	15249231	rs365912	-0.0097	0.0205	0.6358	C	T	0.4125	4.2025000000000005e-4	17:15249231	PUTM	DER38036	8.69252335759934e-4	0.0172052825109291	0.98630712918227	C	T	0.41045	0.0025525139038506442
PD_chang_ex_23andme	17	15229758	rs372882	-0.0205	0.0376	0.5843	T	C	0.1059	0.00141376	17:15229758	PUTM	DER38036	0.0273279745946359	0.361695955710118	0.718342384508336	T	C	0.148	0.005708573341292545
PD_chang_ex_23andme	17	16367282	rs3744281	0.0038	0.0235	0.872	T	A	0.3383	5.5225e-4	17:16367282	PUTM	DER38036	0.0278827799949428	0.488522979593328	0.6262490523892	T	A	0.35893	0.0032576329528156162
PD_chang_ex_23andme	17	15930882	rs3744328	0.0235	0.0573	0.6818	T	C	0.027599999999999958	0.0032832899999999995	17:15930882	PUTM	DER38036	-0.0792259838361901	-0.97942015988697	0.329735981272531	T	C	0.06921	0.006543305595718284
PD_chang_ex_23andme	17	15774525	rs3744329	0.0097	0.0227	0.6678	A	T	0.26890000000000003	5.152900000000001e-4	17:15774525	PUTM	DER38036	0.036516884510848	0.704189677305907	0.482951309088587	A	T	0.31352	0.0026891072714738005
PD_chang_ex_23andme	17	15774355	rs3744330	0.0093	0.0227	0.683	C	T	0.2689	5.152900000000001e-4	17:15774355	PUTM	DER38036	0.0366364054031357	0.707340606129711	0.481000025473889	C	T	0.31344	0.0026826779010763646
PD_chang_ex_23andme	17	15142755	rs3744333	0.0052	0.0409	0.8996	G	A	0.0849	0.0016728099999999998	17:15142755	PUTM	DER38036	0.025082308692097	0.335846917675641	0.737689935970709	G	A	0.1306	0.0055776631607889655
PD_chang_ex_23andme	17	16837999	rs3751983	-0.023	0.0631	0.716	A	G	0.03590000000000004	0.00398161	17:16837999	PUTM	DER38036	0.162412447230905	1.29531876480256	0.19819261636393	A	G	0.0565	0.0157211860250858
PD_chang_ex_23andme	17	16837984	rs3751984	0.0067	0.0282	0.8111	C	T	0.1105	7.9524e-4	17:16837984	PUTM	DER38036	0.133965624044333	1.49059093316406	0.139216536751611	C	T	0.10453	0.008077366567848746
PD_chang_ex_23andme	17	16837976	rs3751985	-0.0018	0.0278	0.9488	T	G	0.11409999999999998	7.728399999999999e-4	17:16837976	PUTM	DER38036	0.133741739239578	1.48922676604178	0.139574795674373	T	G	0.1046	0.008065146616626207
PD_chang_ex_23andme	17	16837969	rs3751986	-0.0196	0.063	0.7557	A	G	0.03600000000000003	0.003969	17:16837969	PUTM	DER38036	0.162802658675429	1.29850905439017	0.197099008477502	A	G	0.05647	0.015719293443255712
PD_chang_ex_23andme	17	16836425	rs3751987	-0.041	0.0191	0.03237	G	A	0.3478	3.6480999999999997e-4	17:16836425	PUTM	DER38036	-0.00581819612406891	-0.111248774999022	0.911642059588721	G	A	0.34329	0.002735182054199608
PD_chang_ex_23andme	17	16836053	rs3751988	-0.0418	0.0191	0.02901	C	T	0.3477	3.6480999999999997e-4	17:16836053	PUTM	DER38036	-0.00581819612406891	-0.111248774999022	0.911642059588721	C	T	0.3433	0.002735182054199608
PD_chang_ex_23andme	17	16835714	rs3751989	-0.0206	0.0265	0.438	C	G	0.14559999999999995	7.0225e-4	17:16835714	PUTM	DER38036	0.0461697868458875	0.617726110122023	0.538160112557932	C	G	0.14269	0.005586294432393951
PD_chang_ex_23andme	17	16835286	rs3751991	-0.0123	0.0283	0.6632	C	A	0.114	8.0089e-4	17:16835286	PUTM	DER38036	0.11421950207847	1.25287056283292	0.213174606588002	C	A	0.10078	0.008311283848137811
PD_chang_ex_23andme	17	16833139	rs3751993	-0.0455	0.0199	0.02215	C	T	0.3221	3.9601e-4	17:16833139	PUTM	DER38036	-0.0210088350499329	-0.366050280558365	0.715100813943325	C	T	0.29858	0.003293991349856918
PD_chang_ex_23andme	17	16830718	rs3751994	-0.0383	0.0312	0.2193	G	A	0.1601	9.734399999999999e-4	17:16830718	PUTM	DER38036	0.0199010664711821	0.335750658999715	0.737762309141482	G	A	0.18781	0.003513330072323396
PD_chang_ex_23andme	17	16830410	rs3751995	-0.0468	0.0198	0.01828	T	C	0.3447	3.920400000000001e-4	17:16830410	PUTM	DER38036	-0.0455929906170497	-0.803800619724278	0.42341875113422	T	C	0.32404	0.0032173587317222345
PD_chang_ex_23andme	17	16830287	rs3751996	0.0636	0.0202	0.001639	C	T	0.4613	4.0804e-4	17:16830287	PUTM	DER38036	0.00285772238284427	0.0583318226032633	0.953600724656874	C	T	0.42756	0.002400098027841867
PD_chang_ex_23andme	17	16830015	rs3751997	0.0633	0.0202	0.001705	A	C	0.46130000000000004	4.0804e-4	17:16830015	PUTM	DER38036	0.00269969281652805	0.0551289796581421	0.956145702285808	A	C	0.42743	0.002398108303625391
PD_chang_ex_23andme	17	16829971	rs3751998	-0.0131	0.0284	0.6433	C	T	0.1143	8.065600000000001e-4	17:16829971	PUTM	DER38036	0.114198509807655	1.25259070671741	0.213276062555488	C	T	0.1008	0.008311941980613666
PD_chang_ex_23andme	17	16829919	rs3751999	-0.045	0.0199	0.02383	C	T	0.3225	3.9601e-4	17:16829919	PUTM	DER38036	-0.0382119979130474	-0.663512617327426	0.508529062018234	C	T	0.29369	0.0033166612679497525
PD_chang_ex_23andme	17	16828804	rs3752002	-0.0452	0.0201	0.02416	G	A	0.3208	4.0401e-4	17:16828804	PUTM	DER38036	-0.038210729456175	-0.663460958905856	0.508561997197835	G	A	0.29368	0.003316957546616072
PD_chang_ex_23andme	17	16828791	rs3752003	-0.0452	0.0201	0.02446	G	A	0.3207	4.0401e-4	17:16828791	PUTM	DER38036	-0.039703766457477	-0.682122125460271	0.496738676612053	G	A	0.29277	0.003387966769786235
PD_chang_ex_23andme	17	16828790	rs3752004	-0.0451	0.0201	0.02455	T	C	0.3208	4.0401e-4	17:16828790	PUTM	DER38036	-0.0405125376719392	-0.698838541018192	0.486275096457095	T	C	0.29111	0.0033606648146829853
PD_chang_ex_23andme	17	16828713	rs3752005	-0.0449	0.02	0.02449	A	T	0.3224	4e-4	17:16828713	PUTM	DER38036	-0.0210587027695812	-0.36687582096971	0.714486827211335	A	T	0.29852	0.0032947695894958375
PD_chang_ex_23andme	17	16827839	rs3752008	0.1033	0.0348	0.002993	G	A	0.2316	0.0012110399999999998	17:16827839	PUTM	DER38036	-0.0845453381199286	-1.13481100475782	0.259167321004328	G	A	0.20349	0.005550501869955955
PD_chang_ex_23andme	17	16827794	rs3752009	-0.036	0.0311	0.2478	G	A	0.1601	9.672099999999999e-4	17:16827794	PUTM	DER38036	0.019332283343204	0.331322551985629	0.741094172784817	G	A	0.1894	0.0034045859913311854
PD_chang_ex_23andme	17	16757757	rs3752010	-0.0127	0.0284	0.654	C	T	0.4666	8.065600000000001e-4	17:16757757	PUTM	DER38036	0.0995488779924528	1.53184564758865	0.128718080578601	C	T	0.49571	0.004223210464106882
PD_chang_ex_23andme	17	15245157	rs375938	-0.0076	0.0205	0.7111	G	A	0.4085	4.2025000000000005e-4	17:15245157	PUTM	DER38036	0.00373153149264743	0.0735347306007848	0.94152749659028	G	A	0.41055	0.0025750710187958555
PD_chang_ex_23andme	17	16369557	rs3760235	0.1052	0.0434	0.01535	A	G	0.0797	0.00188356	17:16369557	PUTM	DER38036	0.061477544021372	0.772800044289404	0.441463506257588	A	G	0.11855	0.00632847024253665
PD_chang_ex_23andme	17	16041792	rs3760293	-0.0893	0.0179	5.741e-07	G	A	0.4362	3.2041e-4	17:16041792	PUTM	DER38036	0.20561867539013	3.91166853170184	1.67229258234853e-4	G	A	0.41607	0.0027631281132290235
PD_chang_ex_23andme	17	15978663	rs3760295	0.0161	0.0585	0.783	T	C	0.027000000000000024	0.0034222500000000004	17:15978663	PUTM	DER38036	-0.0680044943665692	-0.987301353714428	0.325877784771313	T	C	0.0795	0.0047443395830923645
PD_chang_ex_23andme	17	15959279	rs3760296	0.0187	0.0579	0.7467	A	G	0.027800000000000047	0.00335241	17:15959279	PUTM	DER38036	-0.0615404622360218	-0.930125008216625	0.354546300769548	A	G	0.08435	0.004377628116977275
PD_chang_ex_23andme	17	15909728	rs3760297	-0.0808	0.0172	2.618e-06	G	A	0.4256	2.9584e-4	17:15909728	PUTM	DER38036	0.212931937698551	4.534276059054	1.60742774691253e-5	G	A	0.42349	0.0022052899444824628
PD_chang_ex_23andme	17	15905190	rs3760298	-0.0832	0.0171	1.135e-06	G	A	0.4647	2.9241e-4	17:15905190	PUTM	DER38036	0.177215557735299	3.82767270511399	2.25594514477536e-4	G	A	0.48052	0.002143552384339125
PD_chang_ex_23andme	17	15611495	rs3760299	0.0017	0.0232	0.9401	T	C	0.3681	5.382399999999999e-4	17:15611495	PUTM	DER38036	-0.0282900393990937	-0.508394911270451	0.612296153913709	T	C	0.3657	0.0030964545860076857
PD_chang_ex_23andme	17	15611255	rs3760301	-0.0108	0.0231	0.6411	C	A	0.3984	5.336099999999999e-4	17:15611255	PUTM	DER38036	-0.0214967514515502	-0.366046037423752	0.715103970212501	C	A	0.40416	0.003448849558954461
PD_chang_ex_23andme	17	15557530	rs3760302	-0.0032	0.0271	0.9053	G	C	0.2176	7.344099999999999e-4	17:15557530	PUTM	DER38036	-0.0283887908091531	-0.493330436908399	0.622860803800676	G	C	0.27608	0.003311448211965788
PD_chang_ex_23andme	17	15557424	rs3760304	-0.0032	0.0271	0.9055	G	A	0.2177	7.344099999999999e-4	17:15557424	PUTM	DER38036	-0.028393035486975	-0.493380819412718	0.62282533742343	G	A	0.27567	0.003311762061001592
PD_chang_ex_23andme	17	15170273	rs3760306	0.0294	0.059	0.6182	C	T	0.0424	0.0034809999999999997	17:15170273	PUTM	DER38036	0.00308533717048632	0.0329673409803075	0.973766344307716	C	T	0.07523	0.008758655053536615
PD_chang_ex_23andme	17	16822061	rs3764409	0.0644	0.0203	0.001491	C	T	0.4614	4.1208999999999994e-4	17:16822061	PUTM	DER38036	0.00218520661334474	0.0448488664856808	0.96431721132909	C	T	0.42546	0.002374007409854615
PD_chang_ex_23andme	17	16218846	rs3785621	-0.065	0.0173	0.0001782	C	T	0.4747	2.9928999999999996e-4	17:16218846	PUTM	DER38036	0.196124880482615	3.97275934690557	1.34161484758906e-4	C	T	0.44385	0.002437142188398389
PD_chang_ex_23andme	17	16218686	rs3785622	0.0601	0.0171	0.0004363	C	G	0.49639999999999995	2.9241e-4	17:16218686	PUTM	DER38036	-0.162534240578361	-3.45313142326192	8.1382395274554e-4	C	G	0.49608	0.002215457982193509
PD_chang_ex_23andme	17	16201160	rs3785623	-0.064	0.0173	0.0002144	C	T	0.4745	2.9928999999999996e-4	17:16201160	PUTM	DER38036	0.191647567813273	3.94564523646698	1.47982865248358e-4	C	T	0.4403	0.0023592314873135244
PD_chang_ex_23andme	17	16190418	rs3785625	0.0597	0.0171	0.0004936	G	C	0.4959	2.9241e-4	17:16190418	PUTM	DER38036	-0.161202111465595	-3.45580434219215	8.06656137890303e-4	G	C	0.49365	0.002175921182488139
PD_chang_ex_23andme	17	16185248	rs3785626	0.0607	0.0172	0.0004022	T	G	0.4972	2.9584e-4	17:16185248	PUTM	DER38036	-0.160881503287379	-3.45612416034279	8.05802493580117e-4	T	G	0.49254	0.0021668735049988007
PD_chang_ex_23andme	17	15970682	rs3785628	-0.0892	0.0175	3.546e-07	T	C	0.43379999999999996	3.0625000000000004e-4	17:15970682	PUTM	DER38036	0.198289651318183	4.22300523552731	5.32218248851139e-5	T	C	0.42448	0.00220473734505914
PD_chang_ex_23andme	17	15962121	rs3785629	-0.089	0.0175	3.555e-07	G	A	0.4356	3.0625000000000004e-4	17:15962121	PUTM	DER38036	0.192339899455331	4.05771234460025	9.84064401174149e-5	G	A	0.41673	0.0022468612635327873
PD_chang_ex_23andme	17	15945946	rs3785631	-0.0846	0.0173	1.074e-06	G	A	0.4609	2.9928999999999996e-4	17:15945946	PUTM	DER38036	0.141284016400865	2.97152383348636	0.00371169157822109	G	A	0.49401	0.002260620330785097
PD_chang_ex_23andme	17	15945608	rs3785632	-0.0859	0.0185	3.469e-06	T	C	0.376	3.4224999999999994e-4	17:15945608	PUTM	DER38036	0.201242594525728	4.09204775221754	8.67195724111284e-5	T	C	0.3856	0.0024185687077978436
PD_chang_ex_23andme	17	15925734	rs3785633	-0.0835	0.0172	1.136e-06	G	A	0.462	2.9584e-4	17:15925734	PUTM	DER38036	0.164987675572239	3.58226106382784	5.28052960078396e-4	G	A	0.47658	0.0021212338200647493
PD_chang_ex_23andme	17	15553709	rs3785634	-0.0272	0.0225	0.226	C	G	0.26949999999999996	5.0625e-4	17:15553709	PUTM	DER38036	-0.0277203183191313	-0.502063219265325	0.616726752518376	C	G	0.30861	0.0030484537691409367
PD_chang_ex_23andme	17	15551871	rs3785635	-0.0018	0.0271	0.947	G	T	0.2173	7.344099999999999e-4	17:15551871	PUTM	DER38036	-0.0280448043109279	-0.488334922301462	0.626381756854352	G	T	0.27243	0.0032981413291853457
PD_chang_ex_23andme	17	15156756	rs3785646	0.0433	0.045	0.3361	C	T	0.0691	0.002025	17:15156756	PUTM	DER38036	-0.00422446111020759	-0.0565790679924338	0.954993404912152	C	T	0.12314	0.005574822631520395
PD_chang_ex_23andme	17	15140601	rs3785653	-6e-4	0.0405	0.9877	G	A	0.0868	0.00164025	17:15140601	PUTM	DER38036	0.025082308692097	0.335846917675641	0.737689935970709	G	A	0.1306	0.0055776631607889655
PD_chang_ex_23andme	17	15140511	rs3785654	-8e-4	0.0405	0.9843	G	A	0.087	0.00164025	17:15140511	PUTM	DER38036	0.025082308692097	0.335846917675641	0.737689935970709	G	A	0.1306	0.0055776631607889655
PD_chang_ex_23andme	17	16832577	rs3794774	-0.0407	0.0192	0.03399	A	G	0.34909999999999997	3.6863999999999994e-4	17:16832577	PUTM	DER38036	-0.00584918221001752	-0.111830908674568	0.911181645445259	A	G	0.34337	0.002735688176245054
PD_chang_ex_23andme	17	16832370	rs3794775	-0.0453	0.0192	0.01823	A	G	0.38139999999999996	3.6863999999999994e-4	17:16832370	PUTM	DER38036	-0.0206796953892635	-0.386615922665232	0.69986201872665	A	G	0.38482	0.002861072097701345
PD_chang_ex_23andme	17	16832274	rs3794776	-0.0144	0.0283	0.6113	T	C	0.1139	8.0089e-4	17:16832274	PUTM	DER38036	0.114206724330221	1.25267266351217	0.213246347175402	T	C	0.10081	0.00831205006456678
PD_chang_ex_23andme	17	15382788	rs3803842	7e-4	0.0349	0.985	G	T	0.0916	0.00121801	17:15382788	PUTM	DER38036	-0.0850404022716192	-1.13018684394695	0.261101015656282	G	T	0.1306	0.005661742542104515
PD_chang_ex_23andme	17	15246739	rs381020	-0.0024	0.0207	0.909	T	C	0.42600000000000005	4.2849e-4	17:15246739	PUTM	DER38036	0.00625741820520513	0.12691339942079	0.899263784626487	T	C	0.42534	0.00243094654310492
PD_chang_ex_23andme	17	16521084	rs3813762	0.0107	0.032	0.7379	C	T	0.1082	0.001024	17:16521084	PUTM	DER38036	0.00789437631342619	0.110095657887519	0.912554157813912	C	T	0.14179	0.005141564253879174
PD_chang_ex_23andme	17	16557606	rs3813766	-0.0093	0.0392	0.812	C	A	0.0968	0.00153664	17:16557606	PUTM	DER38036	0.0448733517062111	0.488296957479092	0.626408548592035	C	A	0.09301	0.008445181392264854
PD_chang_ex_23andme	17	16318932	rs3813769	-0.0255	0.0218	0.2422	T	C	0.3076	4.7524e-4	17:16318932	PUTM	DER38036	0.0687224336100322	1.28388868673837	0.202147747134991	T	C	0.30594	0.0028651167050197973
PD_chang_ex_23andme	17	15968549	rs3815038	-0.0853	0.0174	9.937e-07	C	A	0.4632	3.0275999999999995e-4	17:15968549	PUTM	DER38036	0.130435445560345	2.95034968517216	0.00395356028880951	C	A	0.49669	0.001954538664488126
PD_chang_ex_23andme	17	15952588	rs3815039	-0.0837	0.0173	1.392e-06	A	C	0.46309999999999996	2.9928999999999996e-4	17:15952588	PUTM	DER38036	0.141917534348263	3.0859448813816	0.00262484240186786	A	C	0.48906	0.0021149289634934394
PD_chang_ex_23andme	17	16851834	rs3818716	-0.0449	0.0186	0.01574	C	T	0.374	3.459599999999999e-4	17:16851834	PUTM	DER38036	-0.00221713943515166	-0.0442057324213853	0.96482856457175	C	T	0.37328	0.0025155261252400593
PD_chang_ex_23andme	17	15910286	rs3826360	-0.0828	0.0172	1.367e-06	G	A	0.4621	2.9584e-4	17:15910286	PUTM	DER38036	0.173691345305247	3.78751890960464	2.59921671844175e-4	G	A	0.47642	0.002103036151576224
PD_chang_ex_23andme	17	15872321	rs3826361	0.043	0.0483	0.3733	T	C	0.037900000000000045	0.0023328900000000002	17:15872321	PUTM	DER38036	-0.0047618140960506	-0.0499775116832808	0.960239997449863	T	C	0.06717	0.009078113617498822
PD_chang_ex_23andme	17	15155057	rs3826362	0.032	0.0452	0.4788	C	T	0.0686	0.00204304	17:15155057	PUTM	DER38036	-0.00240813895630703	-0.0321209070859815	0.974439654350841	C	T	0.12283	0.0056206621898004
PD_chang_ex_23andme	17	16833755	rs3829585	-0.045	0.0191	0.01883	A	G	0.38149999999999995	3.6480999999999997e-4	17:16833755	PUTM	DER38036	-0.0210826335697825	-0.393569028489189	0.694737139821433	A	G	0.3841	0.002869510984065683
PD_chang_ex_23andme	17	16833750	rs3829586	-0.0139	0.0283	0.6238	G	A	0.1138	8.0089e-4	17:16833750	PUTM	DER38036	0.11421950207847	1.25287056283292	0.213174606588002	G	A	0.10078	0.008311283848137811
PD_chang_ex_23andme	17	16807807	rs3829587	-0.0303	0.0398	0.4459	C	T	0.0908	0.00158404	17:16807807	PUTM	DER38036	0.119179582814414	1.43572125689683	0.154202381958426	C	T	0.07837	0.006890701876701404
PD_chang_ex_23andme	17	15248420	rs385138	-0.0104	0.0205	0.6113	A	G	0.41259999999999997	4.2025000000000005e-4	17:15248420	PUTM	DER38036	8.69252335759934e-4	0.0172052825109291	0.98630712918227	A	G	0.41045	0.0025525139038506442
PD_chang_ex_23andme	17	15431207	rs3852809	-0.0108	0.0234	0.6452	T	C	0.20899999999999996	5.4756e-4	17:15431207	PUTM	DER38036	0.0723295179911369	1.05589445208201	0.293560734214726	T	C	0.18655	0.004692347054920452
PD_chang_ex_23andme	17	15248297	rs385519	-0.0102	0.0205	0.6207	C	G	0.41269999999999996	4.2025000000000005e-4	17:15248297	PUTM	DER38036	8.69252335759934e-4	0.0172052825109291	0.98630712918227	C	G	0.41045	0.0025525139038506442
PD_chang_ex_23andme	17	15766685	rs3859260	0.0091	0.0226	0.6875	G	A	0.2689	5.1076e-4	17:15766685	PUTM	DER38036	0.0366384953884448	0.70733096187229	0.481005991241505	G	A	0.31341	0.002683057149497177
PD_chang_ex_23andme	17	15430422	rs3865257	0.0079	0.0178	0.6569	A	G	0.4203	3.1684e-4	17:15430422	PUTM	DER38036	0.00962246108350949	0.177588842782362	0.859405115650699	A	G	0.44957	0.0029358980611897912
PD_chang_ex_23andme	17	15590502	rs3865262	-0.0414	0.0431	0.3372	G	A	0.0578	0.00185761	17:15590502	PUTM	DER38036	0.066522048696967	0.578795518324082	0.564028559366204	G	A	0.05121	0.013209333720392256
PD_chang_ex_23andme	17	15248353	rs388053	-0.0101	0.0205	0.6215	C	A	0.4126	4.2025000000000005e-4	17:15248353	PUTM	DER38036	8.69252335759934e-4	0.0172052825109291	0.98630712918227	C	A	0.41045	0.0025525139038506442
PD_chang_ex_23andme	17	15431549	rs3911955	-0.0108	0.0234	0.644	T	A	0.209	5.4756e-4	17:15431549	PUTM	DER38036	0.0723368350476705	1.0560504215583	0.293489827072488	T	A	0.18654	0.004691910268978238
PD_chang_ex_23andme	17	15737924	rs3925260	0.0256	0.0227	0.2589	C	T	0.257	5.152900000000001e-4	17:15737924	PUTM	DER38036	0.0124404372575679	0.231239554381444	0.817601181496258	C	T	0.28653	0.0028943233141610495
PD_chang_ex_23andme	17	16343770	rs3935801	-0.0106	0.0207	0.6081	C	T	0.3709	4.2849e-4	17:16343770	PUTM	DER38036	-0.0784752319505987	-1.40352489767141	0.163558070044084	C	T	0.39552	0.0031262591348504404
PD_chang_ex_23andme	17	15243351	rs394106	-0.02	0.0377	0.5954	C	T	0.106	0.0014212899999999997	17:15243351	PUTM	DER38036	0.0287192453149608	0.38051950968136	0.704366914749231	C	T	0.14562	0.005696291291185125
PD_chang_ex_23andme	17	14946601	rs3944069	0.0261	0.0233	0.2615	G	A	0.4183	5.428900000000001e-4	17:14946601	PUTM	DER38036	0.0595417480775367	1.25413093787615	0.212718122287073	G	A	0.44031	0.002254018098090677
PD_chang_ex_23andme	17	15276731	rs3948669	-0.0166	0.0221	0.454	T	C	0.32920000000000005	4.884100000000001e-4	17:15276731	PUTM	DER38036	-0.00359671527889258	-0.0666954869721833	0.94695729111061	T	C	0.28906	0.002908166208761267
PD_chang_ex_23andme	17	15227457	rs395945	-0.0198	0.0376	0.5981	T	C	0.1058	0.00141376	17:15227457	PUTM	DER38036	0.0273454726730958	0.361930058271526	0.718167975638892	T	C	0.14899	0.0057084941961671526
PD_chang_ex_23andme	17	15244927	rs396445	-0.0186	0.0353	0.5992	A	T	0.12370000000000003	0.0012460899999999998	17:15244927	PUTM	DER38036	0.0511014103533443	0.723518170793704	0.47105065468183	A	T	0.16186	0.004988464518139672
PD_chang_ex_23andme	17	15658895	rs3966994	-0.0162	0.0235	0.4902	T	A	0.3955	5.5225e-4	17:15658895	PUTM	DER38036	-0.0563787994856031	-0.994056959251601	0.322594422927425	T	A	0.42534	0.0032166892493995605
PD_chang_ex_23andme	17	15243431	rs396895	-0.0206	0.0377	0.5836	G	A	0.106	0.0014212899999999997	17:15243431	PUTM	DER38036	0.028732458642102	0.380682657896504	0.7042462196137	G	A	0.14564	0.005696648129278273
PD_chang_ex_23andme	17	15226933	rs397523	-0.0154	0.0204	0.4486	T	C	0.36950000000000005	4.1616000000000005e-4	17:15226933	PUTM	DER38036	0.0181183734582127	0.34942381663132	0.727505915206171	T	C	0.38441	0.0026886446596856737
PD_chang_ex_23andme	17	15247615	rs397855	-0.0087	0.0205	0.6719	C	T	0.4126	4.2025000000000005e-4	17:15247615	PUTM	DER38036	8.69252335759934e-4	0.0172052825109291	0.98630712918227	C	T	0.41045	0.0025525139038506442
PD_chang_ex_23andme	17	15227373	rs399666	-0.0198	0.0376	0.5981	A	C	0.1058	0.00141376	17:15227373	PUTM	DER38036	0.0273454726730958	0.361930058271526	0.718167975638892	A	C	0.14905	0.0057084941961671526
PD_chang_ex_23andme	17	15248081	rs400239	-0.0093	0.0205	0.6523	T	A	0.4125	4.2025000000000005e-4	17:15248081	PUTM	DER38036	8.69252335759934e-4	0.0172052825109291	0.98630712918227	T	A	0.41045	0.0025525139038506442
PD_chang_ex_23andme	17	15253221	rs400706	-0.0068	0.0206	0.7425	C	T	0.4124	4.2436000000000004e-4	17:15253221	PUTM	DER38036	8.69252335759934e-4	0.0172052825109291	0.98630712918227	C	T	0.41045	0.0025525139038506442
PD_chang_ex_23andme	17	15229443	rs401664	-0.0204	0.0376	0.5875	G	A	0.1058	0.00141376	17:15229443	PUTM	DER38036	0.0273279745946359	0.361695955710118	0.718342384508336	G	A	0.14819	0.005708573341292545
PD_chang_ex_23andme	17	15475087	rs4054403	0.0108	0.0217	0.6196	G	T	0.4459	4.7089e-4	17:15475087	PUTM	DER38036	0.00525155773407785	0.0963321511247811	0.923449571339939	G	T	0.41447	0.0029718971266053757
PD_chang_ex_23andme	17	15435292	rs4054418	-0.0116	0.0235	0.622	G	A	0.2087	5.5225e-4	17:15435292	PUTM	DER38036	0.0722279791667277	1.05543276004513	0.293770697907467	G	A	0.18657	0.004683276374556253
PD_chang_ex_23andme	17	15226253	rs406112	-0.0142	0.0348	0.6827	T	C	0.12529999999999997	0.0012110399999999998	17:15226253	PUTM	DER38036	0.0594917965737237	0.830497592812813	0.408235919764036	T	C	0.17573	0.005131418227174547
PD_chang_ex_23andme	17	16342813	rs4072454	-0.0101	0.0207	0.624	T	C	0.3708	4.2849e-4	17:16342813	PUTM	DER38036	-0.0784744819667981	-1.40351763437631	0.16356022857563	T	C	0.39552	0.0031262317367910884
PD_chang_ex_23andme	17	15510856	rs41346256	0.006	0.0265	0.8206	C	T	0.1324	7.0225e-4	17:15510856	PUTM	DER38036	0.0239851418800776	0.321907699297504	0.748194568337579	C	T	0.1716	0.0055516471470105485
PD_chang_ex_23andme	17	16370019	rs4143830	0.1035	0.0434	0.01705	G	A	0.0798	0.00188356	17:16370019	PUTM	DER38036	0.0615154123044857	0.773318977445446	0.441157812629163	G	A	0.11854	0.006327767919533743
PD_chang_ex_23andme	17	15225375	rs414494	-0.0115	0.0349	0.7412	T	C	0.12539999999999996	0.00121801	17:15225375	PUTM	DER38036	0.0587514914038352	0.81985928894367	0.41424618824171	T	C	0.1763	0.00513522111185975
PD_chang_ex_23andme	17	15226012	rs417637	-0.0144	0.0348	0.6788	A	G	0.12529999999999997	0.0012110399999999998	17:15226012	PUTM	DER38036	0.0594992826876139	0.830606843941749	0.408174471456381	A	G	0.17591	0.0051313595869275684
PD_chang_ex_23andme	17	15247795	rs419308	-0.0079	0.0205	0.7	A	C	0.41279999999999994	4.2025000000000005e-4	17:15247795	PUTM	DER38036	8.69252335759934e-4	0.0172052825109291	0.98630712918227	A	C	0.41045	0.0025525139038506442
PD_chang_ex_23andme	17	15247204	rs420727	-0.0028	0.0207	0.8916	A	G	0.4262	4.2849e-4	17:15247204	PUTM	DER38036	0.00625741820520513	0.12691339942079	0.899263784626487	A	G	0.42537	0.00243094654310492
PD_chang_ex_23andme	17	15248284	rs423381	-0.0148	0.0221	0.5036	C	G	0.3194	4.884100000000001e-4	17:15248284	PUTM	DER38036	0.0688981089484329	1.29373166976258	0.198738335978297	C	G	0.32473	0.002836130333436546
PD_chang_ex_23andme	17	15248095	rs423786	-0.0095	0.0205	0.6439	G	C	0.4125	4.2025000000000005e-4	17:15248095	PUTM	DER38036	8.69252335759934e-4	0.0172052825109291	0.98630712918227	G	C	0.41045	0.0025525139038506442
PD_chang_ex_23andme	17	14918324	rs4239131	-0.0668	0.044	0.1284	C	T	0.0752	0.0019359999999999998	17:14918324	PUTM	DER38036	-0.0673232536618071	-0.668257092165269	0.505509035663977	C	T	0.05997	0.010149462433244697
PD_chang_ex_23andme	17	15088020	rs4239132	-0.0383	0.0257	0.1358	G	A	0.2887	6.6049e-4	17:15088020	PUTM	DER38036	-0.0249972707865684	-0.472152429582425	0.637846702793348	G	A	0.32253	0.0028029847309258152
PD_chang_ex_23andme	17	15883967	rs4239134	-0.083	0.0172	1.331e-06	C	T	0.465	2.9584e-4	17:15883967	PUTM	DER38036	0.177002341163254	3.83140850332603	2.22630308798158e-4	C	T	0.48127	0.0021342294277538576
PD_chang_ex_23andme	17	16539005	rs4239135	-0.0013	0.0239	0.9553	T	C	0.18899999999999995	5.712100000000001e-4	17:16539005	PUTM	DER38036	0.0255780332066082	0.434080134682731	0.665165364583263	T	C	0.21269	0.0034721179609044006
PD_chang_ex_23andme	17	16801493	rs4239136	0.0107	0.0429	0.8038	T	A	0.0869	0.00184041	17:16801493	PUTM	DER38036	0.109202176151941	1.07556811397133	0.284708637944346	T	A	0.09459	0.01030829285980707
PD_chang_ex_23andme	17	16821625	rs4239138	-0.026	0.0268	0.3317	G	A	0.1451	7.182400000000001e-4	17:16821625	PUTM	DER38036	0.0507444806883628	0.677374953427365	0.499732212827702	G	A	0.14179	0.005612021890634304
PD_chang_ex_23andme	17	14999754	rs4258662	-0.0053	0.0176	0.763	G	C	0.4939	3.0976e-4	17:14999754	PUTM	DER38036	-0.0761655023558469	-1.47575263068937	0.143152185680753	G	C	0.49627	0.0026637256307281408
PD_chang_ex_23andme	17	16323589	rs4273076	-0.0488	0.0212	0.0211	A	C	0.34299999999999997	4.4944e-4	17:16323589	PUTM	DER38036	0.14965892299043	2.78569902883532	0.00639068605597752	A	C	0.32376	0.0028862692700855406
PD_chang_ex_23andme	17	16849139	rs4273077	0.0055	0.0279	0.8441	A	G	0.10299999999999998	7.784100000000001e-4	17:16849139	PUTM	DER38036	0.0910624213989103	1.034197695278	0.303538331697112	A	G	0.11194	0.007753026301627549
PD_chang_ex_23andme	17	16811714	rs4274477	-0.0308	0.0259	0.2348	C	A	0.2774	6.7081e-4	17:16811714	PUTM	DER38036	0.14021203566559	2.18101946548219	0.0315260715580044	C	A	0.29911	0.004132867728397287
PD_chang_ex_23andme	17	15226213	rs427476	-0.0151	0.0348	0.665	A	T	0.12519999999999998	0.0012110399999999998	17:15226213	PUTM	DER38036	0.0594917965737237	0.830497592812813	0.408235919764036	A	T	0.17579	0.005131418227174547
PD_chang_ex_23andme	17	15226144	rs427531	-0.0139	0.0348	0.6892	A	G	0.12529999999999997	0.0012110399999999998	17:15226144	PUTM	DER38036	0.0594992826876139	0.830606843941749	0.408174471456381	A	G	0.17585	0.0051313595869275684
PD_chang_ex_23andme	17	16792858	rs4280293	-0.03	0.024	0.2117	G	A	0.3525	5.76e-4	17:16792858	PUTM	DER38036	0.0878896657767467	1.46205181275545	0.146862575525488	G	A	0.33955	0.0036136833834330747
PD_chang_ex_23andme	17	16355618	rs4287608	-0.0082	0.0206	0.6896	G	A	0.3739	4.2436000000000004e-4	17:16355618	PUTM	DER38036	-0.0798086539736762	-1.42395158088673	0.157573400656621	G	A	0.39357	0.0031413008239956765
PD_chang_ex_23andme	17	15802491	rs4297751	1e-4	0.0232	0.996	C	A	0.2607	5.382399999999999e-4	17:15802491	PUTM	DER38036	0.0134092401928061	0.253435098959193	0.800452313349211	C	A	0.30301	0.0027994635516560536
PD_chang_ex_23andme	17	15248399	rs430639	-0.0101	0.0205	0.6235	G	T	0.4125	4.2025000000000005e-4	17:15248399	PUTM	DER38036	8.69252335759934e-4	0.0172052825109291	0.98630712918227	G	T	0.41045	0.0025525139038506442
PD_chang_ex_23andme	17	16790107	rs4312350	-0.026	0.0264	0.3241	T	C	0.24980000000000002	6.969599999999999e-4	17:16790107	PUTM	DER38036	0.11811554049629	1.79129347913588	0.0762713136705602	T	C	0.25002	0.00434791047644361
PD_chang_ex_23andme	17	16790198	rs4313843	-0.0261	0.0264	0.3234	T	C	0.24980000000000002	6.969599999999999e-4	17:16790198	PUTM	DER38036	0.118106318974895	1.79119880135769	0.0762866054500673	T	C	0.25	0.004347691179696803
PD_chang_ex_23andme	17	16813522	rs4315376	-0.0504	0.0287	0.07913	G	A	0.4871	8.2369e-4	17:16813522	PUTM	DER38036	0.0412152359698246	0.701312158140834	0.484737083451616	G	A	0.47701	0.00345376548652452
PD_chang_ex_23andme	17	16817593	rs4318250	-0.0526	0.0257	0.04085	A	T	0.1856	6.6049e-4	17:16817593	PUTM	DER38036	-0.100051549574619	-1.43831672828875	0.153466538832317	A	T	0.17313	0.0048388100667595526
PD_chang_ex_23andme	17	16807931	rs4324171	0.0028	0.0396	0.9428	A	G	0.0927	0.0015681600000000003	17:16807931	PUTM	DER38036	0.0050597885426929504	0.0706929030985614	0.943783352694236	A	G	0.13014	0.005122867235017947
PD_chang_ex_23andme	17	15225813	rs432432	-0.0016	0.02	0.9359	C	G	0.3899	4e-4	17:15225813	PUTM	DER38036	0.0241481948727611	0.460375572276788	0.64624619812892	C	G	0.39072	0.002751343409638389
PD_chang_ex_23andme	17	16818427	rs4325607	0.0766	0.0232	0.0009592	G	A	0.4328	5.382399999999999e-4	17:16818427	PUTM	DER38036	-0.032020414490054	-0.602777798007524	0.548021085599933	G	A	0.4048	0.002821885600419726
PD_chang_ex_23andme	17	16348322	rs4327088	-0.0097	0.0207	0.6372	C	A	0.3708	4.2849e-4	17:16348322	PUTM	DER38036	-0.0784752319505987	-1.40352489767141	0.163558070044084	C	A	0.39552	0.0031262591348504404
PD_chang_ex_23andme	17	16348414	rs4327089	-0.0091	0.0207	0.6578	C	T	0.3709	4.2849e-4	17:16348414	PUTM	DER38036	-0.0786567017974918	-1.39234639406482	0.16690600026075	C	T	0.39475	0.003191367917105893
PD_chang_ex_23andme	17	15225643	rs433068	-0.0145	0.0348	0.6774	A	T	0.12519999999999998	0.0012110399999999998	17:15225643	PUTM	DER38036	0.0594241936734068	0.829512743647173	0.408790100692805	A	T	0.17601	0.00513192700190908
PD_chang_ex_23andme	17	15224955	rs433993	-0.0172	0.0376	0.6468	G	A	0.106	0.00141376	17:15224955	PUTM	DER38036	0.0263325197896587	0.348458274166379	0.728228581397443	G	A	0.15025	0.00571062018168011
PD_chang_ex_23andme	17	16840889	rs4343329	-0.0463	0.0204	0.02352	G	C	0.2559	4.1616000000000005e-4	17:16840889	PUTM	DER38036	-0.0419157256978209	-0.7482276980667	0.456078952250245	G	C	0.27488	0.0031382419052104486
PD_chang_ex_23andme	17	15742180	rs4349188	0.0103	0.0213	0.6287	C	T	0.3503	4.5369e-4	17:15742180	PUTM	DER38036	-0.0342605370119779	-0.670836823468476	0.503870977186461	C	T	0.37844	0.002608282000239305
PD_chang_ex_23andme	17	16544463	rs4352086	1e-4	0.0248	0.9982	C	T	0.1777	6.1504e-4	17:16544463	PUTM	DER38036	-0.0134909763142327	-0.227467383969699	0.820524738793243	C	T	0.2015	0.0035176165319529946
PD_chang_ex_23andme	17	15088293	rs4356515	-0.0387	0.028	0.1667	C	T	0.2175	7.840000000000001e-4	17:15088293	PUTM	DER38036	-0.0210074429438286	-0.353013306769841	0.724821500375275	C	T	0.20894	0.0035413123391634742
PD_chang_ex_23andme	17	16778164	rs4360974	-0.0256	0.0263	0.3306	T	C	0.25260000000000005	6.9169e-4	17:16778164	PUTM	DER38036	0.118545643566091	1.80588029111187	0.0739454747359527	T	C	0.25	0.004309166559612806
PD_chang_ex_23andme	17	15464603	rs4365325	0.0042	0.0193	0.8256	G	A	0.4226	3.7249000000000006e-4	17:15464603	PUTM	DER38036	0.00377547891418251	0.0696108395048845	0.944642421212601	G	A	0.42777	0.0029416456428091597
PD_chang_ex_23andme	17	16802605	rs4371193	-0.0322	0.0351	0.3585	A	T	0.12139999999999995	0.00123201	17:16802605	PUTM	DER38036	0.133016495445363	1.90738256256516	0.0593404776254342	A	T	0.12214	0.004863348447454394
PD_chang_ex_23andme	17	16799257	rs4380085	-0.0258	0.0265	0.3311	T	C	0.25	7.0225e-4	17:16799257	PUTM	DER38036	0.116495310704942	1.7332685936445	0.0861303151563863	T	C	0.26173	0.004517364685748262
PD_chang_ex_23andme	17	16847909	rs4383187	-0.0015	0.0244	0.9525	T	C	0.18100000000000005	5.953600000000001e-4	17:16847909	PUTM	DER38036	0.0642711142155091	0.974477523877964	0.332170882933937	T	C	0.22019	0.004349987456634768
PD_chang_ex_23andme	17	16814696	rs4401079	-0.0246	0.0302	0.4155	G	T	0.1802	9.1204e-4	17:16814696	PUTM	DER38036	0.0472970784458373	0.781290236996791	0.436477588332197	G	T	0.2169	0.0036647456274742454
PD_chang_ex_23andme	17	16848920	rs4404112	0.0016	0.0245	0.9465	A	G	0.18000000000000005	6.002500000000001e-4	17:16848920	PUTM	DER38036	0.0652329514117956	0.986595473720934	0.326222125033307	A	G	0.22075	0.0043717550377348645
PD_chang_ex_23andme	17	15036273	rs4419093	-0.0025	0.0282	0.9282	C	G	0.2097	7.9524e-4	17:15036273	PUTM	DER38036	0.0643876750209013	1.09384238527921	0.276651984907106	C	G	0.2328	0.0034649421741778626
PD_chang_ex_23andme	17	15027563	rs4427846	0.0084	0.0235	0.7208	A	G	0.39149999999999996	5.5225e-4	17:15027563	PUTM	DER38036	0.0442397685561683	0.919693364256817	0.359946217562462	A	G	0.40681	0.002313873362821654
PD_chang_ex_23andme	17	15060607	rs4430786	0.0144	0.0279	0.6055	C	A	0.2367	7.784100000000001e-4	17:15060607	PUTM	DER38036	-0.0392291439302707	-0.631731567556637	0.529003832800772	C	A	0.24776	0.0038561374321741397
PD_chang_ex_23andme	17	16348071	rs4430787	-0.0057	0.0231	0.8047	G	A	0.336	5.336099999999999e-4	17:16348071	PUTM	DER38036	-0.0171724530282797	-0.281425003290934	0.778965961131588	G	A	0.33955	0.0037233967434670617
PD_chang_ex_23andme	17	15947217	rs4435297	-0.0871	0.0174	5.452e-07	C	T	0.4333	3.0275999999999995e-4	17:15947217	PUTM	DER38036	0.190497038979781	4.08558240758816	8.88132868125525e-5	C	T	0.40998	0.002174044901414612
PD_chang_ex_23andme	17	16347567	rs4438345	-0.008	0.0206	0.6995	T	G	0.3719	4.2436000000000004e-4	17:16347567	PUTM	DER38036	-0.0784752319505987	-1.40352489767141	0.163558070044084	T	G	0.39552	0.0031262591348504404
PD_chang_ex_23andme	17	16801529	rs4444380	-0.0246	0.0266	0.3552	A	G	0.24980000000000002	7.0756e-4	17:16801529	PUTM	DER38036	0.113243470931695	1.69139493409701	0.0938756934213574	A	G	0.25338	0.0044826650924160065
PD_chang_ex_23andme	17	16807441	rs4456539	0.0023	0.0393	0.954	C	T	0.0936	0.0015444900000000001	17:16807441	PUTM	DER38036	0.00325810115561057	0.0452955484000434	0.963962065133976	C	T	0.12931	0.005173900632607448
PD_chang_ex_23andme	17	14923348	rs4458040	0.0354	0.0207	0.08691	G	A	0.4239	4.2849e-4	17:14923348	PUTM	DER38036	0.0551640248871755	1.02763215063407	0.306602173318925	G	A	0.49512	0.0028816187746994923
PD_chang_ex_23andme	17	16807265	rs4461114	0.0024	0.0393	0.9511	T	C	0.09360000000000002	0.0015444900000000001	17:16807265	PUTM	DER38036	0.00502710972254421	0.0703163805914854	0.944082272779378	T	C	0.13024	0.005111209853841058
PD_chang_ex_23andme	17	16793593	rs4465638	-0.0136	0.028	0.6275	C	A	0.2154	7.840000000000001e-4	17:16793593	PUTM	DER38036	0.096467419641192	1.36995614266782	0.17376868801247	C	A	0.21164	0.004958473492429334
PD_chang_ex_23andme	17	15225884	rs446597	-0.0139	0.0348	0.6894	C	T	0.1253	0.0012110399999999998	17:15225884	PUTM	DER38036	0.0594992826876139	0.830606843941749	0.408174471456381	C	T	0.17598	0.0051313595869275684
PD_chang_ex_23andme	17	16806364	rs4468669	-0.0265	0.0267	0.3196	A	G	0.2499	7.128900000000001e-4	17:16806364	PUTM	DER38036	0.109909728734237	1.61274415190993	0.109951678442448	A	G	0.26153	0.004644525167024732
PD_chang_ex_23andme	17	16143709	rs4470185	-0.0723	0.0177	4.443e-05	C	T	0.4832	3.1329000000000003e-4	17:16143709	PUTM	DER38036	0.158144506154176	3.31151863968551	0.00129190180096177	C	T	0.45943	0.002280624633526111
PD_chang_ex_23andme	17	16355871	rs4471718	-0.0085	0.0206	0.6798	C	T	0.3739	4.2436000000000004e-4	17:16355871	PUTM	DER38036	-0.0793787206282855	-1.42181184812742	0.158192297284875	C	T	0.39617	0.0031169076298263884
PD_chang_ex_23andme	17	16807923	rs4474732	0.0029	0.0396	0.9408	G	A	0.0927	0.0015681600000000003	17:16807923	PUTM	DER38036	0.00505421985933885	0.0706311767707671	0.94383235649054	G	A	0.13016	0.005120535433434095
PD_chang_ex_23andme	17	16799244	rs4480852	-0.0252	0.0255	0.3226	G	A	0.282	6.502499999999999e-4	17:16799244	PUTM	DER38036	0.149758570683981	2.35384393241543	0.020535824095377	G	A	0.30173	0.004047883867823801
PD_chang_ex_23andme	17	16806245	rs4488491	-0.0275	0.0266	0.3013	G	C	0.2524	7.0756e-4	17:16806245	PUTM	DER38036	0.107937965380159	1.60333985664806	0.112013624054103	G	C	0.25599	0.004532076975382764
PD_chang_ex_23andme	17	16799956	rs4494588	-0.0421	0.0231	0.06868	G	C	0.471	5.336099999999999e-4	17:16799956	PUTM	DER38036	0.167263235804451	2.9669808265046	0.00376240506230792	G	C	0.46488	0.003178128909509122
PD_chang_ex_23andme	17	16011100	rs4500784	0.0362	0.0555	0.5135	C	G	0.03210000000000002	0.00308025	17:16011100	PUTM	DER38036	-0.0740854428445806	-0.922511529825745	0.358482257455668	C	G	0.07081	0.006449442227570781
PD_chang_ex_23andme	17	16848565	rs4500785	-0.0076	0.0272	0.7795	C	G	0.10999999999999999	7.3984e-4	17:16848565	PUTM	DER38036	0.0910801838358746	1.03438053127526	0.303453307014721	C	G	0.11196	0.007753309513049237
PD_chang_ex_23andme	17	16357522	rs4502261	-0.0078	0.0207	0.7055	C	T	0.3742	4.2849e-4	17:16357522	PUTM	DER38036	-0.0791975345175412	-1.41436177373322	0.160361742240619	C	T	0.38836	0.003135467500515126
PD_chang_ex_23andme	17	15226828	rs450848	-0.0148	0.0348	0.6712	C	T	0.1253	0.0012110399999999998	17:15226828	PUTM	DER38036	0.0594917965737237	0.830497592812813	0.408235919764036	C	T	0.17542	0.005131418227174547
PD_chang_ex_23andme	17	15065368	rs4510066	0.0207	0.0258	0.4227	T	C	0.2679	6.6564e-4	17:15065368	PUTM	DER38036	0.0863084035779316	1.56525910568571	0.120681313937177	T	C	0.30224	0.003040420761829282
PD_chang_ex_23andme	17	16851908	rs4517836	-0.0558	0.0207	0.006999	T	C	0.2542	4.2849e-4	17:16851908	PUTM	DER38036	-0.0721846249213071	-1.26499965222905	0.208811378698744	T	C	0.237	0.0032561814369946947
PD_chang_ex_23andme	17	15247523	rs451928	-0.0089	0.0205	0.6633	G	A	0.4125	4.2025000000000005e-4	17:15247523	PUTM	DER38036	8.69252335759934e-4	0.0172052825109291	0.98630712918227	G	A	0.41045	0.0025525139038506442
PD_chang_ex_23andme	17	16323108	rs4520872	-0.0522	0.0212	0.01379	C	T	0.3425	4.4944e-4	17:16323108	PUTM	DER38036	0.144855499743088	2.66944745203576	0.00886724374950319	C	T	0.32808	0.002944606219748327
PD_chang_ex_23andme	17	16778288	rs4527060	-0.0249	0.0263	0.3449	C	T	0.2526	6.9169e-4	17:16778288	PUTM	DER38036	0.118553068991931	1.80591626100826	0.0739398129689156	C	T	0.25001	0.004309534730924886
PD_chang_ex_23andme	17	14923255	rs4539645	0.0084	0.0202	0.6787	G	A	0.3094	4.0804e-4	17:14923255	PUTM	DER38036	0.00185555823398901	0.0349718333178618	0.97217191380981	G	A	0.36236	0.0028152202491503464
PD_chang_ex_23andme	17	16336068	rs4541119	-0.0115	0.0208	0.5791	G	A	0.3708	4.3264e-4	17:16336068	PUTM	DER38036	-0.0808551549446281	-1.46918814151206	0.144920737817478	G	A	0.39905	0.0030287302753310625
PD_chang_ex_23andme	17	16319166	rs4561507	-0.059	0.0235	0.01194	C	G	0.257	5.5225e-4	17:16319166	PUTM	DER38036	0.133537853492219	2.38348975127579	0.019037312310626	C	G	0.26714	0.003138934145698483
PD_chang_ex_23andme	17	16848750	rs4561508	-9e-4	0.0274	0.9742	C	T	0.108	7.507600000000001e-4	17:16848750	PUTM	DER38036	0.0910624213989103	1.034197695278	0.303538331697112	C	T	0.11194	0.007753026301627549
PD_chang_ex_23andme	17	16010920	rs4566208	-0.0917	0.0177	2.284e-07	G	A	0.4343	3.1329000000000003e-4	17:16010920	PUTM	DER38036	0.195065055056148	4.17788535677312	6.30382510378877e-5	G	A	0.42169	0.002179946885766144
PD_chang_ex_23andme	17	16346181	rs4570894	0.0632	0.0325	0.052	G	T	0.151	0.0010562500000000001	17:16346181	PUTM	DER38036	0.00832558662034167	0.120341186102446	0.90445433572348	G	T	0.16793	0.004786313177688368
PD_chang_ex_23andme	17	15403127	rs4572441	0.0062	0.0176	0.7241	C	T	0.4112	3.0976e-4	17:15403127	PUTM	DER38036	0.00665098743336449	0.129435283510946	0.897273218845968	C	T	0.41903	0.0026403828054581266
PD_chang_ex_23andme	17	15677125	rs4572444	0.0207	0.021	0.3249	A	T	0.29379999999999995	4.4100000000000004e-4	17:15677125	PUTM	DER38036	-0.00329879229222836	-0.0545368343175556	0.956616271216059	A	T	0.33473	0.003658727732903149
PD_chang_ex_23andme	17	16813309	rs4575575	-0.0188	0.0301	0.5325	C	G	0.1352	9.060099999999998e-4	17:16813309	PUTM	DER38036	0.208284478795528	2.01312405779716	0.0467891809940965	C	G	0.1262	0.010704656550611168
PD_chang_ex_23andme	17	16813471	rs4578698	-0.054	0.0238	0.02345	G	T	0.4313	5.664400000000001e-4	17:16813471	PUTM	DER38036	-0.0202204449328605	-0.34077508288232	0.733987806629548	G	T	0.43801	0.0035208356342141464
PD_chang_ex_23andme	17	16282682	rs4584862	-0.0017	0.0255	0.9458	C	T	0.1956	6.502499999999999e-4	17:16282682	PUTM	DER38036	0.0365287013523676	0.617911922016149	0.538038108805121	C	T	0.20161	0.0034947435838040756
PD_chang_ex_23andme	17	15051149	rs4595835	-0.0372	0.0235	0.1124	A	T	0.49470000000000003	5.5225e-4	17:15051149	PUTM	DER38036	-0.023462890650226	-0.436616440682603	0.663330820412068	A	T	0.4534	0.002887771748193102
PD_chang_ex_23andme	17	14912004	rs4597355	-0.0505	0.0514	0.326	G	A	0.0579	0.00264196	17:14912004	PUTM	DER38036	-0.0785149223217843	-0.763053598223943	0.447227785507023	G	A	0.053900000000000003	0.010587521894749511
PD_chang_ex_23andme	17	15681562	rs4614768	-0.0635	0.0449	0.1569	C	T	0.0703	0.0020160100000000004	17:15681562	PUTM	DER38036	-0.112600044658853	-1.33368890320482	0.185335631172283	C	T	0.09513	0.007128005894030543
PD_chang_ex_23andme	17	16344600	rs4617905	-0.0053	0.0231	0.8194	C	T	0.3359	5.336099999999999e-4	17:16344600	PUTM	DER38036	-0.0206086813218957	-0.340532442976261	0.734169936211322	C	T	0.34881	0.003662548794224845
PD_chang_ex_23andme	17	16344601	rs4622550	-0.0094	0.0207	0.65	G	C	0.3709	4.2849e-4	17:16344601	PUTM	DER38036	-0.077521244329736	-1.36520215842003	0.175252966061331	G	C	0.38627	0.0032243897941229152
PD_chang_ex_23andme	17	16803082	rs4624223	-0.0314	0.0344	0.3621	A	G	0.12580000000000002	0.00118336	17:16803082	PUTM	DER38036	0.0449423262822477	0.592144791764704	0.55509012653714	A	G	0.1306	0.005760434851162597
PD_chang_ex_23andme	17	16323738	rs4629007	-0.0435	0.0213	0.04068	G	A	0.3404	4.5369e-4	17:16323738	PUTM	DER38036	0.149742505255011	2.78313357247005	0.00643771245787757	G	A	0.32363	0.0028948234978675553
PD_chang_ex_23andme	17	15078820	rs4636946	0.0378	0.0512	0.4598	A	T	0.05159999999999998	0.00262144	17:15078820	PUTM	DER38036	0.11744599874193	1.16181190123528	0.248077379596031	A	T	0.07863	0.010218915522891435
PD_chang_ex_23andme	17	16814624	rs4641788	-0.026	0.0302	0.3895	C	T	0.1804	9.1204e-4	17:16814624	PUTM	DER38036	0.0478575183610681	0.78967327765834	0.431587062421963	C	T	0.21724	0.0036728692275871644
PD_chang_ex_23andme	17	15065246	rs4643364	0.0211	0.0258	0.4147	T	A	0.2679	6.6564e-4	17:15065246	PUTM	DER38036	0.0863084035779316	1.56525910568571	0.120681313937177	T	A	0.30224	0.003040420761829282
PD_chang_ex_23andme	17	16408652	rs472846	-0.0252	0.0243	0.2994	C	T	0.3273	5.904899999999999e-4	17:16408652	PUTM	DER38036	0.0697392192144293	1.26550227062947	0.208631998361362	C	T	0.28268	0.0030368847039549357
PD_chang_ex_23andme	17	16408615	rs473572	-0.0141	0.0238	0.5531	T	A	0.3526	5.664400000000001e-4	17:16408615	PUTM	DER38036	0.0894915931748357	1.61766142835873	0.108885721113112	T	A	0.3014	0.0030604776960985523
PD_chang_ex_23andme	17	14893669	rs4791606	0.0048	0.0274	0.8619	C	T	0.2264	7.507600000000001e-4	17:14893669	PUTM	DER38036	0.0294427381707466	0.511311719096177	0.610259937042177	C	T	0.27177	0.0033157738358754493
PD_chang_ex_23andme	17	14893679	rs4791607	0.0048	0.0274	0.8602	C	T	0.2264	7.507600000000001e-4	17:14893679	PUTM	DER38036	0.0293524166646877	0.50967721278869	0.611400606435929	C	T	0.27171	0.0033166320500995416
PD_chang_ex_23andme	17	14893740	rs4791608	0.0052	0.0274	0.8492	T	C	0.22629999999999995	7.507600000000001e-4	17:14893740	PUTM	DER38036	0.0302029534347606	0.507086895976016	0.613210265793983	T	C	0.24639	0.0035475951349688032
PD_chang_ex_23andme	17	14925187	rs4791610	0.0519	0.0372	0.1633	A	C	0.11050000000000004	0.0013838399999999997	17:14925187	PUTM	DER38036	0.064294711196542	0.86297493067624	0.390216225461827	A	C	0.12313	0.0055507816044318235
PD_chang_ex_23andme	17	14940605	rs4791611	-0.0172	0.0233	0.4594	A	G	0.4806	5.428900000000001e-4	17:14940605	PUTM	DER38036	-0.0932378246099249	-1.94277112726539	0.0548561527697874	A	G	0.46642	0.0023032494879571684
PD_chang_ex_23andme	17	14940900	rs4791612	0.0208	0.0242	0.3895	T	A	0.3623	5.8564e-4	17:14940900	PUTM	DER38036	0.0924214982287388	1.76151081784401	0.0812083212147231	T	A	0.40232	0.002752804564742952
PD_chang_ex_23andme	17	14940941	rs4791613	-0.0335	0.0299	0.2628	G	C	0.1903	8.9401e-4	17:14940941	PUTM	DER38036	0.048133970469737	0.692820102695871	0.490028322130278	G	C	0.19276	0.0048268345558675685
PD_chang_ex_23andme	17	15085977	rs4791614	-0.0103	0.0408	0.8005	C	G	0.08779999999999999	0.0016646400000000002	17:15085977	PUTM	DER38036	9.92770698106491e-5	0.00130675985921787	0.998959960092526	C	G	0.1356	0.005771734294354913
PD_chang_ex_23andme	17	15087173	rs4791615	-0.0379	0.028	0.1757	A	T	0.21750000000000003	7.840000000000001e-4	17:15087173	PUTM	DER38036	-0.0210722430393226	-0.353679190378958	0.724323892761938	A	T	0.20887	0.0035497888242900953
PD_chang_ex_23andme	17	15179899	rs4791619	0.0143	0.0236	0.5455	A	C	0.3932	5.5696e-4	17:15179899	PUTM	DER38036	0.0240615110282827	0.445873395108012	0.65665258043821	A	C	0.44077	0.0029122099112384443
PD_chang_ex_23andme	17	15373917	rs4791622	-0.009	0.0209	0.6674	C	T	0.3449	4.3680999999999993e-4	17:15373917	PUTM	DER38036	-0.0396055402446161	-0.779673321570638	0.437424585113196	C	T	0.37687	0.002580397042033928
PD_chang_ex_23andme	17	15374120	rs4791623	-0.0627	0.0419	0.1349	G	A	0.0771	0.00175561	17:15374120	PUTM	DER38036	0.0294682243401012	0.240035958029243	0.810793741289349	G	A	0.05224	0.015071459983888844
PD_chang_ex_23andme	17	15393319	rs4791624	0.0294	0.0272	0.2793	C	T	0.1563	7.3984e-4	17:15393319	PUTM	DER38036	-0.0835640056299879	-1.25418223423674	0.21269955888906	C	T	0.20067	0.004439327754858428
PD_chang_ex_23andme	17	15512249	rs4791630	0.0062	0.0266	0.8167	G	A	0.1323	7.0756e-4	17:15512249	PUTM	DER38036	0.0202144334412504	0.233295564212645	0.816008786538201	G	A	0.17714	0.00750775660306514
PD_chang_ex_23andme	17	15690888	rs4791638	0.044	0.0222	0.04729	C	G	0.24719999999999998	4.9284e-4	17:15690888	PUTM	DER38036	0.0249616575793844	0.431163670162683	0.66727740009059	C	G	0.32543	0.0033516798036414613
PD_chang_ex_23andme	17	15734795	rs4791642	0.0275	0.0226	0.2241	G	T	0.2591	5.1076e-4	17:15734795	PUTM	DER38036	0.0129290452981398	0.243650011923796	0.808001036856904	G	T	0.28988	0.002815788560069009
PD_chang_ex_23andme	17	15828709	rs4791653	-0.0083	0.0259	0.7482	T	C	0.19030000000000002	6.7081e-4	17:15828709	PUTM	DER38036	-0.0217403954993278	-0.377925755498877	0.706286756928284	T	C	0.21687	0.003309191507209907
PD_chang_ex_23andme	17	15920021	rs4791659	-0.0213	0.0478	0.6554	A	G	0.036900000000000044	0.0022848400000000002	17:15920021	PUTM	DER38036	-0.112623853260765	-1.08301009075652	0.281408419564747	A	G	0.05989	0.010814233878950327
PD_chang_ex_23andme	17	15960190	rs4791660	-0.085	0.0174	1.035e-06	G	A	0.4629	3.0275999999999995e-4	17:15960190	PUTM	DER38036	0.140197912833195	3.04747042362468	0.0029521114343727	G	A	0.48881	0.0021164309195967125
PD_chang_ex_23andme	17	16008708	rs4791661	-0.0835	0.0176	2.14e-06	A	G	0.46830000000000005	3.0976e-4	17:16008708	PUTM	DER38036	0.140866829520072	3.12721668080537	0.00231141877202603	A	G	0.49695	0.002029091035551001
PD_chang_ex_23andme	17	16008872	rs4791662	-0.0844	0.0176	1.664e-06	C	T	0.4673	3.0976e-4	17:16008872	PUTM	DER38036	0.140867936793752	3.12730473365232	0.00231078894273787	C	T	0.49693	0.0020290086717751404
PD_chang_ex_23andme	17	16196056	rs4791665	-0.0644	0.0173	0.0002011	G	A	0.4745	2.9928999999999996e-4	17:16196056	PUTM	DER38036	0.191647567813273	3.94564523646698	1.47982865248358e-4	G	A	0.4403	0.0023592314873135244
PD_chang_ex_23andme	17	16531261	rs4791672	4e-4	0.0246	0.9871	G	A	0.1776	6.0516e-4	17:16531261	PUTM	DER38036	-0.0134909763142327	-0.227467383969699	0.820524738793243	G	A	0.2015	0.0035176165319529946
PD_chang_ex_23andme	17	16533133	rs4791673	4e-4	0.0246	0.9856	A	C	0.17769999999999997	6.0516e-4	17:16533133	PUTM	DER38036	-0.0134909763142327	-0.227467383969699	0.820524738793243	A	C	0.2015	0.0035176165319529946
PD_chang_ex_23andme	17	16539340	rs4791675	0.0053	0.0193	0.7839	T	C	0.2821	3.7249000000000006e-4	17:16539340	PUTM	DER38036	0.0376445311961476	0.699126210744017	0.48609609544856	T	C	0.30597	0.0028992964061472365
PD_chang_ex_23andme	17	16562303	rs4791676	4e-4	0.025	0.9881	C	G	0.17789999999999995	6.250000000000001e-4	17:16562303	PUTM	DER38036	-0.0135017054459693	-0.227635391051603	0.820394473528047	C	G	0.20154	0.0035180150307176947
PD_chang_ex_23andme	17	16566673	rs4791678	-2e-4	0.0251	0.9939	C	T	0.178	6.300100000000001e-4	17:16566673	PUTM	DER38036	-0.0135965518563963	-0.228417129197237	0.819788414520405	C	T	0.20213	0.0035432372168844734
PD_chang_ex_23andme	17	16566713	rs4791679	0.0053	0.0198	0.7886	T	C	0.28280000000000005	3.920400000000001e-4	17:16566713	PUTM	DER38036	0.0372192748810886	0.672681668171043	0.502701297652109	T	C	0.30717	0.003061375699735153
PD_chang_ex_23andme	17	16789267	rs4791693	-0.0284	0.0348	0.4136	A	G	0.12439999999999996	0.0012110399999999998	17:16789267	PUTM	DER38036	0.104411403542024	1.64150991204139	0.10383307177299	A	G	0.13064	0.004045841348148604
PD_chang_ex_23andme	17	16809196	rs4791694	-0.0294	0.0232	0.2052	A	G	0.4416	5.382399999999999e-4	17:16809196	PUTM	DER38036	0.0551778016276437	1.09946498024002	0.274205169282316	A	G	0.47631	0.0025186393549750264
PD_chang_ex_23andme	17	16809329	rs4791695	-0.0403	0.0233	0.08389	C	A	0.4428	5.428900000000001e-4	17:16809329	PUTM	DER38036	0.118279985948354	2.14474331351236	0.034395848189816	C	A	0.42594	0.0030413883877877254
PD_chang_ex_23andme	17	16845458	rs4791698	-0.0396	0.0173	0.02221	G	A	0.4167	2.9928999999999996e-4	17:16845458	PUTM	DER38036	4.49313758400684e-4	0.00927988183850611	0.992614319878933	G	A	0.41417	0.0023443073106632992
PD_chang_ex_23andme	17	14889845	rs4792565	-0.0091	0.0268	0.7342	C	G	0.243	7.182400000000001e-4	17:14889845	PUTM	DER38036	0.0303100402693647	0.520783057416048	0.603669162025082	C	G	0.27986	0.0033873442295193276
PD_chang_ex_23andme	17	14893739	rs4792566	0.0052	0.0274	0.8488	G	A	0.2263	7.507600000000001e-4	17:14893739	PUTM	DER38036	0.0306236196510163	0.514559552340698	0.607996229599753	G	A	0.24662	0.003541944521907443
PD_chang_ex_23andme	17	14902418	rs4792567	0.0828	0.034	0.01476	G	A	0.1366	0.0011560000000000001	17:14902418	PUTM	DER38036	0.045060372988462	0.666853555670824	0.506401436841217	G	A	0.13806	0.004565923409724503
PD_chang_ex_23andme	17	14902484	rs4792568	0.0831	0.034	0.01436	A	G	0.13660000000000005	0.0011560000000000001	17:14902484	PUTM	DER38036	0.045060372988462	0.666853555670824	0.506401436841217	A	G	0.13806	0.004565923409724503
PD_chang_ex_23andme	17	14924427	rs4792569	0.0277	0.0288	0.3354	A	G	0.20650000000000002	8.2944e-4	17:14924427	PUTM	DER38036	0.0148175946724385	0.252942714483664	0.800831719049773	A	G	0.20531	0.0034317138822806672
PD_chang_ex_23andme	17	14925206	rs4792570	0.0571	0.0372	0.1251	A	G	0.1109	0.0013838399999999997	17:14925206	PUTM	DER38036	0.064294711196542	0.86297493067624	0.390216225461827	A	G	0.11954	0.0055507816044318235
PD_chang_ex_23andme	17	14931234	rs4792571	-0.0188	0.0233	0.4208	G	T	0.4427	5.428900000000001e-4	17:14931234	PUTM	DER38036	-0.00362553776747919	-0.0696946454352135	0.944575883924689	G	T	0.40856	0.0027061137073122314
PD_chang_ex_23andme	17	15028005	rs4792574	0.0132	0.0235	0.5743	G	A	0.3881	5.5225e-4	17:15028005	PUTM	DER38036	0.0550376762109647	1.16219842827227	0.247921108270595	G	A	0.40627	0.00224264023902347
PD_chang_ex_23andme	17	15063832	rs4792576	0.021	0.0258	0.4164	G	A	0.2679	6.6564e-4	17:15063832	PUTM	DER38036	0.0863084035779316	1.56525910568571	0.120681313937177	G	A	0.30224	0.003040420761829282
PD_chang_ex_23andme	17	15063869	rs4792577	0.0149	0.0282	0.5983	G	T	0.2121	7.9524e-4	17:15063869	PUTM	DER38036	0.0662379908578985	1.05345701757013	0.294670361115399	G	T	0.2202	0.003953490146537132
PD_chang_ex_23andme	17	15064170	rs4792578	0.0145	0.0282	0.6069	G	A	0.2121	7.9524e-4	17:15064170	PUTM	DER38036	0.0662641254889302	1.05397554837045	0.294434064582761	G	A	0.22017	0.003952718354495749
PD_chang_ex_23andme	17	15066323	rs4792579	0.0129	0.0283	0.6498	C	T	0.2113	8.0089e-4	17:15066323	PUTM	DER38036	0.0667629209129463	1.06058245187063	0.291434559740136	C	T	0.21982	0.003962614130156504
PD_chang_ex_23andme	17	15066356	rs4792580	-0.0227	0.0235	0.3341	C	T	0.4164	5.5225e-4	17:15066356	PUTM	DER38036	-0.0937337223335077	-1.86672430069209	0.0648698217693593	C	T	0.3806	0.002521339721444666
PD_chang_ex_23andme	17	15066696	rs4792581	0.0158	0.0283	0.5764	T	C	0.21089999999999998	8.0089e-4	17:15066696	PUTM	DER38036	0.0670293729050789	1.06392594872642	0.28992459991733	T	C	0.21968	0.003969241378598135
PD_chang_ex_23andme	17	15197417	rs4792586	0.0042	0.0213	0.8425	G	T	0.3213	4.5369e-4	17:15197417	PUTM	DER38036	4.5140777483435e-4	0.00831364661957888	0.993383309039355	G	T	0.33543	0.00294818647124985
PD_chang_ex_23andme	17	15283701	rs4792592	0.0158	0.024	0.5094	T	C	0.4022	5.76e-4	17:15283701	PUTM	DER38036	-0.0111105696778473	-0.224702197354681	0.822669461705715	T	C	0.41051	0.0024448826344818167
PD_chang_ex_23andme	17	15290345	rs4792593	0.0347	0.0257	0.1768	G	A	0.2849	6.6049e-4	17:15290345	PUTM	DER38036	-0.00502240743720836	-0.0869948256341811	0.930849586012068	G	A	0.26146	0.003333013240860162
PD_chang_ex_23andme	17	15308456	rs4792596	-0.0022	0.0232	0.9242	G	A	0.4968	5.382399999999999e-4	17:15308456	PUTM	DER38036	-0.0391270478363919	-0.828513827120368	0.409352661519353	G	A	0.48134	0.0022302556129755397
PD_chang_ex_23andme	17	15308536	rs4792597	0.0024	0.0377	0.9502	G	A	0.1145	0.0014212899999999997	17:15308536	PUTM	DER38036	-0.0330832227328728	-0.508758131844505	0.612042424266624	G	A	0.1306	0.0042285638219004655
PD_chang_ex_23andme	17	15308763	rs4792598	-0.0024	0.0232	0.9189	T	C	0.4967	5.382399999999999e-4	17:15308763	PUTM	DER38036	-0.0391270478363919	-0.828513827120368	0.409352661519353	T	C	0.48134	0.0022302556129755397
PD_chang_ex_23andme	17	15308821	rs4792599	-0.0058	0.0232	0.803	C	T	0.49839999999999995	5.382399999999999e-4	17:15308821	PUTM	DER38036	-0.0391270478363919	-0.828513827120368	0.409352661519353	C	T	0.48134	0.0022302556129755397
PD_chang_ex_23andme	17	15308844	rs4792600	-0.0026	0.0232	0.9102	G	A	0.4968	5.382399999999999e-4	17:15308844	PUTM	DER38036	-0.0391270478363919	-0.828513827120368	0.409352661519353	G	A	0.48134	0.0022302556129755397
PD_chang_ex_23andme	17	15308961	rs4792601	-0.0029	0.0232	0.9014	A	C	0.4971	5.382399999999999e-4	17:15308961	PUTM	DER38036	-0.0390649474674857	-0.827083715672125	0.410158872067665	A	C	0.48111	0.002230876604243592
PD_chang_ex_23andme	17	15308965	rs4792602	-0.0024	0.0232	0.9171	A	T	0.4971	5.382399999999999e-4	17:15308965	PUTM	DER38036	-0.0390626914859197	-0.827037600663504	0.410184884859676	A	T	0.4811	0.0022308677099036026
PD_chang_ex_23andme	17	15316643	rs4792604	0.0024	0.028	0.9325	G	A	0.2127	7.840000000000001e-4	17:15316643	PUTM	DER38036	-0.0101352706256982	-0.173660852540174	0.862483060459944	G	A	0.20529	0.00340617409287796
PD_chang_ex_23andme	17	15324668	rs4792606	-0.0021	0.0268	0.9389	A	C	0.21750000000000003	7.182400000000001e-4	17:15324668	PUTM	DER38036	0.0698575129890519	1.13312997882135	0.25986911083225	A	C	0.23134	0.003800727918346303
PD_chang_ex_23andme	17	15325586	rs4792607	0.0122	0.0367	0.7396	G	C	0.1039	0.0013468900000000003	17:15325586	PUTM	DER38036	0.06925305966694	0.879475702509139	0.381251936709461	G	C	0.14141	0.006200550375598618
PD_chang_ex_23andme	17	15372201	rs4792609	-0.0115	0.0341	0.7364	C	T	0.0929	0.0011628099999999998	17:15372201	PUTM	DER38036	0.0731416223885013	0.87588682939594	0.383190648430572	C	T	0.11194	0.00697321710637904
PD_chang_ex_23andme	17	15372913	rs4792610	-0.0117	0.0341	0.7316	A	G	0.0928	0.0011628099999999998	17:15372913	PUTM	DER38036	0.0731416223885013	0.87588682939594	0.383190648430572	A	G	0.11194	0.00697321710637904
PD_chang_ex_23andme	17	15372918	rs4792611	-0.0117	0.0341	0.7326	T	C	0.0928	0.0011628099999999998	17:15372918	PUTM	DER38036	0.0731416223885013	0.87588682939594	0.383190648430572	T	C	0.11195	0.00697321710637904
PD_chang_ex_23andme	17	15374114	rs4792612	-0.0626	0.0419	0.1356	A	G	0.07709999999999995	0.00175561	17:15374114	PUTM	DER38036	0.0294682243401012	0.240035958029243	0.810793741289349	A	G	0.05224	0.015071459983888844
PD_chang_ex_23andme	17	15376749	rs4792613	-0.0118	0.0341	0.7297	G	C	0.0918	0.0011628099999999998	17:15376749	PUTM	DER38036	0.074252355757864	0.882098569492164	0.37983893468036	G	C	0.112	0.007085756731468367
PD_chang_ex_23andme	17	15377373	rs4792614	-0.0301	0.0402	0.4536	C	T	0.072	0.00161604	17:15377373	PUTM	DER38036	0.0784183205024811	0.81808696037498	0.41525263058185	C	T	0.0707	0.009188320437720365
PD_chang_ex_23andme	17	15388330	rs4792617	-0.0335	0.0344	0.331	G	A	0.0687	0.00118336	17:15388330	PUTM	DER38036	0.149827730154325	1.54116525029846	0.126435148610542	G	A	0.08584	0.009451178902039278
PD_chang_ex_23andme	17	15406661	rs4792619	-0.0131	0.0232	0.5716	A	G	0.20940000000000003	5.382399999999999e-4	17:15406661	PUTM	DER38036	0.0726013436954457	1.05926452507843	0.292031221832636	A	G	0.18777	0.0046976478907177
PD_chang_ex_23andme	17	15500058	rs4792624	0.0063	0.0265	0.8122	C	T	0.1244	7.0225e-4	17:15500058	PUTM	DER38036	0.0398076582467032	0.564215512700811	0.573870769428512	C	T	0.14578	0.004977866156611312
PD_chang_ex_23andme	17	15501049	rs4792625	0.0071	0.0265	0.7888	T	C	0.12529999999999997	7.0225e-4	17:15501049	PUTM	DER38036	0.0371648086956737	0.557517238169438	0.578419955414927	T	C	0.15339	0.004443725289249458
PD_chang_ex_23andme	17	15501133	rs4792626	0.0066	0.0265	0.8045	G	A	0.1251	7.0225e-4	17:15501133	PUTM	DER38036	0.0368815868876054	0.554051681025815	0.58078035170565	G	A	0.15318	0.004431172370177357
PD_chang_ex_23andme	17	15501168	rs4792627	0.0065	0.0277	0.8154	A	G	0.1251	7.672899999999999e-4	17:15501168	PUTM	DER38036	0.0362808366490874	0.53811490042178	0.591693415234444	A	G	0.15599	0.004545739573762548
PD_chang_ex_23andme	17	15510011	rs4792630	0.0057	0.0264	0.8285	G	T	0.1326	6.969599999999999e-4	17:15510011	PUTM	DER38036	0.0275870722335466	0.416343129033773	0.67805117908446	G	T	0.16513	0.004390443780473837
PD_chang_ex_23andme	17	15510201	rs4792631	0.006	0.0265	0.8196	A	C	0.13249999999999995	7.0225e-4	17:15510201	PUTM	DER38036	0.0271794868241136	0.398051896762008	0.691440457253449	A	C	0.16746	0.0046623310736841755
PD_chang_ex_23andme	17	15514032	rs4792634	0.0109	0.0272	0.6872	T	C	0.129	7.3984e-4	17:15514032	PUTM	DER38036	0.0175786738697869	0.21017082400962	0.833961977206933	T	C	0.16377	0.0069956385761564994
PD_chang_ex_23andme	17	15529969	rs4792636	-0.0228	0.0246	0.3542	A	G	0.31399999999999995	6.0516e-4	17:15529969	PUTM	DER38036	-0.0213490179553637	-0.407219074977758	0.684717465132404	A	G	0.34334	0.002748524286702917
PD_chang_ex_23andme	17	15533509	rs4792637	-0.0196	0.0229	0.3923	C	G	0.2652	5.2441e-4	17:15533509	PUTM	DER38036	-0.0373042992976228	-0.663327762990993	0.508646922399791	C	G	0.30245	0.003162724947950049
PD_chang_ex_23andme	17	15554504	rs4792642	0.0012	0.0268	0.9628	G	A	0.2248	7.182400000000001e-4	17:15554504	PUTM	DER38036	-0.0276089422875385	-0.477748941765829	0.633871552395207	G	A	0.27826	0.0033396432007763723
PD_chang_ex_23andme	17	15558887	rs4792643	-0.0277	0.0226	0.2195	C	A	0.2683	5.1076e-4	17:15558887	PUTM	DER38036	-0.0269701425899547	-0.481560763329594	0.631170168720438	C	A	0.30743	0.00313663725719253
PD_chang_ex_23andme	17	15560005	rs4792644	-0.0248	0.0225	0.2709	G	A	0.2739	5.0625e-4	17:15560005	PUTM	DER38036	-0.0281822663933809	-0.499479112648272	0.618539071282828	G	A	0.31227	0.0031835902687531448
PD_chang_ex_23andme	17	15659957	rs4792669	0.0331	0.0213	0.1204	C	G	0.3035	4.5369e-4	17:15659957	PUTM	DER38036	-0.0310475057430706	-0.466675486930709	0.641747186953311	C	G	0.33123	0.004426122745049023
PD_chang_ex_23andme	17	15688147	rs4792677	-0.0337	0.0398	0.3971	G	T	0.089	0.00158404	17:15688147	PUTM	DER38036	-0.0842907079856499	-1.08466619504609	0.280677602470602	G	T	0.10818	0.006039030085178469
PD_chang_ex_23andme	17	15710708	rs4792682	0.0323	0.0225	0.1519	C	T	0.2499	5.0625e-4	17:15710708	PUTM	DER38036	0.0145397654439428	0.265880286245634	0.79087880328677	C	T	0.293	0.002990491179035917
PD_chang_ex_23andme	17	15780742	rs4792703	0	0.0211	0.999	T	C	0.33919999999999995	4.4521000000000003e-4	17:15780742	PUTM	DER38036	0.00278299762719212	0.0532666627445151	0.957625708877179	T	C	0.34585	0.0027296985907683704
PD_chang_ex_23andme	17	15794077	rs4792704	0.011	0.0228	0.6303	G	C	0.2698	5.1984e-4	17:15794077	PUTM	DER38036	0.0308882912644792	0.578388176935295	0.564302410472878	G	C	0.3112	0.0028519962763004186
PD_chang_ex_23andme	17	15805283	rs4792705	-0	0.0232	0.9993	C	T	0.2605	5.382399999999999e-4	17:15805283	PUTM	DER38036	0.0131003277828147	0.247989953811656	0.804650695456484	C	T	0.30283	0.002790590742007604
PD_chang_ex_23andme	17	15885968	rs4792707	-0.085	0.0174	1.001e-06	A	T	0.41990000000000005	3.0275999999999995e-4	17:15885968	PUTM	DER38036	0.217096052619531	4.63253338564587	1.09025108163397e-5	A	T	0.41561	0.002196173961304375
PD_chang_ex_23andme	17	15891010	rs4792708	-0.081	0.0172	2.506e-06	C	T	0.4251	2.9584e-4	17:15891010	PUTM	DER38036	0.213978684091477	4.5705113998265	1.39378500811065e-5	C	T	0.42411	0.0021918530385616236
PD_chang_ex_23andme	17	15892441	rs4792709	-0.0811	0.0172	2.482e-06	T	A	0.4251	2.9584e-4	17:15892441	PUTM	DER38036	0.212234855588624	4.55626109745244	1.47430488953326e-5	T	A	0.41949	0.0021697825560212285
PD_chang_ex_23andme	17	15899871	rs4792711	-0.0833	0.0171	1.126e-06	T	C	0.46530000000000005	2.9241e-4	17:15899871	PUTM	DER38036	0.176849927979331	3.81221014435295	2.38268083659e-4	T	C	0.48031	0.0021520685915155306
PD_chang_ex_23andme	17	15911105	rs4792712	-0.0819	0.0172	1.844e-06	G	T	0.4245	2.9584e-4	17:15911105	PUTM	DER38036	0.212278972615038	4.55166692843791	1.50121025687452e-5	G	T	0.42115	0.002175068829636648
PD_chang_ex_23andme	17	15913440	rs4792713	-0.0807	0.0172	2.636e-06	C	T	0.4256	2.9584e-4	17:15913440	PUTM	DER38036	0.211911359638302	4.55831615357896	1.46242124332102e-5	C	T	0.42037	0.0021612230409943462
PD_chang_ex_23andme	17	15920179	rs4792714	-0.02	0.0478	0.6762	G	T	0.0369	0.0022848400000000002	17:15920179	PUTM	DER38036	-0.112670381090448	-1.08347786319505	0.28120186502022	G	T	0.0599	0.010813827596020276
PD_chang_ex_23andme	17	15927223	rs4792715	-0.082	0.0172	1.841e-06	A	C	0.4244	2.9584e-4	17:15927223	PUTM	DER38036	0.211250208031261	4.59372432672261	1.27165541546518e-5	A	C	0.41631	0.0021147762872898842
PD_chang_ex_23andme	17	15943144	rs4792716	-0.0873	0.0174	4.905e-07	G	A	0.4329	3.0275999999999995e-4	17:15943144	PUTM	DER38036	0.192239580578818	4.12035297723173	7.80976888342138e-5	G	A	0.41057	0.0021767912151329514
PD_chang_ex_23andme	17	15948430	rs4792717	-0.0871	0.0174	5.561e-07	G	A	0.4334	3.0275999999999995e-4	17:15948430	PUTM	DER38036	0.187621338527209	4.04308721223772	1.03830105009185e-4	G	A	0.40592	0.0021534670994047917
PD_chang_ex_23andme	17	15954692	rs4792718	-0.0827	0.0174	2.049e-06	G	A	0.425	3.0275999999999995e-4	17:15954692	PUTM	DER38036	0.200007901451465	4.38765601336805	2.84308233227825e-5	G	A	0.39853	0.0020779216211185285
PD_chang_ex_23andme	17	15958402	rs4792719	-0.0835	0.0174	1.576e-06	G	A	0.4625	3.0275999999999995e-4	17:15958402	PUTM	DER38036	0.139865307606437	3.05339268737528	0.00289938862064077	G	A	0.49029	0.002098237706693363
PD_chang_ex_23andme	17	16006827	rs4792721	-0.0929	0.0184	4.208e-07	G	A	0.4138	3.3856e-4	17:16006827	PUTM	DER38036	0.197255447412854	3.98608626348967	1.27829234830672e-4	G	A	0.42109	0.00244886376341792
PD_chang_ex_23andme	17	16032006	rs4792723	0.0375	0.0557	0.5	T	C	0.03210000000000002	0.00310249	17:16032006	PUTM	DER38036	-0.0630438365599844	-0.617735152394196	0.538154175092227	T	C	0.05658	0.010415512334039565
PD_chang_ex_23andme	17	16186815	rs4792728	0.0604	0.0171	0.0004212	C	T	0.4968	2.9241e-4	17:16186815	PUTM	DER38036	-0.160881503287379	-3.45612416034279	8.05802493580117e-4	C	T	0.49254	0.0021668735049988007
PD_chang_ex_23andme	17	16188419	rs4792729	0.0597	0.0171	0.0004935	G	A	0.4959	2.9241e-4	17:16188419	PUTM	DER38036	-0.156794726739682	-3.26707984971062	0.00148950597445439	G	A	0.49965	0.002303262342018195
PD_chang_ex_23andme	17	16188576	rs4792730	-0.0642	0.0174	0.0002166	G	C	0.4743	3.0275999999999995e-4	17:16188576	PUTM	DER38036	0.1916438394413	3.94556648816809	1.48024921807631e-4	G	C	0.4403	0.0023592338653139642
PD_chang_ex_23andme	17	16201941	rs4792731	0.0608	0.0171	0.0003615	T	C	0.4989	2.9241e-4	17:16201941	PUTM	DER38036	-0.160881503287379	-3.45612416034279	8.05802493580117e-4	T	C	0.49254	0.0021668735049988007
PD_chang_ex_23andme	17	16231335	rs4792732	0.0612	0.018	0.0006615	C	T	0.4836	3.2399999999999996e-4	17:16231335	PUTM	DER38036	-0.141397024473843	-2.81079462417249	0.00594694127848466	C	T	0.46181	0.0025305930573881878
PD_chang_ex_23andme	17	16236388	rs4792735	-0.0626	0.018	0.00052	A	C	0.4746	3.2399999999999996e-4	17:16236388	PUTM	DER38036	0.182008951115964	3.57690733719338	5.37720061237562e-4	A	C	0.45192	0.002589226926370149
PD_chang_ex_23andme	17	16322423	rs4792738	-0.0556	0.022	0.01143	G	A	0.3099	4.8399999999999995e-4	17:16322423	PUTM	DER38036	0.14417675796863	2.74711438776712	0.00713217969218339	G	A	0.29597	0.00275446351437494
PD_chang_ex_23andme	17	16331820	rs4792742	-0.0101	0.0224	0.6525	T	C	0.39159999999999995	5.0176e-4	17:16331820	PUTM	DER38036	-0.103253491975353	-1.91204564588181	0.0587324663106358	T	C	0.39926	0.0029161709851166623
PD_chang_ex_23andme	17	16332839	rs4792743	-0.0095	0.0234	0.6855	G	C	0.3312	5.4756e-4	17:16332839	PUTM	DER38036	-0.00334489076087452	-0.0539182269823599	0.957107885482181	G	C	0.3338	0.0038485104711398744
PD_chang_ex_23andme	17	16333633	rs4792744	-0.011	0.0242	0.6473	A	C	0.38939999999999997	5.8564e-4	17:16333633	PUTM	DER38036	-0.102397728440963	-1.89061717061161	0.0615704559082944	A	C	0.39625	0.0029334146007116996
PD_chang_ex_23andme	17	16346932	rs4792745	-0.0097	0.0207	0.6399	G	T	0.3707	4.2849e-4	17:16346932	PUTM	DER38036	-0.0784752319505987	-1.40352489767141	0.163558070044084	G	T	0.39552	0.0031262591348504404
PD_chang_ex_23andme	17	16353310	rs4792746	-0.0093	0.0206	0.6509	A	G	0.37150000000000005	4.2436000000000004e-4	17:16353310	PUTM	DER38036	-0.0784752319505987	-1.40352489767141	0.163558070044084	A	G	0.39553	0.0031262591348504404
PD_chang_ex_23andme	17	16353519	rs4792747	-0.0103	0.0207	0.6186	G	A	0.3707	4.2849e-4	17:16353519	PUTM	DER38036	-0.0784752319505987	-1.40352489767141	0.163558070044084	G	A	0.39552	0.0031262591348504404
PD_chang_ex_23andme	17	16358987	rs4792749	-0.0073	0.0207	0.7242	T	C	0.3742	4.2849e-4	17:16358987	PUTM	DER38036	-0.0817286853617186	-1.48796686618704	0.139906311248688	T	C	0.39911	0.003016911047275769
PD_chang_ex_23andme	17	16359014	rs4792750	0.004	0.0231	0.8632	C	T	0.3441	5.336099999999999e-4	17:16359014	PUTM	DER38036	-0.0064630875503222	-0.115995209335913	0.907888959021203	C	T	0.35821	0.0031045593880015816
PD_chang_ex_23andme	17	16363161	rs4792751	-0.0103	0.0209	0.6216	A	G	0.374	4.3680999999999993e-4	17:16363161	PUTM	DER38036	-0.0920027847133442	-1.68497579360413	0.095111703657716	A	G	0.38667	0.0029813613220032904
PD_chang_ex_23andme	17	16375112	rs4792752	0.0499	0.0223	0.02531	A	C	0.4565	4.972900000000001e-4	17:16375112	PUTM	DER38036	0.0265127574725084	0.506025021294911	0.613952810702518	A	C	0.49626	0.0027451483215863806
PD_chang_ex_23andme	17	16520433	rs4792757	0.0013	0.0246	0.9582	C	G	0.17759999999999998	6.0516e-4	17:16520433	PUTM	DER38036	-0.0134767069562013	-0.227224259076335	0.820713255986499	C	G	0.20151	0.0035176949719474917
PD_chang_ex_23andme	17	16563573	rs4792760	3e-4	0.0251	0.9914	C	A	0.1778	6.300100000000001e-4	17:16563573	PUTM	DER38036	-0.0120725075648106	-0.20108620760333001	0.841039609295961	C	A	0.19985	0.00360437862253071
PD_chang_ex_23andme	17	16563937	rs4792761	4e-4	0.0251	0.9872	C	T	0.1779	6.300100000000001e-4	17:16563937	PUTM	DER38036	-0.0134909763142327	-0.227467383969699	0.820524738793243	C	T	0.2015	0.0035176165319529946
PD_chang_ex_23andme	17	16564034	rs4792762	-2e-4	0.0251	0.9951	A	G	0.17779999999999996	6.300100000000001e-4	17:16564034	PUTM	DER38036	-0.0134909763142327	-0.227467383969699	0.820524738793243	A	G	0.2015	0.0035176165319529946
PD_chang_ex_23andme	17	16804913	rs4792789	-0.0272	0.0265	0.3054	G	C	0.2524	7.0225e-4	17:16804913	PUTM	DER38036	0.108842544770596	1.60754013069738	0.111088895546757	G	C	0.25452	0.004584307356521599
PD_chang_ex_23andme	17	16805067	rs4792790	-0.0265	0.0266	0.3195	A	G	0.24980000000000002	7.0756e-4	17:16805067	PUTM	DER38036	0.108199986272276	1.60571935852724	0.111489001262254	A	G	0.2551	0.004540619655951367
PD_chang_ex_23andme	17	16805485	rs4792791	-0.0308	0.0345	0.3716	A	C	0.12580000000000002	0.0011902500000000001	17:16805485	PUTM	DER38036	0.0451731378288642	0.594756171438136	0.553349844840726	A	C	0.13066	0.00576876175159425
PD_chang_ex_23andme	17	16824504	rs4792794	0.0646	0.0202	0.001415	G	A	0.4613	4.0804e-4	17:16824504	PUTM	DER38036	0.00222164335264727	0.0456355880855374	0.963691712506857	G	A	0.42537	0.0023699619868580864
PD_chang_ex_23andme	17	16826016	rs4792795	-0.0152	0.0285	0.5934	A	G	0.11370000000000002	8.1225e-4	17:16826016	PUTM	DER38036	0.114123289334332	1.2517752463832	0.213571892317936	A	G	0.10077	0.00831181451339182
PD_chang_ex_23andme	17	16827020	rs4792796	-0.0468	0.0193	0.01517	G	C	0.3814	3.7249000000000006e-4	17:16827020	PUTM	DER38036	-0.0190281008027132	-0.356220365154586	0.722425988296914	G	C	0.38436	0.0028533391673302884
PD_chang_ex_23andme	17	16828139	rs4792797	-0.0152	0.0285	0.5944	C	A	0.1138	8.1225e-4	17:16828139	PUTM	DER38036	0.114172381082662	1.25225150523339	0.213399080360977	C	A	0.10078	0.008312640371053445
PD_chang_ex_23andme	17	16840862	rs4792798	-0.0035	0.0273	0.8982	G	A	0.1138	7.452900000000001e-4	17:16840862	PUTM	DER38036	0.12213594096954	1.34713215876835	0.180982421907022	G	A	0.10491	0.008219900449543563
PD_chang_ex_23andme	17	16840996	rs4792799	0.0076	0.0288	0.7916	G	A	0.1043	8.2944e-4	17:16840996	PUTM	DER38036	0.0936463248501428	1.0150882742821	0.31251347627804	G	A	0.10052	0.008510867986481466
PD_chang_ex_23andme	17	16845167	rs4792800	-0.0073	0.0271	0.7885	A	G	0.11019999999999996	7.344099999999999e-4	17:16845167	PUTM	DER38036	0.0910624213989103	1.034197695278	0.303538331697112	A	G	0.11194	0.007753026301627549
PD_chang_ex_23andme	17	16845467	rs4792801	-0.0403	0.0173	0.01988	T	C	0.41779999999999995	2.9928999999999996e-4	17:16845467	PUTM	DER38036	4.20481034424164e-4	0.00868458055394463	0.993088096320644	T	C	0.41418	0.0023442025188126236
PD_chang_ex_23andme	17	15731923	rs481648	0.0312	0.0225	0.1663	A	G	0.2653	5.0625e-4	17:15731923	PUTM	DER38036	0.0126416247540368	0.239648275171762	0.811093463152355	A	G	0.29113	0.002782640966319786
PD_chang_ex_23andme	17	15695001	rs488561	-0.0655	0.0451	0.146	T	C	0.06989999999999996	0.00203401	17:15695001	PUTM	DER38036	-0.103821457947794	-1.30638624684905	0.19441798055984	T	C	0.09705	0.006315838950964876
PD_chang_ex_23andme	17	15572557	rs494460	0.004	0.0271	0.8827	G	A	0.2731	7.344099999999999e-4	17:15572557	PUTM	DER38036	-0.0524359800537366	-0.950739712786907	0.344028738270609	G	A	0.23621	0.0030418339957074846
PD_chang_ex_23andme	17	15572147	rs498213	0.0026	0.0271	0.9248	G	A	0.273	7.344099999999999e-4	17:15572147	PUTM	DER38036	-0.0508434058770447	-0.92926046065466	0.354991848602126	G	A	0.23515	0.002993604018405336
PD_chang_ex_23andme	17	16861332	rs4985694	-0.0512	0.019	0.007213	A	G	0.4765	3.61e-4	17:16861332	PUTM	DER38036	0.0315776568778027	0.627863983687487	0.531524260641536	A	G	0.48888	0.002529464917441768
PD_chang_ex_23andme	17	16866075	rs4985700	-0.0502	0.0194	0.009683	A	C	0.3984	3.7636e-4	17:16866075	PUTM	DER38036	-0.0174520001637387	-0.352389157540399	0.725288027486874	A	C	0.3806	0.0024527051444901463
PD_chang_ex_23andme	17	16862230	rs4985720	-0.0573	0.0228	0.01186	G	C	0.2169	5.1984e-4	17:16862230	PUTM	DER38036	-0.0934923704611727	-1.51773079185787	0.132237422722689	G	C	0.187	0.0037945724750237273
PD_chang_ex_23andme	17	16863362	rs4985724	-0.0485	0.0195	0.01272	G	A	0.2935	3.8025e-4	17:16863362	PUTM	DER38036	-0.0491170577631052	-0.923176187908473	0.358137540429501	G	A	0.29113	0.002830710783302233
PD_chang_ex_23andme	17	16863477	rs4985725	-0.0485	0.0195	0.01261	A	T	0.2935	3.8025e-4	17:16863477	PUTM	DER38036	-0.0491170577631052	-0.923176187908473	0.358137540429501	A	T	0.29112	0.002830710783302233
PD_chang_ex_23andme	17	16863638	rs4985726	-0.0032	0.0279	0.9086	C	G	0.10760000000000003	7.784100000000001e-4	17:16863638	PUTM	DER38036	0.113591088631366	1.3364462702657	0.184436387985341	C	G	0.12068	0.007224129405363228
PD_chang_ex_23andme	17	16866164	rs4985735	-0.0487	0.0195	0.01261	T	C	0.29359999999999997	3.8025e-4	17:16866164	PUTM	DER38036	-0.0492706261739249	-0.926008682831176	0.356670874926777	T	C	0.29104	0.0028310402606274137
PD_chang_ex_23andme	17	16875636	rs4985754	-0.0077	0.0273	0.7775	C	A	0.141	7.452900000000001e-4	17:16875636	PUTM	DER38036	0.0297157639733573	0.378174262265545	0.706102735027495	C	A	0.14912	0.006174330370836005
PD_chang_ex_23andme	17	16876098	rs4985756	-0.0405	0.0204	0.04728	A	G	0.4837	4.1616000000000005e-4	17:16876098	PUTM	DER38036	-0.0260917184124679	-0.520074897185625	0.6041608216013	A	G	0.48957	0.0025169441681972605
PD_chang_ex_23andme	17	16879423	rs4985757	-0.0332	0.0256	0.195	C	A	0.3098	6.5536e-4	17:16879423	PUTM	DER38036	-0.0163727853197728	-0.310299857854775	0.756978720867509	C	A	0.30959	0.0027840817373100445
PD_chang_ex_23andme	17	16879990	rs4985758	-0.0374	0.0204	0.0668	G	T	0.4237	4.1616000000000005e-4	17:16879990	PUTM	DER38036	-0.0762592321708428	-1.53615680900976	0.127658007674648	G	T	0.39769	0.002464414503157965
PD_chang_ex_23andme	17	16857787	rs4985783	-0.0466	0.0191	0.01463	C	T	0.3004	3.6480999999999997e-4	17:16857787	PUTM	DER38036	-0.0489459911649022	-0.920128348074972	0.359720006967469	C	T	0.2913	0.0028296807015718056
PD_chang_ex_23andme	17	16774719	rs4997638	-0.0279	0.0289	0.3338	T	G	0.1966	8.3521e-4	17:16774719	PUTM	DER38036	0.041324021717326	0.706559777582292	0.481483164615722	T	G	0.18284	0.0034206397712411474
PD_chang_ex_23andme	17	16565685	rs5000166	-4e-4	0.0251	0.9865	T	C	0.17789999999999995	6.300100000000001e-4	17:16565685	PUTM	DER38036	-0.0135177880642526	-0.227470417781342	0.820522386465228	T	C	0.20184	0.003531517932062648
PD_chang_ex_23andme	17	15300059	rs5007061	0.0258	0.0227	0.2568	G	T	0.2835	5.152900000000001e-4	17:15300059	PUTM	DER38036	-0.0738058498554449	-1.28626238996847	0.201321610649684	G	T	0.3014	0.003292474563836585
PD_chang_ex_23andme	17	16778360	rs5018443	-0.0298	0.0241	0.216	C	T	0.353	5.8081e-4	17:16778360	PUTM	DER38036	0.0932305571746124	1.51708424292438	0.132400425425209	C	T	0.33957	0.0037765667415699156
PD_chang_ex_23andme	17	16407478	rs505162	-0.0181	0.0237	0.4442	C	T	0.3576	5.6169e-4	17:16407478	PUTM	DER38036	0.087687889110019	1.67101932739215	0.097844704235529	C	T	0.31786	0.0027536978463868146
PD_chang_ex_23andme	17	15688491	rs508959	-0.0343	0.0398	0.3887	T	C	0.08889999999999998	0.00158404	17:15688491	PUTM	DER38036	-0.0838400523370648	-1.08235512397169	0.281697809203368	T	C	0.10825	0.00600016960376249
PD_chang_ex_23andme	17	15736626	rs520101	-0.0491	0.0411	0.2322	G	T	0.0875	0.0016892099999999998	17:15736626	PUTM	DER38036	-0.112420618216994	-1.45376713634258	0.149142153234489	G	T	0.10914	0.005980014600737822
PD_chang_ex_23andme	17	15700066	rs526069	-0.0674	0.0454	0.1374	C	T	0.0705	0.0020611600000000002	17:15700066	PUTM	DER38036	-0.104401347501946	-1.30706502699441	0.194188232873988	C	T	0.09728	0.006379957994642497
PD_chang_ex_23andme	17	15750110	rs529919	0.0151	0.0225	0.5027	T	C	0.2771	5.0625e-4	17:15750110	PUTM	DER38036	0.0482168819343742	0.827590154743302	0.409873262788351	T	C	0.28309	0.0033944359110840813
PD_chang_ex_23andme	17	15689939	rs533073	0.0242	0.0189	0.2007	A	G	0.33830000000000005	3.5721e-4	17:15689939	PUTM	DER38036	-0.0222837641251685	-0.43833005161522	0.662092500659926	A	G	0.39969	0.0025844885492379436
PD_chang_ex_23andme	17	15690928	rs533242	-0.0689	0.0449	0.1251	G	C	0.0703	0.0020160100000000004	17:15690928	PUTM	DER38036	-0.103633479638557	-1.30353501117534	0.195385253998973	G	C	0.09728	0.00632054838735135
PD_chang_ex_23andme	17	15690793	rs534861	0.0251	0.019	0.1853	T	C	0.3437	3.61e-4	17:15690793	PUTM	DER38036	-0.0549034860200028	-0.880864721865917	0.380503230792068	T	C	0.32017	0.0038849139732986065
PD_chang_ex_23andme	17	16091172	rs545738	-0.0834	0.0178	2.763e-06	T	C	0.4687	3.1684e-4	17:16091172	PUTM	DER38036	0.172594980664045	3.35489199960153	0.00112294320493039	T	C	0.47966	0.0026466665908233713
PD_chang_ex_23andme	17	16091170	rs545755	-0.0894	0.0179	6.161e-07	C	T	0.4365	3.2041e-4	17:16091170	PUTM	DER38036	0.207891487764263	3.79468782609625	2.53449010024717e-4	C	T	0.41748	0.0030013822269565013
PD_chang_ex_23andme	17	16473277	rs546844	0.0043	0.0363	0.906	A	G	0.22960000000000003	0.0013176899999999998	17:16473277	PUTM	DER38036	-0.0299678760032261	-0.492783900110736	0.623245591246232	A	G	0.21056	0.0036982724757689844
PD_chang_ex_23andme	17	16409681	rs553085	-0.016	0.0239	0.5028	C	T	0.3526	5.712100000000001e-4	17:16409681	PUTM	DER38036	0.0949496534080661	1.71063433375024	0.0902492756705415	C	T	0.29653	0.003080863086845765
PD_chang_ex_23andme	17	16453751	rs553665	-0.0637	0.0403	0.1134	T	C	0.1835	0.0016240900000000001	17:16453751	PUTM	DER38036	-0.0633717251057631	-0.802369890815682	0.424241783954919	T	C	0.17022	0.006237948899507014
PD_chang_ex_23andme	17	16409570	rs554066	-0.0272	0.0244	0.2636	G	A	0.3257	5.953600000000001e-4	17:16409570	PUTM	DER38036	0.0699942188001897	1.26704017519314	0.208083837106922	G	A	0.28233	0.0030517121740707997
PD_chang_ex_23andme	17	15167975	rs55568	0.0172	0.0233	0.4594	G	A	0.4809	5.428900000000001e-4	17:15167975	PUTM	DER38036	0.0222739088259107	0.438412500951774	0.662032943276035	G	A	0.46305	0.002581231859665247
PD_chang_ex_23andme	17	16838685	rs55635506	-0.0541	0.0228	0.01748	G	A	0.2127	5.1984e-4	17:16838685	PUTM	DER38036	-0.0883519872748576	-1.36077719957719	0.176643126381813	G	A	0.21025	0.004215592246605736
PD_chang_ex_23andme	17	16353905	rs55641029	0.0577	0.0254	0.02332	G	A	0.133	6.4516e-4	17:16353905	PUTM	DER38036	-0.0135919800394635	-0.180831410923534	0.856865893482739	G	A	0.13829	0.005649600184864757
PD_chang_ex_23andme	17	16842313	rs55672385	-0.0024	0.027	0.9292	A	C	0.11450000000000005	7.289999999999999e-4	17:16842313	PUTM	DER38036	0.115025196305432	1.27869261652783	0.203964920945865	A	C	0.10555	0.008091958583837922
PD_chang_ex_23andme	17	15884631	rs55676330	-0.0834	0.0171	1.141e-06	T	C	0.46399999999999997	2.9241e-4	17:15884631	PUTM	DER38036	0.177774057251922	3.84665288458449	2.10914775515856e-4	T	C	0.4805	0.002135850114162854
PD_chang_ex_23andme	17	15607282	rs55748835	0.0262	0.0233	0.2609	G	T	0.4463	5.428900000000001e-4	17:15607282	PUTM	DER38036	-0.0815121929852377	-1.27352129105829	0.205785392954875	G	T	0.42163	0.004096686539283436
PD_chang_ex_23andme	17	15394234	rs55749051	0.0068	0.0178	0.701	A	G	0.41369999999999996	3.1684e-4	17:15394234	PUTM	DER38036	0.00225144948970755	0.0435157472581931	0.965377185250811	A	G	0.424	0.0026768961619613673
PD_chang_ex_23andme	17	16841424	rs55770108	-0.0605	0.0227	0.007619	A	G	0.21289999999999998	5.152900000000001e-4	17:16841424	PUTM	DER38036	-0.0845623699157723	-1.19880427679489	0.233437191598903	A	G	0.19543	0.004975740522124212
PD_chang_ex_23andme	17	16288847	rs55793639	-0.0031	0.0263	0.9052	G	C	0.183	6.9169e-4	17:16288847	PUTM	DER38036	0.0275351493646675	0.456243093696536	0.649204521803132	G	C	0.18014	0.0036423549549466816
PD_chang_ex_23andme	17	15121127	rs55802486	0.0139	0.0263	0.5964	T	C	0.261	6.9169e-4	17:15121127	PUTM	DER38036	-0.0307666299311547	-0.533178735730796	0.595092855329712	T	C	0.22015	0.003329769833671536
PD_chang_ex_23andme	17	15293798	rs55803875	-0.0853	0.0423	0.04377	G	T	0.0807	0.0017892899999999998	17:15293798	PUTM	DER38036	0.0450018575257979	0.619699777737226	0.536864926542953	G	T	0.11754	0.005273490888319073
PD_chang_ex_23andme	17	16816421	rs55810902	-0.0525	0.0257	0.04133	A	G	0.18569999999999998	6.6049e-4	17:16816421	PUTM	DER38036	-0.100305158981256	-1.4410456987712	0.152695773352392	A	G	0.1731	0.004844969352947772
PD_chang_ex_23andme	17	14945059	rs55810926	-0.0698	0.0529	0.1864	C	T	0.0518	0.0027984100000000003	17:14945059	PUTM	DER38036	0.00171185125870114	0.0145133956861128	0.988449308614351	C	T	0.05428	0.013912141344974649
PD_chang_ex_23andme	17	16030777	rs55844265	-0.0911	0.0178	3.162e-07	A	G	0.4347	3.1684e-4	17:16030777	PUTM	DER38036	0.209970425941672	4.04024243496827	1.04917830070583e-4	A	G	0.43284	0.0027008558581020675
PD_chang_ex_23andme	17	15646836	rs55867746	-0.0094	0.0293	0.7484	C	G	0.19320000000000004	8.5849e-4	17:15646836	PUTM	DER38036	0.135697822451144	2.18111262592981	0.0315189785333597	C	G	0.19033	0.0038707005445850215
PD_chang_ex_23andme	17	16838730	rs55898532	-0.0372	0.0185	0.04407	A	G	0.39980000000000004	3.4224999999999994e-4	17:16838730	PUTM	DER38036	8.70444794087878e-4	0.0157076605255325	0.987498911985625	A	G	0.4223	0.0030708559945798923
PD_chang_ex_23andme	17	14925771	rs55921466	0.0059	0.0272	0.8296	C	G	0.2599	7.3984e-4	17:14925771	PUTM	DER38036	-0.0284202320921699	-0.480552824757704	0.631883996179042	C	G	0.30931	0.003497622802373851
PD_chang_ex_23andme	17	15048246	rs55940113	0.0383	0.0235	0.104	A	G	0.49670000000000003	5.5225e-4	17:15048246	PUTM	DER38036	0.0166782762244245	0.298405887081251	0.766012565920531	A	G	0.47497	0.003123831147824844
PD_chang_ex_23andme	17	14942609	rs55940611	-0.0096	0.0343	0.7787	T	A	0.1346	0.0011764899999999999	17:14942609	PUTM	DER38036	0.0535370716854709	0.705936801239656	0.481868824587209	T	A	0.13998	0.005751453069372484
PD_chang_ex_23andme	17	15047830	rs55941631	-0.0366	0.0236	0.1207	A	G	0.4963	5.5696e-4	17:15047830	PUTM	DER38036	-0.0272414794403905	-0.503259553570984	0.615888525129212	A	G	0.45899	0.00293006546289092
PD_chang_ex_23andme	17	15264671	rs55969697	-0.003	0.0224	0.8926	G	T	0.2582	5.0176e-4	17:15264671	PUTM	DER38036	-0.0373290958915907	-0.616772399684786	0.538786538813275	G	T	0.20568	0.003663068844671839
PD_chang_ex_23andme	17	16567741	rs55999599	-0.0126	0.0362	0.7284	G	A	0.238	0.0013104400000000002	17:16567741	PUTM	DER38036	-0.0441651821302243	-0.658403761786778	0.511791735052478	G	A	0.25085	0.004499615916874965
PD_chang_ex_23andme	17	14937626	rs56012341	-0.0123	0.0254	0.6278	T	C	0.31810000000000005	6.4516e-4	17:14937626	PUTM	DER38036	0.0165657470670765	0.308499905378089	0.758343713687076	T	C	0.30861	0.002883447057634173
PD_chang_ex_23andme	17	15927542	rs56054575	0.0145	0.0575	0.8015	G	A	0.0268	0.00330625	17:15927542	PUTM	DER38036	-0.0903145863624146	-0.835524206105848	0.405414495167408	G	A	0.05181	0.011684166083244131
PD_chang_ex_23andme	17	15885625	rs56060666	0.0119	0.0468	0.7998	C	A	0.0411	0.00219024	17:15885625	PUTM	DER38036	-0.0303672028488873	-0.307652497466347	0.758986610053823	C	A	0.07601	0.009742910006462662
PD_chang_ex_23andme	17	14950962	rs56061888	-0.043	0.0329	0.1918	T	C	0.14629999999999999	0.00108241	17:14950962	PUTM	DER38036	-0.0342355696868057	-0.493440572845413	0.622783275604518	T	C	0.12697	0.004813770771135384
PD_chang_ex_23andme	17	16841417	rs56092540	-0.0601	0.0227	0.008011	C	T	0.213	5.152900000000001e-4	17:16841417	PUTM	DER38036	-0.0832369741739117	-1.200976035083	0.232597429600249	C	T	0.19803	0.004803567370050244
PD_chang_ex_23andme	17	16359955	rs56097826	0.0064	0.0191	0.7376	A	G	0.2842	3.6480999999999997e-4	17:16359955	PUTM	DER38036	0.0970206379150387	1.68005527674846	0.0960680848807401	A	G	0.2428	0.0033348868987829387
PD_chang_ex_23andme	17	14925803	rs56114769	0.0035	0.025	0.8902	T	C	0.3518	6.250000000000001e-4	17:14925803	PUTM	DER38036	0.00469546802823147	0.0789005016008556	0.937269434975303	T	C	0.38764	0.0035415897097713996
PD_chang_ex_23andme	17	15226598	rs561167	-0.0148	0.0348	0.6715	T	C	0.12529999999999997	0.0012110399999999998	17:15226598	PUTM	DER38036	0.0594917965737237	0.830497592812813	0.408235919764036	T	C	0.17554	0.005131418227174547
PD_chang_ex_23andme	17	15394890	rs56146603	0.0021	0.055	0.9701	G	A	0.0449	0.003025	17:15394890	PUTM	DER38036	0.0441874257732338	0.37696053707907	0.707001676672392	G	A	0.05227	0.013740597817031701
PD_chang_ex_23andme	17	16842688	rs56153623	-0.0398	0.019	0.03608	C	T	0.3338	3.61e-4	17:16842688	PUTM	DER38036	-0.0250450935245219	-0.436402735789013	0.6634853171977	C	T	0.32241	0.003293596455316084
PD_chang_ex_23andme	17	15094851	rs56174190	-0.0405	0.0262	0.1221	T	C	0.26339999999999997	6.864400000000001e-4	17:15094851	PUTM	DER38036	-0.0130469458924573	-0.229141317655452	0.819227069583927	T	C	0.25052	0.0032419843223534827
PD_chang_ex_23andme	17	16405893	rs561823	-0.0113	0.0243	0.6403	A	G	0.34930000000000005	5.904899999999999e-4	17:16405893	PUTM	DER38036	0.0235056557957476	0.409345260240889	0.683161762343402	A	G	0.29403	0.0032973512467218634
PD_chang_ex_23andme	17	15930133	rs56195102	0.0232	0.0573	0.6854	A	G	0.027599999999999958	0.0032832899999999995	17:15930133	PUTM	DER38036	-0.0792059304350048	-0.972096118919417	0.333348238487328	A	G	0.06873	0.006638913063142304
PD_chang_ex_23andme	17	15574117	rs56201971	0.04	0.0327	0.2215	A	G	0.16779999999999995	0.00106929	17:15574117	PUTM	DER38036	-0.017493097363415	-0.203221129271946	0.839375141725943	A	G	0.16177	0.007409616077746158
PD_chang_ex_23andme	17	16812856	rs56211869	0.0253	0.0421	0.5484	C	A	0.1382	0.0017724099999999999	17:16812856	PUTM	DER38036	-0.107388006274311	-1.18591904500653	0.238464464725581	C	A	0.1604	0.008199766244145814
PD_chang_ex_23andme	17	15325537	rs56214755	-0.0065	0.0289	0.8226	G	T	0.1769	8.3521e-4	17:15325537	PUTM	DER38036	0.0567226204877722	0.844662208941648	0.400315750901074	G	T	0.21353	0.004509687464280987
PD_chang_ex_23andme	17	14945177	rs56220778	-0.0672	0.0511	0.1884	G	A	0.0555	0.00261121	17:14945177	PUTM	DER38036	0.001682194285332	0.0142647973646147	0.988647145435536	G	A	0.05429	0.013906604161056647
PD_chang_ex_23andme	17	15094793	rs56228123	-0.0451	0.0278	0.1041	C	T	0.2205	7.728399999999999e-4	17:15094793	PUTM	DER38036	-0.0155507885622836	-0.257429143138594	0.797376485477199	C	T	0.20813	0.0036491306332147757
PD_chang_ex_23andme	17	15874846	rs56250180	8e-4	0.0436	0.9845	T	C	0.04500000000000004	0.00190096	17:15874846	PUTM	DER38036	-0.0466610232139795	-0.511757124292073	0.609949269414573	T	C	0.0767	0.008313439134866608
PD_chang_ex_23andme	17	15909305	rs56258621	-0.0214	0.0477	0.6533	G	A	0.0369	0.00227529	17:15909305	PUTM	DER38036	-0.106168247957276	-0.878953955791453	0.381533404379752	G	A	0.051090000000000003	0.014590059091096156
PD_chang_ex_23andme	17	16175286	rs56269147	-0.0657	0.0175	0.0001746	A	C	0.46799999999999997	3.0625000000000004e-4	17:16175286	PUTM	DER38036	0.191926643638935	3.94864395718794	1.46389828686756e-4	A	C	0.44016	0.0023625150584548516
PD_chang_ex_23andme	17	15705733	rs562979	-0.062	0.0454	0.1724	T	C	0.07030000000000003	0.0020611600000000002	17:15705733	PUTM	DER38036	-0.112822985693523	-1.3123795438866	0.192396408149909	T	C	0.092	0.007390541707251648
PD_chang_ex_23andme	17	16552840	rs56303920	2e-4	0.0249	0.994	A	G	0.17779999999999996	6.200099999999999e-4	17:16552840	PUTM	DER38036	-0.0135042950714011	-0.227668671494721	0.820368669940144	A	G	0.20153	0.0035183358286260216
PD_chang_ex_23andme	17	16764783	rs56324271	-0.0257	0.0265	0.3322	A	G	0.25639999999999996	7.0225e-4	17:16764783	PUTM	DER38036	0.167363836149058	1.89299760935261	0.0612496046243108	A	G	0.26015	0.007816694028382016
PD_chang_ex_23andme	17	16223335	rs56326304	0.0599	0.0176	0.0006716	C	G	0.49939999999999996	3.0976e-4	17:16223335	PUTM	DER38036	-0.148260379054126	-3.12623620834855	0.00231844273978389	C	G	0.49434	0.0022490889645285696
PD_chang_ex_23andme	17	15192608	rs56357675	-0.0364	0.0563	0.5173	G	C	0.0521	0.00316969	17:15192608	PUTM	DER38036	0.071030080277863	0.632109001597773	0.528758197519431	G	C	0.08117	0.01262701397330956
PD_chang_ex_23andme	17	16838594	rs56369903	-0.0514	0.0252	0.04133	C	T	0.2138	6.3504e-4	17:16838594	PUTM	DER38036	-0.0888146900154417	-1.39340962042202	0.166585334317052	C	T	0.21259	0.004062674229983232
PD_chang_ex_23andme	17	15972308	rs56375441	0.0471	0.0615	0.444	T	C	0.02729999999999999	0.00378225	17:15972308	PUTM	DER38036	-0.0624947282964362	-0.917407923394814	0.361136235946729	T	C	0.08907	0.0046404681381815764
PD_chang_ex_23andme	17	16838842	rs56396775	-0.043	0.0238	0.07127	G	T	0.213	5.664400000000001e-4	17:16838842	PUTM	DER38036	-0.0896512975110299	-1.39781424226792	0.16526191962631	G	T	0.2109	0.0041135259039957696
PD_chang_ex_23andme	17	15452654	rs56407841	0.0082	0.0182	0.6496	C	A	0.4223	3.3124e-4	17:15452654	PUTM	DER38036	0.00596578699284684	0.107684271667869	0.914461904465394	C	A	0.44419	0.003069240609730442
PD_chang_ex_23andme	17	16841034	rs56408153	-0.0579	0.0226	0.01028	G	C	0.2144	5.1076e-4	17:16841034	PUTM	DER38036	-0.0862688651944659	-1.37952480206375	0.170810116168812	G	C	0.21662	0.003910651764194693
PD_chang_ex_23andme	17	16369975	rs566401	-0.0124	0.0231	0.5931	C	T	0.3738	5.336099999999999e-4	17:16369975	PUTM	DER38036	-0.0926603007021769	-1.68717590872333	0.0946865877973583	C	T	0.35659	0.003016245448510443
PD_chang_ex_23andme	17	16370026	rs566518	-0.0136	0.0231	0.5571	C	T	0.3745	5.336099999999999e-4	17:16370026	PUTM	DER38036	-0.0925937596750439	-1.6860248759346	0.0949088022044391	C	T	0.35656	0.0030160287777153947
PD_chang_ex_23andme	17	16399899	rs56663727	0.0621	0.038	0.1025	T	C	0.10740000000000005	0.001444	17:16399899	PUTM	DER38036	0.086292161903218	1.14704288579075	0.254100911079767	T	C	0.15628	0.005659569375904566
PD_chang_ex_23andme	17	15991031	rs56733317	0.0153	0.0587	0.7948	T	A	0.027	0.0034456900000000004	17:15991031	PUTM	DER38036	-0.0685611040746458	-0.979377913550676	0.329756743336969	T	A	0.07856	0.004900664748228202
PD_chang_ex_23andme	17	15281854	rs56749661	0.027	0.0398	0.4978	G	A	0.1	0.00158404	17:15281854	PUTM	DER38036	0.11573941261637	1.22321137053676	0.224124575924415	G	A	0.10142	0.008952813322393985
PD_chang_ex_23andme	17	15071679	rs56772619	0.0278	0.026	0.2848	C	T	0.2634	6.76e-4	17:15071679	PUTM	DER38036	0.0920181015209251	1.64141204693512	0.103853412758582	C	T	0.3001	0.0031427606341199207
PD_chang_ex_23andme	17	16324709	rs56906221	0.033	0.0293	0.2609	T	G	0.42879999999999996	8.5849e-4	17:16324709	PUTM	DER38036	-0.220147743066641	-3.43512528987317	8.63695533404379e-4	T	G	0.4485	0.004107175979468377
PD_chang_ex_23andme	17	14938275	rs57052883	-0.0089	0.0234	0.7021	A	T	0.49729999999999996	5.4756e-4	17:14938275	PUTM	DER38036	-0.0800076883713711	-1.6461462155236	0.102873105672046	A	T	0.48081	0.0023622541988604006
PD_chang_ex_23andme	17	15278072	rs57107129	0.0313	0.0366	0.3922	A	G	0.11680000000000001	0.00133956	17:15278072	PUTM	DER38036	0.0741120024564531	1.0075808103448	0.316087590254896	A	G	0.12534	0.0054102498323650135
PD_chang_ex_23andme	17	15708043	rs57113376	-0.0601	0.0455	0.1866	G	C	0.0701	0.00207025	17:15708043	PUTM	DER38036	-0.106680128106322	-1.30960309928141	0.193330959956534	G	C	0.09821	0.00663571413850944
PD_chang_ex_23andme	17	16857177	rs57166795	-0.003	0.0276	0.9143	G	A	0.1086	7.6176e-4	17:16857177	PUTM	DER38036	0.112548364347077	1.32669837211914	0.187630155366593	G	A	0.12104	0.007196709677295087
PD_chang_ex_23andme	17	16411387	rs571877	0.0096	0.0273	0.7258	A	G	0.26649999999999996	7.452900000000001e-4	17:16411387	PUTM	DER38036	0.0574249402567119	1.06453592848812	0.289649704014054	A	G	0.29336	0.0029099160292268508
PD_chang_ex_23andme	17	16477515	rs57242994	0.0047	0.031	0.8796	T	C	0.12539999999999996	9.609999999999999e-4	17:16477515	PUTM	DER38036	-0.0146024545686439	-0.169212039861421	0.865971676575948	T	C	0.09854	0.007447134637561166
PD_chang_ex_23andme	17	15646850	rs57267059	-0.0182	0.0235	0.4386	C	A	0.4009	5.5225e-4	17:15646850	PUTM	DER38036	-0.0434891229893783	-0.868544651271582	0.387175953141467	C	A	0.39904	0.0025071308397736068
PD_chang_ex_23andme	17	16856862	rs57293260	4e-4	0.0276	0.9887	A	T	0.10780000000000001	7.6176e-4	17:16856862	PUTM	DER38036	0.112365617977522	1.3242580216761	0.188436151439182	A	T	0.12105	0.007199820424675796
PD_chang_ex_23andme	17	15503114	rs57298586	-0.006	0.0207	0.7703	A	C	0.36929999999999996	4.2849e-4	17:15503114	PUTM	DER38036	0.0416992580957336	0.683790339666384	0.495689019849239	A	C	0.37499	0.0037188677511192656
PD_chang_ex_23andme	17	16502653	rs57305125	0.0051	0.0256	0.8427	G	A	0.1722	6.5536e-4	17:16502653	PUTM	DER38036	0.00207754482804095	0.0351278526996261	0.97204781618593	G	A	0.218	0.003497821162895398
PD_chang_ex_23andme	17	15572877	rs57330456	-0.0013	0.0254	0.9578	T	G	0.47309999999999997	6.4516e-4	17:15572877	PUTM	DER38036	0.0372041946882073	0.702550911388319	0.483967874346385	T	G	0.49141	0.002804324160875917
PD_chang_ex_23andme	17	16851450	rs57382045	8e-4	0.0275	0.9757	G	A	0.10780000000000001	7.5625e-4	17:16851450	PUTM	DER38036	0.108914226479101	1.25687783097726	0.211725732209214	G	A	0.11899	0.00750901705189147
PD_chang_ex_23andme	17	16506322	rs57448521	-0.0434	0.0343	0.2055	A	C	0.1301	0.0011764899999999999	17:16506322	PUTM	DER38036	9.52834983051936e-4	0.0161371669294358	0.987157114879654	A	C	0.21764	0.003486428831955694
PD_chang_ex_23andme	17	15764507	rs578065	0.0011	0.0209	0.9566	T	G	0.3399	4.3680999999999993e-4	17:15764507	PUTM	DER38036	0.00119478459755677	0.0254355678433222	0.979758230004377	T	G	0.38433	0.0022064615073874036
PD_chang_ex_23andme	17	16035500	rs57843678	0.0377	0.0557	0.4984	T	C	0.03210000000000002	0.00310249	17:16035500	PUTM	DER38036	-0.0408940424537586	-0.461068014637851	0.64575105163173	T	C	0.06508	0.00786665486166722
PD_chang_ex_23andme	17	15446851	rs57926686	-0.0266	0.0367	0.4682	G	A	0.0643	0.0013468900000000003	17:15446851	PUTM	DER38036	0.144555403845483	1.45010620208827	0.150158173519038	G	A	0.08909	0.009937314679901802
PD_chang_ex_23andme	17	16820099	rs57968458	-0.0114	0.0298	0.7016	G	A	0.109	8.8804e-4	17:16820099	PUTM	DER38036	0.110189668062842	1.16126355455915	0.248299193960063	G	A	0.09385	0.009003682193401462
PD_chang_ex_23andme	17	16560091	rs58164310	3e-4	0.025	0.991	G	A	0.1779	6.250000000000001e-4	17:16560091	PUTM	DER38036	-0.0135017054459693	-0.227635391051603	0.820394473528047	G	A	0.20156	0.0035180150307176947
PD_chang_ex_23andme	17	15049119	rs58228877	0.0558	0.0557	0.3161	C	A	0.0463	0.00310249	17:15049119	PUTM	DER38036	0.139807026049392	1.32453226613756	0.18834544521532	C	A	0.07302	0.011141224113344011
PD_chang_ex_23andme	17	15780743	rs58258194	-0.0362	0.0471	0.4424	G	A	0.063	0.00221841	17:15780743	PUTM	DER38036	-0.102222306351028	-1.18354996834169	0.239397158416107	G	A	0.06748	0.007459644900592599
PD_chang_ex_23andme	17	15449336	rs58269369	0.018	0.0307	0.5563	C	T	0.1076	9.424900000000001e-4	17:15449336	PUTM	DER38036	0.107934598853152	1.240466923464	0.21770530693766	C	T	0.13268	0.007570960608928538
PD_chang_ex_23andme	17	16773973	rs58341598	-0.0265	0.0289	0.3584	C	T	0.1966	8.3521e-4	17:16773973	PUTM	DER38036	0.0415536308231563	0.705724837917032	0.482000081558533	C	T	0.18284	0.0034669465706589123
PD_chang_ex_23andme	17	15567506	rs58352721	-0.0032	0.0274	0.9065	A	G	0.21660000000000001	7.507600000000001e-4	17:15567506	PUTM	DER38036	-0.0292600662290395	-0.487671645638972	0.62684990252266	A	G	0.27665	0.0035999427873134454
PD_chang_ex_23andme	17	15446829	rs58393633	0.0103	0.02	0.6067	A	T	0.31820000000000004	4e-4	17:15446829	PUTM	DER38036	0.0511572753227845	0.855913065541475	0.39409210667557	A	T	0.31019	0.00357236231404096
PD_chang_ex_23andme	17	16035478	rs58475330	0.0377	0.0557	0.4986	G	A	0.0321	0.00310249	17:16035478	PUTM	DER38036	-0.0409414917382915	-0.461452096806637	0.645476473704342	G	A	0.06507	0.007871800474340019
PD_chang_ex_23andme	17	16841603	rs58647797	-0.003	0.027	0.9116	G	C	0.1167	7.289999999999999e-4	17:16841603	PUTM	DER38036	0.14440640696428	1.64671066792354	0.102756724240017	G	C	0.10881	0.007690212249967237
PD_chang_ex_23andme	17	14919543	rs58669774	-0.0457	0.0395	0.2464	G	A	0.0938	0.00156025	17:14919543	PUTM	DER38036	-0.0959730123270278	-1.08155009681544	0.282053781977019	G	A	0.06834	0.0078741733505005
PD_chang_ex_23andme	17	16810399	rs58670964	0.0449	0.0234	0.05568	T	C	0.4357	5.4756e-4	17:16810399	PUTM	DER38036	-0.137234618999909	-2.66383717020234	0.00900631112839797	T	C	0.4036	0.002654067797697415
PD_chang_ex_23andme	17	15505043	rs58723620	-0.0217	0.0244	0.3736	G	A	0.1638	5.953600000000001e-4	17:15505043	PUTM	DER38036	0.0273929635191675	0.380100940323129	0.704676602008589	G	A	0.20975	0.005193739346056368
PD_chang_ex_23andme	17	15074909	rs58760790	0.0384	0.0325	0.2383	C	T	0.1562	0.0010562500000000001	17:15074909	PUTM	DER38036	0.0186160030638583	0.280832805998238	0.77941885254229	C	T	0.18083	0.004394173542578644
PD_chang_ex_23andme	17	16391456	rs58779273	0.0654	0.0398	0.1006	G	A	0.0729	0.00158404	17:16391456	PUTM	DER38036	-0.0512309078231658	-0.579908170273593	0.563280867049212	G	A	0.07275	0.007804510125942248
PD_chang_ex_23andme	17	15401256	rs58798676	0.105	0.0607	0.0838	G	T	0.0487	0.0036844899999999995	17:15401256	PUTM	DER38036	0.0982576840547518	0.67103684945588	0.503744085073646	G	T	0.06373	0.021440766519599867
PD_chang_ex_23andme	17	15560044	rs58806844	-0.0241	0.0225	0.2839	C	T	0.2737	5.0625e-4	17:15560044	PUTM	DER38036	-0.0282065978047834	-0.499784778146146	0.618324574887749	C	T	0.31226	0.0031851901388317582
PD_chang_ex_23andme	17	15049973	rs58812430	-0.0367	0.0235	0.1179	T	C	0.49460000000000004	5.5225e-4	17:15049973	PUTM	DER38036	-0.0237567454040794	-0.437995364838962	0.662334284358958	T	C	0.45358	0.0029419470904284346
PD_chang_ex_23andme	17	15924174	rs58883023	0.0169	0.0578	0.77	T	C	0.026599999999999957	0.00334084	17:15924174	PUTM	DER38036	-0.0828438293656494	-0.759390560499992	0.449405375997841	T	C	0.05166	0.0119011777637921
PD_chang_ex_23andme	17	16844876	rs58928848	-0.0517	0.0203	0.0109	G	A	0.2631	4.1208999999999994e-4	17:16844876	PUTM	DER38036	-0.0741857359141774	-1.3049463744629901	0.194906006374046	G	A	0.2388	0.0032318819433658297
PD_chang_ex_23andme	17	15277584	rs58960550	0.0315	0.0366	0.3901	C	T	0.1164	0.00133956	17:15277584	PUTM	DER38036	0.0770674214952056	1.04764884384847	0.29732598388857	C	T	0.14155	0.005411406778155717
PD_chang_ex_23andme	17	15190355	rs59075079	0.02	0.0585	0.7322	T	G	0.04390000000000005	0.0034222500000000004	17:15190355	PUTM	DER38036	0.00452613951478732	0.0483682147995679	0.961519261415109	T	G	0.07479	0.008756604931099808
PD_chang_ex_23andme	17	16871765	rs59100952	-0.0033	0.0236	0.8898	T	C	0.23619999999999997	5.5696e-4	17:16871765	PUTM	DER38036	0.0448370439309399	0.718280808526852	0.474259012524184	T	C	0.23211	0.0038965963439628144
PD_chang_ex_23andme	17	15282709	rs59128574	0.0406	0.0358	0.2571	C	T	0.2272	0.00128164	17:15282709	PUTM	DER38036	-0.0573923389358736	-0.632408427843675	0.528563371891016	C	T	0.19943	0.008235928170903746
PD_chang_ex_23andme	17	16306002	rs59141457	-0.0712	0.0312	0.02242	C	T	0.1156	9.734399999999999e-4	17:16306002	PUTM	DER38036	0.135195810580816	1.49463855646044	0.13815777470576	C	T	0.11764	0.00818189883343058
PD_chang_ex_23andme	17	15969681	rs59172522	0.0142	0.0585	0.8077	A	C	0.026800000000000046	0.0034222500000000004	17:15969681	PUTM	DER38036	-0.0510765636519304	-0.835046303949626	0.405682230497541	A	C	0.09293	0.0037412973443853143
PD_chang_ex_23andme	17	16409716	rs593052	-0.03	0.03	0.3169	C	T	0.3205	9e-4	17:16409716	PUTM	DER38036	0.0171268514998023	0.292198112531411	0.770740513620757	C	T	0.2866	0.003435581470694063
PD_chang_ex_23andme	17	15278854	rs59441616	0.0271	0.0367	0.4593	G	A	0.1161	0.0013468900000000003	17:15278854	PUTM	DER38036	0.0788395586400025	1.03047444536114	0.305273259422296	G	A	0.12389	0.005853477000304318
PD_chang_ex_23andme	17	16560038	rs59486407	0.0107	0.0324	0.7412	G	T	0.1083	0.0010497599999999998	17:16560038	PUTM	DER38036	0.00788160356726858	0.109912947152641	0.912698690010696	G	T	0.14182	0.00514199283887926
PD_chang_ex_23andme	17	16480746	rs59585145	0.0491	0.0447	0.2724	G	A	0.0798	0.0019980899999999997	17:16480746	PUTM	DER38036	0.0700193615206074	0.752451665462775	0.453547075779167	G	A	0.07608	0.008659226047831944
PD_chang_ex_23andme	17	16560113	rs59594997	3e-4	0.025	0.9904	G	A	0.1779	6.250000000000001e-4	17:16560113	PUTM	DER38036	-0.0135017054459693	-0.227635391051603	0.820394473528047	G	A	0.20156	0.0035180150307176947
[truncated: 1,345 more rows]
