# Supplementary material for: Regulatory sites for splicing in human basal ganglia are enriched for disease-relevant information
Source: Nat Commun. 2020 Feb 25;11:1041. doi: 10.1038/s41467-020-14483-x (PMC7042265; doi:10.1038/s41467-020-14483-x)
Supplement: Supplementary file 14 — Source Data [file 41467_2020_14483_MOESM14_ESM.zip › supp_fig_3_source_data.txt]

"V1" "V2"
"1" "ex-ex-eQTL 
 p=7.09e-26" "3.18709125364052"
"2" "e-eQTL 
 p=2.20e-06" "1.34848123111652"
"3" "ge-eQTL 
 p=1.82e-09" "1.86253431649319"
"4" "i-eQTL 
 p=1.29e-07" "1.7943194045911"
"5" "gi-eQTL 
 p=6.95e-31" "4.72942217286573"
