# Supplementary material for: Regulatory sites for splicing in human basal ganglia are enriched for disease-relevant information
Source: Nat Commun. 2020 Feb 25;11:1041. doi: 10.1038/s41467-020-14483-x (PMC7042265; doi:10.1038/s41467-020-14483-x)
Supplement: Supplementary file 14 — Source Data [file 41467_2020_14483_MOESM14_ESM.zip › supp_fig_2c_source_data.txt]

"V1" "V2" "tissue"
"A653_002_" -105.253182339463 9.08918816609085 "SNIG"
"A653_003_" -110.708498241193 2.726430970353 "SNIG"
"A653_034_" -112.126392810441 -50.8998743132901 "SNIG"
"A653_043_" -95.8755210259918 33.5086971161025 "SNIG"
"A653_055_" -98.9756143078003 23.749869350557 "SNIG"
"A653_058_" -107.881159501879 -3.9238988419362 "SNIG"
"A653_072_" -103.633519458169 41.6439482851206 "SNIG"
"A653_092_" -107.11071603941 13.7083521776552 "SNIG"
"A653_093_" -104.224779618008 26.0690200028978 "SNIG"
"A653_1005_" -108.109283600396 -30.6245295243211 "SNIG"
"A653_102_" -100.12499367918 40.4137380787957 "SNIG"
"A653_1031_" -111.515967521111 -43.3390157061527 "SNIG"
"A653_1090_" -113.957564454899 -76.3907738197221 "SNIG"
"A653_111_" -95.8879451036764 28.7481977499573 "SNIG"
"A653_112_" -97.3978065539928 33.4910063080915 "SNIG"
"A653_115_" -114.620708943868 -56.9821988573702 "SNIG"
"A653_1193_" -100.284700213591 30.2094697727355 "SNIG"
"A653_121_" -93.3872382458181 46.6769172447562 "SNIG"
"A653_1291_" -110.415580342621 -35.6407271324639 "SNIG"
"A653_1346_" -108.030955497746 6.81652658581313 "SNIG"
"A653_1395_" -106.072309623284 -1.25693528241442 "SNIG"
"A653_140_" -98.6319101044924 11.9156669564016 "SNIG"
"A653_141_" -92.9790727079866 56.628028812248 "SNIG"
"A653_142_" -110.273589998505 -22.6191504970045 "SNIG"
"A653_1441_" -105.743190466978 28.7109943558331 "SNIG"
"A653_145_" -102.050438096079 29.805647531298 "SNIG"
"A653_146_" -109.108378076761 -36.8027716785905 "SNIG"
"A653_147_" -105.767391692399 40.4827738358969 "SNIG"
"A653_157_" -103.960718920326 24.7433054182357 "SNIG"
"A653_165_" -99.740549429087 33.611021725674 "SNIG"
"A653_171_" -98.5274384884679 31.4280189450122 "SNIG"
"A653_177_" -118.711701767263 -61.1103211198357 "SNIG"
"A653_219_" -104.610255423952 18.2106607414479 "SNIG"
"A653_223_" -110.964526241029 -58.4256073517915 "SNIG"
"A653_234_" -98.6427945869411 40.5857702470206 "SNIG"
"A653_238_" -120.242794510709 -62.6156399052899 "SNIG"
"A653_239_" -108.324572344341 15.2693811308637 "SNIG"
"A653_243_" -97.3419968209076 36.9936941409374 "SNIG"
"A653_248_" -100.532135504591 10.320140462127 "SNIG"
"A653_283_" -98.0546522035694 39.6298729282095 "SNIG"
"A653_286_" -100.025625705129 24.5871375246058 "SNIG"
"A653_297_" -96.4704055821744 38.5870061655558 "SNIG"
"A653_309_" -91.7106232741127 36.4205716973191 "SNIG"
"A653_335_" -101.183081221442 17.1865916112766 "SNIG"
"A653_380_" -116.516060264331 -68.3915265120291 "SNIG"
"A653_381_" -100.071657389793 52.5960965986953 "SNIG"
"A653_383_" -108.644754699292 -7.90799375140249 "SNIG"
"A653_388_" -103.355134437928 -4.95655660454103 "SNIG"
"A653_522_" -110.259463230376 9.20391097459804 "SNIG"
"A653_534_" -101.446051574797 -19.9291104973605 "SNIG"
"A653_617_" -107.11751470877 -11.1768587903684 "SNIG"
"A653_673_" -102.445741940465 1.6348677090551 "SNIG"
"A653_719_" -101.040236335683 -0.724416908372062 "SNIG"
"A653_762_" -101.6784523576 14.0047674846147 "SNIG"
"A653_772_" -115.100836859566 -78.5652586168619 "SNIG"
"A653_794_" -106.057636308743 0.807261860669352 "SNIG"
"A653_874_" -92.6751146597948 58.2589950243646 "SNIG"
"A653_875_" -121.295101058992 -99.7076912039934 "SNIG"
"A653_890_" -105.537419940441 11.216104518194 "SNIG"
"A653_891_" -108.621815700446 2.82567990697841 "SNIG"
"A653_917_" -108.607439680419 -29.969096059345 "SNIG"
"A653_950_" -102.214121159684 43.9922125289953 "SNIG"
"A653_964_" -103.435928499917 5.30588068272166 "SNIG"
"A653_974_" -96.6591380752891 47.1796561083415 "SNIG"
"A653_993_" -99.5792651180925 51.0500070200356 "SNIG"
"A653_001_" 70.7094932225022 -13.5506648952256 "PUTM"
"A653_012_" 77.7193313215204 28.0941268620401 "PUTM"
"A653_031_" 29.3041345790645 -65.2124272864595 "PUTM"
"A653_048_" 59.3711980809107 -23.0517027977557 "PUTM"
"A653_056_" 72.7405161779834 7.79506374494998 "PUTM"
"A653_057_" 73.2305263487134 21.2940962525498 "PUTM"
"A653_063_" 63.2332282803503 4.29455785493095 "PUTM"
"A653_066_" 60.2061269888914 -6.37127677249745 "PUTM"
"A653_071_" 17.1992492528776 -44.4329133945441 "PUTM"
"A653_098_" 69.474944129223 10.2237084644131 "PUTM"
"A653_1038_" 69.8107237069272 -1.10418356798201 "PUTM"
"A653_1067_" 57.669552796106 -25.8118774038429 "PUTM"
"A653_107_" 77.5601033023283 24.716334198072 "PUTM"
"A653_1075_" 48.8940856229748 -58.4024722081347 "PUTM"
"A653_108_" 79.8175470603971 22.2455271210229 "PUTM"
"A653_1130_" 63.3669734891194 -12.6357437227478 "PUTM"
"A653_1136_" 64.5780246728858 -4.39084759425657 "PUTM"
"A653_1141_" 82.7150955171293 23.4232250455026 "PUTM"
"A653_1143_" 75.3968370779632 11.8355327803281 "PUTM"
"A653_1147_" 63.6881038504907 5.54150667602105 "PUTM"
"A653_1149_" 70.8964273193774 8.16244442077468 "PUTM"
"A653_1154_" 46.3975337788346 -59.8430577886804 "PUTM"
"A653_1166_" 75.3845231741937 10.8992859453598 "PUTM"
"A653_1185_" 39.3768323670535 -77.5082007607056 "PUTM"
"A653_1198_" 65.1879931054841 15.2826870695259 "PUTM"
"A653_1208_" 66.6832575741458 -12.7374222345746 "PUTM"
"A653_122_" 74.4344876581159 8.65271849345628 "PUTM"
"A653_1225_" 71.4515622803713 -3.35439016846136 "PUTM"
"A653_1238_" 67.1750793747634 -11.9047401590379 "PUTM"
"A653_124_" 81.7941845027759 31.155106374822 "PUTM"
"A653_1241_" 66.8009341501873 -12.7003426044501 "PUTM"
"A653_1244_" 76.2651654587544 5.21062417153442 "PUTM"
"A653_1281_" 73.9680919844088 3.22096175029993 "PUTM"
"A653_1288_" 77.3081992289933 12.0423507184014 "PUTM"
"A653_1302_" 58.9828871410684 -24.1042923363247 "PUTM"
"A653_1304_" 70.7882505923329 10.848620298169 "PUTM"
"A653_1332_" 71.5219824747745 -3.5011292155913 "PUTM"
"A653_1339_" 60.8932723429904 -27.3525124591952 "PUTM"
"A653_1360_" 62.633478944921 -39.6302856906364 "PUTM"
"A653_1424_" 72.4454915745143 -6.35547014816859 "PUTM"
"A653_1425_" 72.748012078025 3.47511862795463 "PUTM"
"A653_1432_" 47.7802600155387 -70.8767554321417 "PUTM"
"A653_151_" 71.830114212298 15.4016911090806 "PUTM"
"A653_160_" 78.7905871940127 24.8103815223892 "PUTM"
"A653_173_" 77.4440292829637 31.9091332631456 "PUTM"
"A653_184_" 76.6369442148458 24.0604637382229 "PUTM"
"A653_190_" 66.386252635643 5.11569027806724 "PUTM"
"A653_205_" 77.4595864364836 16.0692909563118 "PUTM"
"A653_209_" 78.0056819105377 22.887720858954 "PUTM"
"A653_211_" 72.4561251919639 12.7290209464417 "PUTM"
"A653_212_" 76.0535542778627 6.67928439742487 "PUTM"
"A653_224_" 61.3321098985455 -1.48106594465961 "PUTM"
"A653_225_" 20.8049854120571 -48.5812440921603 "PUTM"
"A653_229_" 72.2655687838287 6.15279876194098 "PUTM"
"A653_235_" 57.9095999188508 -34.7868223322092 "PUTM"
"A653_242_" 32.2280485741205 -3.532233400063 "PUTM"
"A653_264_" 55.0691628005459 -39.1753708165037 "PUTM"
"A653_288_" 55.8069060790384 -35.4814536105182 "PUTM"
"A653_301_" 46.9812059766217 -14.8988199137956 "PUTM"
"A653_308_" 75.4152563546993 13.8348564653406 "PUTM"
"A653_316_" 78.5338161891113 20.7740220148845 "PUTM"
"A653_320_" 78.7696313772206 27.3983853737363 "PUTM"
"A653_321_" 78.7757730997286 27.8719040722106 "PUTM"
"A653_326_" 75.802701258474 30.1302766914539 "PUTM"
"A653_331_" 23.8896198167894 -38.976115131444 "PUTM"
"A653_334_" 78.2656012760133 25.1328477569553 "PUTM"
"A653_354_" 75.3543475416956 16.7380214084755 "PUTM"
"A653_379_" 73.5698983433219 22.655214685549 "PUTM"
"A653_395_" 30.8188791784025 -25.3397133465221 "PUTM"
"A653_434_" 58.8111358054037 -24.3659385955824 "PUTM"
"A653_435_" 76.0584289510732 16.4206607142307 "PUTM"
"A653_441_" 76.9658909128416 23.4434143173564 "PUTM"
"A653_453_" 80.1518646651234 22.3375254801461 "PUTM"
"A653_483_" 26.618421439921 -30.4170226047048 "PUTM"
"A653_473_" 35.7699808714183 9.61590092604451 "PUTM"
"A653_496_" 68.2322517831137 2.3264678828531 "PUTM"
"A653_506_" 67.9031596021872 2.93756425745396 "PUTM"
"A653_516_" 80.6371246302948 26.4343641629968 "PUTM"
"A653_519_" 59.3328274299953 8.9735988463712 "PUTM"
"A653_616_" 72.6038145886965 1.65459597777945 "PUTM"
"A653_620_" 45.8199416942688 -44.3168097443083 "PUTM"
"A653_623_" 23.928188748594 -92.8848152557058 "PUTM"
"A653_627_" 75.6606538627989 23.2091578136779 "PUTM"
"A653_643_" 66.5183794165038 -7.56501620175847 "PUTM"
"A653_669_" 37.8788479824864 -12.4446907643674 "PUTM"
"A653_679_" 73.8543329346701 16.1142924422664 "PUTM"
"A653_696_" 77.3564670233793 13.0189911455974 "PUTM"
"A653_702_" 67.2911040783362 2.73401393453616 "PUTM"
"A653_710_" 34.9846174475018 -5.7937136082285 "PUTM"
"A653_738_" 76.3841210054123 21.3845293669634 "PUTM"
"A653_752_" 62.7543173861258 -4.20469025255884 "PUTM"
"A653_753_" 55.0471535272924 4.54485555827612 "PUTM"
"A653_763_" 75.0689182719056 3.8633123337789 "PUTM"
"A653_864_" 77.6686991594153 23.0253341406321 "PUTM"
"A653_884_" 62.3987686469231 -16.814434515877 "PUTM"
"A653_898_" 71.7989299316041 5.48203568056708 "PUTM"
"A653_899_" 67.0139418337718 -13.8112283203595 "PUTM"
"A653_932_" 71.8483771832805 -21.4263044266449 "PUTM"
"A653_940_" 78.6981086191116 16.985050274233 "PUTM"
"A653_944_" 18.5611496340557 -113.949832835818 "PUTM"
"A653_945_" 78.3897899364044 18.1767835465676 "PUTM"
"A653_954_" 75.7038596318071 12.7461436582112 "PUTM"
"A653_965_" 80.242828115824 28.8497359324084 "PUTM"
"A653_985_" 68.536660164387 4.76327105259268 "PUTM"
"A653_996_" 70.7984175386123 -0.809289742744726 "PUTM"
