# Supplementary material for: Regulatory sites for splicing in human basal ganglia are enriched for disease-relevant information
Source: Nat Commun. 2020 Feb 25;11:1041. doi: 10.1038/s41467-020-14483-x (PMC7042265; doi:10.1038/s41467-020-14483-x)
Supplement: Supplementary file 14 — Source Data [file 41467_2020_14483_MOESM14_ESM.zip › supp_fig_2b_source_data.txt]

"V1" "V2" "tissue"
"A653_002_" -181.911955542835 -7.96884067345586 "SNIG"
"A653_003_" -180.625929475953 -6.20486776658268 "SNIG"
"A653_034_" -171.837685329395 43.3192863442833 "SNIG"
"A653_043_" -181.536017465862 -21.8549669663342 "SNIG"
"A653_055_" -176.521525289766 -7.63263496390947 "SNIG"
"A653_058_" -187.328098310503 -7.04608023381002 "SNIG"
"A653_072_" -176.294205912936 -32.3192209019139 "SNIG"
"A653_092_" -173.873874215332 -17.1063932547072 "SNIG"
"A653_093_" -181.829643195448 -21.0632860040359 "SNIG"
"A653_1005_" -175.725960903619 12.2050543795127 "SNIG"
"A653_102_" -177.39221982363 -24.3151733806564 "SNIG"
"A653_1031_" -174.391213760085 26.879985616465 "SNIG"
"A653_1090_" -158.668984232796 59.6468264545868 "SNIG"
"A653_111_" -178.571244901302 -7.28940002936552 "SNIG"
"A653_112_" -179.59316981167 -7.63310699980976 "SNIG"
"A653_115_" -167.179371079056 52.3485204625148 "SNIG"
"A653_1193_" -181.871613301974 -22.595425033995 "SNIG"
"A653_121_" -177.33290319593 -12.3921764668107 "SNIG"
"A653_1291_" -173.24743661268 23.0130498440447 "SNIG"
"A653_1346_" -178.232015299959 -9.52039929363433 "SNIG"
"A653_1395_" -175.12141221892 -1.50483865404087 "SNIG"
"A653_140_" -173.595368932726 7.11110580593392 "SNIG"
"A653_141_" -174.49744772311 -16.9087887381723 "SNIG"
"A653_142_" -182.257591542957 18.0161049277955 "SNIG"
"A653_1441_" -180.718793320679 -23.3427986400777 "SNIG"
"A653_145_" -174.160711498464 -11.2169490504542 "SNIG"
"A653_146_" -167.688796208475 32.1068432095262 "SNIG"
"A653_147_" -179.427367394125 -35.3926472386855 "SNIG"
"A653_157_" -174.413031050951 -8.82082466804098 "SNIG"
"A653_165_" -165.733968245345 -24.6217468911777 "SNIG"
"A653_171_" -180.548509340678 -20.9863441697648 "SNIG"
"A653_177_" -169.657382993323 50.462385020126 "SNIG"
"A653_219_" -170.675464111823 -11.5680888723359 "SNIG"
"A653_223_" -162.273999629703 52.009243277133 "SNIG"
"A653_234_" -179.714756026479 -27.8412060092587 "SNIG"
"A653_238_" -167.733186077914 51.0079014862635 "SNIG"
"A653_239_" -166.059424415998 -13.8303409320426 "SNIG"
"A653_243_" -180.408275774044 -25.6161794812058 "SNIG"
"A653_248_" -176.484819933774 5.48561051621109 "SNIG"
"A653_283_" -181.465886378493 -16.6569669063671 "SNIG"
"A653_286_" -159.700444757676 -0.14577825735286 "SNIG"
"A653_297_" -178.759029074139 -17.8138106996362 "SNIG"
"A653_309_" -172.904755330313 2.80629871260179 "SNIG"
"A653_335_" -174.750905170547 -16.915740313175 "SNIG"
"A653_380_" -171.359334481144 51.1679624842208 "SNIG"
"A653_381_" -175.476827753333 -32.950155793873 "SNIG"
"A653_383_" -165.886871851244 14.4622242901718 "SNIG"
"A653_388_" -174.098458916175 -1.83550030427414 "SNIG"
"A653_522_" -171.128810185649 -22.4649016749945 "SNIG"
"A653_534_" -172.880700099941 25.0436385789165 "SNIG"
"A653_617_" -177.996795091836 18.3230149286138 "SNIG"
"A653_673_" -175.317887292349 8.81037877805087 "SNIG"
"A653_719_" -175.889370341481 4.54548018787933 "SNIG"
"A653_762_" -182.365220890877 -10.2221727342011 "SNIG"
"A653_772_" -165.282650362482 55.5105358276181 "SNIG"
"A653_794_" -174.250031879914 12.7576714140495 "SNIG"
"A653_874_" -173.311612743765 -17.3846537441861 "SNIG"
"A653_875_" -156.586393831464 77.6797756097944 "SNIG"
"A653_890_" -174.738498702458 -8.72074011006426 "SNIG"
"A653_891_" -174.987562075709 -2.73881681912287 "SNIG"
"A653_917_" -175.515649967657 24.7358801537684 "SNIG"
"A653_950_" -180.065545746265 -39.7770805692806 "SNIG"
"A653_964_" -178.19889782451 -0.225606440240622 "SNIG"
"A653_974_" -184.397179159819 -34.6049879200548 "SNIG"
"A653_993_" -178.882851755671 -38.6341893592368 "SNIG"
"A653_001_" 111.616470195009 -0.659399165950326 "PUTM"
"A653_012_" 110.747782874079 -19.2309651677044 "PUTM"
"A653_031_" 114.027545065368 64.5893772517561 "PUTM"
"A653_048_" 106.442077532661 6.5998583976309 "PUTM"
"A653_056_" 103.355502740716 -15.6954443980414 "PUTM"
"A653_057_" 103.124613746105 -21.6758622816999 "PUTM"
"A653_063_" 107.076290623195 -2.28017241869267 "PUTM"
"A653_066_" 105.667158112412 7.15207550107652 "PUTM"
"A653_071_" 111.162937734627 55.5682706539821 "PUTM"
"A653_098_" 105.235710806669 -15.5261771557321 "PUTM"
"A653_1038_" 104.682973880433 -14.7507456278888 "PUTM"
"A653_1067_" 106.762056019626 16.2759473750531 "PUTM"
"A653_107_" 106.221057303685 -23.9331933342411 "PUTM"
"A653_1075_" 107.403130990548 40.3537187101458 "PUTM"
"A653_108_" 108.056971308014 -34.6750603540297 "PUTM"
"A653_1130_" 106.548698062378 3.79520680530008 "PUTM"
"A653_1136_" 107.277490142167 1.76652397245718 "PUTM"
"A653_1141_" 108.117290766827 -24.666471439996 "PUTM"
"A653_1143_" 105.997222009174 -20.3920231903698 "PUTM"
"A653_1147_" 108.58177800994 -3.78546871673829 "PUTM"
"A653_1149_" 106.862490796653 -9.83938563821105 "PUTM"
"A653_1154_" 111.031534319783 49.9868141321431 "PUTM"
"A653_1166_" 107.761753418913 -16.7370050128101 "PUTM"
"A653_1185_" 110.013783777083 54.6095980944631 "PUTM"
"A653_1198_" 110.516877969383 1.18157202582806 "PUTM"
"A653_1208_" 107.986149548546 6.74153808593228 "PUTM"
"A653_122_" 110.146355543749 -21.5422670354823 "PUTM"
"A653_1225_" 111.922104837463 -1.97412082795022 "PUTM"
"A653_1238_" 112.181961441476 5.70757754346186 "PUTM"
"A653_124_" 104.834806525698 -34.5012361117878 "PUTM"
"A653_1241_" 105.150434394044 -1.94349557830595 "PUTM"
"A653_1244_" 110.034092866446 -20.3679155627858 "PUTM"
"A653_1281_" 107.735556293209 -14.5964311480882 "PUTM"
"A653_1288_" 113.535137183441 -18.7011644244368 "PUTM"
"A653_1302_" 119.500202519248 25.9689322277033 "PUTM"
"A653_1304_" 104.709179875036 -12.1076007017766 "PUTM"
"A653_1332_" 110.915197779709 -4.01260905993506 "PUTM"
"A653_1339_" 106.514838823215 22.4933385345521 "PUTM"
"A653_1360_" 108.868264467803 19.3710848862904 "PUTM"
"A653_1424_" 110.396094862764 -13.3810510580851 "PUTM"
"A653_1425_" 106.629364409271 -19.5942257989044 "PUTM"
"A653_1432_" 111.707181576938 50.1886326137502 "PUTM"
"A653_151_" 106.894291567055 -17.0580227278488 "PUTM"
"A653_160_" 107.271394368898 -27.5537300927626 "PUTM"
"A653_173_" 104.081264034963 -31.9553072479823 "PUTM"
"A653_184_" 104.880838500086 -25.3332449160359 "PUTM"
"A653_190_" 105.925038637373 -6.12445266975721 "PUTM"
"A653_205_" 106.803758844181 -19.4470216737232 "PUTM"
"A653_209_" 103.952690305035 -31.5786129105322 "PUTM"
"A653_211_" 107.650718482251 -17.8756436388566 "PUTM"
"A653_212_" 113.031122477372 -12.0195402113413 "PUTM"
"A653_224_" 109.545772082031 4.33811014530029 "PUTM"
"A653_225_" 111.574606568912 64.0533534627 "PUTM"
"A653_229_" 107.719682918954 -7.23495740452107 "PUTM"
"A653_235_" 106.024350829344 26.5076367845952 "PUTM"
"A653_242_" 115.489841789833 10.0824822493715 "PUTM"
"A653_264_" 105.880507032924 27.2536538834381 "PUTM"
"A653_288_" 108.247763509263 26.5533554252332 "PUTM"
"A653_301_" 106.447138861399 28.2461377945549 "PUTM"
"A653_308_" 105.109190642791 -25.2005190978096 "PUTM"
"A653_316_" 102.134925509181 -30.9897441279715 "PUTM"
"A653_320_" 106.876524801462 -33.0593189965014 "PUTM"
"A653_321_" 107.805713397704 -22.9249196895732 "PUTM"
"A653_326_" 104.266898978938 -28.2692418886005 "PUTM"
"A653_331_" 111.983898053732 55.5931637064997 "PUTM"
"A653_334_" 108.575556487785 -33.0327805389774 "PUTM"
"A653_354_" 107.735679408852 -8.06182384663311 "PUTM"
"A653_379_" 111.340488981399 -3.21995243726989 "PUTM"
"A653_395_" 109.133203619007 43.488417049876 "PUTM"
"A653_434_" 109.97181166655 13.8385570563382 "PUTM"
"A653_435_" 106.057436838571 -17.8624990932257 "PUTM"
"A653_441_" 108.086193622505 -23.9786228014296 "PUTM"
"A653_453_" 105.346130375614 -24.9061072440277 "PUTM"
"A653_483_" 109.247536681762 45.8643997083229 "PUTM"
"A653_473_" 113.677649200118 6.68283716796431 "PUTM"
"A653_496_" 103.747089731997 -19.0029028363571 "PUTM"
"A653_506_" 105.939236519362 2.93033172856684 "PUTM"
"A653_516_" 107.623179463404 -32.4744215755683 "PUTM"
"A653_519_" 112.248691793746 -7.84442073617599 "PUTM"
"A653_616_" 108.623224917436 -5.89037469868224 "PUTM"
"A653_620_" 109.36341893645 42.2027569973784 "PUTM"
"A653_623_" 115.215089594213 84.0534873653195 "PUTM"
"A653_627_" 108.263141002562 -25.9075248900313 "PUTM"
"A653_643_" 107.975155587144 0.0751141619036133 "PUTM"
"A653_669_" 108.508921864704 21.7850144821963 "PUTM"
"A653_679_" 106.407028078911 -16.7637615451735 "PUTM"
"A653_696_" 106.585107023602 -22.3209843120191 "PUTM"
"A653_702_" 111.111372840407 -5.35989338961152 "PUTM"
"A653_710_" 106.465745971727 24.0602869646792 "PUTM"
"A653_738_" 109.978304100315 -19.5420742231048 "PUTM"
"A653_752_" 111.097377946695 6.42004853901015 "PUTM"
"A653_753_" 100.975802456348 4.07915994336983 "PUTM"
"A653_763_" 106.317481153264 -12.2769648035356 "PUTM"
"A653_864_" 107.256871963392 -25.3716573424677 "PUTM"
"A653_884_" 105.188797418797 16.4168570756299 "PUTM"
"A653_898_" 103.850399190236 -13.5030997929167 "PUTM"
"A653_899_" 106.799228821796 -0.911441389152849 "PUTM"
"A653_932_" 112.623745095667 -2.62509155019912 "PUTM"
"A653_940_" 104.243495345642 -21.3071419498069 "PUTM"
"A653_944_" 118.187267604201 98.1405480685672 "PUTM"
"A653_945_" 110.937402249582 -21.4314332705563 "PUTM"
"A653_954_" 107.776991469344 -13.2164662569271 "PUTM"
"A653_965_" 106.731151057357 -19.3057729472802 "PUTM"
"A653_985_" 109.299016492105 3.7153578643202 "PUTM"
"A653_996_" 106.166069845375 -11.1911038118158 "PUTM"
