# Supplementary material for: Regulatory sites for splicing in human basal ganglia are enriched for disease-relevant information
Source: Nat Commun. 2020 Feb 25;11:1041. doi: 10.1038/s41467-020-14483-x (PMC7042265; doi:10.1038/s41467-020-14483-x)
Supplement: Supplementary file 14 — Source Data [file 41467_2020_14483_MOESM14_ESM.zip › supp_fig_6_source_data.txt]

gt	SD.No	sample	ENSG	Region_simplified	hetSNP	geneid	symbol	expr.mode	Allele
het	001_06	A653_242	-0.08485216	PUTM	11:130746146	ENSG00000120451	SNX19	gene	TC
het	001_10	A653_965	-0.07967089	PUTM	11:130746146	ENSG00000120451	SNX19	gene	TC
het	015_07	A653_056	-0.01853273	PUTM	11:130746146	ENSG00000120451	SNX19	gene	TC
het	009_07	A653_696	-0.06892157	PUTM	11:130746146	ENSG00000120451	SNX19	gene	TC
het	009_09	A653_395	-0.04506863	PUTM	11:130746146	ENSG00000120451	SNX19	gene	TC
het	003_10	A653_944	0.14344852	PUTM	11:130746146	ENSG00000120451	SNX19	gene	TC
het	032_08	A653_098	0.03089481	PUTM	11:130746146	ENSG00000120451	SNX19	gene	TC
het	004_08	A653_225	0.1496431	PUTM	11:130746146	ENSG00000120451	SNX19	gene	TC
het	004_10	A653_899	-0.116555	PUTM	11:130746146	ENSG00000120451	SNX19	gene	TC
het	005_09	A653_122	0.1505533	PUTM	11:130746146	ENSG00000120451	SNX19	gene	TC
het	033_08	A653_190	-0.1643532	PUTM	11:130746146	ENSG00000120451	SNX19	gene	TC
het	012_10	A653_940	-0.07823952	PUTM	11:130746146	ENSG00000120451	SNX19	gene	TC
het	006_10	A653_932	-0.08385418	PUTM	11:130746146	ENSG00000120451	SNX19	gene	TC
het	018_06	A653_331	-0.067677152	PUTM	11:130746146	ENSG00000120451	SNX19	gene	TC
het	007_09	A653_107	-0.3353517	PUTM	11:130746146	ENSG00000120451	SNX19	gene	TC
het	023_10	A653_1244	-0.13337554	PUTM	11:130746146	ENSG00000120451	SNX19	gene	TC
het	024_08	A653_001	-0.00954454	PUTM	11:130746146	ENSG00000120451	SNX19	gene	TC
het	015_10	A653_1075	-0.13169253	PUTM	11:130746146	ENSG00000120451	SNX19	gene	TC
het	019_08	A653_623	-0.08541603	PUTM	11:130746146	ENSG00000120451	SNX19	gene	TC
het	040_08	A653_205	0.06337589	PUTM	11:130746146	ENSG00000120451	SNX19	gene	TC
het	97_02	A653_1198	-0.2337427	PUTM	11:130746146	ENSG00000120451	SNX19	gene	TC
het	016_10	A653_1141	-0.01318883	PUTM	11:130746146	ENSG00000120451	SNX19	gene	TC
het	017_07	A653_235	-0.1002633	PUTM	11:130746146	ENSG00000120451	SNX19	gene	TC
het	07_73	A653_996	0.06543951	PUTM	11:130746146	ENSG00000120451	SNX19	gene	TC
het	021_10	A653_1067	0.2510079	PUTM	11:130746146	ENSG00000120451	SNX19	gene	TC
het	018_05	A653_752	-0.05957499	PUTM	11:130746146	ENSG00000120451	SNX19	gene	TC
het	023_08	A653_108	0.1877974	PUTM	11:130746146	ENSG00000120451	SNX19	gene	TC
het	014_09	A653_211	-0.1495059	PUTM	11:130746146	ENSG00000120451	SNX19	gene	TC
het	94_35	A653_1136	0.00886919	PUTM	11:130746146	ENSG00000120451	SNX19	gene	TC
het	95_26	A653_1241	-0.23860975	PUTM	11:130746146	ENSG00000120451	SNX19	gene	TC
het	030_06	A653_679	-0.1500697	PUTM	11:130746146	ENSG00000120451	SNX19	gene	TC
het	030_09	A653_616	0.1628872	PUTM	11:130746146	ENSG00000120451	SNX19	gene	TC
het	96_44	A653_1225	0.01270846	PUTM	11:130746146	ENSG00000120451	SNX19	gene	TC
het	026_09	A653_301	-0.1506384	PUTM	11:130746146	ENSG00000120451	SNX19	gene	TC
het	020_08	A653_321	-0.1526856	PUTM	11:130746146	ENSG00000120451	SNX19	gene	TC
het	026_07	A653_710	-0.20523506	PUTM	11:130746146	ENSG00000120451	SNX19	gene	TC
het	97_37	A653_1166	0.2814233	PUTM	11:130746146	ENSG00000120451	SNX19	gene	TC
het	043_06	A653_483	-0.03227417	PUTM	11:130746146	ENSG00000120451	SNX19	gene	TC
het	027_09	A653_620	0.0008838197	PUTM	11:130746146	ENSG00000120451	SNX19	gene	TC
het	034_08	A653_763	0.0799791	PUTM	11:130746146	ENSG00000120451	SNX19	gene	TC
het	018_07	A653_669	0.01842093	PUTM	11:130746146	ENSG00000120451	SNX19	gene	TC
het	97_45	A653_1302	-0.001099567	PUTM	11:130746146	ENSG00000120451	SNX19	gene	TC
het	037_08	A653_066	0.10466748	PUTM	11:130746146	ENSG00000120451	SNX19	gene	TC
het	96_32	A653_1208	0.03131778	PUTM	11:130746146	ENSG00000120451	SNX19	gene	TC
het	97_17	A653_1038	0.02809021	PUTM	11:130746146	ENSG00000120451	SNX19	gene	TC
het	025_09	A653_209	-0.05171422	PUTM	11:130746146	ENSG00000120451	SNX19	gene	TC
het	03_28	A653_1185	0.12007034	PUTM	11:130746146	ENSG00000120451	SNX19	gene	TC
het	98_27	A653_1432	0.05199818	PUTM	11:130746146	ENSG00000120451	SNX19	gene	TC
het	98_34	A653_985	0.11567242	PUTM	11:130746146	ENSG00000120451	SNX19	gene	TC
het	95_27	A653_1304	-0.08154174	PUTM	11:130746146	ENSG00000120451	SNX19	gene	TC
hom1	011_09	A653_173	0.12726573	PUTM	11:130746146	ENSG00000120451	SNX19	gene	T
hom1	002_08	A653_453	0.3224952	PUTM	11:130746146	ENSG00000120451	SNX19	gene	T
hom1	004_06	A653_063	-0.1812207	PUTM	11:130746146	ENSG00000120451	SNX19	gene	T
hom1	002_10	A653_945	0.3427645	PUTM	11:130746146	ENSG00000120451	SNX19	gene	T
hom1	006_08	A653_434	0.260304	PUTM	11:130746146	ENSG00000120451	SNX19	gene	T
hom1	016_09	A653_320	0.2282059	PUTM	11:130746146	ENSG00000120451	SNX19	gene	T
hom1	015_09	A653_308	0.14796711	PUTM	11:130746146	ENSG00000120451	SNX19	gene	T
hom1	023_09	A653_316	-0.1889062	PUTM	11:130746146	ENSG00000120451	SNX19	gene	T
hom1	007_10	A653_898	0.007798519	PUTM	11:130746146	ENSG00000120451	SNX19	gene	T
hom1	020_07	A653_519	-0.02357531	PUTM	11:130746146	ENSG00000120451	SNX19	gene	T
hom1	032_10	A653_1424	0.01625948	PUTM	11:130746146	ENSG00000120451	SNX19	gene	T
hom1	010_09	A653_124	0.01998986	PUTM	11:130746146	ENSG00000120451	SNX19	gene	T
hom1	010_10	A653_884	0.26846497	PUTM	11:130746146	ENSG00000120451	SNX19	gene	T
hom1	006_09	A653_057	0.09300825	PUTM	11:130746146	ENSG00000120451	SNX19	gene	T
hom1	013_09	A653_184	0.006965336	PUTM	11:130746146	ENSG00000120451	SNX19	gene	T
hom1	014_08	A653_864	-0.18565979	PUTM	11:130746146	ENSG00000120451	SNX19	gene	T
hom1	017_08	A653_643	0.02094295	PUTM	11:130746146	ENSG00000120451	SNX19	gene	T
hom1	018_08	A653_012	0.04661872	PUTM	11:130746146	ENSG00000120451	SNX19	gene	T
hom1	018_09	A653_264	0.1929183	PUTM	11:130746146	ENSG00000120451	SNX19	gene	T
hom1	018_10	A653_1288	0.02822793	PUTM	11:130746146	ENSG00000120451	SNX19	gene	T
hom1	028_09	A653_435	-0.1293636	PUTM	11:130746146	ENSG00000120451	SNX19	gene	T
hom1	016_08	A653_071	0.1521318	PUTM	11:130746146	ENSG00000120451	SNX19	gene	T
hom1	04_05	A653_1332	-0.03856747	PUTM	11:130746146	ENSG00000120451	SNX19	gene	T
hom1	97_14	A653_1360	0.08508076	PUTM	11:130746146	ENSG00000120451	SNX19	gene	T
hom1	016_07	A653_048	0.1672613	PUTM	11:130746146	ENSG00000120451	SNX19	gene	T
hom1	026_08	A653_354	-0.07679853	PUTM	11:130746146	ENSG00000120451	SNX19	gene	T
hom1	017_09	A653_326	-0.06549479	PUTM	11:130746146	ENSG00000120451	SNX19	gene	T
hom1	022_06	A653_334	0.004960188	PUTM	11:130746146	ENSG00000120451	SNX19	gene	T
hom1	028_08	A653_516	0.05924625	PUTM	11:130746146	ENSG00000120451	SNX19	gene	T
hom1	035_06	A653_379	0.34504391	PUTM	11:130746146	ENSG00000120451	SNX19	gene	T
hom1	019_10	A653_1130	0.16121607	PUTM	11:130746146	ENSG00000120451	SNX19	gene	T
hom1	029_09	A653_753	0.004594184	PUTM	11:130746146	ENSG00000120451	SNX19	gene	T
hom1	024_09	A653_031	-0.11853703	PUTM	11:130746146	ENSG00000120451	SNX19	gene	T
hom1	012_08	A653_506	0.2905431	PUTM	11:130746146	ENSG00000120451	SNX19	gene	T
hom1	020_10	A653_1147	0.13461572	PUTM	11:130746146	ENSG00000120451	SNX19	gene	T
hom1	033_09	A653_627	0.13730428	PUTM	11:130746146	ENSG00000120451	SNX19	gene	T
hom1	034_06	A653_473	0.17891612	PUTM	11:130746146	ENSG00000120451	SNX19	gene	T
hom1	09_56	A653_1154	-0.2499896	PUTM	11:130746146	ENSG00000120451	SNX19	gene	T
hom1	025_05	A653_224	-0.03817518	PUTM	11:130746146	ENSG00000120451	SNX19	gene	T
hom1	036_09	A653_738	0.1020619	PUTM	11:130746146	ENSG00000120451	SNX19	gene	T
hom1	08_88	A653_1149	0.27438567	PUTM	11:130746146	ENSG00000120451	SNX19	gene	T
hom1	08_55	A653_1281	0.06443002	PUTM	11:130746146	ENSG00000120451	SNX19	gene	T
hom2	028_10	A653_1425	-0.13869272	PUTM	11:130746146	ENSG00000120451	SNX19	gene	C
hom2	012_09	A653_212	-0.1355771	PUTM	11:130746146	ENSG00000120451	SNX19	gene	C
hom2	025_08	A653_151	0.1068543	PUTM	11:130746146	ENSG00000120451	SNX19	gene	C
hom2	024_10	A653_1143	-0.3059232	PUTM	11:130746146	ENSG00000120451	SNX19	gene	C
hom2	92_10	A653_1339	-0.2359936	PUTM	11:130746146	ENSG00000120451	SNX19	gene	C
hom2	036_08	A653_160	-0.18697363	PUTM	11:130746146	ENSG00000120451	SNX19	gene	C
hom2	011_10	A653_954	-0.1424931	PUTM	11:130746146	ENSG00000120451	SNX19	gene	C
hom2	003_08	A653_702	-0.15173751	PUTM	11:130746146	ENSG00000120451	SNX19	gene	C
hom2	038_08	A653_288	-0.1383624	PUTM	11:130746146	ENSG00000120451	SNX19	gene	C
hom2	021_08	A653_229	-0.18096084	PUTM	11:130746146	ENSG00000120451	SNX19	gene	C
hom2	032_09	A653_441	-0.1567817	PUTM	11:130746146	ENSG00000120451	SNX19	gene	C
hom2	04_19	A653_1238	-0.07306303	PUTM	11:130746146	ENSG00000120451	SNX19	gene	C
hom2	007_06	A653_496	-0.1918948	PUTM	11:130746146	ENSG00000120451	SNX19	gene	C
het	007_09	A653_107	0.2549301	PUTM	5:96076487	ENSG00000153113	CAST	gene	GA
het	018_07	A653_669	-0.09734687	PUTM	5:96076487	ENSG00000153113	CAST	gene	GA
het	011_09	A653_173	-0.02339552	PUTM	5:96076487	ENSG00000153113	CAST	gene	GA
het	003_10	A653_944	0.01055879	PUTM	5:96076487	ENSG00000153113	CAST	gene	GA
het	010_09	A653_124	0.09038986	PUTM	5:96076487	ENSG00000153113	CAST	gene	GA
het	002_08	A653_453	0.1231129	PUTM	5:96076487	ENSG00000153113	CAST	gene	GA
het	001_10	A653_965	0.22323657	PUTM	5:96076487	ENSG00000153113	CAST	gene	GA
het	009_09	A653_395	-0.13917141	PUTM	5:96076487	ENSG00000153113	CAST	gene	GA
het	007_06	A653_496	0.2532174	PUTM	5:96076487	ENSG00000153113	CAST	gene	GA
het	023_09	A653_316	-0.1370907	PUTM	5:96076487	ENSG00000153113	CAST	gene	GA
het	002_10	A653_945	-0.1367571	PUTM	5:96076487	ENSG00000153113	CAST	gene	GA
het	018_09	A653_264	-0.1831724	PUTM	5:96076487	ENSG00000153113	CAST	gene	GA
het	018_10	A653_1288	-0.10107127	PUTM	5:96076487	ENSG00000153113	CAST	gene	GA
het	016_07	A653_048	-0.22054	PUTM	5:96076487	ENSG00000153113	CAST	gene	GA
het	016_09	A653_320	0.103274	PUTM	5:96076487	ENSG00000153113	CAST	gene	GA
het	020_07	A653_519	-0.01107474	PUTM	5:96076487	ENSG00000153113	CAST	gene	GA
het	011_10	A653_954	-0.083199	PUTM	5:96076487	ENSG00000153113	CAST	gene	GA
het	012_08	A653_506	-0.1216776	PUTM	5:96076487	ENSG00000153113	CAST	gene	GA
het	018_08	A653_012	0.24478661	PUTM	5:96076487	ENSG00000153113	CAST	gene	GA
het	017_09	A653_326	0.19956816	PUTM	5:96076487	ENSG00000153113	CAST	gene	GA
het	006_10	A653_932	0.06268675	PUTM	5:96076487	ENSG00000153113	CAST	gene	GA
het	018_06	A653_331	-0.003634409	PUTM	5:96076487	ENSG00000153113	CAST	gene	GA
het	028_09	A653_435	0.174714	PUTM	5:96076487	ENSG00000153113	CAST	gene	GA
het	028_10	A653_1425	-0.06307592	PUTM	5:96076487	ENSG00000153113	CAST	gene	GA
het	029_09	A653_753	0.064448687	PUTM	5:96076487	ENSG00000153113	CAST	gene	GA
het	024_09	A653_031	-0.05743075	PUTM	5:96076487	ENSG00000153113	CAST	gene	GA
het	030_09	A653_616	0.1092354	PUTM	5:96076487	ENSG00000153113	CAST	gene	GA
het	010_10	A653_884	-0.01288249	PUTM	5:96076487	ENSG00000153113	CAST	gene	GA
het	025_08	A653_151	-0.1030085	PUTM	5:96076487	ENSG00000153113	CAST	gene	GA
het	016_10	A653_1141	-0.08691186	PUTM	5:96076487	ENSG00000153113	CAST	gene	GA
het	03_28	A653_1185	0.04643973	PUTM	5:96076487	ENSG00000153113	CAST	gene	GA
het	012_09	A653_212	-0.2574116	PUTM	5:96076487	ENSG00000153113	CAST	gene	GA
het	021_10	A653_1067	-0.1885543	PUTM	5:96076487	ENSG00000153113	CAST	gene	GA
het	013_09	A653_184	-0.13004802	PUTM	5:96076487	ENSG00000153113	CAST	gene	GA
het	028_08	A653_516	0.17594965	PUTM	5:96076487	ENSG00000153113	CAST	gene	GA
het	035_06	A653_379	-0.01511621	PUTM	5:96076487	ENSG00000153113	CAST	gene	GA
het	94_35	A653_1136	0.18490789	PUTM	5:96076487	ENSG00000153113	CAST	gene	GA
het	036_09	A653_738	0.09957179	PUTM	5:96076487	ENSG00000153113	CAST	gene	GA
het	95_27	A653_1304	0.01001909	PUTM	5:96076487	ENSG00000153113	CAST	gene	GA
het	96_32	A653_1208	-0.10960209	PUTM	5:96076487	ENSG00000153113	CAST	gene	GA
het	040_08	A653_205	-0.08715562	PUTM	5:96076487	ENSG00000153113	CAST	gene	GA
het	04_05	A653_1332	-0.05091821	PUTM	5:96076487	ENSG00000153113	CAST	gene	GA
het	032_10	A653_1424	-0.09816567	PUTM	5:96076487	ENSG00000153113	CAST	gene	GA
het	043_06	A653_483	-0.1393709	PUTM	5:96076487	ENSG00000153113	CAST	gene	GA
het	021_08	A653_229	0.05026161	PUTM	5:96076487	ENSG00000153113	CAST	gene	GA
het	033_09	A653_627	-0.08493456	PUTM	5:96076487	ENSG00000153113	CAST	gene	GA
het	022_06	A653_334	-0.082307948	PUTM	5:96076487	ENSG00000153113	CAST	gene	GA
het	034_08	A653_763	-0.07477573	PUTM	5:96076487	ENSG00000153113	CAST	gene	GA
het	92_10	A653_1339	0.2092747	PUTM	5:96076487	ENSG00000153113	CAST	gene	GA
het	95_26	A653_1241	0.01640914	PUTM	5:96076487	ENSG00000153113	CAST	gene	GA
het	04_19	A653_1238	0.05291876	PUTM	5:96076487	ENSG00000153113	CAST	gene	GA
het	97_17	A653_1038	-0.13194438	PUTM	5:96076487	ENSG00000153113	CAST	gene	GA
het	97_02	A653_1198	-0.1868798	PUTM	5:96076487	ENSG00000153113	CAST	gene	GA
hom1	001_06	A653_242	0.15615549	PUTM	5:96076487	ENSG00000153113	CAST	gene	G
hom1	014_09	A653_211	0.1534844	PUTM	5:96076487	ENSG00000153113	CAST	gene	G
hom1	007_10	A653_898	-0.023053951	PUTM	5:96076487	ENSG00000153113	CAST	gene	G
hom1	009_07	A653_696	0.11616708	PUTM	5:96076487	ENSG00000153113	CAST	gene	G
hom1	003_08	A653_702	0.09617699	PUTM	5:96076487	ENSG00000153113	CAST	gene	G
hom1	019_08	A653_623	0.1012444	PUTM	5:96076487	ENSG00000153113	CAST	gene	G
hom1	004_06	A653_063	-0.2471904	PUTM	5:96076487	ENSG00000153113	CAST	gene	G
hom1	004_08	A653_225	-0.02149619	PUTM	5:96076487	ENSG00000153113	CAST	gene	G
hom1	004_10	A653_899	-0.2023734	PUTM	5:96076487	ENSG00000153113	CAST	gene	G
hom1	005_09	A653_122	0.1297248	PUTM	5:96076487	ENSG00000153113	CAST	gene	G
hom1	006_08	A653_434	0.05642787	PUTM	5:96076487	ENSG00000153113	CAST	gene	G
hom1	006_09	A653_057	-0.06576142	PUTM	5:96076487	ENSG00000153113	CAST	gene	G
hom1	018_05	A653_752	-0.05907609	PUTM	5:96076487	ENSG00000153113	CAST	gene	G
hom1	023_08	A653_108	-0.1080013	PUTM	5:96076487	ENSG00000153113	CAST	gene	G
hom1	038_08	A653_288	-0.0562796	PUTM	5:96076487	ENSG00000153113	CAST	gene	G
hom1	015_07	A653_056	-0.08666072	PUTM	5:96076487	ENSG00000153113	CAST	gene	G
hom1	015_09	A653_308	0.05237373	PUTM	5:96076487	ENSG00000153113	CAST	gene	G
hom1	030_06	A653_679	0.1075392	PUTM	5:96076487	ENSG00000153113	CAST	gene	G
hom1	017_07	A653_235	-0.1576788	PUTM	5:96076487	ENSG00000153113	CAST	gene	G
hom1	016_08	A653_071	0.1825116	PUTM	5:96076487	ENSG00000153113	CAST	gene	G
hom1	032_09	A653_441	-0.0741899	PUTM	5:96076487	ENSG00000153113	CAST	gene	G
hom1	020_08	A653_321	-0.2585439	PUTM	5:96076487	ENSG00000153113	CAST	gene	G
hom1	09_56	A653_1154	0.2009403	PUTM	5:96076487	ENSG00000153113	CAST	gene	G
hom1	026_08	A653_354	0.18560255	PUTM	5:96076487	ENSG00000153113	CAST	gene	G
hom1	012_10	A653_940	-0.12208626	PUTM	5:96076487	ENSG00000153113	CAST	gene	G
hom1	027_09	A653_620	0.1995467088	PUTM	5:96076487	ENSG00000153113	CAST	gene	G
hom1	037_08	A653_066	0.05326486	PUTM	5:96076487	ENSG00000153113	CAST	gene	G
hom1	020_10	A653_1147	0.04598105	PUTM	5:96076487	ENSG00000153113	CAST	gene	G
hom1	036_08	A653_160	0.07741773	PUTM	5:96076487	ENSG00000153113	CAST	gene	G
hom1	024_08	A653_001	-0.004558963	PUTM	5:96076487	ENSG00000153113	CAST	gene	G
hom1	025_09	A653_209	-0.07317371	PUTM	5:96076487	ENSG00000153113	CAST	gene	G
hom1	98_34	A653_985	-0.07653151	PUTM	5:96076487	ENSG00000153113	CAST	gene	G
hom1	019_10	A653_1130	-0.09188906	PUTM	5:96076487	ENSG00000153113	CAST	gene	G
hom1	026_09	A653_301	0.1164103	PUTM	5:96076487	ENSG00000153113	CAST	gene	G
hom1	08_88	A653_1149	-0.06241531	PUTM	5:96076487	ENSG00000153113	CAST	gene	G
hom1	97_14	A653_1360	-0.1116727	PUTM	5:96076487	ENSG00000153113	CAST	gene	G
hom1	033_08	A653_190	-0.2867564	PUTM	5:96076487	ENSG00000153113	CAST	gene	G
hom1	032_08	A653_098	0.13747162	PUTM	5:96076487	ENSG00000153113	CAST	gene	G
hom1	97_45	A653_1302	-0.134782189	PUTM	5:96076487	ENSG00000153113	CAST	gene	G
hom1	98_27	A653_1432	0.37340761	PUTM	5:96076487	ENSG00000153113	CAST	gene	G
hom1	026_07	A653_710	-0.05582799	PUTM	5:96076487	ENSG00000153113	CAST	gene	G
hom1	07_73	A653_996	-0.02697822	PUTM	5:96076487	ENSG00000153113	CAST	gene	G
hom1	96_44	A653_1225	-0.22780706	PUTM	5:96076487	ENSG00000153113	CAST	gene	G
hom1	97_37	A653_1166	-0.1627527	PUTM	5:96076487	ENSG00000153113	CAST	gene	G
hom2	023_10	A653_1244	-0.02656261	PUTM	5:96076487	ENSG00000153113	CAST	gene	A
hom2	025_05	A653_224	0.11937536	PUTM	5:96076487	ENSG00000153113	CAST	gene	A
hom2	015_10	A653_1075	-0.05750989	PUTM	5:96076487	ENSG00000153113	CAST	gene	A
hom2	024_10	A653_1143	0.2016115	PUTM	5:96076487	ENSG00000153113	CAST	gene	A
hom2	017_08	A653_643	0.37093506	PUTM	5:96076487	ENSG00000153113	CAST	gene	A
hom2	08_55	A653_1281	0.14199351	PUTM	5:96076487	ENSG00000153113	CAST	gene	A
hom2	034_06	A653_473	-0.01849945	PUTM	5:96076487	ENSG00000153113	CAST	gene	A
hom2	014_08	A653_864	-0.01694005	PUTM	5:96076487	ENSG00000153113	CAST	gene	A
het	001_06	A653_242	-0.2692644	PUTM	11:130746146	ENSG00000120451	SNX19	exon	TC
het	001_10	A653_965	-0.3155908	PUTM	11:130746146	ENSG00000120451	SNX19	exon	TC
het	015_07	A653_056	0.1430497	PUTM	11:130746146	ENSG00000120451	SNX19	exon	TC
het	009_07	A653_696	-0.335548	PUTM	11:130746146	ENSG00000120451	SNX19	exon	TC
het	009_09	A653_395	-0.1396823	PUTM	11:130746146	ENSG00000120451	SNX19	exon	TC
het	003_10	A653_944	-0.09753355	PUTM	11:130746146	ENSG00000120451	SNX19	exon	TC
het	032_08	A653_098	0.0009928465	PUTM	11:130746146	ENSG00000120451	SNX19	exon	TC
het	004_08	A653_225	0.1078213	PUTM	11:130746146	ENSG00000120451	SNX19	exon	TC
het	004_10	A653_899	-0.12103	PUTM	11:130746146	ENSG00000120451	SNX19	exon	TC
het	005_09	A653_122	0.2539794	PUTM	11:130746146	ENSG00000120451	SNX19	exon	TC
het	033_08	A653_190	-0.07335231	PUTM	11:130746146	ENSG00000120451	SNX19	exon	TC
het	012_10	A653_940	-0.4233175	PUTM	11:130746146	ENSG00000120451	SNX19	exon	TC
het	006_10	A653_932	-0.006992612	PUTM	11:130746146	ENSG00000120451	SNX19	exon	TC
het	018_06	A653_331	-0.279726	PUTM	11:130746146	ENSG00000120451	SNX19	exon	TC
het	007_09	A653_107	-0.4932853	PUTM	11:130746146	ENSG00000120451	SNX19	exon	TC
het	023_10	A653_1244	-0.3090447	PUTM	11:130746146	ENSG00000120451	SNX19	exon	TC
het	024_08	A653_001	0.141947	PUTM	11:130746146	ENSG00000120451	SNX19	exon	TC
het	015_10	A653_1075	-0.1313301	PUTM	11:130746146	ENSG00000120451	SNX19	exon	TC
het	019_08	A653_623	-0.2119148	PUTM	11:130746146	ENSG00000120451	SNX19	exon	TC
het	040_08	A653_205	-0.125585	PUTM	11:130746146	ENSG00000120451	SNX19	exon	TC
het	97_02	A653_1198	-0.2664969	PUTM	11:130746146	ENSG00000120451	SNX19	exon	TC
het	016_10	A653_1141	-0.1265428	PUTM	11:130746146	ENSG00000120451	SNX19	exon	TC
het	017_07	A653_235	-0.005302003	PUTM	11:130746146	ENSG00000120451	SNX19	exon	TC
het	07_73	A653_996	0.1453174	PUTM	11:130746146	ENSG00000120451	SNX19	exon	TC
het	021_10	A653_1067	0.3831946	PUTM	11:130746146	ENSG00000120451	SNX19	exon	TC
het	018_05	A653_752	-0.06492439	PUTM	11:130746146	ENSG00000120451	SNX19	exon	TC
het	023_08	A653_108	0.1313151	PUTM	11:130746146	ENSG00000120451	SNX19	exon	TC
het	014_09	A653_211	0.04286933	PUTM	11:130746146	ENSG00000120451	SNX19	exon	TC
het	94_35	A653_1136	0.06933785	PUTM	11:130746146	ENSG00000120451	SNX19	exon	TC
het	95_26	A653_1241	-0.2907429	PUTM	11:130746146	ENSG00000120451	SNX19	exon	TC
het	030_06	A653_679	-0.1563487	PUTM	11:130746146	ENSG00000120451	SNX19	exon	TC
het	030_09	A653_616	0.04981694	PUTM	11:130746146	ENSG00000120451	SNX19	exon	TC
het	96_44	A653_1225	-0.1616221	PUTM	11:130746146	ENSG00000120451	SNX19	exon	TC
het	026_09	A653_301	-0.2724322	PUTM	11:130746146	ENSG00000120451	SNX19	exon	TC
het	020_08	A653_321	-0.06496489	PUTM	11:130746146	ENSG00000120451	SNX19	exon	TC
het	026_07	A653_710	-0.05728126	PUTM	11:130746146	ENSG00000120451	SNX19	exon	TC
het	97_37	A653_1166	0.4954457	PUTM	11:130746146	ENSG00000120451	SNX19	exon	TC
het	043_06	A653_483	0.01655461	PUTM	11:130746146	ENSG00000120451	SNX19	exon	TC
het	027_09	A653_620	0.0994683	PUTM	11:130746146	ENSG00000120451	SNX19	exon	TC
het	034_08	A653_763	0.2028497	PUTM	11:130746146	ENSG00000120451	SNX19	exon	TC
het	018_07	A653_669	-0.03169653	PUTM	11:130746146	ENSG00000120451	SNX19	exon	TC
het	97_45	A653_1302	0.2743605	PUTM	11:130746146	ENSG00000120451	SNX19	exon	TC
het	037_08	A653_066	0.2968942	PUTM	11:130746146	ENSG00000120451	SNX19	exon	TC
het	96_32	A653_1208	0.001517499	PUTM	11:130746146	ENSG00000120451	SNX19	exon	TC
het	97_17	A653_1038	0.04185967	PUTM	11:130746146	ENSG00000120451	SNX19	exon	TC
het	025_09	A653_209	-0.27939477	PUTM	11:130746146	ENSG00000120451	SNX19	exon	TC
het	03_28	A653_1185	0.01029892	PUTM	11:130746146	ENSG00000120451	SNX19	exon	TC
het	98_27	A653_1432	-0.0989653	PUTM	11:130746146	ENSG00000120451	SNX19	exon	TC
het	98_34	A653_985	0.08839179	PUTM	11:130746146	ENSG00000120451	SNX19	exon	TC
het	95_27	A653_1304	0.02943974	PUTM	11:130746146	ENSG00000120451	SNX19	exon	TC
hom1	011_09	A653_173	0.1192595	PUTM	11:130746146	ENSG00000120451	SNX19	exon	T
hom1	002_08	A653_453	0.2603922	PUTM	11:130746146	ENSG00000120451	SNX19	exon	T
hom1	004_06	A653_063	0.01897355	PUTM	11:130746146	ENSG00000120451	SNX19	exon	T
hom1	002_10	A653_945	0.4467865	PUTM	11:130746146	ENSG00000120451	SNX19	exon	T
hom1	006_08	A653_434	0.5669988	PUTM	11:130746146	ENSG00000120451	SNX19	exon	T
hom1	016_09	A653_320	0.2646523	PUTM	11:130746146	ENSG00000120451	SNX19	exon	T
hom1	015_09	A653_308	0.2650214	PUTM	11:130746146	ENSG00000120451	SNX19	exon	T
hom1	023_09	A653_316	-0.1210373	PUTM	11:130746146	ENSG00000120451	SNX19	exon	T
hom1	007_10	A653_898	0.1044709	PUTM	11:130746146	ENSG00000120451	SNX19	exon	T
hom1	020_07	A653_519	0.05294223	PUTM	11:130746146	ENSG00000120451	SNX19	exon	T
hom1	032_10	A653_1424	0.150739	PUTM	11:130746146	ENSG00000120451	SNX19	exon	T
hom1	010_09	A653_124	0.0737925	PUTM	11:130746146	ENSG00000120451	SNX19	exon	T
hom1	010_10	A653_884	0.4719027	PUTM	11:130746146	ENSG00000120451	SNX19	exon	T
hom1	006_09	A653_057	0.3355175	PUTM	11:130746146	ENSG00000120451	SNX19	exon	T
hom1	013_09	A653_184	0.0282002	PUTM	11:130746146	ENSG00000120451	SNX19	exon	T
hom1	014_08	A653_864	-0.01382096	PUTM	11:130746146	ENSG00000120451	SNX19	exon	T
hom1	017_08	A653_643	0.06006632	PUTM	11:130746146	ENSG00000120451	SNX19	exon	T
hom1	018_08	A653_012	0.1474339	PUTM	11:130746146	ENSG00000120451	SNX19	exon	T
hom1	018_09	A653_264	0.4813345	PUTM	11:130746146	ENSG00000120451	SNX19	exon	T
hom1	018_10	A653_1288	0.1875179	PUTM	11:130746146	ENSG00000120451	SNX19	exon	T
hom1	028_09	A653_435	-0.2330669	PUTM	11:130746146	ENSG00000120451	SNX19	exon	T
hom1	016_08	A653_071	0.3562377	PUTM	11:130746146	ENSG00000120451	SNX19	exon	T
hom1	04_05	A653_1332	0.04040698	PUTM	11:130746146	ENSG00000120451	SNX19	exon	T
hom1	97_14	A653_1360	0.09964493	PUTM	11:130746146	ENSG00000120451	SNX19	exon	T
hom1	016_07	A653_048	0.1026856	PUTM	11:130746146	ENSG00000120451	SNX19	exon	T
hom1	026_08	A653_354	-0.00847769	PUTM	11:130746146	ENSG00000120451	SNX19	exon	T
hom1	017_09	A653_326	-0.08266586	PUTM	11:130746146	ENSG00000120451	SNX19	exon	T
hom1	022_06	A653_334	-0.1712461	PUTM	11:130746146	ENSG00000120451	SNX19	exon	T
hom1	028_08	A653_516	0.1904156	PUTM	11:130746146	ENSG00000120451	SNX19	exon	T
hom1	035_06	A653_379	0.52369341	PUTM	11:130746146	ENSG00000120451	SNX19	exon	T
hom1	019_10	A653_1130	0.2484757	PUTM	11:130746146	ENSG00000120451	SNX19	exon	T
hom1	029_09	A653_753	0.270324	PUTM	11:130746146	ENSG00000120451	SNX19	exon	T
hom1	024_09	A653_031	-0.2298824	PUTM	11:130746146	ENSG00000120451	SNX19	exon	T
hom1	012_08	A653_506	0.3994849	PUTM	11:130746146	ENSG00000120451	SNX19	exon	T
hom1	020_10	A653_1147	0.1713751	PUTM	11:130746146	ENSG00000120451	SNX19	exon	T
hom1	033_09	A653_627	0.166479	PUTM	11:130746146	ENSG00000120451	SNX19	exon	T
hom1	034_06	A653_473	0.1548358	PUTM	11:130746146	ENSG00000120451	SNX19	exon	T
hom1	09_56	A653_1154	-0.1146792	PUTM	11:130746146	ENSG00000120451	SNX19	exon	T
hom1	025_05	A653_224	-0.13452533	PUTM	11:130746146	ENSG00000120451	SNX19	exon	T
hom1	036_09	A653_738	0.11934681	PUTM	11:130746146	ENSG00000120451	SNX19	exon	T
hom1	08_88	A653_1149	0.01590777	PUTM	11:130746146	ENSG00000120451	SNX19	exon	T
hom1	08_55	A653_1281	0.09630016	PUTM	11:130746146	ENSG00000120451	SNX19	exon	T
hom2	028_10	A653_1425	-0.27869771	PUTM	11:130746146	ENSG00000120451	SNX19	exon	C
hom2	012_09	A653_212	-0.2571972	PUTM	11:130746146	ENSG00000120451	SNX19	exon	C
hom2	025_08	A653_151	-0.06249093	PUTM	11:130746146	ENSG00000120451	SNX19	exon	C
hom2	024_10	A653_1143	-0.5445126	PUTM	11:130746146	ENSG00000120451	SNX19	exon	C
hom2	92_10	A653_1339	-0.3912748	PUTM	11:130746146	ENSG00000120451	SNX19	exon	C
hom2	036_08	A653_160	-0.2795712	PUTM	11:130746146	ENSG00000120451	SNX19	exon	C
hom2	011_10	A653_954	-0.2306545	PUTM	11:130746146	ENSG00000120451	SNX19	exon	C
hom2	003_08	A653_702	-0.4341015	PUTM	11:130746146	ENSG00000120451	SNX19	exon	C
hom2	038_08	A653_288	-0.3621807	PUTM	11:130746146	ENSG00000120451	SNX19	exon	C
hom2	021_08	A653_229	-0.1329182	PUTM	11:130746146	ENSG00000120451	SNX19	exon	C
hom2	032_09	A653_441	-0.3537426	PUTM	11:130746146	ENSG00000120451	SNX19	exon	C
hom2	04_19	A653_1238	-0.06901072	PUTM	11:130746146	ENSG00000120451	SNX19	exon	C
hom2	007_06	A653_496	-0.3026707	PUTM	11:130746146	ENSG00000120451	SNX19	exon	C
het	007_09	A653_107	0.7875262	PUTM	5:96076487	ENSG00000153113	CAST	exon	GA
het	018_07	A653_669	-0.28637895	PUTM	5:96076487	ENSG00000153113	CAST	exon	GA
het	011_09	A653_173	0.1691149	PUTM	5:96076487	ENSG00000153113	CAST	exon	GA
het	003_10	A653_944	-0.21497434	PUTM	5:96076487	ENSG00000153113	CAST	exon	GA
het	010_09	A653_124	-1.409034	PUTM	5:96076487	ENSG00000153113	CAST	exon	GA
het	002_08	A653_453	0.07013699	PUTM	5:96076487	ENSG00000153113	CAST	exon	GA
het	001_10	A653_965	0.511511	PUTM	5:96076487	ENSG00000153113	CAST	exon	GA
het	009_09	A653_395	-0.1632443	PUTM	5:96076487	ENSG00000153113	CAST	exon	GA
het	007_06	A653_496	-0.2945749	PUTM	5:96076487	ENSG00000153113	CAST	exon	GA
het	023_09	A653_316	0.5898291	PUTM	5:96076487	ENSG00000153113	CAST	exon	GA
het	002_10	A653_945	-0.8521401	PUTM	5:96076487	ENSG00000153113	CAST	exon	GA
het	018_09	A653_264	0.5848889	PUTM	5:96076487	ENSG00000153113	CAST	exon	GA
het	018_10	A653_1288	0.3808343	PUTM	5:96076487	ENSG00000153113	CAST	exon	GA
het	016_07	A653_048	-1.1563537	PUTM	5:96076487	ENSG00000153113	CAST	exon	GA
het	016_09	A653_320	0.4314528	PUTM	5:96076487	ENSG00000153113	CAST	exon	GA
het	020_07	A653_519	0.11471961	PUTM	5:96076487	ENSG00000153113	CAST	exon	GA
het	011_10	A653_954	-0.0149337	PUTM	5:96076487	ENSG00000153113	CAST	exon	GA
het	012_08	A653_506	-1.4331675	PUTM	5:96076487	ENSG00000153113	CAST	exon	GA
het	018_08	A653_012	0.4706365	PUTM	5:96076487	ENSG00000153113	CAST	exon	GA
het	017_09	A653_326	0.60299397	PUTM	5:96076487	ENSG00000153113	CAST	exon	GA
het	006_10	A653_932	-0.172840061	PUTM	5:96076487	ENSG00000153113	CAST	exon	GA
het	018_06	A653_331	0.2754057	PUTM	5:96076487	ENSG00000153113	CAST	exon	GA
het	028_09	A653_435	-0.8588765	PUTM	5:96076487	ENSG00000153113	CAST	exon	GA
het	028_10	A653_1425	0.05116588	PUTM	5:96076487	ENSG00000153113	CAST	exon	GA
het	029_09	A653_753	-1.261763	PUTM	5:96076487	ENSG00000153113	CAST	exon	GA
het	024_09	A653_031	-0.2132265	PUTM	5:96076487	ENSG00000153113	CAST	exon	GA
het	030_09	A653_616	-0.1877889	PUTM	5:96076487	ENSG00000153113	CAST	exon	GA
het	010_10	A653_884	0.133902	PUTM	5:96076487	ENSG00000153113	CAST	exon	GA
het	025_08	A653_151	-2.02235846	PUTM	5:96076487	ENSG00000153113	CAST	exon	GA
het	016_10	A653_1141	0.2434142	PUTM	5:96076487	ENSG00000153113	CAST	exon	GA
het	03_28	A653_1185	0.13560759	PUTM	5:96076487	ENSG00000153113	CAST	exon	GA
het	012_09	A653_212	-0.2990235	PUTM	5:96076487	ENSG00000153113	CAST	exon	GA
het	021_10	A653_1067	-0.2462063	PUTM	5:96076487	ENSG00000153113	CAST	exon	GA
het	013_09	A653_184	0.8260511	PUTM	5:96076487	ENSG00000153113	CAST	exon	GA
het	028_08	A653_516	0.5198801	PUTM	5:96076487	ENSG00000153113	CAST	exon	GA
het	035_06	A653_379	0.09769967	PUTM	5:96076487	ENSG00000153113	CAST	exon	GA
het	94_35	A653_1136	-0.40297403	PUTM	5:96076487	ENSG00000153113	CAST	exon	GA
het	036_09	A653_738	-0.04161955	PUTM	5:96076487	ENSG00000153113	CAST	exon	GA
het	95_27	A653_1304	0.01590279	PUTM	5:96076487	ENSG00000153113	CAST	exon	GA
het	96_32	A653_1208	-0.152269014	PUTM	5:96076487	ENSG00000153113	CAST	exon	GA
het	040_08	A653_205	-0.7202471	PUTM	5:96076487	ENSG00000153113	CAST	exon	GA
het	04_05	A653_1332	-0.06686254	PUTM	5:96076487	ENSG00000153113	CAST	exon	GA
het	032_10	A653_1424	-0.2777137	PUTM	5:96076487	ENSG00000153113	CAST	exon	GA
het	043_06	A653_483	-0.92968729	PUTM	5:96076487	ENSG00000153113	CAST	exon	GA
het	021_08	A653_229	0.73566	PUTM	5:96076487	ENSG00000153113	CAST	exon	GA
het	033_09	A653_627	0.4796117	PUTM	5:96076487	ENSG00000153113	CAST	exon	GA
het	022_06	A653_334	-1.6358988	PUTM	5:96076487	ENSG00000153113	CAST	exon	GA
het	034_08	A653_763	0.149734	PUTM	5:96076487	ENSG00000153113	CAST	exon	GA
het	92_10	A653_1339	0.8651984	PUTM	5:96076487	ENSG00000153113	CAST	exon	GA
het	95_26	A653_1241	-0.2908499	PUTM	5:96076487	ENSG00000153113	CAST	exon	GA
het	04_19	A653_1238	-0.15201975	PUTM	5:96076487	ENSG00000153113	CAST	exon	GA
het	97_17	A653_1038	0.06648911	PUTM	5:96076487	ENSG00000153113	CAST	exon	GA
het	97_02	A653_1198	0.106796	PUTM	5:96076487	ENSG00000153113	CAST	exon	GA
hom1	001_06	A653_242	0.4959386	PUTM	5:96076487	ENSG00000153113	CAST	exon	G
hom1	014_09	A653_211	1.12050392	PUTM	5:96076487	ENSG00000153113	CAST	exon	G
hom1	007_10	A653_898	0.9037078	PUTM	5:96076487	ENSG00000153113	CAST	exon	G
hom1	009_07	A653_696	0.7510203	PUTM	5:96076487	ENSG00000153113	CAST	exon	G
hom1	003_08	A653_702	0.5122908	PUTM	5:96076487	ENSG00000153113	CAST	exon	G
hom1	019_08	A653_623	0.7574846	PUTM	5:96076487	ENSG00000153113	CAST	exon	G
hom1	004_06	A653_063	-0.42433294	PUTM	5:96076487	ENSG00000153113	CAST	exon	G
hom1	004_08	A653_225	0.54757	PUTM	5:96076487	ENSG00000153113	CAST	exon	G
hom1	004_10	A653_899	-0.260519	PUTM	5:96076487	ENSG00000153113	CAST	exon	G
hom1	005_09	A653_122	1.2482687	PUTM	5:96076487	ENSG00000153113	CAST	exon	G
hom1	006_08	A653_434	0.6238082	PUTM	5:96076487	ENSG00000153113	CAST	exon	G
hom1	006_09	A653_057	0.2491848	PUTM	5:96076487	ENSG00000153113	CAST	exon	G
hom1	018_05	A653_752	0.63753187	PUTM	5:96076487	ENSG00000153113	CAST	exon	G
hom1	023_08	A653_108	0.317495	PUTM	5:96076487	ENSG00000153113	CAST	exon	G
hom1	038_08	A653_288	-0.8292851	PUTM	5:96076487	ENSG00000153113	CAST	exon	G
hom1	015_07	A653_056	-0.2825028	PUTM	5:96076487	ENSG00000153113	CAST	exon	G
hom1	015_09	A653_308	-0.4222555	PUTM	5:96076487	ENSG00000153113	CAST	exon	G
hom1	030_06	A653_679	0.4197921	PUTM	5:96076487	ENSG00000153113	CAST	exon	G
hom1	017_07	A653_235	-0.122409792	PUTM	5:96076487	ENSG00000153113	CAST	exon	G
hom1	016_08	A653_071	0.166567	PUTM	5:96076487	ENSG00000153113	CAST	exon	G
hom1	032_09	A653_441	-0.1589772	PUTM	5:96076487	ENSG00000153113	CAST	exon	G
hom1	020_08	A653_321	0.15759952	PUTM	5:96076487	ENSG00000153113	CAST	exon	G
hom1	09_56	A653_1154	0.2796985	PUTM	5:96076487	ENSG00000153113	CAST	exon	G
hom1	026_08	A653_354	0.17292722	PUTM	5:96076487	ENSG00000153113	CAST	exon	G
hom1	012_10	A653_940	-0.03325542	PUTM	5:96076487	ENSG00000153113	CAST	exon	G
hom1	027_09	A653_620	0.1642492	PUTM	5:96076487	ENSG00000153113	CAST	exon	G
hom1	037_08	A653_066	0.686122	PUTM	5:96076487	ENSG00000153113	CAST	exon	G
hom1	020_10	A653_1147	1.1320636	PUTM	5:96076487	ENSG00000153113	CAST	exon	G
hom1	036_08	A653_160	0.4511457	PUTM	5:96076487	ENSG00000153113	CAST	exon	G
hom1	024_08	A653_001	0.8683786	PUTM	5:96076487	ENSG00000153113	CAST	exon	G
hom1	025_09	A653_209	0.02380017	PUTM	5:96076487	ENSG00000153113	CAST	exon	G
hom1	98_34	A653_985	0.03179599	PUTM	5:96076487	ENSG00000153113	CAST	exon	G
hom1	019_10	A653_1130	0.5481728	PUTM	5:96076487	ENSG00000153113	CAST	exon	G
hom1	026_09	A653_301	0.8809779	PUTM	5:96076487	ENSG00000153113	CAST	exon	G
hom1	08_88	A653_1149	-2.87482041	PUTM	5:96076487	ENSG00000153113	CAST	exon	G
hom1	97_14	A653_1360	-0.2355565	PUTM	5:96076487	ENSG00000153113	CAST	exon	G
hom1	033_08	A653_190	0.58670034	PUTM	5:96076487	ENSG00000153113	CAST	exon	G
hom1	032_08	A653_098	0.5873597233	PUTM	5:96076487	ENSG00000153113	CAST	exon	G
hom1	97_45	A653_1302	-0.05719215	PUTM	5:96076487	ENSG00000153113	CAST	exon	G
hom1	98_27	A653_1432	0.3124581	PUTM	5:96076487	ENSG00000153113	CAST	exon	G
hom1	026_07	A653_710	0.6052977	PUTM	5:96076487	ENSG00000153113	CAST	exon	G
hom1	07_73	A653_996	-0.1182372	PUTM	5:96076487	ENSG00000153113	CAST	exon	G
hom1	96_44	A653_1225	0.1868265	PUTM	5:96076487	ENSG00000153113	CAST	exon	G
hom1	97_37	A653_1166	1.4973174	PUTM	5:96076487	ENSG00000153113	CAST	exon	G
hom2	023_10	A653_1244	-0.1659132	PUTM	5:96076487	ENSG00000153113	CAST	exon	A
hom2	025_05	A653_224	-0.06141582	PUTM	5:96076487	ENSG00000153113	CAST	exon	A
hom2	015_10	A653_1075	-1.2780382	PUTM	5:96076487	ENSG00000153113	CAST	exon	A
hom2	024_10	A653_1143	-0.1997353	PUTM	5:96076487	ENSG00000153113	CAST	exon	A
hom2	017_08	A653_643	-1.4030008	PUTM	5:96076487	ENSG00000153113	CAST	exon	A
hom2	08_55	A653_1281	1.11244512	PUTM	5:96076487	ENSG00000153113	CAST	exon	A
hom2	034_06	A653_473	-0.6653544	PUTM	5:96076487	ENSG00000153113	CAST	exon	A
hom2	014_08	A653_864	-3.10283381	PUTM	5:96076487	ENSG00000153113	CAST	exon	A
